# Supplementary material for: Accurate fusion transcript identification from long- and short-read isoform sequencing at bulk or single-cell resolution
Source: Genome Res. 2025 Apr;35(4):967–86. doi: 10.1101/gr.279200.124 (PMC12047241; doi:10.1101/gr.279200.124)
Supplement: Supplement 11 [file Supplemental_File_1.zip]

Archive with 679 entries (588 files):
- CTAT-LR-fusion.v1.0.0/
- CTAT-LR-fusion.v1.0.0/.dockstore.yml
- CTAT-LR-fusion.v1.0.0/.gitmodules
- CTAT-LR-fusion.v1.0.0/CHANGELOG.txt
- CTAT-LR-fusion.v1.0.0/ctat-LR-fusion
- CTAT-LR-fusion.v1.0.0/LICENSE.txt
- CTAT-LR-fusion.v1.0.0/Makefile
- CTAT-LR-fusion.v1.0.0/README.md
- CTAT-LR-fusion.v1.0.0/CTAT-LR-fusion.wiki/
- CTAT-LR-fusion.v1.0.0/CTAT-LR-fusion.wiki/Home.md
- CTAT-LR-fusion.v1.0.0/CTAT-LR-fusion.wiki/images/
- CTAT-LR-fusion.v1.0.0/CTAT-LR-fusion.wiki/images/LR_FI_example.png
- CTAT-LR-fusion.v1.0.0/ctat-minimap2/
- CTAT-LR-fusion.v1.0.0/ctat-minimap2/.gitignore
- CTAT-LR-fusion.v1.0.0/ctat-minimap2/.gitmodules
- CTAT-LR-fusion.v1.0.0/ctat-minimap2/align.c
- CTAT-LR-fusion.v1.0.0/ctat-minimap2/bseq.c
- CTAT-LR-fusion.v1.0.0/ctat-minimap2/bseq.h
- CTAT-LR-fusion.v1.0.0/ctat-minimap2/code_of_conduct.md
- CTAT-LR-fusion.v1.0.0/ctat-minimap2/cookbook.md
- CTAT-LR-fusion.v1.0.0/ctat-minimap2/esterr.c
- CTAT-LR-fusion.v1.0.0/ctat-minimap2/example.c
- CTAT-LR-fusion.v1.0.0/ctat-minimap2/FAQ.md
- CTAT-LR-fusion.v1.0.0/ctat-minimap2/format.c
- CTAT-LR-fusion.v1.0.0/ctat-minimap2/hit.c
- CTAT-LR-fusion.v1.0.0/ctat-minimap2/index.c
- CTAT-LR-fusion.v1.0.0/ctat-minimap2/kalloc.c
- CTAT-LR-fusion.v1.0.0/ctat-minimap2/kalloc.h
- CTAT-LR-fusion.v1.0.0/ctat-minimap2/kdq.h
- CTAT-LR-fusion.v1.0.0/ctat-minimap2/ketopt.h
- CTAT-LR-fusion.v1.0.0/ctat-minimap2/khash.h
- CTAT-LR-fusion.v1.0.0/ctat-minimap2/krmq.h
- CTAT-LR-fusion.v1.0.0/ctat-minimap2/kseq.h
- CTAT-LR-fusion.v1.0.0/ctat-minimap2/ksort.h
- CTAT-LR-fusion.v1.0.0/ctat-minimap2/ksw2.h
- CTAT-LR-fusion.v1.0.0/ctat-minimap2/ksw2_dispatch.c
- CTAT-LR-fusion.v1.0.0/ctat-minimap2/ksw2_extd2_sse.c
- CTAT-LR-fusion.v1.0.0/ctat-minimap2/ksw2_exts2_sse.c
- CTAT-LR-fusion.v1.0.0/ctat-minimap2/ksw2_extz2_sse.c
- CTAT-LR-fusion.v1.0.0/ctat-minimap2/ksw2_ll_sse.c
- CTAT-LR-fusion.v1.0.0/ctat-minimap2/kthread.c
- CTAT-LR-fusion.v1.0.0/ctat-minimap2/kthread.h
- CTAT-LR-fusion.v1.0.0/ctat-minimap2/kvec.h
- CTAT-LR-fusion.v1.0.0/ctat-minimap2/lchain.c
- CTAT-LR-fusion.v1.0.0/ctat-minimap2/LICENSE.txt
- CTAT-LR-fusion.v1.0.0/ctat-minimap2/main.c
- CTAT-LR-fusion.v1.0.0/ctat-minimap2/Makefile
- CTAT-LR-fusion.v1.0.0/ctat-minimap2/Makefile.simde
- CTAT-LR-fusion.v1.0.0/ctat-minimap2/MANIFEST.in
- CTAT-LR-fusion.v1.0.0/ctat-minimap2/map.c
- CTAT-LR-fusion.v1.0.0/ctat-minimap2/minimap.h
- CTAT-LR-fusion.v1.0.0/ctat-minimap2/minimap2.1
- CTAT-LR-fusion.v1.0.0/ctat-minimap2/misc.c
- CTAT-LR-fusion.v1.0.0/ctat-minimap2/mmpriv.h
- CTAT-LR-fusion.v1.0.0/ctat-minimap2/NEWS.md
- CTAT-LR-fusion.v1.0.0/ctat-minimap2/options.c
- CTAT-LR-fusion.v1.0.0/ctat-minimap2/pe.c
- CTAT-LR-fusion.v1.0.0/ctat-minimap2/pyproject.toml
- CTAT-LR-fusion.v1.0.0/ctat-minimap2/README.md
- CTAT-LR-fusion.v1.0.0/ctat-minimap2/sdust.c
- CTAT-LR-fusion.v1.0.0/ctat-minimap2/sdust.h
- CTAT-LR-fusion.v1.0.0/ctat-minimap2/seed.c
- CTAT-LR-fusion.v1.0.0/ctat-minimap2/setup.py
- CTAT-LR-fusion.v1.0.0/ctat-minimap2/sketch.c
- CTAT-LR-fusion.v1.0.0/ctat-minimap2/splitidx.c
- CTAT-LR-fusion.v1.0.0/ctat-minimap2/.github/
- CTAT-LR-fusion.v1.0.0/ctat-minimap2/.github/workflows/
- CTAT-LR-fusion.v1.0.0/ctat-minimap2/.github/workflows/ci.yaml
- CTAT-LR-fusion.v1.0.0/ctat-minimap2/fusion_testing/
- CTAT-LR-fusion.v1.0.0/ctat-minimap2/fusion_testing/runMe.sh
- CTAT-LR-fusion.v1.0.0/ctat-minimap2/fusion_testing/transcripts.fa
- CTAT-LR-fusion.v1.0.0/ctat-minimap2/lib/
- CTAT-LR-fusion.v1.0.0/ctat-minimap2/lib/simde/
- CTAT-LR-fusion.v1.0.0/ctat-minimap2/lib/simde/.appveyor.yml
- CTAT-LR-fusion.v1.0.0/ctat-minimap2/lib/simde/.azure-pipelines.yml
- CTAT-LR-fusion.v1.0.0/ctat-minimap2/lib/simde/.drone.star
- CTAT-LR-fusion.v1.0.0/ctat-minimap2/lib/simde/.editorconfig
- CTAT-LR-fusion.v1.0.0/ctat-minimap2/lib/simde/.gitignore
- CTAT-LR-fusion.v1.0.0/ctat-minimap2/lib/simde/.gitmodules
- CTAT-LR-fusion.v1.0.0/ctat-minimap2/lib/simde/.travis.yml
- CTAT-LR-fusion.v1.0.0/ctat-minimap2/lib/simde/amalgamate.py
- CTAT-LR-fusion.v1.0.0/ctat-minimap2/lib/simde/CONTRIBUTING.md
- CTAT-LR-fusion.v1.0.0/ctat-minimap2/lib/simde/COPYING
- CTAT-LR-fusion.v1.0.0/ctat-minimap2/lib/simde/meson.build
- CTAT-LR-fusion.v1.0.0/ctat-minimap2/lib/simde/netlify.toml
- CTAT-LR-fusion.v1.0.0/ctat-minimap2/lib/simde/README.md
- CTAT-LR-fusion.v1.0.0/ctat-minimap2/lib/simde/.github/
- CTAT-LR-fusion.v1.0.0/ctat-minimap2/lib/simde/.github/workflows/
- CTAT-LR-fusion.v1.0.0/ctat-minimap2/lib/simde/.github/workflows/ci.yml
- CTAT-LR-fusion.v1.0.0/ctat-minimap2/lib/simde/simde/
- CTAT-LR-fusion.v1.0.0/ctat-minimap2/lib/simde/simde/check.h
- CTAT-LR-fusion.v1.0.0/ctat-minimap2/lib/simde/simde/debug-trap.h
- CTAT-LR-fusion.v1.0.0/ctat-minimap2/lib/simde/simde/hedley.h
- CTAT-LR-fusion.v1.0.0/ctat-minimap2/lib/simde/simde/simde-arch.h
- CTAT-LR-fusion.v1.0.0/ctat-minimap2/lib/simde/simde/simde-common.h
- CTAT-LR-fusion.v1.0.0/ctat-minimap2/lib/simde/simde/arm/
- CTAT-LR-fusion.v1.0.0/ctat-minimap2/lib/simde/simde/arm/neon.h
- CTAT-LR-fusion.v1.0.0/ctat-minimap2/lib/simde/simde/arm/neon/
- CTAT-LR-fusion.v1.0.0/ctat-minimap2/lib/simde/simde/arm/neon/float32x2.h
- CTAT-LR-fusion.v1.0.0/ctat-minimap2/lib/simde/simde/arm/neon/float32x4.h
- CTAT-LR-fusion.v1.0.0/ctat-minimap2/lib/simde/simde/arm/neon/float64x1.h
- CTAT-LR-fusion.v1.0.0/ctat-minimap2/lib/simde/simde/arm/neon/float64x2.h
- CTAT-LR-fusion.v1.0.0/ctat-minimap2/lib/simde/simde/arm/neon/int16x4.h
- CTAT-LR-fusion.v1.0.0/ctat-minimap2/lib/simde/simde/arm/neon/int16x8.h
- CTAT-LR-fusion.v1.0.0/ctat-minimap2/lib/simde/simde/arm/neon/int32x2.h
- CTAT-LR-fusion.v1.0.0/ctat-minimap2/lib/simde/simde/arm/neon/int32x4.h
- CTAT-LR-fusion.v1.0.0/ctat-minimap2/lib/simde/simde/arm/neon/int64x1.h
- CTAT-LR-fusion.v1.0.0/ctat-minimap2/lib/simde/simde/arm/neon/int64x2.h
- CTAT-LR-fusion.v1.0.0/ctat-minimap2/lib/simde/simde/arm/neon/int8x16.h
- CTAT-LR-fusion.v1.0.0/ctat-minimap2/lib/simde/simde/arm/neon/int8x8.h
- CTAT-LR-fusion.v1.0.0/ctat-minimap2/lib/simde/simde/arm/neon/uint16x4.h
- CTAT-LR-fusion.v1.0.0/ctat-minimap2/lib/simde/simde/arm/neon/uint16x8.h
- CTAT-LR-fusion.v1.0.0/ctat-minimap2/lib/simde/simde/arm/neon/uint32x2.h
- CTAT-LR-fusion.v1.0.0/ctat-minimap2/lib/simde/simde/arm/neon/uint32x4.h
- CTAT-LR-fusion.v1.0.0/ctat-minimap2/lib/simde/simde/arm/neon/uint64x1.h
- CTAT-LR-fusion.v1.0.0/ctat-minimap2/lib/simde/simde/arm/neon/uint64x2.h
- CTAT-LR-fusion.v1.0.0/ctat-minimap2/lib/simde/simde/arm/neon/uint8x16.h
- CTAT-LR-fusion.v1.0.0/ctat-minimap2/lib/simde/simde/arm/neon/uint8x8.h
- CTAT-LR-fusion.v1.0.0/ctat-minimap2/lib/simde/simde/x86/
- CTAT-LR-fusion.v1.0.0/ctat-minimap2/lib/simde/simde/x86/avx.h
- CTAT-LR-fusion.v1.0.0/ctat-minimap2/lib/simde/simde/x86/avx2.h
- CTAT-LR-fusion.v1.0.0/ctat-minimap2/lib/simde/simde/x86/avx512bw.h
- CTAT-LR-fusion.v1.0.0/ctat-minimap2/lib/simde/simde/x86/avx512f.h
- CTAT-LR-fusion.v1.0.0/ctat-minimap2/lib/simde/simde/x86/avx512vl.h
- CTAT-LR-fusion.v1.0.0/ctat-minimap2/lib/simde/simde/x86/fma.h
- CTAT-LR-fusion.v1.0.0/ctat-minimap2/lib/simde/simde/x86/mmx.h
- CTAT-LR-fusion.v1.0.0/ctat-minimap2/lib/simde/simde/x86/sse.h
- CTAT-LR-fusion.v1.0.0/ctat-minimap2/lib/simde/simde/x86/sse2.h
- CTAT-LR-fusion.v1.0.0/ctat-minimap2/lib/simde/simde/x86/sse3.h
- CTAT-LR-fusion.v1.0.0/ctat-minimap2/lib/simde/simde/x86/sse4.1.h
- CTAT-LR-fusion.v1.0.0/ctat-minimap2/lib/simde/simde/x86/sse4.2.h
- CTAT-LR-fusion.v1.0.0/ctat-minimap2/lib/simde/simde/x86/ssse3.h
- CTAT-LR-fusion.v1.0.0/ctat-minimap2/lib/simde/simde/x86/svml.h
- CTAT-LR-fusion.v1.0.0/ctat-minimap2/lib/simde/test/
- CTAT-LR-fusion.v1.0.0/ctat-minimap2/lib/simde/test/.gitignore
- CTAT-LR-fusion.v1.0.0/ctat-minimap2/lib/simde/test/CMakeLists.txt
- CTAT-LR-fusion.v1.0.0/ctat-minimap2/lib/simde/test/meson.build
- CTAT-LR-fusion.v1.0.0/ctat-minimap2/lib/simde/test/run-tests.c
- CTAT-LR-fusion.v1.0.0/ctat-minimap2/lib/simde/test/run-tests.h
- CTAT-LR-fusion.v1.0.0/ctat-minimap2/lib/simde/test/arm/
- CTAT-LR-fusion.v1.0.0/ctat-minimap2/lib/simde/test/arm/meson.build
- CTAT-LR-fusion.v1.0.0/ctat-minimap2/lib/simde/test/arm/test-arm-internal.h
- CTAT-LR-fusion.v1.0.0/ctat-minimap2/lib/simde/test/arm/test-arm.c
- CTAT-LR-fusion.v1.0.0/ctat-minimap2/lib/simde/test/arm/test-arm.h
- CTAT-LR-fusion.v1.0.0/ctat-minimap2/lib/simde/test/arm/neon/
- CTAT-LR-fusion.v1.0.0/ctat-minimap2/lib/simde/test/arm/neon/meson.build
- CTAT-LR-fusion.v1.0.0/ctat-minimap2/lib/simde/test/arm/neon/skel.c
- CTAT-LR-fusion.v1.0.0/ctat-minimap2/lib/simde/test/arm/neon/test-neon-internal.h
- CTAT-LR-fusion.v1.0.0/ctat-minimap2/lib/simde/test/arm/neon/test-neon.c
- CTAT-LR-fusion.v1.0.0/ctat-minimap2/lib/simde/test/arm/neon/test-neon.h
- CTAT-LR-fusion.v1.0.0/ctat-minimap2/lib/simde/test/arm/neon/vadd.c
- CTAT-LR-fusion.v1.0.0/ctat-minimap2/lib/simde/test/arm/neon/vdup_n.c
- CTAT-LR-fusion.v1.0.0/ctat-minimap2/lib/simde/test/arm/neon/vmul.c
- CTAT-LR-fusion.v1.0.0/ctat-minimap2/lib/simde/test/arm/neon/vsub.c
- CTAT-LR-fusion.v1.0.0/ctat-minimap2/lib/simde/test/cmake/
- CTAT-LR-fusion.v1.0.0/ctat-minimap2/lib/simde/test/cmake/AddCompilerFlags.cmake
- CTAT-LR-fusion.v1.0.0/ctat-minimap2/lib/simde/test/cmake/ExtraWarningFlags.cmake
- CTAT-LR-fusion.v1.0.0/ctat-minimap2/lib/simde/test/munit/
- CTAT-LR-fusion.v1.0.0/ctat-minimap2/lib/simde/test/munit/.appveyor.yml
- CTAT-LR-fusion.v1.0.0/ctat-minimap2/lib/simde/test/munit/.dir-locals.el
- CTAT-LR-fusion.v1.0.0/ctat-minimap2/lib/simde/test/munit/.gitignore
- CTAT-LR-fusion.v1.0.0/ctat-minimap2/lib/simde/test/munit/.travis.yml
- CTAT-LR-fusion.v1.0.0/ctat-minimap2/lib/simde/test/munit/COPYING
- CTAT-LR-fusion.v1.0.0/ctat-minimap2/lib/simde/test/munit/example.c
- CTAT-LR-fusion.v1.0.0/ctat-minimap2/lib/simde/test/munit/Makefile
- CTAT-LR-fusion.v1.0.0/ctat-minimap2/lib/simde/test/munit/meson.build
- CTAT-LR-fusion.v1.0.0/ctat-minimap2/lib/simde/test/munit/munit.c
- CTAT-LR-fusion.v1.0.0/ctat-minimap2/lib/simde/test/munit/munit.h
- CTAT-LR-fusion.v1.0.0/ctat-minimap2/lib/simde/test/munit/README.md
- CTAT-LR-fusion.v1.0.0/ctat-minimap2/lib/simde/test/x86/
- CTAT-LR-fusion.v1.0.0/ctat-minimap2/lib/simde/test/x86/avx.c
- CTAT-LR-fusion.v1.0.0/ctat-minimap2/lib/simde/test/x86/avx2.c
- CTAT-LR-fusion.v1.0.0/ctat-minimap2/lib/simde/test/x86/avx512bw.c
- CTAT-LR-fusion.v1.0.0/ctat-minimap2/lib/simde/test/x86/avx512f.c
- CTAT-LR-fusion.v1.0.0/ctat-minimap2/lib/simde/test/x86/avx512vl.c
- CTAT-LR-fusion.v1.0.0/ctat-minimap2/lib/simde/test/x86/fma.c
- CTAT-LR-fusion.v1.0.0/ctat-minimap2/lib/simde/test/x86/meson.build
- CTAT-LR-fusion.v1.0.0/ctat-minimap2/lib/simde/test/x86/mmx.c
- CTAT-LR-fusion.v1.0.0/ctat-minimap2/lib/simde/test/x86/skel.c
- CTAT-LR-fusion.v1.0.0/ctat-minimap2/lib/simde/test/x86/sse.c
- CTAT-LR-fusion.v1.0.0/ctat-minimap2/lib/simde/test/x86/sse2.c
- CTAT-LR-fusion.v1.0.0/ctat-minimap2/lib/simde/test/x86/sse3.c
- CTAT-LR-fusion.v1.0.0/ctat-minimap2/lib/simde/test/x86/sse4.1.c
- CTAT-LR-fusion.v1.0.0/ctat-minimap2/lib/simde/test/x86/sse4.2.c
- CTAT-LR-fusion.v1.0.0/ctat-minimap2/lib/simde/test/x86/ssse3.c
- CTAT-LR-fusion.v1.0.0/ctat-minimap2/lib/simde/test/x86/svml.c
- CTAT-LR-fusion.v1.0.0/ctat-minimap2/lib/simde/test/x86/test-avx.h
- CTAT-LR-fusion.v1.0.0/ctat-minimap2/lib/simde/test/x86/test-avx512.h
- CTAT-LR-fusion.v1.0.0/ctat-minimap2/lib/simde/test/x86/test-mmx.h
- CTAT-LR-fusion.v1.0.0/ctat-minimap2/lib/simde/test/x86/test-sse.h
- CTAT-LR-fusion.v1.0.0/ctat-minimap2/lib/simde/test/x86/test-sse2.h
- CTAT-LR-fusion.v1.0.0/ctat-minimap2/lib/simde/test/x86/test-x86-internal.h
- CTAT-LR-fusion.v1.0.0/ctat-minimap2/lib/simde/test/x86/test-x86.c
- CTAT-LR-fusion.v1.0.0/ctat-minimap2/lib/simde/test/x86/test-x86.h
- CTAT-LR-fusion.v1.0.0/ctat-minimap2/misc/
- CTAT-LR-fusion.v1.0.0/ctat-minimap2/misc/mmphase.js
- CTAT-LR-fusion.v1.0.0/ctat-minimap2/misc/paftools.ctat.js
- CTAT-LR-fusion.v1.0.0/ctat-minimap2/misc/paftools.js
- CTAT-LR-fusion.v1.0.0/ctat-minimap2/misc/README.md
- CTAT-LR-fusion.v1.0.0/ctat-minimap2/python/
- CTAT-LR-fusion.v1.0.0/ctat-minimap2/python/cmappy.h
- CTAT-LR-fusion.v1.0.0/ctat-minimap2/python/cmappy.pxd
- CTAT-LR-fusion.v1.0.0/ctat-minimap2/python/mappy.pyx
- CTAT-LR-fusion.v1.0.0/ctat-minimap2/python/minimap2.py
- CTAT-LR-fusion.v1.0.0/ctat-minimap2/python/README.rst
- CTAT-LR-fusion.v1.0.0/ctat-minimap2/sse2neon/
- CTAT-LR-fusion.v1.0.0/ctat-minimap2/sse2neon/emmintrin.h
- CTAT-LR-fusion.v1.0.0/ctat-minimap2/test/
- CTAT-LR-fusion.v1.0.0/ctat-minimap2/test/MT-human.fa
- CTAT-LR-fusion.v1.0.0/ctat-minimap2/test/MT-orang.fa
- CTAT-LR-fusion.v1.0.0/ctat-minimap2/test/q-inv.fa
- CTAT-LR-fusion.v1.0.0/ctat-minimap2/test/q2.fa
- CTAT-LR-fusion.v1.0.0/ctat-minimap2/test/t-inv.fa
- CTAT-LR-fusion.v1.0.0/ctat-minimap2/test/t2.fa
- CTAT-LR-fusion.v1.0.0/ctat-minimap2/tex/
- CTAT-LR-fusion.v1.0.0/ctat-minimap2/tex/bioinfo.cls
- CTAT-LR-fusion.v1.0.0/ctat-minimap2/tex/blasr-mc.eval
- CTAT-LR-fusion.v1.0.0/ctat-minimap2/tex/bowtie2-s3.sam.eval
- CTAT-LR-fusion.v1.0.0/ctat-minimap2/tex/bwa-s3.sam.eval
- CTAT-LR-fusion.v1.0.0/ctat-minimap2/tex/bwa.eval
- CTAT-LR-fusion.v1.0.0/ctat-minimap2/tex/eval2roc.pl
- CTAT-LR-fusion.v1.0.0/ctat-minimap2/tex/graphmap.eval
- CTAT-LR-fusion.v1.0.0/ctat-minimap2/tex/hs38-simu.sh
- CTAT-LR-fusion.v1.0.0/ctat-minimap2/tex/Makefile
- CTAT-LR-fusion.v1.0.0/ctat-minimap2/tex/minialign.eval
- CTAT-LR-fusion.v1.0.0/ctat-minimap2/tex/minimap2.bib
- CTAT-LR-fusion.v1.0.0/ctat-minimap2/tex/minimap2.tex
- CTAT-LR-fusion.v1.0.0/ctat-minimap2/tex/mm2-s3.sam.eval
- CTAT-LR-fusion.v1.0.0/ctat-minimap2/tex/mm2-update.tex
- CTAT-LR-fusion.v1.0.0/ctat-minimap2/tex/mm2.approx.eval
- CTAT-LR-fusion.v1.0.0/ctat-minimap2/tex/mm2.eval
- CTAT-LR-fusion.v1.0.0/ctat-minimap2/tex/natbib.bst
- CTAT-LR-fusion.v1.0.0/ctat-minimap2/tex/natbib.sty
- CTAT-LR-fusion.v1.0.0/ctat-minimap2/tex/ngmlr.eval
- CTAT-LR-fusion.v1.0.0/ctat-minimap2/tex/roc.gp
- CTAT-LR-fusion.v1.0.0/ctat-minimap2/tex/snap-s3.sam.eval
- CTAT-LR-fusion.v1.0.0/Docker/
- CTAT-LR-fusion.v1.0.0/Docker/build_docker.sh
- CTAT-LR-fusion.v1.0.0/Docker/build_docker.versioned_only.sh
- CTAT-LR-fusion.v1.0.0/Docker/Dockerfile
- CTAT-LR-fusion.v1.0.0/Docker/make_simg.sh
- CTAT-LR-fusion.v1.0.0/Docker/notes
- CTAT-LR-fusion.v1.0.0/Docker/push_docker.sh
- CTAT-LR-fusion.v1.0.0/Docker/push_docker.versioned_only.sh
- CTAT-LR-fusion.v1.0.0/Docker/run_docker.sh
- CTAT-LR-fusion.v1.0.0/Docker/VERSION.txt
- CTAT-LR-fusion.v1.0.0/FusionAnnotator/
- CTAT-LR-fusion.v1.0.0/FusionAnnotator/.gitmodules
- CTAT-LR-fusion.v1.0.0/FusionAnnotator/FusionAnnotator
- CTAT-LR-fusion.v1.0.0/FusionAnnotator/LICENSE.txt
- CTAT-LR-fusion.v1.0.0/FusionAnnotator/README.md
- CTAT-LR-fusion.v1.0.0/FusionAnnotator/FusionAnnotator.wiki/
- CTAT-LR-fusion.v1.0.0/FusionAnnotator/FusionAnnotator.wiki/Home.md
- CTAT-LR-fusion.v1.0.0/FusionAnnotator/PerlLib/
- CTAT-LR-fusion.v1.0.0/FusionAnnotator/PerlLib/DelimParser.pm
- CTAT-LR-fusion.v1.0.0/FusionAnnotator/PerlLib/Nuc_translator.pm
- CTAT-LR-fusion.v1.0.0/FusionAnnotator/PerlLib/TiedHash.pm
- CTAT-LR-fusion.v1.0.0/FusionAnnotator/testing/
- CTAT-LR-fusion.v1.0.0/FusionAnnotator/testing/runMe.sh
- CTAT-LR-fusion.v1.0.0/FusionAnnotator/testing/test.fusions
- CTAT-LR-fusion.v1.0.0/FusionAnnotator/util/
- CTAT-LR-fusion.v1.0.0/FusionAnnotator/util/FusionCodingEffect.pm
- CTAT-LR-fusion.v1.0.0/FusionAnnotator/util/fusion_to_coding_region_effect.pl
- CTAT-LR-fusion.v1.0.0/FusionAnnotator/util/test.fusion_to_coding_region_effect.pl
- CTAT-LR-fusion.v1.0.0/FusionFilter/
- CTAT-LR-fusion.v1.0.0/FusionFilter/.gitmodules
- CTAT-LR-fusion.v1.0.0/FusionFilter/blast_and_promiscuity_filter.pl
- CTAT-LR-fusion.v1.0.0/FusionFilter/Changelog.txt
- CTAT-LR-fusion.v1.0.0/FusionFilter/LICENSE
- CTAT-LR-fusion.v1.0.0/FusionFilter/Makefile
- CTAT-LR-fusion.v1.0.0/FusionFilter/README.md
- CTAT-LR-fusion.v1.0.0/FusionFilter/AnnotFilterRuleLib/
- CTAT-LR-fusion.v1.0.0/FusionFilter/AnnotFilterRuleLib/AnnotFilterRule.pm
- CTAT-LR-fusion.v1.0.0/FusionFilter/FusionFilter.github.io/
- CTAT-LR-fusion.v1.0.0/FusionFilter/FusionFilter.github.io/index.html
- CTAT-LR-fusion.v1.0.0/FusionFilter/FusionFilter.github.io/README.md
- CTAT-LR-fusion.v1.0.0/FusionFilter/FusionFilter.wiki/
- CTAT-LR-fusion.v1.0.0/FusionFilter/FusionFilter.wiki/Building-a-Custom-FusionFilter-Dataset.md
- CTAT-LR-fusion.v1.0.0/FusionFilter/FusionFilter.wiki/Home.md
- CTAT-LR-fusion.v1.0.0/FusionFilter/lib/
- CTAT-LR-fusion.v1.0.0/FusionFilter/lib/DelimParser.pm
- CTAT-LR-fusion.v1.0.0/FusionFilter/lib/Fasta_reader.pm
- CTAT-LR-fusion.v1.0.0/FusionFilter/lib/Fasta_retriever.pm
- CTAT-LR-fusion.v1.0.0/FusionFilter/lib/Gene_obj.pm
- CTAT-LR-fusion.v1.0.0/FusionFilter/lib/Gene_obj_indexer.pm
- CTAT-LR-fusion.v1.0.0/FusionFilter/lib/Gene_overlap_check.pm
- CTAT-LR-fusion.v1.0.0/FusionFilter/lib/GTF.pm
- CTAT-LR-fusion.v1.0.0/FusionFilter/lib/GTF_utils.pm
- CTAT-LR-fusion.v1.0.0/FusionFilter/lib/Longest_orf.pm
- CTAT-LR-fusion.v1.0.0/FusionFilter/lib/Nuc_translator.pm
- CTAT-LR-fusion.v1.0.0/FusionFilter/lib/Overlap_piler.pm
- CTAT-LR-fusion.v1.0.0/FusionFilter/lib/Pipeliner.pm
- CTAT-LR-fusion.v1.0.0/FusionFilter/lib/Process_cmd.pm
- CTAT-LR-fusion.v1.0.0/FusionFilter/lib/TiedHash.pm
- CTAT-LR-fusion.v1.0.0/FusionFilter/testing/
- CTAT-LR-fusion.v1.0.0/FusionFilter/testing/Makefile
- CTAT-LR-fusion.v1.0.0/FusionFilter/testing/blast_test/
- CTAT-LR-fusion.v1.0.0/FusionFilter/testing/blast_test/cleanMe.sh
- CTAT-LR-fusion.v1.0.0/FusionFilter/testing/blast_test/fusion_preds.txt
- CTAT-LR-fusion.v1.0.0/FusionFilter/testing/blast_test/fusion_preds.txt.expected_result
[truncated: 379 more entries]
