# Supplementary material for: Accurate fusion transcript identification from long- and short-read isoform sequencing at bulk or single-cell resolution
Source: Genome Res. 2025 Apr;35(4):967–86. doi: 10.1101/gr.279200.124 (PMC12047241; doi:10.1101/gr.279200.124)
Supplement: Supplement 11 [file Supplemental_File_1.zip › CTAT-LR-fusion.v1.0.0/Makefile]

all: ctat-minimap2_only plugins_only

ctat-minimap2_only:
	cd ctat-minimap2 && $(MAKE)

plugins_only:
	cd plugins && make

clean:
	cd ctat-minimap2 && $(MAKE) clean
	cd plugins && $(MAKE) clean
