# Supplementary material for: Accurate fusion transcript identification from long- and short-read isoform sequencing at bulk or single-cell resolution
Source: Genome Res. 2025 Apr;35(4):967–86. doi: 10.1101/gr.279200.124 (PMC12047241; doi:10.1101/gr.279200.124)
Supplement: Supplement 11 [file Supplemental_File_1.zip › CTAT-LR-fusion.v1.0.0/README.md]

# ctat-LR-fusion

Find fusion transcripts using minimap2 and FusionInspector for long (and optionally additional short) RNA-seq reads.

Visit the [wiki](https://github.com/TrinityCTAT/CTAT-LR-fusion/wiki) for documentation.
