# Supplementary material for: Accurate fusion transcript identification from long- and short-read isoform sequencing at bulk or single-cell resolution
Source: Genome Res. 2025 Apr;35(4):967–86. doi: 10.1101/gr.279200.124 (PMC12047241; doi:10.1101/gr.279200.124)
Supplement: Supplement 11 [file Supplemental_File_1.zip › CTAT-LR-fusion.v1.0.0/ctat-minimap2/ksw2_extz2_sse.c]

#include <string.h>
#include <assert.h>
#include "ksw2.h"

#ifdef __SSE2__
#ifdef USE_SIMDE
#include <simde/x86/sse2.h>
#else
#include <emmintrin.h>
#endif

#ifdef KSW_SSE2_ONLY
#undef __SSE4_1__
#endif

#ifdef __SSE4_1__
#ifdef USE_SIMDE
#include <simde/x86/sse4.1.h>
#else
#include <smmintrin.h>
#endif
#endif

#ifdef KSW_CPU_DISPATCH
#ifdef __SSE4_1__
void ksw_extz2_sse41(void *km, int qlen, const uint8_t *query, int tlen, const uint8_t *target, int8_t m, const int8_t *mat, int8_t q, int8_t e, int w, int zdrop, int end_bonus, int flag, ksw_extz_t *ez)
#else
void ksw_extz2_sse2(void *km, int qlen, const uint8_t *query, int tlen, const uint8_t *target, int8_t m, const int8_t *mat, int8_t q, int8_t e, int w, int zdrop, int end_bonus, int flag, ksw_extz_t *ez)
#endif
#else
void ksw_extz2_sse(void *km, int qlen, const uint8_t *query, int tlen, const uint8_t *target, int8_t m, const int8_t *mat, int8_t q, int8_t e, int w, int zdrop, int end_bonus, int flag, ksw_extz_t *ez)
#endif // ~KSW_CPU_DISPATCH
{
#define __dp_code_block1 \
	z = _mm_add_epi8(_mm_load_si128(&s[t]), qe2_); \
	xt1 = _mm_load_si128(&x[t]);                     /* xt1 <- x[r-1][t..t+15] */ \
	tmp = _mm_srli_si128(xt1, 15);                   /* tmp <- x[r-1][t+15] */ \
	xt1 = _mm_or_si128(_mm_slli_si128(xt1, 1), x1_); /* xt1 <- x[r-1][t-1..t+14] */ \
	x1_ = tmp; \
	vt1 = _mm_load_si128(&v[t]);                     /* vt1 <- v[r-1][t..t+15] */ \
	tmp = _mm_srli_si128(vt1, 15);                   /* tmp <- v[r-1][t+15] */ \
	vt1 = _mm_or_si128(_mm_slli_si128(vt1, 1), v1_); /* vt1 <- v[r-1][t-1..t+14] */ \
	v1_ = tmp; \
	a = _mm_add_epi8(xt1, vt1);                      /* a <- x[r-1][t-1..t+14] + v[r-1][t-1..t+14] */ \
	ut = _mm_load_si128(&u[t]);                      /* ut <- u[t..t+15] */ \
	b = _mm_add_epi8(_mm_load_si128(&y[t]), ut);     /* b <- y[r-1][t..t+15] + u[r-1][t..t+15] */

#define __dp_code_block2 \
	z = _mm_max_epu8(z, b);                          /* z = max(z, b); this works because both are non-negative */ \
	z = _mm_min_epu8(z, max_sc_); \
	_mm_store_si128(&u[t], _mm_sub_epi8(z, vt1));    /* u[r][t..t+15] <- z - v[r-1][t-1..t+14] */ \
	_mm_store_si128(&v[t], _mm_sub_epi8(z, ut));     /* v[r][t..t+15] <- z - u[r-1][t..t+15] */ \
	z = _mm_sub_epi8(z, q_); \
	a = _mm_sub_epi8(a, z); \
	b = _mm_sub_epi8(b, z);

	int r, t, qe = q + e, n_col_, *off = 0, *off_end = 0, tlen_, qlen_, last_st, last_en, wl, wr, max_sc, min_sc;
	int with_cigar = !(flag&KSW_EZ_SCORE_ONLY), approx_max = !!(flag&KSW_EZ_APPROX_MAX);
	int32_t *H = 0, H0 = 0, last_H0_t = 0;
	uint8_t *qr, *sf, *mem, *mem2 = 0;
	__m128i q_, qe2_, zero_, flag1_, flag2_, flag8_, flag16_, sc_mch_, sc_mis_, sc_N_, m1_, max_sc_;
	__m128i *u, *v, *x, *y, *s, *p = 0;

	ksw_reset_extz(ez);
	if (m <= 0 || qlen <= 0 || tlen <= 0) return;

	zero_   = _mm_set1_epi8(0);
	q_      = _mm_set1_epi8(q);
	qe2_    = _mm_set1_epi8((q + e) * 2);
	flag1_  = _mm_set1_epi8(1);
	flag2_  = _mm_set1_epi8(2);
	flag8_  = _mm_set1_epi8(0x08);
	flag16_ = _mm_set1_epi8(0x10);
	sc_mch_ = _mm_set1_epi8(mat[0]);
	sc_mis_ = _mm_set1_epi8(mat[1]);
	sc_N_   = mat[m*m-1] == 0? _mm_set1_epi8(-e) : _mm_set1_epi8(mat[m*m-1]);
	m1_     = _mm_set1_epi8(m - 1); // wildcard
	max_sc_ = _mm_set1_epi8(mat[0] + (q + e) * 2);

	if (w < 0) w = tlen > qlen? tlen : qlen;
	wl = wr = w;
	tlen_ = (tlen + 15) / 16;
	n_col_ = qlen < tlen? qlen : tlen;
	n_col_ = ((n_col_ < w + 1? n_col_ : w + 1) + 15) / 16 + 1;
	qlen_ = (qlen + 15) / 16;
	for (t = 1, max_sc = mat[0], min_sc = mat[1]; t < m * m; ++t) {
		max_sc = max_sc > mat[t]? max_sc : mat[t];
		min_sc = min_sc < mat[t]? min_sc : mat[t];
	}
	if (-min_sc > 2 * (q + e)) return; // otherwise, we won't see any mismatches

	mem = (uint8_t*)kcalloc(km, tlen_ * 6 + qlen_ + 1, 16);
	u = (__m128i*)(((size_t)mem + 15) >> 4 << 4); // 16-byte aligned
	v = u + tlen_, x = v + tlen_, y = x + tlen_, s = y + tlen_, sf = (uint8_t*)(s + tlen_), qr = sf + tlen_ * 16;
	if (!approx_max) {
		H = (int32_t*)kmalloc(km, tlen_ * 16 * 4);
		for (t = 0; t < tlen_ * 16; ++t) H[t] = KSW_NEG_INF;
	}
	if (with_cigar) {
		mem2 = (uint8_t*)kmalloc(km, ((size_t)(qlen + tlen - 1) * n_col_ + 1) * 16);
		p = (__m128i*)(((size_t)mem2 + 15) >> 4 << 4);
		off = (int*)kmalloc(km, (qlen + tlen - 1) * sizeof(int) * 2);
		off_end = off + qlen + tlen - 1;
	}

	for (t = 0; t < qlen; ++t) qr[t] = query[qlen - 1 - t];
	memcpy(sf, target, tlen);

	for (r = 0, last_st = last_en = -1; r < qlen + tlen - 1; ++r) {
		int st = 0, en = tlen - 1, st0, en0, st_, en_;
		int8_t x1, v1;
		uint8_t *qrr = qr + (qlen - 1 - r), *u8 = (uint8_t*)u, *v8 = (uint8_t*)v;
		__m128i x1_, v1_;
		// find the boundaries
		if (st < r - qlen + 1) st = r - qlen + 1;
		if (en > r) en = r;
		if (st < (r-wr+1)>>1) st = (r-wr+1)>>1; // take the ceil
		if (en > (r+wl)>>1) en = (r+wl)>>1; // take the floor
		if (st > en) {
			ez->zdropped = 1;
			break;
		}
		st0 = st, en0 = en;
		st = st / 16 * 16, en = (en + 16) / 16 * 16 - 1;
		// set boundary conditions
		if (st > 0) {
			if (st - 1 >= last_st && st - 1 <= last_en)
				x1 = ((uint8_t*)x)[st - 1], v1 = v8[st - 1]; // (r-1,s-1) calculated in the last round
			else x1 = v1 = 0; // not calculated; set to zeros
		} else x1 = 0, v1 = r? q : 0;
		if (en >= r) ((uint8_t*)y)[r] = 0, u8[r] = r? q : 0;
		// loop fission: set scores first
		if (!(flag & KSW_EZ_GENERIC_SC)) {
			for (t = st0; t <= en0; t += 16) {
				__m128i sq, st, tmp, mask;
				sq = _mm_loadu_si128((__m128i*)&sf[t]);
				st = _mm_loadu_si128((__m128i*)&qrr[t]);
				mask = _mm_or_si128(_mm_cmpeq_epi8(sq, m1_), _mm_cmpeq_epi8(st, m1_));
				tmp = _mm_cmpeq_epi8(sq, st);
#ifdef __SSE4_1__
				tmp = _mm_blendv_epi8(sc_mis_, sc_mch_, tmp);
				tmp = _mm_blendv_epi8(tmp,     sc_N_,   mask);
#else
				tmp = _mm_or_si128(_mm_andnot_si128(tmp,  sc_mis_), _mm_and_si128(tmp,  sc_mch_));
				tmp = _mm_or_si128(_mm_andnot_si128(mask, tmp),     _mm_and_si128(mask, sc_N_));
#endif
				_mm_storeu_si128((__m128i*)((uint8_t*)s + t), tmp);
			}
		} else {
			for (t = st0; t <= en0; ++t)
				((uint8_t*)s)[t] = mat[sf[t] * m + qrr[t]];
		}
		// core loop
		x1_ = _mm_cvtsi32_si128(x1);
		v1_ = _mm_cvtsi32_si128(v1);
		st_ = st / 16, en_ = en / 16;
		assert(en_ - st_ + 1 <= n_col_);
		if (!with_cigar) { // score only
			for (t = st_; t <= en_; ++t) {
				__m128i z, a, b, xt1, vt1, ut, tmp;
				__dp_code_block1;
#ifdef __SSE4_1__
				z = _mm_max_epi8(z, a);                          // z = z > a? z : a (signed)
#else // we need to emulate SSE4.1 intrinsics _mm_max_epi8()
				z = _mm_and_si128(z, _mm_cmpgt_epi8(z, zero_));  // z = z > 0? z : 0;
				z = _mm_max_epu8(z, a);                          // z = max(z, a); this works because both are non-negative
#endif
				__dp_code_block2;
#ifdef __SSE4_1__
				_mm_store_si128(&x[t], _mm_max_epi8(a, zero_));
				_mm_store_si128(&y[t], _mm_max_epi8(b, zero_));
#else
				tmp = _mm_cmpgt_epi8(a, zero_);
				_mm_store_si128(&x[t], _mm_and_si128(a, tmp));
				tmp = _mm_cmpgt_epi8(b, zero_);
				_mm_store_si128(&y[t], _mm_and_si128(b, tmp));
#endif
			}
		} else if (!(flag&KSW_EZ_RIGHT)) { // gap left-alignment
			__m128i *pr = p + (size_t)r * n_col_ - st_;
			off[r] = st, off_end[r] = en;
			for (t = st_; t <= en_; ++t) {
				__m128i d, z, a, b, xt1, vt1, ut, tmp;
				__dp_code_block1;
				d = _mm_and_si128(_mm_cmpgt_epi8(a, z), flag1_); // d = a > z? 1 : 0
#ifdef __SSE4_1__
				z = _mm_max_epi8(z, a);                          // z = z > a? z : a (signed)
				tmp = _mm_cmpgt_epi8(b, z);
				d = _mm_blendv_epi8(d, flag2_, tmp);             // d = b > z? 2 : d
#else // we need to emulate SSE4.1 intrinsics _mm_max_epi8() and _mm_blendv_epi8()
				z = _mm_and_si128(z, _mm_cmpgt_epi8(z, zero_));  // z = z > 0? z : 0;
				z = _mm_max_epu8(z, a);                          // z = max(z, a); this works because both are non-negative
				tmp = _mm_cmpgt_epi8(b, z);
				d = _mm_or_si128(_mm_andnot_si128(tmp, d), _mm_and_si128(tmp, flag2_)); // d = b > z? 2 : d; emulating blendv
#endif
				__dp_code_block2;
				tmp = _mm_cmpgt_epi8(a, zero_);
				_mm_store_si128(&x[t], _mm_and_si128(tmp, a));
				d = _mm_or_si128(d, _mm_and_si128(tmp, flag8_));  // d = a > 0? 0x08 : 0
				tmp = _mm_cmpgt_epi8(b, zero_);
				_mm_store_si128(&y[t], _mm_and_si128(tmp, b));
				d = _mm_or_si128(d, _mm_and_si128(tmp, flag16_)); // d = b > 0? 0x10 : 0
				_mm_store_si128(&pr[t], d);
			}
		} else { // gap right-alignment
			__m128i *pr = p + (size_t)r * n_col_ - st_;
			off[r] = st, off_end[r] = en;
			for (t = st_; t <= en_; ++t) {
				__m128i d, z, a, b, xt1, vt1, ut, tmp;
				__dp_code_block1;
				d = _mm_andnot_si128(_mm_cmpgt_epi8(z, a), flag1_); // d = z > a? 0 : 1
#ifdef __SSE4_1__
				z = _mm_max_epi8(z, a);                          // z = z > a? z : a (signed)
				tmp = _mm_cmpgt_epi8(z, b);
				d = _mm_blendv_epi8(flag2_, d, tmp);             // d = z > b? d : 2
#else // we need to emulate SSE4.1 intrinsics _mm_max_epi8() and _mm_blendv_epi8()
				z = _mm_and_si128(z, _mm_cmpgt_epi8(z, zero_));  // z = z > 0? z : 0;
				z = _mm_max_epu8(z, a);                          // z = max(z, a); this works because both are non-negative
				tmp = _mm_cmpgt_epi8(z, b);
				d = _mm_or_si128(_mm_andnot_si128(tmp, flag2_), _mm_and_si128(tmp, d)); // d = z > b? d : 2; emulating blendv
#endif
				__dp_code_block2;
				tmp = _mm_cmpgt_epi8(zero_, a);
				_mm_store_si128(&x[t], _mm_andnot_si128(tmp, a));
				d = _mm_or_si128(d, _mm_andnot_si128(tmp, flag8_));  // d = 0 > a? 0 : 0x08
				tmp = _mm_cmpgt_epi8(zero_, b);
				_mm_store_si128(&y[t], _mm_andnot_si128(tmp, b));
				d = _mm_or_si128(d, _mm_andnot_si128(tmp, flag16_)); // d = 0 > b? 0 : 0x10
				_mm_store_si128(&pr[t], d);
			}
		}
		if (!approx_max) { // find the exact max with a 32-bit score array
			int32_t max_H, max_t;
			// compute H[], max_H and max_t
			if (r > 0) {
				int32_t HH[4], tt[4], en1 = st0 + (en0 - st0) / 4 * 4, i;
				__m128i max_H_, max_t_, qe_;
				max_H = H[en0] = en0 > 0? H[en0-1] + u8[en0] - qe : H[en0] + v8[en0] - qe; // special casing the last element
				max_t = en0;
				max_H_ = _mm_set1_epi32(max_H);
				max_t_ = _mm_set1_epi32(max_t);
				qe_    = _mm_set1_epi32(q + e);
				for (t = st0; t < en1; t += 4) { // this implements: H[t]+=v8[t]-qe; if(H[t]>max_H) max_H=H[t],max_t=t;
					__m128i H1, tmp, t_;
					H1 = _mm_loadu_si128((__m128i*)&H[t]);
					t_ = _mm_setr_epi32(v8[t], v8[t+1], v8[t+2], v8[t+3]);
					H1 = _mm_add_epi32(H1, t_);
					H1 = _mm_sub_epi32(H1, qe_);
					_mm_storeu_si128((__m128i*)&H[t], H1);
					t_ = _mm_set1_epi32(t);
					tmp = _mm_cmpgt_epi32(H1, max_H_);
#ifdef __SSE4_1__
					max_H_ = _mm_blendv_epi8(max_H_, H1, tmp);
					max_t_ = _mm_blendv_epi8(max_t_, t_, tmp);
#else
					max_H_ = _mm_or_si128(_mm_and_si128(tmp, H1), _mm_andnot_si128(tmp, max_H_));
					max_t_ = _mm_or_si128(_mm_and_si128(tmp, t_), _mm_andnot_si128(tmp, max_t_));
#endif
				}
				_mm_storeu_si128((__m128i*)HH, max_H_);
				_mm_storeu_si128((__m128i*)tt, max_t_);
				for (i = 0; i < 4; ++i)
					if (max_H < HH[i]) max_H = HH[i], max_t = tt[i] + i;
				for (; t < en0; ++t) { // for the rest of values that haven't been computed with SSE
					H[t] += (int32_t)v8[t] - qe;
					if (H[t] > max_H)
						max_H = H[t], max_t = t;
				}
			} else H[0] = v8[0] - qe - qe, max_H = H[0], max_t = 0; // special casing r==0
			// update ez
			if (en0 == tlen - 1 && H[en0] > ez->mte)
				ez->mte = H[en0], ez->mte_q = r - en0;
			if (r - st0 == qlen - 1 && H[st0] > ez->mqe)
				ez->mqe = H[st0], ez->mqe_t = st0;
			if (ksw_apply_zdrop(ez, 1, max_H, r, max_t, zdrop, e)) break;
			if (r == qlen + tlen - 2 && en0 == tlen - 1)
				ez->score = H[tlen - 1];
		} else { // find approximate max; Z-drop might be inaccurate, too.
			if (r > 0) {
				if (last_H0_t >= st0 && last_H0_t <= en0 && last_H0_t + 1 >= st0 && last_H0_t + 1 <= en0) {
					int32_t d0 = v8[last_H0_t] - qe;
					int32_t d1 = u8[last_H0_t + 1] - qe;
					if (d0 > d1) H0 += d0;
					else H0 += d1, ++last_H0_t;
				} else if (last_H0_t >= st0 && last_H0_t <= en0) {
					H0 += v8[last_H0_t] - qe;
				} else {
					++last_H0_t, H0 += u8[last_H0_t] - qe;
				}
				if ((flag & KSW_EZ_APPROX_DROP) && ksw_apply_zdrop(ez, 1, H0, r, last_H0_t, zdrop, e)) break;
			} else H0 = v8[0] - qe - qe, last_H0_t = 0;
			if (r == qlen + tlen - 2 && en0 == tlen - 1)
				ez->score = H0;
		}
		last_st = st, last_en = en;
		//for (t = st0; t <= en0; ++t) printf("(%d,%d)\t(%d,%d,%d,%d)\t%d\n", r, t, ((int8_t*)u)[t], ((int8_t*)v)[t], ((int8_t*)x)[t], ((int8_t*)y)[t], H[t]); // for debugging
	}
	kfree(km, mem);
	if (!approx_max) kfree(km, H);
	if (with_cigar) { // backtrack
		int rev_cigar = !!(flag & KSW_EZ_REV_CIGAR);
		if (!ez->zdropped && !(flag&KSW_EZ_EXTZ_ONLY)) {
			ksw_backtrack(km, 1, rev_cigar, 0, (uint8_t*)p, off, off_end, n_col_*16, tlen-1, qlen-1, &ez->m_cigar, &ez->n_cigar, &ez->cigar);
		} else if (!ez->zdropped && (flag&KSW_EZ_EXTZ_ONLY) && ez->mqe + end_bonus > (int)ez->max) {
			ez->reach_end = 1;
			ksw_backtrack(km, 1, rev_cigar, 0, (uint8_t*)p, off, off_end, n_col_*16, ez->mqe_t, qlen-1, &ez->m_cigar, &ez->n_cigar, &ez->cigar);
		} else if (ez->max_t >= 0 && ez->max_q >= 0) {
			ksw_backtrack(km, 1, rev_cigar, 0, (uint8_t*)p, off, off_end, n_col_*16, ez->max_t, ez->max_q, &ez->m_cigar, &ez->n_cigar, &ez->cigar);
		}
		kfree(km, mem2); kfree(km, off);
	}
}
#endif // __SSE2__
