# Supplementary material for: Accurate fusion transcript identification from long- and short-read isoform sequencing at bulk or single-cell resolution
Source: Genome Res. 2025 Apr;35(4):967–86. doi: 10.1101/gr.279200.124 (PMC12047241; doi:10.1101/gr.279200.124)
Supplement: Supplement 11 [file Supplemental_File_1.zip › CTAT-LR-fusion.v1.0.0/ctat-minimap2/.github/workflows/ci.yaml]

name: CI

on:
  push:
    branches:
    - master
  pull_request:

jobs:
  build:
    runs-on: ubuntu-latest
    strategy:
      matrix:
        compiler: [gcc, clang]

    steps:
    - name: Checkout minimap2
      uses: actions/checkout@v2

    - name: Compile with ${{ matrix.compiler }}
      run:  make CC=${{ matrix.compiler }}
