# Supplementary material for: Accurate fusion transcript identification from long- and short-read isoform sequencing at bulk or single-cell resolution
Source: Genome Res. 2025 Apr;35(4):967–86. doi: 10.1101/gr.279200.124 (PMC12047241; doi:10.1101/gr.279200.124)
Supplement: Supplement 11 [file Supplemental_File_1.zip › CTAT-LR-fusion.v1.0.0/ctat-minimap2/fusion_testing/runMe.sh]

 ../ctat-minimap2 -ax splice --junc-bed $CTAT_GENOME_LIB/ref_annot.gtf.mm2.splice.bed  -O6,24 -B4 -L -cs -ub  -t 1 --sam-hit-only $CTAT_GENOME_LIB/ref_genome.fa.mm2 transcripts.fa  --only_chimeric 
