# Supplementary material for: Accurate fusion transcript identification from long- and short-read isoform sequencing at bulk or single-cell resolution
Source: Genome Res. 2025 Apr;35(4):967–86. doi: 10.1101/gr.279200.124 (PMC12047241; doi:10.1101/gr.279200.124)
Supplement: Supplement 11 [file Supplemental_File_1.zip › CTAT-LR-fusion.v1.0.0/ctat-minimap2/fusion_testing/transcripts.fa]

>Locus_1_Transcript_1/1_Confidence_1.000_Length_106
GCCATCTTTTACTGCTGTTGGAACACCAGCTACTGTGACTACCCCTGCCAGCAAGCCCAC
TGGCCTGAGCACATGAAGTCCTGCACCCAGTCAGGAGAAGGAGCGC
>Locus_2_Transcript_1/1_Confidence_1.000_Length_1407
CCCCAACTAAATACTACCGTATGGCCCACCATAATTACCCCCATACTCCTTACACTATTC
CTCATCACCCAACTAAAAATATTAAACACAAACTACCACCTACCTCCCTCACCAAAGCCC
ATAAAAATAAAAAATTATAACAAACCCTGAGAACCAAAATGAACGAAAATCTGTTCGCTT
CATTCATTGCCCCCACAATCCTAGGCCTACCCGCCGCAGTACTGATCATTCTATTTCCCC
CTCTATTGATCCCCACCTCCAAATATCTCATCAACAACCGACTAATCACCACCCAACAAT
GACTAATCAAACTAACCTCAAAACAAATGATAACCATACACAACACTAAAGGACGAACCT
GATCTCTTATACTAGTATCCTTAATCATTTTTATTGCCACAACTAACCTCCTCGGACTCC
TGCCTCACTCATTTACACCAACCACCCAACTATCTATAAACCTAGCCATGGCCATCCCCT
TATGAGCGGGCGCAGTGATTATAGGCTTTCGCTCTAAGATTAAAAATGCCCTAGCCCACT
TCTTACCACAAGGCACACCTACACCCCTTATCCCCATACTAGTTATTATCGAAACCATCA
GCCTACTCATTCAACCAATAGCCCTGGCCGTACGCCTAACCGCTAACATTACTGCAGGCC
ACCTACTCATGCACCTAATTGGAAGCGCCACCCTAGCAATATCAACCATTAACCTTCCCT
CTACACTTATCATCTTCACAATTCTAATTCTACTGACTATCCTAGAAATCGCTGTCGCCT
TAATCCAAGCCTACGTTTTCACACTTCTAGTAAGCCTCTACCTGCACGACAACACATAAT
GACCCACCAATCACATGCCTATCATATAGTAAAACCCAGCCCATGACCCCTAACAGGGGC
CCTCTCAGCCCTCCTAATGACCTCCGGCCTAGCCATGTGATTTCACTTCCACTCCATAAC
GCTCCTCATACTAGGCCTACTAACCAACACACTAACCATATACCAATGATGGCGCGATGT
AACACGAGAAAGCACATACCAAGGCCACCACACACCACCTGTCCAAAAAGGCCTTCGATA
CGGGATAATCCTATTTATTACCTCAGAAATTTTTTTCTTCGCAGGGTTTTTCTGAGCCTT
TTACCACTCCAGCCTAGCCCCTACCCCCCAATTAGGAGGGCACTGGCCCCCAACAGGCAT
CACCCCGCTAAATCCCCTAGAAGTCCCACTCCTAAACACATCCGTATTACTCGCATCAGG
AGTATCAATCACCTGAGCTCACCATAGTCTAATAGAAAACAACCGAAACCAAATAATTCA
AGCACTGCTTATTACAATTTTACTGGGTCTCTATTTTACCCTCCTACAAGCCTCAGAGTA
CTTCGAGTCTCCCTTCACCATTTCCGA
>Locus_3_Transcript_1/1_Confidence_1.000_Length_351
TCGCGGGGACACCGGGGGGGCGCCGGGGGCCTCCCACTTATTCTACACCTCTCATGTCTC
TTCACCGTGCCAGACTAGAGTCAAGCTCAACAGGGTCTTCTTTCCCCGCTGATTCCGCCA
AGCCCGTTCCCTTGGCTGTGGTTTCGCTGGATAGTAGGTAGGGACAGTGGGAATCTCGTT
CATCCATTCATGCGCGTCACTAATTAGATGACGAGGCATTTGGCTACCTTAAGAGAGTCA
TAGTTACTCCCGCCGTTTACCCGCGCTTCATTGAATTTCTTCACTTTGACATTCAGAGCA
CTGGGCAGAAATCACATCGCGTCAACACCCGCCGGAGGAGGAGACCCCATT
>Locus_5_Transcript_1/1_Confidence_1.000_Length_226
TCCGCAAGCCTGTGACGGTCCATTCCCGGGCTCGATGCCGGAAAAACACCTTGGCCCGCC
GGAAGGGCAGGCACATGGGCATAGGTAAGCGGAAGGGTACAGCCAATGCCCGAATGCCAG
AGAAGGTCACATGGATGAGGAGAATGAGGATTTTGCGCCGGCTGCTCAGAAGATACCGTG
AATCTAAGAAGATCGATCGCCACATGTATCACAGCCTGTACCTGAA
>Locus_6_Transcript_1/1_Confidence_1.000_Length_398
GCTTTTTTGACTATGGATCTTTCTCAGAGATTATGCAGCCCTGGGCACAGACTGTGGTGG
TTGGTAGAGCCAGGCTAGGAGGAATACCTGTGGGAGTTGTTGCTGTAGAAACCCGAACAG
TAGAACTAAGTATCCCAGCTGATCCAGCAAACCTGGATTCTGAAGCCAAGCTCCAGCGAT
TCAAGCGCTCCCTCTCCCTCAAGACCATCCTCCGAAGTAAGAGCTTGGAGAACTTCTTCC
TTCGCTCGGGCTCTGAGCTCAAGTGCCCCACCGAGGTGCTGCTGACGCCCCCAACCCCAC
TGCCCCCTCCCTCCCCACCACCCACAGCCTCGGACAGGGGCCTGGCTACCCCATCCCCCT
CCCCATGCCCAGTCCCACGCCCCCTGGCAGCGCTCAAA
>Locus_7_Transcript_1/2_Confidence_0.667_Length_226
GCCCATCGCAGCACCAATGCCCAGGGCAGCCATTGGAAACAGAGGCGGAAATTCCTGCCC
GATGACATTGGCCAGTCACCCATTGTCTCCATGCCGGACGGAGACAAGGTGGACCTGGAA
GCCTTCAGCGAGTTTACCAAGATCATCACCCCGGCCATCACCCGTGTGGTGGACTTTGCC
AAAAAACTGCCCATGTTCTCCGAGTGTGGAGAAAAGAGAGAGAAAG
>Locus_7_Transcript_2/2_Confidence_0.667_Length_268
GCCCATCGCAGCACCAATGCCCAGGGCAGCCATTGGAAACAGAGGCGGAAATTCCTGCCC
GATGACATTGGCCAGTCACCCATTGTCTCCATGCCGGACGGAGACAAGGTGGACCTGGAA
GCCTTCAGCGAGTTTACCAAGATCATCACCCCGGCCATCACCCGTGTGGTGGACTTTGCC
AAAAAACTGCCCATGTTCTCCGAGCAATTTCGAGTGCAAGTGCCACAGTGTCAGCTAAAG
AAACACAACTGCGGGTTTTCTGCAGAGC
>Locus_8_Transcript_1/1_Confidence_1.000_Length_827
TGGGGTTGGCTTGAAACCAGCTTTGGGGGGTTCGATTCCTTCCTTTTTTGTCTAGATTTT
ATGTATACGGGTTCTTCGAATGTGTGGTAGGGTGGGGGGCATCCATATAGTCACTCCAGG
TTTATGGAGGGTTCTTCTACTATTAGGACTTTTCGCTTCGAAGCGAAGGCTTCTCAAATC
ATGAAAATTATTAATATTACTGCTGTTAGAGAAATGAATGAGCCTACAGATGATAGGATG
TTTCATGTGGTGTATGCATCGGGGTAGTCCGAGTAACGTCGGGGCATTCCGGATAGGCCG
AGAAAGTGTTGTGGGAAGAAAGTTAGATTTACGCCGATGAATATGATAGTGAAATGGATT
TTGGCGTAGGTTTGGTCTAGGGTGTAGCCTGAGAATAGGGGAAATCAGTGAATGAAGCCT
CCTATGATGGCAAATACAGCTCCTATTGATAGGACATAGTGGAAGTGAGCTACAACGTAG
TACGTGTCGTGTAGTACGATGTCTAGTGATGAGTTTGCTAATACAATGCCAGTCAGGCCA
CCTACGGTGAAAAGAAAGATGAATCCTAGGGCTCAGAGCACTGCAGCAGATCATTTCATA
TTGCTTCCGTGGAGTGTGGCGAGTCAGCTAAATACTTTGACGCCGGTGGGGATAGCGATG
ATTATGGTAGCGGAGGTGAAATATGCTCGTGTGTCTACGTCTATTCCTACTGTAAATATA
TGGTGTGCTCACACGATAAACCCTAGGAAGCCAATTGATATCATAGCTCAGACCATACCT
ATGTATCCAAATGGTTCTTTTTTTCCGGAGTAGTAAGTTACAATATG
>Locus_9_Transcript_1/1_Confidence_1.000_Length_131
TCTAGTCATCCTCGTCGGTCTTCTGCTTCTTGGTATCGACATCGTCATCCTCATCATCTT
CAGCTGCCCGCTTGCCCGTAGCTGACTCAGCTTCCTCATCTTCATCTCCATCCTCTTCCT
CACCACGGCCG
>Locus_10_Transcript_1/1_Confidence_1.000_Length_115
TGGAATGGGAGACCTGTTGGCCTGTGGGCCTCACCTGCCCCTCTGTTCTCTCCCCTCACA
TCCTCCTGCCCAGCTCCTCACATACCCACACATTCCAGGGCTGGGGTGAGCCTGA
>Locus_11_Transcript_1/1_Confidence_1.000_Length_153
CCCCCGGTGTCCCCGCGAGGGGCCCGGGGCGGGGTCCGCCGGCCCTGCGGGCCGCCGGTG
AAATACCACTACTCTGATCGTTTTTTCACTGACCCGGTGAGGCGGGGGGGCGAGCCCCGA
GGGGCTCTCGCTTCTGGCGCCAAGCGCCCGGCC
>Locus_12_Transcript_1/1_Confidence_1.000_Length_555
CCCGGTCGTGTAGCGGTGAAAGTGGTTTGGTTTAGACGTCCGGGAATTGCATCTGTTTTT
AAGCCTAATGTGGGGACAGCTCATGAGTGCAAGACGTCTTGTGATGTAATTATTATACGA
ATGGGGGCTTCAATCGGGAGTACTACTCGATTGTCAACGTCAAGGAGTCGCAGGTCGCCT
GGTTCTAGGAATAATGGGGGAAGTATGTAGGAGTTGAAGATTAGTCCGCCGTAGTCGGTG
TACTCGTAGGTTCAGTACCATTGGTGGCCAATTGATTTGATGGTAAGGGAGGGATCGTTG
ACCTCGTCTGTTATGTAAAGGATGCGTAGGGATGGGAGGGCGATGAGGACTAGGATGATG
GCGGGCAGGATAGTTCAGACGGTTTCCATTTCCTGAGCGTCTGAGATGTTAGTATTAGTT
AGTTTTGTTGTGAGTGTTAGGAAAAGGGCATACAGGACTAGGAAGCAGATAAGGAAAATG
ATTATGAGGGCGTGATCATGAAAGGTGATAAGCTCTTCTATGATAGGGGAAGTAGCGTCT
TGTAGACCTACTTGC
>Locus_13_Transcript_1/1_Confidence_1.000_Length_306
GCCGGAGTAGTAAGTTACAATATGGGAGATTATTCCGAAGCCTGGTAGGATAAGAATATA
AACTTCAGGGTGACCGAAAAATCAGAATAGGTGTTGGTATAGAATGGGGTCTCCTCCTCC
GGCGGGGTCGAAGAAGGTGGTGTTGAGGTTGCGGTCTGTTAGTAGTATAGTGATGCCAGC
AGCTAGGACTGGGAGAGATAGGAGAAGTAGGACTGCTGTGATTAGGACGGATCAGACGAA
GAGGGGCGTTTGGTATTGGGTTATGGCAGGGGGTTTTATATTGATAATTGTTGTGATGAA
ATTGAT
>Locus_14_Transcript_1/1_Confidence_1.000_Length_171
GGCCACCAGGCGTTTAACCGACGCTTTCTTGTTGTTGCGGAATAATTCCATCCAAAACCG
GCAGCTGTTAGCCGAGCAAGTTCAAAATGAGCCTGTTTGGAACAACCTCAGGTTTTGGAA
CCAGTGGGACCAGCATGTTTGGCAGTGCAACTACAGACAATCACAATCCCA
>Locus_16_Transcript_1/1_Confidence_1.000_Length_109
AGAGGCACCGCCTGCCCAGTGACACATGTTTAACGGCCGCGGTACCCTAACCGTGCAAAG
GTAGCATAATCACTTGTTCCTTAAATAGGGCCCTGTATGAATGGCTCCA
>Locus_17_Transcript_1/1_Confidence_1.000_Length_138
GACCTGCTAGGGTGAGAAGGATTATTCGAGTGCTATAGGCGCTTGTCAGGGAGGTAGCGA
TGAGAGTAATAGATAGGGCTCAGGCGTTTGTGTATGATATGTTTGCGGTTTCGATGATGT
GGTCTTTGGAGTAGAAAC
>Locus_19_Transcript_1/1_Confidence_1.000_Length_232
CTAACCGGCTTTTTGCCCAAATGAGCCATTATCGAAGAATTCACAAAAAACAATAGCCTC
ATCATCCCCACCATCATAGCCACCATCACCCTCCTTAACCTCTACTTCTACCTACGCCTA
ATCTACTCCACCTCAATCACACTACTCCCCATATCTAACAACGTAAAAATAAAATGACAG
TTTGAACATACAAAACCCACCCCATTCCTCCCCACACTCATCGCCCTTACCA
>Locus_20_Transcript_1/1_Confidence_1.000_Length_350
GGCGGGTCCGGGCCCATGAGGCGACGAAGGAGGCGGGACGGCTTTTACCCAGCCCCGGAC
TTCCGAGACAGGGAAGCTGAGGACATGGCAGGAGTGTTTGACATAGACCTGGACCAGCCA
GAGGACGCGGGCTCTGAGGATGAGCTGGAGGAGGGGGCCAAGTATAAGGAGCGAGGGACG
GTCTTGGCTGAGGACCAGCTAGCCCAGATGTCAAAGCAGTTGGACATGTTCAAGACCAAC
CTGGAGGAATTTGCCAGCAAACACAAGCAGGAGATCCGGAAGAATCCTGAGTTCCGTGTG
CAGTTCCAGGACATGTGTGCAACCATTGGCGTGGATCCGCTGGCCTCTGG
>Locus_21_Transcript_1/2_Confidence_0.667_Length_119
TGTAGATCCAAGTGTGGAAGGCTGACCTTGCATCCATGGCAACCATAAAGTAGGGTCCAT
GACTCTTCTCTCCCTTTCTCTCTCTTTTCTCCACACTCGGAGAACATGGGCAGTTTTTT
>Locus_21_Transcript_2/2_Confidence_0.667_Length_222
TGTAGATCCAAGTGTGGAAGGCTGACCTTGCATCCATGGCAACCATAAAGTAGGGTCCAT
GACTCTTCTCTCCCTTTCTCTCTCTTTTCTCCACACTTTGAAAGGAGGATGTGTGGACCC
TTTCTCCTATATGCTTATGTCTCTGTTGTCGTAGATTGGCGTCCTTTGTGAGCTATTCAG
TGACATTTCAGAACCATTTTGCTCTGCAGAAAACCCGCAGTT
>Locus_22_Transcript_1/1_Confidence_1.000_Length_302
GGTTGTTGATGAGATATTTGGAGGAGGCCTAGTAGTGGGGTGAGGCTTGGATTAGCGTTT
AGAAGGGCTATTTGTTGTGGGTCTCATGAGTTGGAGTGTAGGATAAATCATGCTAAGGCG
AGGATGAAACCGATATCGCCGATACGGTTGTATAGGATTGCTTGAATGGCTGCTGTGTTG
GCATCTGCTCGGGCGTATCATCAACTGATGAGCAAGAAGGATATAATTCCTACGCCCTCT
CAGCCGATGAACAGTTGGAATAGGTTGTTAGCGGTAACTAAGATTAGTATGGTAATTAGG
AA
>Locus_24_Transcript_1/1_Confidence_1.000_Length_308
GACCGGTCCCCGCCTTTTTGTAAAACTTAAAGCGGGCGCAGCATTAACGCTTCCCGCCCC
GGTGACCTCTCAGGGGTCTCCCCGCCAAAGGTGCTCCGCCGCTAAGGAACATGGCGAAGG
TGGAGCAGGTCCTGAGCCTCGAGCCGCAGCACGAGCTCAAATTCCGAGCAAGTGCGGAGG
CAAGACACATCAAAGCAGAGATGGGAAGTGAAAGAGCTCTCGTACTGGACAGATTAGCAA
GCAATGTGGCAAAACGAAAAAGCTCAATGCCTCAGAAATTCATTGGTGAGAAGCGCCACT
GCTTTGAT
>Locus_25_Transcript_1/1_Confidence_1.000_Length_101
CATGATCCTGCAATAAGAAAGTTCCCCGGCAAGGTTGGTGGGCTAAAAGACAGACAACCA
ATGCTATCATCAGGAGATGATGTTACTTCAATATCCTTCAT
>Locus_26_Transcript_1/1_Confidence_1.000_Length_201
CGCCGCTCCCGACCCTCCCGCGCCCCCGCCCTGCCGCGCTGCTCCCCGCCCAGCCGCGGG
TCTGTGGTCCAAGCCGCCCCGAAGCAGCCCCCAGATGAAAACTCGCTGGATTTTTCCTCC
TGTATGTTACGGCCTGGGATTAAAAATGCTCAGGAGCTTGCCTGTGGAGTGTGCCTCTTG
AATGTGGACTCGAGGAGCCGG
>Locus_27_Transcript_1/1_Confidence_1.000_Length_421
TAAGATTTGCCGAGTTCCTTTTACTTTTTTTAACCTTTCCTTATGAGCATGCCTGTGTTG
GGTTGACAGTGAGGGTAATAATGACTTGTTGGTTGATTGTAGATATTGGGCTGTTAATTG
TCAGTTCAGTGTTTTAATCTGACGCAGGCTTATGCGGAGGAGAATGTTTTCATGTTACTT
ATACTAACATTAGTTCTTCTATAGGGTGATAGATTGGTCCAATTGGGTGTGAGGAGTTCA
GTTATATGTTTGGGATTTTTTAGGTAGTGGGTGTTGAGCTTGAACGCTTTCTTAATTGGT
GGCTGCTTTTAGGCCTACTATGGGTGTTAAATTTTTTACTCTCTCTACAAGGTTTTTTCC
TAGTGTCCAAAGAGCTGTTCCTCTTTGGACTAACAGTTAAATTTACAAGTGGATTTAGAG
G
>Locus_28_Transcript_1/1_Confidence_1.000_Length_343
AGAGAGGGAGGTAAGAGTCAGAAGCTTATGTTGTTTATGCGGGGAAACGCCATATCGGGG
GCACCGATTATTAGGGGAACTAGTCAGTTGCCAAAGCCTCCGATTATGATGGGTATTACT
ATGAAGAAGATTATTACAAATGCATGGGCTGTGACGATAACGTTGTAGATGTGGTCGTTA
CCTAGAAGGTTGCCTGGCTGGCCCAGCTCGGCTCGAATAAGGAGGCTTAGAGCTGTGCCT
AGGACTCCAGCTCATGCGCCGAATAATAGGTATAGTGTTCCAATGTCTTTGTGGTTTGTA
GAGAATAGTCAACGGTCGGCGAACATCAGTGGGGGTGAGGTAA
>Locus_29_Transcript_1/1_Confidence_1.000_Length_119
GAGATGATATACAGGTTTTTGGCTCCTGTGTTGTCAGCACAATTGATTACAGCTCCTACC
GGAAGACCCAAGGAAATCCGGAATTTCGCACCAGAGGACCCACCACGTCCTCGCTTCGA
>Locus_32_Transcript_1/1_Confidence_1.000_Length_180
CGGCCGCAGCCATGAGTATGCTCAGGCTTCAGAAGAGGCTCGCCTCTAGTGTCCTCCGCT
GTGGCAAGAAGAAGGTCTGGTTAGACCCCAATGAGACCAATGAAATCGCCAATGCCAACT
CCCGTCAGCAGATCCGGAAGCTCATCAAAGATGGGCTGATCATCCGCAAGCCTGTGACGG
>Locus_33_Transcript_1/1_Confidence_1.000_Length_127
ACTCCTGCTCGCATCTGCTATAGTGGAGGCCGGAGCAGGAACAGGTTGAACAGTCTACCC
TCCCTTAGCAGGGAACTACTCCCACCCTGGAGCCTCCGTAGACCTAACCATCTTCTCCTT
ACACCTA
>Locus_35_Transcript_1/1_Confidence_1.000_Length_307
CCCCACCCTACTAAACCCCATTAAACGCCTGGCAGCCGGAAGCCTATTCGCAGGATTTCT
CATTACTAACAACATTTCCCCCGCATCCCCCTTCCAAACAACAATCCCCCTCTACCTAAA
ACTCACAGCCCTCGCTGTCACTTTCCTAGGACTTCTAACAGCCCTAGACCTCAACTACCT
AACCAACAAACTTAAAATAAAATCCCCACTATGCACATTTTATTTCTCCAACATACTCGG
ATTCTACCCTAGCATCACACACCGCACAATCCCCTATCTAGGCCTTCTTACCACAAGGCA
CACCTAC
>Locus_36_Transcript_1/1_Confidence_1.000_Length_246
CTTGTTTTATTTTAATGGCTGATCTATGTAATCACAGAGGCCAGTATGTACAGACAAAGT
GGGAGGTTTTATTTCTTGGTCTCTTCCTCCTTGGATAAAGTCTTGATGATCTCCTCCTTC
TTGGCCTGGAGGCGCTCTTCACGGCGCTTGCGTGCTTCCTTGGTCTTAGACCTGCGGGCC
TCAGCCTGGTCAGCCAGGAGCTTCTTGCGGGCCTTGTCTGCCTTCAGCTTGTGGATGTGT
TCCATG
>Locus_37_Transcript_1/1_Confidence_1.000_Length_172
TCTCACTGTGGGTTCTGAGGAAACTCTCAGGGGAAGACAGCTCTTCATACCCTCACATAA
CCCCACCCACACACAGGCCCAGAGACACCTACAGACACACCCCCGCCCCATCTCTCACAC
TCACACTCACACACTTGCGTGTCAGACACCTGCAGACATACATGCTCCTGCC
>Locus_38_Transcript_1/1_Confidence_1.000_Length_212
ACGGGATGGATCCAGGATGTAGTCTGTGTTACATGATTGATGAAGTACTTGATTCCATCT
GCTGTGTAAGCTTCCTCCCACCCATAAGGTAAACCCTCGGTTTCCCCCTGAGCTTTCATC
CTGAAGGCGAGGAGAAGCTAGATCCGCCACAAAAGGATAAGCCCTTCCCCACCACTAACG
GAGGAAACAAGTTGGCTCGGGATCCCGGGACG
>Locus_40_Transcript_1/1_Confidence_1.000_Length_132
CCCTGGGCAATGACGTCTTCAATGTTTTTTCCATTCAGCTCACTGATAACCTTGTTGAGC
CGGTCGTCGTCCGCCTCGATACCCACGCTGTCCAAGATCTTCTTGATGTCCTTGGCGCTG
GGGGAGGAGTTG
>Locus_41_Transcript_1/1_Confidence_1.000_Length_194
TAGGATCCTCTACGCACAACGCCTGCTCGCCTCCTCCGTGTGGTTGCCAAGCCAAGCCGC
CTGCTACCTTCATCACCAAATTGCACTCGCTCCTTCCTGGAATCCTTTTTCCTAGCTTCA
CCACCAAATCGTTAGCGCTCCTTCCTTCTTCCTAGCTTCCTTCACCAAATCGCACTGGCT
CCTGGACTCTTTTC
>Locus_43_Transcript_1/1_Confidence_1.000_Length_109
TGGAATTAAGGGTGTTAGTCATGTTAGCTTGTTTCAGGTGCGAGATAGTAGTAGGGTCGT
GGTGCTGGAGTTTAAGTTGAGTAGTAGGAATGCGGTAGTAGTTAGGATA
>Locus_44_Transcript_1/1_Confidence_1.000_Length_339
GGGTGTGAGCCCGGCCCGTGGCGGCCACGTCTCCCGGGAGATGCTGTGACGGACCCGCAC
GGGAGGAGCTCGCGCCTGGCCTGGCGACCCGGTGGACTCGGCCCGCGGCGGCGCGCTCAC
CCGCCCCGTTCAGATAAAGGCTGGTGGTGGGAGAATGCTATCGCTGCCCTGTTTCGGAGA
CACATTCCCGTCAGCTGGCTGATCCGCGCTACCCTGAGTGAGTCGGAAAACTTCGAAGCA
GCTGTTGGCAAGTTGGCCAAGACTCCCCTTATTGCTGATGTTTATTACATTGTTGGTGGC
ACGTCCCCCCGGGAGGGGGTGGTCATCACGAGGAACAGA
>Locus_45_Transcript_1/1_Confidence_1.000_Length_121
AGACCCTATGGAGCTTTAATTTATTAATGCAAGCAGTACCTAACAAACCCACAGGTCCTA
AACTACCAAACCTGCATTAAAAATTTCGGTTGGGGCGACCTCGGAGCAGAACCCAACCTC
C
>Locus_46_Transcript_1/1_Confidence_1.000_Length_122
GGTCTTCTCGTCTTGCTGTGTCATGCCCGCCTCTTCACGGGCAGGTCAATTTCACTGGTT
AAAAGTAAGAGACAGCTGAACCCTCGTGGAGCCATTCATACAGGTCCCTATTTAAGGAAC
AA
>Locus_47_Transcript_1/1_Confidence_1.000_Length_156
GGGCACTCTCTGCCTGGGTCCGTTCTTCTTCCCTCTGGGCCTGGATGGCCTCCATTTCTG
TCTGCTGCTCCTTTAGCCTCATTTCCAGCTCCATTTTTTCCCTTTCTAAGCTCTCCAGAG
CCTTTGCCAGCTCCTGCTGGTGCCAGGAGCGCTCCT
>Locus_48_Transcript_1/1_Confidence_1.000_Length_185
GTACCGCAAGGGAAAGATGAAAAATTATAACCAAGCATAATATAGCAAGGACTAACCCCT
ATACCTTCTGCATAATGAATTAACTAGAAATAACTTTGCAAGGAGAGCCAAAGCTAAGAC
CCCCGAAACCAGACGAGCTACCTAAGAACAGCTAAAAGAGCACACCCGTCTATGTAGCAA
AATAG
>Locus_50_Transcript_1/1_Confidence_1.000_Length_125
TCCGAACCCCCTCATGATTCTCGATTTTGCTGATAATCTTGATGTTCTTTCCCTTCTCTC
CCAGGACCTTCCTAACTTCATGGACATCAGATGCCTTGCGGATGAATGACGCAAACACCA
TATCA
>Locus_51_Transcript_1/1_Confidence_1.000_Length_187
GTCCACGCTTTCTGCCTTCTGCTCCACAGTGTCCTCAGGGAAGTGCGCGAATGTCACGGG
ACTGTTCTCTGTGGTTCCATAAGCAACCTTAGCTGCTGTACAAGCTCCGGACAGCTCACA
GGATTCTCCCCATGGTGAGCCACTTTTACATCACAAAGCTGTCCTGCAGGATCTAACTGC
ACTTCCA
