# Supplementary material for: Accurate fusion transcript identification from long- and short-read isoform sequencing at bulk or single-cell resolution
Source: Genome Res. 2025 Apr;35(4):967–86. doi: 10.1101/gr.279200.124 (PMC12047241; doi:10.1101/gr.279200.124)
Supplement: Supplement 11 [file Supplemental_File_1.zip › CTAT-LR-fusion.v1.0.0/ctat-minimap2/lib/simde/netlify.toml]

[build]
  publish = 'web'
  command = 'mkdir -p web/amalgamated/x86 && cd simde && for header in x86/*.h; do ../amalgamate.py "$header" > ../web/amalgamated/"$header"; done'

[[headers]]
  for = "/amalgamated/x86/*.h"
  [headers.values]
    Access-Control-Allow-Origin = "*"

[[redirects]]
  from = "/godbolt/simple"
  to = "https://godbolt.org/z/-twon_"
  status = 302
  force = true

[[redirects]]
  from = "/godbolt/demo"
  to = "https://godbolt.org/z/8cAgiy"
  status = 302
  force = true
