# Supplementary material for: Accurate fusion transcript identification from long- and short-read isoform sequencing at bulk or single-cell resolution
Source: Genome Res. 2025 Apr;35(4):967–86. doi: 10.1101/gr.279200.124 (PMC12047241; doi:10.1101/gr.279200.124)
Supplement: Supplement 11 [file Supplemental_File_1.zip › CTAT-LR-fusion.v1.0.0/ctat-minimap2/lib/simde/simde/check.h]

/* Check (assertions)
 * Portable Snippets - https://gitub.com/nemequ/portable-snippets
 * Created by Evan Nemerson <evan@nemerson.com>
 *
 *   To the extent possible under law, the authors have waived all
 *   copyright and related or neighboring rights to this code.  For
 *   details, see the Creative Commons Zero 1.0 Universal license at
 *   https://creativecommons.org/publicdomain/zero/1.0/
 */

#if !defined(SIMDE_CHECK_H)
#define SIMDE_CHECK_H

#if !defined(SIMDE_NDEBUG) && !defined(SIMDE_DEBUG)
#  define SIMDE_NDEBUG 1
#endif

#include <stdint.h>

#if !defined(_WIN32)
#  define SIMDE_SIZE_MODIFIER "z"
#  define SIMDE_CHAR_MODIFIER "hh"
#  define SIMDE_SHORT_MODIFIER "h"
#else
#  if defined(_M_X64) || defined(__amd64__)
#    define SIMDE_SIZE_MODIFIER "I64"
#  else
#    define SIMDE_SIZE_MODIFIER ""
#  endif
#  define SIMDE_CHAR_MODIFIER ""
#  define SIMDE_SHORT_MODIFIER ""
#endif

#if defined(_MSC_VER) &&  (_MSC_VER >= 1500)
#  define SIMDE__PUSH_DISABLE_MSVC_C4127 __pragma(warning(push)) __pragma(warning(disable:4127))
#  define SIMDE__POP_DISABLE_MSVC_C4127 __pragma(warning(pop))
#else
#  define SIMDE__PUSH_DISABLE_MSVC_C4127
#  define SIMDE__POP_DISABLE_MSVC_C4127
#endif

#if !defined(simde_errorf)
#  if defined(__has_include)
#    if __has_include(<stdio.h>)
#      include <stdio.h>
#    endif
#  elif defined(SIMDE_STDC_HOSTED)
#    if SIMDE_STDC_HOSTED == 1
#      include <stdio.h>
#    endif
#  elif defined(__STDC_HOSTED__)
#    if __STDC_HOSTETD__ == 1
#      include <stdio.h>
#    endif
#  endif

#  include "debug-trap.h"

#  if defined(EOF)
#    define simde_errorf(format, ...) (fprintf(stderr, format, __VA_ARGS__), abort())
#  else
#    define simde_errorf(format, ...) (simde_trap())
#  endif
#endif

#define simde_error(msg) simde_errorf("%s", msg)

#if defined(SIMDE_NDEBUG)
#  if defined(SIMDE_CHECK_FAIL_DEFINED)
#    define simde_assert(expr)
#  else
#    if defined(HEDLEY_ASSUME)
#      define simde_assert(expr) HEDLEY_ASSUME(expr)
#    elif HEDLEY_GCC_VERSION_CHECK(4,5,0)
#      define simde_assert(expr) ((void) (!!(expr) ? 1 : (__builtin_unreachable(), 1)))
#    elif HEDLEY_MSVC_VERSION_CHECK(13,10,0)
#      define simde_assert(expr) __assume(expr)
#    else
#      define simde_assert(expr)
#    endif
#  endif
#  define simde_assert_true(expr) simde_assert(expr)
#  define simde_assert_false(expr) simde_assert(!(expr))
#  define simde_assert_type_full(prefix, suffix, T, fmt, a, op, b) simde_assert(((a) op (b)))
#  define simde_assert_double_equal(a, b, precision)
#  define simde_assert_string_equal(a, b)
#  define simde_assert_string_not_equal(a, b)
#  define simde_assert_memory_equal(size, a, b)
#  define simde_assert_memory_not_equal(size, a, b)
#else
#  define simde_assert(expr) \
    do { \
      if (!HEDLEY_LIKELY(expr)) { \
        simde_error("assertion failed: " #expr "\n"); \
      } \
      SIMDE__PUSH_DISABLE_MSVC_C4127 \
    } while (0) \
    SIMDE__POP_DISABLE_MSVC_C4127

#  define simde_assert_true(expr) \
    do { \
      if (!HEDLEY_LIKELY(expr)) { \
        simde_error("assertion failed: " #expr " is not true\n"); \
      } \
      SIMDE__PUSH_DISABLE_MSVC_C4127 \
    } while (0) \
    SIMDE__POP_DISABLE_MSVC_C4127

#  define simde_assert_false(expr) \
    do { \
      if (!HEDLEY_LIKELY(!(expr))) { \
        simde_error("assertion failed: " #expr " is not false\n"); \
      } \
      SIMDE__PUSH_DISABLE_MSVC_C4127 \
    } while (0) \
    SIMDE__POP_DISABLE_MSVC_C4127

#  define simde_assert_type_full(prefix, suffix, T, fmt, a, op, b)   \
    do { \
      T simde_tmp_a_ = (a); \
      T simde_tmp_b_ = (b); \
      if (!(simde_tmp_a_ op simde_tmp_b_)) { \
        simde_errorf("assertion failed: %s %s %s (" prefix "%" fmt suffix " %s " prefix "%" fmt suffix ")\n", \
                     #a, #op, #b, simde_tmp_a_, #op, simde_tmp_b_); \
      } \
      SIMDE__PUSH_DISABLE_MSVC_C4127 \
    } while (0) \
    SIMDE__POP_DISABLE_MSVC_C4127

#  define simde_assert_double_equal(a, b, precision) \
    do { \
      const double simde_tmp_a_ = (a); \
      const double simde_tmp_b_ = (b); \
      const double simde_tmp_diff_ = ((simde_tmp_a_ - simde_tmp_b_) < 0) ? \
        -(simde_tmp_a_ - simde_tmp_b_) : \
        (simde_tmp_a_ - simde_tmp_b_); \
      if (HEDLEY_UNLIKELY(simde_tmp_diff_ > 1e-##precision)) { \
        simde_errorf("assertion failed: %s == %s (%0." #precision "g == %0." #precision "g)\n", \
                     #a, #b, simde_tmp_a_, simde_tmp_b_); \
      } \
      SIMDE__PUSH_DISABLE_MSVC_C4127 \
    } while (0) \
    SIMDE__POP_DISABLE_MSVC_C4127

#  include <string.h>
#  define simde_assert_string_equal(a, b) \
    do { \
      const char* simde_tmp_a_ = a; \
      const char* simde_tmp_b_ = b; \
      if (HEDLEY_UNLIKELY(strcmp(simde_tmp_a_, simde_tmp_b_) != 0)) { \
        simde_errorf("assertion failed: string %s == %s (\"%s\" == \"%s\")\n", \
                     #a, #b, simde_tmp_a_, simde_tmp_b_); \
      } \
      SIMDE__PUSH_DISABLE_MSVC_C4127 \
    } while (0) \
    SIMDE__POP_DISABLE_MSVC_C4127

#  define simde_assert_string_not_equal(a, b) \
    do { \
      const char* simde_tmp_a_ = a; \
      const char* simde_tmp_b_ = b; \
      if (HEDLEY_UNLIKELY(strcmp(simde_tmp_a_, simde_tmp_b_) == 0)) { \
        simde_errorf("assertion failed: string %s != %s (\"%s\" == \"%s\")\n", \
                     #a, #b, simde_tmp_a_, simde_tmp_b_); \
      } \
      SIMDE__PUSH_DISABLE_MSVC_C4127 \
    } while (0) \
    SIMDE__POP_DISABLE_MSVC_C4127

#  define simde_assert_memory_equal(size, a, b) \
    do { \
      const unsigned char* simde_tmp_a_ = (const unsigned char*) (a); \
      const unsigned char* simde_tmp_b_ = (const unsigned char*) (b); \
      const size_t simde_tmp_size_ = (size); \
      if (HEDLEY_UNLIKELY(memcmp(simde_tmp_a_, simde_tmp_b_, simde_tmp_size_)) != 0) { \
        size_t simde_tmp_pos_; \
        for (simde_tmp_pos_ = 0 ; simde_tmp_pos_ < simde_tmp_size_ ; simde_tmp_pos_++) { \
          if (simde_tmp_a_[simde_tmp_pos_] != simde_tmp_b_[simde_tmp_pos_]) { \
            simde_errorf("assertion failed: memory %s == %s, at offset %" SIMDE_SIZE_MODIFIER "u\n", \
                         #a, #b, simde_tmp_pos_); \
            break; \
          } \
        } \
      } \
      SIMDE__PUSH_DISABLE_MSVC_C4127 \
    } while (0) \
    SIMDE__POP_DISABLE_MSVC_C4127

#  define simde_assert_memory_not_equal(size, a, b) \
    do { \
      const unsigned char* simde_tmp_a_ = (const unsigned char*) (a); \
      const unsigned char* simde_tmp_b_ = (const unsigned char*) (b); \
      const size_t simde_tmp_size_ = (size); \
      if (HEDLEY_UNLIKELY(memcmp(simde_tmp_a_, simde_tmp_b_, simde_tmp_size_)) == 0) { \
        simde_errorf("assertion failed: memory %s != %s (%" SIMDE_SIZE_MODIFIER "u bytes)\n", \
                     #a, #b, simde_tmp_size_); \
      } \
      SIMDE__PUSH_DISABLE_MSVC_C4127 \
    } while (0) \
    SIMDE__POP_DISABLE_MSVC_C4127
#endif

#define simde_assert_type(T, fmt, a, op, b) \
  simde_assert_type_full("", "", T, fmt, a, op, b)

#define simde_assert_char(a, op, b) \
  simde_assert_type_full("'\\x", "'", char, "02" SIMDE_CHAR_MODIFIER "x", a, op, b)
#define simde_assert_uchar(a, op, b) \
  simde_assert_type_full("'\\x", "'", unsigned char, "02" SIMDE_CHAR_MODIFIER "x", a, op, b)
#define simde_assert_short(a, op, b) \
  simde_assert_type(short, SIMDE_SHORT_MODIFIER "d", a, op, b)
#define simde_assert_ushort(a, op, b) \
  simde_assert_type(unsigned short, SIMDE_SHORT_MODIFIER "u", a, op, b)
#define simde_assert_int(a, op, b) \
  simde_assert_type(int, "d", a, op, b)
#define simde_assert_uint(a, op, b) \
  simde_assert_type(unsigned int, "u", a, op, b)
#define simde_assert_long(a, op, b) \
  simde_assert_type(long int, "ld", a, op, b)
#define simde_assert_ulong(a, op, b) \
  simde_assert_type(unsigned long int, "lu", a, op, b)
#define simde_assert_llong(a, op, b) \
  simde_assert_type(long long int, "lld", a, op, b)
#define simde_assert_ullong(a, op, b) \
  simde_assert_type(unsigned long long int, "llu", a, op, b)

#define simde_assert_size(a, op, b) \
  simde_assert_type(size_t, SIMDE_SIZE_MODIFIER "u", a, op, b)

#define simde_assert_float(a, op, b) \
  simde_assert_type(float, "f", a, op, b)
#define simde_assert_double(a, op, b) \
  simde_assert_type(double, "g", a, op, b)
#define simde_assert_ptr(a, op, b) \
  simde_assert_type(const void*, "p", a, op, b)

#define simde_assert_int8(a, op, b) \
  simde_assert_type(int8_t, PRIi8, a, op, b)
#define simde_assert_uint8(a, op, b) \
  simde_assert_type(uint8_t, PRIu8, a, op, b)
#define simde_assert_int16(a, op, b) \
  simde_assert_type(int16_t, PRIi16, a, op, b)
#define simde_assert_uint16(a, op, b) \
  simde_assert_type(uint16_t, PRIu16, a, op, b)
#define simde_assert_int32(a, op, b) \
  simde_assert_type(int32_t, PRIi32, a, op, b)
#define simde_assert_uint32(a, op, b) \
  simde_assert_type(uint32_t, PRIu32, a, op, b)
#define simde_assert_int64(a, op, b) \
  simde_assert_type(int64_t, PRIi64, a, op, b)
#define simde_assert_uint64(a, op, b) \
  simde_assert_type(uint64_t, PRIu64, a, op, b)

#define simde_assert_ptr_equal(a, b) \
  simde_assert_ptr(a, ==, b)
#define simde_assert_ptr_not_equal(a, b) \
  simde_assert_ptr(a, !=, b)
#define simde_assert_null(ptr) \
  simde_assert_ptr(ptr, ==, NULL)
#define simde_assert_not_null(ptr) \
  simde_assert_ptr(ptr, !=, NULL)
#define simde_assert_ptr_null(ptr) \
  simde_assert_ptr(ptr, ==, NULL)
#define simde_assert_ptr_not_null(ptr) \
  simde_assert_ptr(ptr, !=, NULL)

#endif /* !defined(SIMDE_CHECK_H) */
