# Supplementary material for: Accurate fusion transcript identification from long- and short-read isoform sequencing at bulk or single-cell resolution
Source: Genome Res. 2025 Apr;35(4):967–86. doi: 10.1101/gr.279200.124 (PMC12047241; doi:10.1101/gr.279200.124)
Supplement: Supplement 11 [file Supplemental_File_1.zip › CTAT-LR-fusion.v1.0.0/ctat-minimap2/lib/simde/simde/simde-arch.h]

/* Architecture detection
 * Created by Evan Nemerson <evan@nemerson.com>
 *
 *   To the extent possible under law, the authors have waived all
 *   copyright and related or neighboring rights to this code.  For
 *   details, see the Creative Commons Zero 1.0 Universal license at
 *   <https://creativecommons.org/publicdomain/zero/1.0/>
 *
 * Different compilers define different preprocessor macros for the
 * same architecture.  This is an attempt to provide a single
 * interface which is usable on any compiler.
 *
 * In general, a macro named SIMDE_ARCH_* is defined for each
 * architecture the CPU supports.  When there are multiple possible
 * versions, we try to define the macro to the target version.  For
 * example, if you want to check for i586+, you could do something
 * like:
 *
 *   #if defined(SIMDE_ARCH_X86) && (SIMDE_ARCH_X86 >= 5)
 *   ...
 *   #endif
 *
 * You could also just check that SIMDE_ARCH_X86 >= 5 without checking
 * if it's defined first, but some compilers may emit a warning about
 * an undefined macro being used (e.g., GCC with -Wundef).
 *
 * This was originally created for SIMDe
 * <https://github.com/nemequ/simde> (hence the prefix), but this
 * header has no dependencies and may be used anywhere.  It is
 * originally based on information from
 * <https://sourceforge.net/p/predef/wiki/Architectures/>, though it
 * has been enhanced with additional information.
 *
 * If you improve this file, or find a bug, please file the issue at
 * <https://github.com/nemequ/simde/issues>.  If you copy this into
 * your project, even if you change the prefix, please keep the links
 * to SIMDe intact so others know where to report issues, submit
 * enhancements, and find the latest version. */

#if !defined(SIMDE_ARCH_H)
#define SIMDE_ARCH_H

/* Alpha
   <https://en.wikipedia.org/wiki/DEC_Alpha> */
#if defined(__alpha__) || defined(__alpha) || defined(_M_ALPHA)
#  if defined(__alpha_ev6__)
#    define SIMDE_ARCH_ALPHA 6
#  elif defined(__alpha_ev5__)
#    define SIMDE_ARCH_ALPHA 5
#  elif defined(__alpha_ev4__)
#    define SIMDE_ARCH_ALPHA 4
#  else
#    define SIMDE_ARCH_ALPHA 1
#  endif
#endif

/* Atmel AVR
   <https://en.wikipedia.org/wiki/Atmel_AVR> */
#if defined(__AVR_ARCH__)
#  define SIMDE_ARCH_AVR __AVR_ARCH__
#endif

/* AMD64 / x86_64
   <https://en.wikipedia.org/wiki/X86-64> */
#if defined(__amd64__) || defined(__amd64) || defined(__x86_64__) || defined(__x86_64) || defined(_M_X66) || defined(_M_AMD64)
#  define SIMDE_ARCH_AMD64 1000
#endif

/* ARM
   <https://en.wikipedia.org/wiki/ARM_architecture> */
#if defined(__ARM_ARCH_8A__)
#  define SIMDE_ARCH_ARM 82
#elif defined(__ARM_ARCH_8R__)
#  define SIMDE_ARCH_ARM 81
#elif defined(__ARM_ARCH_8__)
#  define SIMDE_ARCH_ARM 80
#elif defined(__ARM_ARCH_7S__)
#  define SIMDE_ARCH_ARM 74
#elif defined(__ARM_ARCH_7M__)
#  define SIMDE_ARCH_ARM 73
#elif defined(__ARM_ARCH_7R__)
#  define SIMDE_ARCH_ARM 72
#elif defined(__ARM_ARCH_7A__)
#  define SIMDE_ARCH_ARM 71
#elif defined(__ARM_ARCH_7__)
#  define SIMDE_ARCH_ARM 70
#elif defined(__ARM_ARCH)
#  define SIMDE_ARCH_ARM (__ARM_ARCH * 10)
#elif defined(_M_ARM)
#  define SIMDE_ARCH_ARM (_M_ARM * 10)
#elif defined(__arm__) || defined(__thumb__) || defined(__TARGET_ARCH_ARM) || defined(_ARM) || defined(_M_ARM) || defined(_M_ARM)
#  define SIMDE_ARCH_ARM 1
#endif

/* AArch64
   <https://en.wikipedia.org/wiki/ARM_architecture> */
#if defined(__aarch64__) || defined(_M_ARM64)
#  define SIMDE_ARCH_AARCH64 1000
#endif

/* ARM SIMD ISA extensions */
#if defined(__ARM_NEON)
#  if defined(SIMDE_ARCH_AARCH64)
#    define SIMDE_ARCH_ARM_NEON SIMDE_ARCH_AARCH64
#  elif defined(SIMDE_ARCH_ARM)
#    define SIMDE_ARCH_ARM_NEON SIMDE_ARCH_ARM
#  endif
#endif

/* Blackfin
   <https://en.wikipedia.org/wiki/Blackfin> */
#if defined(__bfin) || defined(__BFIN__) || defined(__bfin__)
#  define SIMDE_ARCH_BLACKFIN 1
#endif

/* CRIS
   <https://en.wikipedia.org/wiki/ETRAX_CRIS> */
#if defined(__CRIS_arch_version)
#  define SIMDE_ARCH_CRIS __CRIS_arch_version
#elif defined(__cris__) || defined(__cris) || defined(__CRIS) || defined(__CRIS__)
#  define SIMDE_ARCH_CRIS 1
#endif

/* Convex
   <https://en.wikipedia.org/wiki/Convex_Computer> */
#if defined(__convex_c38__)
#  define SIMDE_ARCH_CONVEX 38
#elif defined(__convex_c34__)
#  define SIMDE_ARCH_CONVEX 34
#elif defined(__convex_c32__)
#  define SIMDE_ARCH_CONVEX 32
#elif defined(__convex_c2__)
#  define SIMDE_ARCH_CONVEX 2
#elif defined(__convex__)
#  define SIMDE_ARCH_CONVEX 1
#endif

/* Adapteva Epiphany
   <https://en.wikipedia.org/wiki/Adapteva_Epiphany> */
#if defined(__epiphany__)
#  define SIMDE_ARCH_EPIPHANY 1
#endif

/* Fujitsu FR-V
   <https://en.wikipedia.org/wiki/FR-V_(microprocessor)> */
#if defined(__frv__)
#  define SIMDE_ARCH_FRV 1
#endif

/* H8/300
   <https://en.wikipedia.org/wiki/H8_Family> */
#if defined(__H8300__)
#  define SIMDE_ARCH_H8300
#endif

/* HP/PA / PA-RISC
   <https://en.wikipedia.org/wiki/PA-RISC> */
#if defined(__PA8000__) || defined(__HPPA20__) || defined(__RISC2_0__) || defined(_PA_RISC2_0)
#  define SIMDE_ARCH_HPPA 20
#elif defined(__PA7100__) || defined(__HPPA11__) || defined(_PA_RISC1_1)
#  define SIMDE_ARCH_HPPA 11
#elif defined(_PA_RISC1_0)
#  define SIMDE_ARCH_HPPA 10
#elif defined(__hppa__) || defined(__HPPA__) || defined(__hppa)
#  define SIMDE_ARCH_HPPA 1
#endif

/* x86
   <https://en.wikipedia.org/wiki/X86> */
#if defined(_M_IX86)
#  define SIMDE_ARCH_X86 (_M_IX86 / 100)
#elif defined(__I86__)
#  define SIMDE_ARCH_X86 __I86__
#elif defined(i686) || defined(__i686) || defined(__i686__)
#  define SIMDE_ARCH_X86 6
#elif defined(i586) || defined(__i586) || defined(__i586__)
#  define SIMDE_ARCH_X86 5
#elif defined(i486) || defined(__i486) || defined(__i486__)
#  define SIMDE_ARCH_X86 4
#elif defined(i386) || defined(__i386) || defined(__i386__)
#  define SIMDE_ARCH_X86 3
#elif defined(_X86_) || defined(__X86__) || defined(__THW_INTEL__)
#  define SIMDE_ARCH_X86 3
#endif

/* SIMD ISA extensions for x86/x86_64 */
#if defined(SIMDE_ARCH_X86) || defined(SIMDE_ARCH_AMD64)
#  if defined(_M_IX86_FP)
#    define SIMDE_ARCH_X86_MMX
#    if (_M_IX86_FP >= 1)
#      define SIMDE_ARCH_X86_SSE 1
#    endif
#    if (_M_IX86_FP >= 2)
#      define SIMDE_ARCH_X86_SSE2 1
#    endif
#  elif defined(_M_X64)
#    define SIMDE_ARCH_X86_SSE 1
#    define SIMDE_ARCH_X86_SSE2 1
#  else
#    if defined(__MMX__)
#      define SIMDE_ARCH_X86_MMX 1
#    endif
#    if defined(__SSE__)
#      define SIMDE_ARCH_X86_SSE 1
#    endif
#    if defined(__SSE2__)
#      define SIMDE_ARCH_X86_SSE2 1
#    endif
#  endif
#  if defined(__SSE3__)
#    define SIMDE_ARCH_X86_SSE3 1
#  endif
#  if defined(__SSSE3__)
#    define SIMDE_ARCH_X86_SSSE3 1
#  endif
#  if defined(__SSE4_1__)
#    define SIMDE_ARCH_X86_SSE4_1 1
#  endif
#  if defined(__SSE4_2__)
#    define SIMDE_ARCH_X86_SSE4_2 1
#  endif
#  if defined(__AVX__)
#    define SIMDE_ARCH_X86_AVX 1
#    if !defined(SIMDE_ARCH_X86_SSE3)
#      define SIMDE_ARCH_X86_SSE3 1
#    endif
#    if !defined(SIMDE_ARCH_X86_SSE4_1)
#      define SIMDE_ARCH_X86_SSE4_1 1
#    endif
#    if !defined(SIMDE_ARCH_X86_SSE4_1)
#      define SIMDE_ARCH_X86_SSE4_2 1
#    endif
#  endif
#  if defined(__AVX2__)
#    define SIMDE_ARCH_X86_AVX2 1
#  endif
#  if defined(__FMA__)
#    define SIMDE_ARCH_X86_FMA 1
#    if !defined(SIMDE_ARCH_X86_AVX)
#      define SIMDE_ARCH_X86_AVX 1
#    endif
#  endif
#  if defined(__AVX512BW__)
#    define SIMDE_ARCH_X86_AVX512BW 1
#  endif
#  if defined(__AVX512CD__)
#    define SIMDE_ARCH_X86_AVX512CD 1
#  endif
#  if defined(__AVX512DQ__)
#    define SIMDE_ARCH_X86_AVX512DQ 1
#  endif
#  if defined(__AVX512F__)
#    define SIMDE_ARCH_X86_AVX512F 1
#  endif
#  if defined(__AVX512VL__)
#    define SIMDE_ARCH_X86_AVX512VL 1
#  endif
#endif

/* Itanium
   <https://en.wikipedia.org/wiki/Itanium> */
#if defined(__ia64__) || defined(_IA64) || defined(__IA64__) || defined(__ia64) || defined(_M_IA64) || defined(__itanium__)
#  define SIMDE_ARCH_IA64 1
#endif

/* Renesas M32R
   <https://en.wikipedia.org/wiki/M32R> */
#if defined(__m32r__) || defined(__M32R__)
#  define SIMDE_ARCH_M32R
#endif

/* Motorola 68000
   <https://en.wikipedia.org/wiki/Motorola_68000> */
#if defined(__mc68060__) || defined(__MC68060__)
#  define SIMDE_ARCH_M68K 68060
#elif defined(__mc68040__) || defined(__MC68040__)
#  define SIMDE_ARCH_M68K 68040
#elif defined(__mc68030__) || defined(__MC68030__)
#  define SIMDE_ARCH_M68K 68030
#elif defined(__mc68020__) || defined(__MC68020__)
#  define SIMDE_ARCH_M68K 68020
#elif defined(__mc68010__) || defined(__MC68010__)
#  define SIMDE_ARCH_M68K 68010
#elif defined(__mc68000__) || defined(__MC68000__)
#  define SIMDE_ARCH_M68K 68000
#endif

/* Xilinx MicroBlaze
   <https://en.wikipedia.org/wiki/MicroBlaze> */
#if defined(__MICROBLAZE__) || defined(__microblaze__)
#  define SIMDE_ARCH_MICROBLAZE
#endif

/* MIPS
   <https://en.wikipedia.org/wiki/MIPS_architecture> */
#if defined(_MIPS_ISA_MIPS64R2)
#  define SIMDE_ARCH_MIPS 642
#elif defined(_MIPS_ISA_MIPS64)
#  define SIMDE_ARCH_MIPS 640
#elif defined(_MIPS_ISA_MIPS32R2)
#  define SIMDE_ARCH_MIPS 322
#elif defined(_MIPS_ISA_MIPS32)
#  define SIMDE_ARCH_MIPS 320
#elif defined(_MIPS_ISA_MIPS4)
#  define SIMDE_ARCH_MIPS 4
#elif defined(_MIPS_ISA_MIPS3)
#  define SIMDE_ARCH_MIPS 3
#elif defined(_MIPS_ISA_MIPS2)
#  define SIMDE_ARCH_MIPS 2
#elif defined(_MIPS_ISA_MIPS1)
#  define SIMDE_ARCH_MIPS 1
#elif defined(_MIPS_ISA_MIPS) || defined(__mips) || defined(__MIPS__)
#  define SIMDE_ARCH_MIPS 1
#endif

/* Matsushita MN10300
   <https://en.wikipedia.org/wiki/MN103> */
#if defined(__MN10300__) || defined(__mn10300__)
#  define SIMDE_ARCH_MN10300 1
#endif

/* POWER
   <https://en.wikipedia.org/wiki/IBM_POWER_Instruction_Set_Architecture> */
#if defined(_M_PPC)
#  define SIMDE_ARCH_POWER _M_PPC
#elif defined(_ARCH_PWR9)
#  define SIMDE_ARCH_POWER 900
#elif defined(_ARCH_PWR8)
#  define SIMDE_ARCH_POWER 800
#elif defined(_ARCH_PWR7)
#  define SIMDE_ARCH_POWER 700
#elif defined(_ARCH_PWR6)
#  define SIMDE_ARCH_POWER 600
#elif defined(_ARCH_PWR5)
#  define SIMDE_ARCH_POWER 500
#elif defined(_ARCH_PWR4)
#  define SIMDE_ARCH_POWER 400
#elif defined(_ARCH_440) || defined(__ppc440__)
#  define SIMDE_ARCH_POWER 440
#elif defined(_ARCH_450) || defined(__ppc450__)
#  define SIMDE_ARCH_POWER 450
#elif defined(_ARCH_601) || defined(__ppc601__)
#  define SIMDE_ARCH_POWER 601
#elif defined(_ARCH_603) || defined(__ppc603__)
#  define SIMDE_ARCH_POWER 603
#elif defined(_ARCH_604) || defined(__ppc604__)
#  define SIMDE_ARCH_POWER 604
#elif defined(_ARCH_605) || defined(__ppc605__)
#  define SIMDE_ARCH_POWER 605
#elif defined(_ARCH_620) || defined(__ppc620__)
#  define SIMDE_ARCH_POWER 620
#elif defined(__powerpc) || defined(__powerpc__) || defined(__POWERPC__) || defined(__ppc__) || defined(__PPC__) || defined(_ARCH_PPC) || defined(__ppc)
#  define SIMDE_ARCH_POWER 1
#endif

#if defined(__ALTIVEC__)
#  define SIMDE_ARCH_POWER_ALTIVEC SIMDE_ARCH_POWER
#endif

/* SPARC
   <https://en.wikipedia.org/wiki/SPARC> */
#if defined(__sparc_v9__) || defined(__sparcv9)
#  define SIMDE_ARCH_SPARC 9
#elif defined(__sparc_v8__) || defined(__sparcv8)
#  define SIMDE_ARCH_SPARC 8
#elif defined(__sparc_v7__) || defined(__sparcv7)
#  define SIMDE_ARCH_SPARC 7
#elif defined(__sparc_v6__) || defined(__sparcv6)
#  define SIMDE_ARCH_SPARC 6
#elif defined(__sparc_v5__) || defined(__sparcv5)
#  define SIMDE_ARCH_SPARC 5
#elif defined(__sparc_v4__) || defined(__sparcv4)
#  define SIMDE_ARCH_SPARC 4
#elif defined(__sparc_v3__) || defined(__sparcv3)
#  define SIMDE_ARCH_SPARC 3
#elif defined(__sparc_v2__) || defined(__sparcv2)
#  define SIMDE_ARCH_SPARC 2
#elif defined(__sparc_v1__) || defined(__sparcv1)
#  define SIMDE_ARCH_SPARC 1
#elif defined(__sparc__) || defined(__sparc)
#  define SIMDE_ARCH_SPARC 1
#endif

/* SuperH
   <https://en.wikipedia.org/wiki/SuperH> */
#if defined(__sh5__) || defined(__SH5__)
#  define SIMDE_ARCH_SUPERH 5
#elif defined(__sh4__) || defined(__SH4__)
#  define SIMDE_ARCH_SUPERH 4
#elif defined(__sh3__) || defined(__SH3__)
#  define SIMDE_ARCH_SUPERH 3
#elif defined(__sh2__) || defined(__SH2__)
#  define SIMDE_ARCH_SUPERH 2
#elif defined(__sh1__) || defined(__SH1__)
#  define SIMDE_ARCH_SUPERH 1
#elif defined(__sh__) || defined(__SH__)
#  define SIMDE_ARCH_SUPERH 1
#endif

/* IBM System z
   <https://en.wikipedia.org/wiki/IBM_System_z> */
#if defined(__370__) || defined(__THW_370__) || defined(__s390__) || defined(__s390x__) || defined(__zarch__) || defined(__SYSC_ZARCH__)
#  define SIMDE_ARCH_SYSTEMZ
#endif

/* TMS320 DSP
   <https://en.wikipedia.org/wiki/Texas_Instruments_TMS320> */
#if defined(_TMS320C6740) || defined(__TMS320C6740__)
#  define SIMDE_ARCH_TMS320 6740
#elif defined(_TMS320C6700_PLUS) || defined(__TMS320C6700_PLUS__)
#  define SIMDE_ARCH_TMS320 6701
#elif defined(_TMS320C6700) || defined(__TMS320C6700__)
#  define SIMDE_ARCH_TMS320 6700
#elif defined(_TMS320C6600) || defined(__TMS320C6600__)
#  define SIMDE_ARCH_TMS320 6600
#elif defined(_TMS320C6400_PLUS) || defined(__TMS320C6400_PLUS__)
#  define SIMDE_ARCH_TMS320 6401
#elif defined(_TMS320C6400) || defined(__TMS320C6400__)
#  define SIMDE_ARCH_TMS320 6400
#elif defined(_TMS320C6200) || defined(__TMS320C6200__)
#  define SIMDE_ARCH_TMS320 6200
#elif defined(_TMS320C55X) || defined(__TMS320C55X__)
#  define SIMDE_ARCH_TMS320 550
#elif defined(_TMS320C54X) || defined(__TMS320C54X__)
#  define SIMDE_ARCH_TMS320 540
#elif defined(_TMS320C28X) || defined(__TMS320C28X__)
#  define SIMDE_ARCH_TMS320 280
#endif

/* WebAssembly */
#if defined(__wasm__)
#  define SIMDE_ARCH_WASM 1
#endif

#if defined(SIMDE_ARCH_WASM) && defined(__wasm_simd128__)
#  define SIMDE_ARCH_WASM_SIMD128
#endif

/* Xtensa
   <https://en.wikipedia.org/wiki/> */
#if defined(__xtensa__) || defined(__XTENSA__)
#  define SIMDE_ARCH_XTENSA 1
#endif

#endif /* !defined(SIMDE_ARCH_H) */
