# Supplementary material for: Accurate fusion transcript identification from long- and short-read isoform sequencing at bulk or single-cell resolution
Source: Genome Res. 2025 Apr;35(4):967–86. doi: 10.1101/gr.279200.124 (PMC12047241; doi:10.1101/gr.279200.124)
Supplement: Supplement 11 [file Supplemental_File_1.zip › CTAT-LR-fusion.v1.0.0/ctat-minimap2/lib/simde/simde/x86/fma.h]

/* Permission is hereby granted, free of charge, to any person
 * obtaining a copy of this software and associated documentation
 * files (the "Software"), to deal in the Software without
 * restriction, including without limitation the rights to use, copy,
 * modify, merge, publish, distribute, sublicense, and/or sell copies
 * of the Software, and to permit persons to whom the Software is
 * furnished to do so, subject to the following conditions:
 *
 * The above copyright notice and this permission notice shall be
 * included in all copies or substantial portions of the Software.
 *
 * THE SOFTWARE IS PROVIDED "AS IS", WITHOUT WARRANTY OF ANY KIND,
 * EXPRESS OR IMPLIED, INCLUDING BUT NOT LIMITED TO THE WARRANTIES OF
 * MERCHANTABILITY, FITNESS FOR A PARTICULAR PURPOSE AND
 * NONINFRINGEMENT. IN NO EVENT SHALL THE AUTHORS OR COPYRIGHT HOLDERS
 * BE LIABLE FOR ANY CLAIM, DAMAGES OR OTHER LIABILITY, WHETHER IN AN
 * ACTION OF CONTRACT, TORT OR OTHERWISE, ARISING FROM, OUT OF OR IN
 * CONNECTION WITH THE SOFTWARE OR THE USE OR OTHER DEALINGS IN THE
 * SOFTWARE.
 *
 * Copyright:
 *   2019      Evan Nemerson <evan@nemerson.com>
 */

#include "sse.h"
#include "sse2.h"
#if !defined(SIMDE__FMA_H)
#  if !defined(SIMDE__FMA_H)
#    define SIMDE__FMA_H
#  endif
#  include "avx.h"

HEDLEY_DIAGNOSTIC_PUSH
SIMDE_DISABLE_UNWANTED_DIAGNOSTICS

#  if defined(SIMDE_FMA_NATIVE)
#    undef SIMDE_FMA_NATIVE
#  endif
#  if defined(SIMDE_ARCH_X86_GMA) && !defined(SIMDE_FMA_NO_NATIVE) && !defined(SIMDE_NO_NATIVE)
#    define SIMDE_FMA_NATIVE
#  elif defined(SIMDE_ARCH_ARM_NEON) && !defined(SIMDE_FMA_NO_NEON) && !defined(SIMDE_NO_NEON)
#    define SIMDE_FMA_NEON
#  endif

#  if defined(SIMDE_FMA_NATIVE) && !defined(SIMDE_AVX_NATIVE)
#    if defined(SIMDE_FMA_FORCE_NATIVE)
#      error Native FMA support requires native AVX support
#    else
       HEDLEY_WARNING("Native FMA support requires native AVX support, disabling")
#      undef SIMDE_FMA_NATIVE
#    endif
#  elif defined(SIMDE_FMA_NEON) && !defined(SIMDE_AVX_NEON)
     HEDLEY_WARNING("FMA NEON support requires AVX NEON support, disabling")
#    undef SIMDE_AVX_NEON
#  endif

#  if defined(SIMDE_FMA_NATIVE)
#    include <immintrin.h>
#  endif

#  if !defined(SIMDE_FMA_NATIVE) && defined(SIMDE_ENABLE_NATIVE_ALIASES)
#    define SIMDE_FMA_ENABLE_NATIVE_ALIASES
#  endif

SIMDE__BEGIN_DECLS

SIMDE__FUNCTION_ATTRIBUTES
simde__m128d
simde_mm_fmadd_pd (simde__m128d a, simde__m128d b, simde__m128d c) {
#if defined(SIMDE_FMA_NATIVE)
  return _mm_fmadd_pd(a, b, c);
#else
  return simde_mm_add_pd(simde_mm_mul_pd(a, b), c);
#endif
}
#if defined(SIMDE_FMA_ENABLE_NATIVE_ALIASES)
#  define _mm_fmadd_pd(a, b, c) simde_mm_fmadd_pd(a, b, c)
#endif

SIMDE__FUNCTION_ATTRIBUTES
simde__m256d
simde_mm256_fmadd_pd (simde__m256d a, simde__m256d b, simde__m256d c) {
#if defined(SIMDE_FMA_NATIVE)
  return _mm256_fmadd_pd(a, b, c);
#else
  return simde_mm256_add_pd(simde_mm256_mul_pd(a, b), c);
#endif
}
#if defined(SIMDE_FMA_ENABLE_NATIVE_ALIASES)
#  define _mm_fmadd_pd(a, b, c) simde_mm_fmadd_pd(a, b, c)
#endif

SIMDE__FUNCTION_ATTRIBUTES
simde__m128
simde_mm_fmadd_ps (simde__m128 a, simde__m128 b, simde__m128 c) {
#if defined(SIMDE_FMA_NATIVE)
  return _mm_fmadd_ps(a, b, c);
#else
  return simde_mm_add_ps(simde_mm_mul_ps(a, b), c);
#endif
}
#if defined(SIMDE_FMA_ENABLE_NATIVE_ALIASES)
#  define _mm_fmadd_ps(a, b, c) simde_mm_fmadd_ps(a, b, c)
#endif

SIMDE__FUNCTION_ATTRIBUTES
simde__m256
simde_mm256_fmadd_ps (simde__m256 a, simde__m256 b, simde__m256 c) {
#if defined(SIMDE_FMA_NATIVE)
  return _mm256_fmadd_ps(a, b, c);
#else
  return simde_mm256_add_ps(simde_mm256_mul_ps(a, b), c);
#endif
}
#if defined(SIMDE_FMA_ENABLE_NATIVE_ALIASES)
#  define _mm_fmadd_ps(a, b, c) simde_mm_fmadd_ps(a, b, c)
#endif

SIMDE__FUNCTION_ATTRIBUTES
simde__m128d
simde_mm_fmadd_sd (simde__m128d a, simde__m128d b, simde__m128d c) {
#if defined(SIMDE_FMA_NATIVE)
  return _mm_fmadd_sd(a, b, c);
#else
  return simde_mm_add_sd(simde_mm_mul_sd(a, b), c);
#endif
}
#if defined(SIMDE_FMA_ENABLE_NATIVE_ALIASES)
#  define _mm_fmadd_sd(a, b, c) simde_mm_fmadd_sd(a, b, c)
#endif

SIMDE__FUNCTION_ATTRIBUTES
simde__m128
simde_mm_fmadd_ss (simde__m128 a, simde__m128 b, simde__m128 c) {
#if defined(SIMDE_FMA_NATIVE)
  return _mm_fmadd_ss(a, b, c);
#else
  return simde_mm_add_ss(simde_mm_mul_ss(a, b), c);
#endif
}
#if defined(SIMDE_FMA_ENABLE_NATIVE_ALIASES)
#  define _mm_fmadd_ss(a, b, c) simde_mm_fmadd_ss(a, b, c)
#endif

SIMDE__FUNCTION_ATTRIBUTES
simde__m128d
simde_mm_fmaddsub_pd (simde__m128d a, simde__m128d b, simde__m128d c) {
#if defined(SIMDE_FMA_NATIVE)
  return _mm_fmaddsub_pd(a, b, c);
#else
  return simde_mm_addsub_pd(simde_mm_mul_pd(a, b), c);
#endif
}
#if defined(SIMDE_FMA_ENABLE_NATIVE_ALIASES)
#  define _mm_fmaddsub_pd(a, b, c) simde_mm_fmaddsub_pd(a, b, c)
#endif

SIMDE__FUNCTION_ATTRIBUTES
simde__m256d
simde_mm256_fmaddsub_pd (simde__m256d a, simde__m256d b, simde__m256d c) {
#if defined(SIMDE_FMA_NATIVE)
  return _mm256_fmaddsub_pd(a, b, c);
#else
  return simde_mm256_addsub_pd(simde_mm256_mul_pd(a, b), c);
#endif
}
#if defined(SIMDE_FMA_ENABLE_NATIVE_ALIASES)
#  define _mm_fmaddsub_pd(a, b, c) simde_mm_fmaddsub_pd(a, b, c)
#endif

SIMDE__FUNCTION_ATTRIBUTES
simde__m128
simde_mm_fmaddsub_ps (simde__m128 a, simde__m128 b, simde__m128 c) {
#if defined(SIMDE_FMA_NATIVE)
  return _mm_fmaddsub_ps(a, b, c);
#else
  return simde_mm_addsub_ps(simde_mm_mul_ps(a, b), c);
#endif
}
#if defined(SIMDE_FMA_ENABLE_NATIVE_ALIASES)
#  define _mm_fmaddsub_ps(a, b, c) simde_mm_fmaddsub_ps(a, b, c)
#endif

SIMDE__FUNCTION_ATTRIBUTES
simde__m256
simde_mm256_fmaddsub_ps (simde__m256 a, simde__m256 b, simde__m256 c) {
#if defined(SIMDE_FMA_NATIVE)
  return _mm256_fmaddsub_ps(a, b, c);
#else
  return simde_mm256_addsub_ps(simde_mm256_mul_ps(a, b), c);
#endif
}
#if defined(SIMDE_FMA_ENABLE_NATIVE_ALIASES)
#  define _mm_fmaddsub_ps(a, b, c) simde_mm_fmaddsub_ps(a, b, c)
#endif

SIMDE__FUNCTION_ATTRIBUTES
simde__m128d
simde_mm_fmsub_pd (simde__m128d a, simde__m128d b, simde__m128d c) {
#if defined(SIMDE_FMA_NATIVE)
  return _mm_fmsub_pd(a, b, c);
#else
  return simde_mm_sub_pd(simde_mm_mul_pd(a, b), c);
#endif
}
#if defined(SIMDE_FMA_ENABLE_NATIVE_ALIASES)
#  define _mm_fmsub_pd(a, b, c) simde_mm_fmsub_pd(a, b, c)
#endif

SIMDE__FUNCTION_ATTRIBUTES
simde__m256d
simde_mm256_fmsub_pd (simde__m256d a, simde__m256d b, simde__m256d c) {
#if defined(SIMDE_FMA_NATIVE)
  return _mm256_fmsub_pd(a, b, c);
#else
  return simde_mm256_sub_pd(simde_mm256_mul_pd(a, b), c);
#endif
}
#if defined(SIMDE_FMA_ENABLE_NATIVE_ALIASES)
#  define _mm_fmsub_pd(a, b, c) simde_mm_fmsub_pd(a, b, c)
#endif

SIMDE__FUNCTION_ATTRIBUTES
simde__m128
simde_mm_fmsub_ps (simde__m128 a, simde__m128 b, simde__m128 c) {
#if defined(SIMDE_FMA_NATIVE)
  return _mm_fmsub_ps(a, b, c);
#else
  return simde_mm_sub_ps(simde_mm_mul_ps(a, b), c);
#endif
}
#if defined(SIMDE_FMA_ENABLE_NATIVE_ALIASES)
#  define _mm_fmsub_ps(a, b, c) simde_mm_fmsub_ps(a, b, c)
#endif

SIMDE__FUNCTION_ATTRIBUTES
simde__m256
simde_mm256_fmsub_ps (simde__m256 a, simde__m256 b, simde__m256 c) {
#if defined(SIMDE_FMA_NATIVE)
  return _mm256_fmsub_ps(a, b, c);
#else
  return simde_mm256_sub_ps(simde_mm256_mul_ps(a, b), c);
#endif
}
#if defined(SIMDE_FMA_ENABLE_NATIVE_ALIASES)
#  define _mm_fmsub_ps(a, b, c) simde_mm_fmsub_ps(a, b, c)
#endif

SIMDE__FUNCTION_ATTRIBUTES
simde__m128d
simde_mm_fmsub_sd (simde__m128d a, simde__m128d b, simde__m128d c) {
#if defined(SIMDE_FMA_NATIVE)
  return _mm_fmsub_sd(a, b, c);
#else
  return simde_mm_sub_sd(simde_mm_mul_sd(a, b), c);
#endif
}
#if defined(SIMDE_FMA_ENABLE_NATIVE_ALIASES)
#  define _mm_fmsub_sd(a, b, c) simde_mm_fmsub_sd(a, b, c)
#endif

SIMDE__FUNCTION_ATTRIBUTES
simde__m128
simde_mm_fmsub_ss (simde__m128 a, simde__m128 b, simde__m128 c) {
#if defined(SIMDE_FMA_NATIVE)
  return _mm_fmsub_ss(a, b, c);
#else
  return simde_mm_sub_ss(simde_mm_mul_ss(a, b), c);
#endif
}
#if defined(SIMDE_FMA_ENABLE_NATIVE_ALIASES)
#  define _mm_fmsub_ss(a, b, c) simde_mm_fmsub_ss(a, b, c)
#endif

SIMDE__FUNCTION_ATTRIBUTES
simde__m128d
simde_mm_fmsubadd_pd (simde__m128d a, simde__m128d b, simde__m128d c) {
#if defined(SIMDE_FMA_NATIVE)
  return _mm_fmsubadd_pd(a, b, c);
#else
  simde__m128d_private
    r_,
    a_ = simde__m128d_to_private(a),
    b_ = simde__m128d_to_private(b),
    c_ = simde__m128d_to_private(c);

  SIMDE__VECTORIZE
  for (size_t i = 0 ; i < (sizeof(r_.f64) / sizeof(r_.f64[0])) ; i += 2) {
    r_.f64[  i  ] = (a_.f64[  i  ] * b_.f64[  i  ]) + c_.f64[  i  ];
    r_.f64[i + 1] = (a_.f64[i + 1] * b_.f64[i + 1]) - c_.f64[i + 1];
  }

  return simde__m128d_from_private(r_);
#endif
}
#if defined(SIMDE_FMA_ENABLE_NATIVE_ALIASES)
#  define _mm_fmsubadd_pd(a, b, c) simde_mm_fmsubadd_pd(a, b, c)
#endif

SIMDE__FUNCTION_ATTRIBUTES
simde__m256d
simde_mm256_fmsubadd_pd (simde__m256d a, simde__m256d b, simde__m256d c) {
#if defined(SIMDE_FMA_NATIVE)
  return _mm256_fmsubadd_pd(a, b, c);
#else
  simde__m256d_private
    r_,
    a_ = simde__m256d_to_private(a),
    b_ = simde__m256d_to_private(b),
    c_ = simde__m256d_to_private(c);

  SIMDE__VECTORIZE
  for (size_t i = 0 ; i < (sizeof(r_.f64) / sizeof(r_.f64[0])) ; i += 2) {
    r_.f64[  i  ] = (a_.f64[  i  ] * b_.f64[  i  ]) + c_.f64[  i  ];
    r_.f64[i + 1] = (a_.f64[i + 1] * b_.f64[i + 1]) - c_.f64[i + 1];
  }

  return simde__m256d_from_private(r_);
#endif
}
#if defined(SIMDE_FMA_ENABLE_NATIVE_ALIASES)
#  define _mm_fmsubadd_pd(a, b, c) simde_mm_fmsubadd_pd(a, b, c)
#endif

SIMDE__FUNCTION_ATTRIBUTES
simde__m128
simde_mm_fmsubadd_ps (simde__m128 a, simde__m128 b, simde__m128 c) {
#if defined(SIMDE_FMA_NATIVE)
  return _mm_fmsubadd_ps(a, b, c);
#else
  simde__m128_private
    r_,
    a_ = simde__m128_to_private(a),
    b_ = simde__m128_to_private(b),
    c_ = simde__m128_to_private(c);

  SIMDE__VECTORIZE
  for (size_t i = 0 ; i < (sizeof(r_.f32) / sizeof(r_.f32[0])) ; i += 2) {
    r_.f32[  i  ] = (a_.f32[  i  ] * b_.f32[  i  ]) + c_.f32[  i  ];
    r_.f32[i + 1] = (a_.f32[i + 1] * b_.f32[i + 1]) - c_.f32[i + 1];
  }

  return simde__m128_from_private(r_);
#endif
}
#if defined(SIMDE_FMA_ENABLE_NATIVE_ALIASES)
#  define _mm_fmsubadd_ps(a, b, c) simde_mm_fmsubadd_ps(a, b, c)
#endif

SIMDE__FUNCTION_ATTRIBUTES
simde__m256
simde_mm256_fmsubadd_ps (simde__m256 a, simde__m256 b, simde__m256 c) {
#if defined(SIMDE_FMA_NATIVE)
  return _mm256_fmsubadd_ps(a, b, c);
#else
  simde__m256_private
    r_,
    a_ = simde__m256_to_private(a),
    b_ = simde__m256_to_private(b),
    c_ = simde__m256_to_private(c);

  SIMDE__VECTORIZE
  for (size_t i = 0 ; i < (sizeof(r_.f32) / sizeof(r_.f32[0])) ; i += 2) {
    r_.f32[  i  ] = (a_.f32[  i  ] * b_.f32[  i  ]) + c_.f32[  i  ];
    r_.f32[i + 1] = (a_.f32[i + 1] * b_.f32[i + 1]) - c_.f32[i + 1];
  }

  return simde__m256_from_private(r_);
#endif
}
#if defined(SIMDE_FMA_ENABLE_NATIVE_ALIASES)
#  define _mm_fmsubadd_ps(a, b, c) simde_mm_fmsubadd_ps(a, b, c)
#endif

SIMDE__FUNCTION_ATTRIBUTES
simde__m128d
simde_mm_fnmadd_pd (simde__m128d a, simde__m128d b, simde__m128d c) {
#if defined(SIMDE_FMA_NATIVE)
  return _mm_fnmadd_pd(a, b, c);
#else
  simde__m128d_private
    r_,
    a_ = simde__m128d_to_private(a),
    b_ = simde__m128d_to_private(b),
    c_ = simde__m128d_to_private(c);

  SIMDE__VECTORIZE
  for (size_t i = 0 ; i < (sizeof(r_.f64) / sizeof(r_.f64[0])) ; i++) {
    r_.f64[i] = -(a_.f64[i] * b_.f64[i]) + c_.f64[i];
  }

  return simde__m128d_from_private(r_);
#endif
}
#if defined(SIMDE_FMA_ENABLE_NATIVE_ALIASES)
#  define _mm_fnmadd_pd(a, b, c) simde_mm_fnmadd_pd(a, b, c)
#endif

SIMDE__FUNCTION_ATTRIBUTES
simde__m256d
simde_mm256_fnmadd_pd (simde__m256d a, simde__m256d b, simde__m256d c) {
#if defined(SIMDE_FMA_NATIVE)
  return _mm256_fnmadd_pd(a, b, c);
#else
  simde__m256d_private
    r_,
    a_ = simde__m256d_to_private(a),
    b_ = simde__m256d_to_private(b),
    c_ = simde__m256d_to_private(c);

  SIMDE__VECTORIZE
  for (size_t i = 0 ; i < (sizeof(r_.f64) / sizeof(r_.f64[0])) ; i++) {
    r_.f64[i] = -(a_.f64[i] * b_.f64[i]) + c_.f64[i];
  }

  return simde__m256d_from_private(r_);
#endif
}
#if defined(SIMDE_FMA_ENABLE_NATIVE_ALIASES)
#  define _mm_fnmadd_pd(a, b, c) simde_mm_fnmadd_pd(a, b, c)
#endif

SIMDE__FUNCTION_ATTRIBUTES
simde__m128
simde_mm_fnmadd_ps (simde__m128 a, simde__m128 b, simde__m128 c) {
#if defined(SIMDE_FMA_NATIVE)
  return _mm_fnmadd_ps(a, b, c);
#else
  simde__m128_private
    r_,
    a_ = simde__m128_to_private(a),
    b_ = simde__m128_to_private(b),
    c_ = simde__m128_to_private(c);

  SIMDE__VECTORIZE
  for (size_t i = 0 ; i < (sizeof(r_.f32) / sizeof(r_.f32[0])) ; i++) {
    r_.f32[i] = -(a_.f32[i] * b_.f32[i]) + c_.f32[i];
  }

  return simde__m128_from_private(r_);
#endif
}
#if defined(SIMDE_FMA_ENABLE_NATIVE_ALIASES)
#  define _mm_fnmadd_ps(a, b, c) simde_mm_fnmadd_ps(a, b, c)
#endif

SIMDE__FUNCTION_ATTRIBUTES
simde__m256
simde_mm256_fnmadd_ps (simde__m256 a, simde__m256 b, simde__m256 c) {
#if defined(SIMDE_FMA_NATIVE)
  return _mm256_fnmadd_ps(a, b, c);
#else
  simde__m256_private
    r_,
    a_ = simde__m256_to_private(a),
    b_ = simde__m256_to_private(b),
    c_ = simde__m256_to_private(c);

  SIMDE__VECTORIZE
  for (size_t i = 0 ; i < (sizeof(r_.f32) / sizeof(r_.f32[0])) ; i++) {
    r_.f32[i] = -(a_.f32[i] * b_.f32[i]) + c_.f32[i];
  }

  return simde__m256_from_private(r_);
#endif
}
#if defined(SIMDE_FMA_ENABLE_NATIVE_ALIASES)
#  define _mm_fnmadd_ps(a, b, c) simde_mm_fnmadd_ps(a, b, c)
#endif

SIMDE__FUNCTION_ATTRIBUTES
simde__m128d
simde_mm_fnmadd_sd (simde__m128d a, simde__m128d b, simde__m128d c) {
#if defined(SIMDE_FMA_NATIVE)
  return _mm_fnmadd_sd(a, b, c);
#else
  simde__m128d_private
    r_,
    a_ = simde__m128d_to_private(a),
    b_ = simde__m128d_to_private(b),
    c_ = simde__m128d_to_private(c);

  r_ = a_;
  r_.f64[0] = -(a_.f64[0] * b_.f64[0]) + c_.f64[0];

  return simde__m128d_from_private(r_);
#endif
}
#if defined(SIMDE_FMA_ENABLE_NATIVE_ALIASES)
#  define _mm_fnmadd_sd(a, b, c) simde_mm_fnmadd_sd(a, b, c)
#endif

SIMDE__FUNCTION_ATTRIBUTES
simde__m128
simde_mm_fnmadd_ss (simde__m128 a, simde__m128 b, simde__m128 c) {
#if defined(SIMDE_FMA_NATIVE)
  return _mm_fnmadd_ss(a, b, c);
#else
  simde__m128_private
    r_,
    a_ = simde__m128_to_private(a),
    b_ = simde__m128_to_private(b),
    c_ = simde__m128_to_private(c);

  r_ = a_;
  r_.f32[0] = -(a_.f32[0] * b_.f32[0]) + c_.f32[0];

  return simde__m128_from_private(r_);
#endif
}
#if defined(SIMDE_FMA_ENABLE_NATIVE_ALIASES)
#  define _mm_fnmadd_ss(a, b, c) simde_mm_fnmadd_ss(a, b, c)
#endif

SIMDE__FUNCTION_ATTRIBUTES
simde__m128d
simde_mm_fnmsub_pd (simde__m128d a, simde__m128d b, simde__m128d c) {
#if defined(SIMDE_FMA_NATIVE)
  return _mm_fnmsub_pd(a, b, c);
#else
  simde__m128d_private
    r_,
    a_ = simde__m128d_to_private(a),
    b_ = simde__m128d_to_private(b),
    c_ = simde__m128d_to_private(c);

  SIMDE__VECTORIZE
  for (size_t i = 0 ; i < (sizeof(r_.f64) / sizeof(r_.f64[0])) ; i++) {
    r_.f64[i] = -(a_.f64[i] * b_.f64[i]) - c_.f64[i];
  }

  return simde__m128d_from_private(r_);
#endif
}
#if defined(SIMDE_FMA_ENABLE_NATIVE_ALIASES)
#  define _mm_fnmsub_pd(a, b, c) simde_mm_fnmsub_pd(a, b, c)
#endif

SIMDE__FUNCTION_ATTRIBUTES
simde__m256d
simde_mm256_fnmsub_pd (simde__m256d a, simde__m256d b, simde__m256d c) {
#if defined(SIMDE_FMA_NATIVE)
  return _mm256_fnmsub_pd(a, b, c);
#else
  simde__m256d_private
    r_,
    a_ = simde__m256d_to_private(a),
    b_ = simde__m256d_to_private(b),
    c_ = simde__m256d_to_private(c);

  SIMDE__VECTORIZE
  for (size_t i = 0 ; i < (sizeof(r_.f64) / sizeof(r_.f64[0])) ; i++) {
    r_.f64[i] = -(a_.f64[i] * b_.f64[i]) - c_.f64[i];
  }

  return simde__m256d_from_private(r_);
#endif
}
#if defined(SIMDE_FMA_ENABLE_NATIVE_ALIASES)
#  define _mm_fnmsub_pd(a, b, c) simde_mm_fnmsub_pd(a, b, c)
#endif

SIMDE__FUNCTION_ATTRIBUTES
simde__m128
simde_mm_fnmsub_ps (simde__m128 a, simde__m128 b, simde__m128 c) {
#if defined(SIMDE_FMA_NATIVE)
  return _mm_fnmsub_ps(a, b, c);
#else
  simde__m128_private
    r_,
    a_ = simde__m128_to_private(a),
    b_ = simde__m128_to_private(b),
    c_ = simde__m128_to_private(c);

  SIMDE__VECTORIZE
  for (size_t i = 0 ; i < (sizeof(r_.f32) / sizeof(r_.f32[0])) ; i++) {
    r_.f32[i] = -(a_.f32[i] * b_.f32[i]) - c_.f32[i];
  }

  return simde__m128_from_private(r_);
#endif
}
#if defined(SIMDE_FMA_ENABLE_NATIVE_ALIASES)
#  define _mm_fnmsub_ps(a, b, c) simde_mm_fnmsub_ps(a, b, c)
#endif

SIMDE__FUNCTION_ATTRIBUTES
simde__m256
simde_mm256_fnmsub_ps (simde__m256 a, simde__m256 b, simde__m256 c) {
#if defined(SIMDE_FMA_NATIVE)
  return _mm256_fnmsub_ps(a, b, c);
#else
  simde__m256_private
    r_,
    a_ = simde__m256_to_private(a),
    b_ = simde__m256_to_private(b),
    c_ = simde__m256_to_private(c);

  SIMDE__VECTORIZE
  for (size_t i = 0 ; i < (sizeof(r_.f32) / sizeof(r_.f32[0])) ; i++) {
    r_.f32[i] = -(a_.f32[i] * b_.f32[i]) - c_.f32[i];
  }

  return simde__m256_from_private(r_);
#endif
}
#if defined(SIMDE_FMA_ENABLE_NATIVE_ALIASES)
#  define _mm_fnmsub_ps(a, b, c) simde_mm_fnmsub_ps(a, b, c)
#endif

SIMDE__FUNCTION_ATTRIBUTES
simde__m128d
simde_mm_fnmsub_sd (simde__m128d a, simde__m128d b, simde__m128d c) {
#if defined(SIMDE_FMA_NATIVE)
  return _mm_fnmsub_sd(a, b, c);
#else
  simde__m128d_private
    r_,
    a_ = simde__m128d_to_private(a),
    b_ = simde__m128d_to_private(b),
    c_ = simde__m128d_to_private(c);

  r_ = a_;
  r_.f64[0] = -(a_.f64[0] * b_.f64[0]) - c_.f64[0];

  return simde__m128d_from_private(r_);
#endif
}
#if defined(SIMDE_FMA_ENABLE_NATIVE_ALIASES)
#  define _mm_fnmsub_sd(a, b, c) simde_mm_fnmsub_sd(a, b, c)
#endif

SIMDE__FUNCTION_ATTRIBUTES
simde__m128
simde_mm_fnmsub_ss (simde__m128 a, simde__m128 b, simde__m128 c) {
#if defined(SIMDE_FMA_NATIVE)
  return _mm_fnmsub_ss(a, b, c);
#else
  simde__m128_private
    r_,
    a_ = simde__m128_to_private(a),
    b_ = simde__m128_to_private(b),
    c_ = simde__m128_to_private(c);

  r_ = simde__m128_to_private(a);
  r_.f32[0] = -(a_.f32[0] * b_.f32[0]) - c_.f32[0];

  return simde__m128_from_private(r_);
#endif
}
#if defined(SIMDE_FMA_ENABLE_NATIVE_ALIASES)
#  define _mm_fnmsub_ss(a, b, c) simde_mm_fnmsub_ss(a, b, c)
#endif

SIMDE__END_DECLS

HEDLEY_DIAGNOSTIC_POP

#endif /* !defined(SIMDE__FMA_H) */
