# Supplementary material for: Accurate fusion transcript identification from long- and short-read isoform sequencing at bulk or single-cell resolution
Source: Genome Res. 2025 Apr;35(4):967–86. doi: 10.1101/gr.279200.124 (PMC12047241; doi:10.1101/gr.279200.124)
Supplement: Supplement 11 [file Supplemental_File_1.zip › CTAT-LR-fusion.v1.0.0/ctat-minimap2/lib/simde/simde/x86/sse2.h]

/* Permission is hereby granted, free of charge, to any person
 * obtaining a copy of this software and associated documentation
 * files (the "Software"), to deal in the Software without
 * restriction, including without limitation the rights to use, copy,
 * modify, merge, publish, distribute, sublicense, and/or sell copies
 * of the Software, and to permit persons to whom the Software is
 * furnished to do so, subject to the following conditions:
 *
 * The above copyright notice and this permission notice shall be
 * included in all copies or substantial portions of the Software.
 *
 * THE SOFTWARE IS PROVIDED "AS IS", WITHOUT WARRANTY OF ANY KIND,
 * EXPRESS OR IMPLIED, INCLUDING BUT NOT LIMITED TO THE WARRANTIES OF
 * MERCHANTABILITY, FITNESS FOR A PARTICULAR PURPOSE AND
 * NONINFRINGEMENT. IN NO EVENT SHALL THE AUTHORS OR COPYRIGHT HOLDERS
 * BE LIABLE FOR ANY CLAIM, DAMAGES OR OTHER LIABILITY, WHETHER IN AN
 * ACTION OF CONTRACT, TORT OR OTHERWISE, ARISING FROM, OUT OF OR IN
 * CONNECTION WITH THE SOFTWARE OR THE USE OR OTHER DEALINGS IN THE
 * SOFTWARE.
 *
 * Copyright:
 *   2017-2020 Evan Nemerson <evan@nemerson.com>
 *   2015-2017 John W. Ratcliff <jratcliffscarab@gmail.com>
 *   2015      Brandon Rowlett <browlett@nvidia.com>
 *   2015      Ken Fast <kfast@gdeb.com>
 *   2017      Hasindu Gamaarachchi <hasindu@unsw.edu.au>
 *   2018      Jeff Daily <jeff.daily@amd.com>
 */

#include "mmx.h"
#if !defined(SIMDE__SSE2_H)
#  if !defined(SIMDE__SSE2_H)
#    define SIMDE__SSE2_H
#  endif
#  include "sse.h"

HEDLEY_DIAGNOSTIC_PUSH
SIMDE_DISABLE_UNWANTED_DIAGNOSTICS

#  if defined(SIMDE_SSE2_NATIVE)
#    undef SIMDE_SSE2_NATIVE
#  endif
#  if defined(SIMDE_ARCH_X86_SSE2) && !defined(SIMDE_SSE2_NO_NATIVE) && !defined(SIMDE_NO_NATIVE)
#    define SIMDE_SSE2_NATIVE
#  elif defined(SIMDE_ARCH_ARM_NEON) && !defined(SIMDE_SSE2_NO_NEON) && !defined(SIMDE_NO_NEON)
#    define SIMDE_SSE2_NEON
#  elif defined(SIMDE_ARCH_WASM_SIMD128)
#    define SIMDE_SSE2_WASM_SIMD128
#  elif defined(SIMDE_ARCH_POWER_ALTIVEC)
#    define SIMDE_SSE2_POWER_ALTIVEC
#  endif

#  if defined(SIMDE_SSE2_NATIVE) && !defined(SIMDE_SSE_NATIVE)
#    if defined(SIMDE_SSE2_FORCE_NATIVE)
#      error Native SSE2 support requires native SSE support
#    else
       HEDLEY_WARNING("Native SSE2 support requires native SSE support, disabling")
#      undef SIMDE_SSE2_NATIVE
#    endif
#  elif defined(SIMDE_SSE2_NEON) && !defined(SIMDE_SSE_NEON)
     HEDLEY_WARNING("SSE2 NEON support requires SSE NEON support, disabling")
#    undef SIMDE_SSE_NEON
#  endif

#  if defined(SIMDE_SSE2_NATIVE)
#    include <emmintrin.h>
#  else
#    if defined(SIMDE_SSE2_NEON)
#      include <arm_neon.h>
#    endif
#    if defined(SIMDE_SSE2_WASM_SIMD128)
#      include <wasm_simd128.h>
#      if !defined(__wasm_unimplemented_simd128__)
#        define __wasm_unimplemented_simd128__
#      endif
#    endif
#    if defined(SIMDE_SSE2_POWER_ALTIVEC)
#      include <altivec.h>
#    endif
#  endif

#  include <stdint.h>
#  include <limits.h>

SIMDE__BEGIN_DECLS

typedef union {
#if defined(SIMDE_VECTOR_SUBSCRIPT)
  SIMDE_ALIGN(16) int8_t          i8 SIMDE_VECTOR(16) SIMDE_MAY_ALIAS;
  SIMDE_ALIGN(16) int16_t        i16 SIMDE_VECTOR(16) SIMDE_MAY_ALIAS;
  SIMDE_ALIGN(16) int32_t        i32 SIMDE_VECTOR(16) SIMDE_MAY_ALIAS;
  SIMDE_ALIGN(16) int64_t        i64 SIMDE_VECTOR(16) SIMDE_MAY_ALIAS;
  SIMDE_ALIGN(16) uint8_t         u8 SIMDE_VECTOR(16) SIMDE_MAY_ALIAS;
  SIMDE_ALIGN(16) uint16_t       u16 SIMDE_VECTOR(16) SIMDE_MAY_ALIAS;
  SIMDE_ALIGN(16) uint32_t       u32 SIMDE_VECTOR(16) SIMDE_MAY_ALIAS;
  SIMDE_ALIGN(16) uint64_t       u64 SIMDE_VECTOR(16) SIMDE_MAY_ALIAS;
  #if defined(SIMDE__HAVE_INT128)
  SIMDE_ALIGN(16) simde_int128  i128 SIMDE_VECTOR(16) SIMDE_MAY_ALIAS;
  SIMDE_ALIGN(16) simde_uint128 u128 SIMDE_VECTOR(16) SIMDE_MAY_ALIAS;
  #endif
  SIMDE_ALIGN(16) simde_float32  f32 SIMDE_VECTOR(16) SIMDE_MAY_ALIAS;
  SIMDE_ALIGN(16) simde_float64  f64 SIMDE_VECTOR(16) SIMDE_MAY_ALIAS;

  SIMDE_ALIGN(16) int_fast32_t  i32f SIMDE_VECTOR(16) SIMDE_MAY_ALIAS;
  SIMDE_ALIGN(16) uint_fast32_t u32f SIMDE_VECTOR(16) SIMDE_MAY_ALIAS;
#else
  SIMDE_ALIGN(16) int8_t         i8[16];
  SIMDE_ALIGN(16) int16_t        i16[8];
  SIMDE_ALIGN(16) int32_t        i32[4];
  SIMDE_ALIGN(16) int64_t        i64[2];
  SIMDE_ALIGN(16) uint8_t        u8[16];
  SIMDE_ALIGN(16) uint16_t       u16[8];
  SIMDE_ALIGN(16) uint32_t       u32[4];
  SIMDE_ALIGN(16) uint64_t       u64[2];
  #if defined(SIMDE__HAVE_INT128)
  SIMDE_ALIGN(16) simde_int128  i128[1];
  SIMDE_ALIGN(16) simde_uint128 u128[1];
  #endif
  SIMDE_ALIGN(16) simde_float32  f32[4];
  SIMDE_ALIGN(16) simde_float64  f64[2];

  SIMDE_ALIGN(16) int_fast32_t  i32f[16 / sizeof(int_fast32_t)];
  SIMDE_ALIGN(16) uint_fast32_t u32f[16 / sizeof(uint_fast32_t)];
#endif

  SIMDE_ALIGN(16) simde__m64_private m64_private[2];
  SIMDE_ALIGN(16) simde__m64         m64[2];

#if defined(SIMDE_SSE2_NATIVE)
  SIMDE_ALIGN(16) __m128i        n;
#elif defined(SIMDE_SSE2_NEON)
  SIMDE_ALIGN(16) int8x16_t      neon_i8;
  SIMDE_ALIGN(16) int16x8_t      neon_i16;
  SIMDE_ALIGN(16) int32x4_t      neon_i32;
  SIMDE_ALIGN(16) int64x2_t      neon_i64;
  SIMDE_ALIGN(16) uint8x16_t     neon_u8;
  SIMDE_ALIGN(16) uint16x8_t     neon_u16;
  SIMDE_ALIGN(16) uint32x4_t     neon_u32;
  SIMDE_ALIGN(16) uint64x2_t     neon_u64;
  SIMDE_ALIGN(16) float32x4_t    neon_f32;
  #if defined(SIMDE_ARCH_AARCH64)
  SIMDE_ALIGN(16) float64x2_t    neon_f64;
  #endif
#elif defined(SIMDE_SSE2_WASM_SIMD128)
  SIMDE_ALIGN(16) v128_t         wasm_v128;
#elif defined(SIMDE_SSE2_POWER_ALTIVEC)
  SIMDE_ALIGN(16) vector signed char          altivec_i8;
  SIMDE_ALIGN(16) vector signed short         altivec_i16;
  SIMDE_ALIGN(16) vector signed int           altivec_i32;
  #if defined(__UINT_FAST32_TYPE__)
  SIMDE_ALIGN(16) vector __INT_FAST32_TYPE__  altivec_i32f;
  #else
  SIMDE_ALIGN(16) vector signed int           altivec_i32f;
  #endif
  SIMDE_ALIGN(16) vector signed long long     altivec_i64;
  SIMDE_ALIGN(16) vector unsigned char        altivec_u8;
  SIMDE_ALIGN(16) vector unsigned short       altivec_u16;
  SIMDE_ALIGN(16) vector unsigned int         altivec_u32;
  #if defined(__UINT_FAST32_TYPE__)
  SIMDE_ALIGN(16) vector __UINT_FAST32_TYPE__ altivec_u32f;
  #else
  SIMDE_ALIGN(16) vector unsigned int         altivec_u32f;
  #endif
  SIMDE_ALIGN(16) vector unsigned long long   altivec_u64;
  SIMDE_ALIGN(16) vector float                altivec_f32;
  SIMDE_ALIGN(16) vector double               altivec_f64;
#endif
} simde__m128i_private;

typedef union {
#if defined(SIMDE_VECTOR_SUBSCRIPT)
  SIMDE_ALIGN(16) int8_t          i8 SIMDE_VECTOR(16) SIMDE_MAY_ALIAS;
  SIMDE_ALIGN(16) int16_t        i16 SIMDE_VECTOR(16) SIMDE_MAY_ALIAS;
  SIMDE_ALIGN(16) int32_t        i32 SIMDE_VECTOR(16) SIMDE_MAY_ALIAS;
  SIMDE_ALIGN(16) int64_t        i64 SIMDE_VECTOR(16) SIMDE_MAY_ALIAS;
  SIMDE_ALIGN(16) uint8_t         u8 SIMDE_VECTOR(16) SIMDE_MAY_ALIAS;
  SIMDE_ALIGN(16) uint16_t       u16 SIMDE_VECTOR(16) SIMDE_MAY_ALIAS;
  SIMDE_ALIGN(16) uint32_t       u32 SIMDE_VECTOR(16) SIMDE_MAY_ALIAS;
  SIMDE_ALIGN(16) uint64_t       u64 SIMDE_VECTOR(16) SIMDE_MAY_ALIAS;
  SIMDE_ALIGN(16) simde_float32  f32 SIMDE_VECTOR(16) SIMDE_MAY_ALIAS;
  SIMDE_ALIGN(16) simde_float64  f64 SIMDE_VECTOR(16) SIMDE_MAY_ALIAS;
  SIMDE_ALIGN(16) int_fast32_t  i32f SIMDE_VECTOR(16) SIMDE_MAY_ALIAS;
  SIMDE_ALIGN(16) uint_fast32_t u32f SIMDE_VECTOR(16) SIMDE_MAY_ALIAS;
#else
  SIMDE_ALIGN(16) int8_t         i8[16];
  SIMDE_ALIGN(16) int16_t        i16[8];
  SIMDE_ALIGN(16) int32_t        i32[4];
  SIMDE_ALIGN(16) int64_t        i64[2];
  SIMDE_ALIGN(16) uint8_t        u8[16];
  SIMDE_ALIGN(16) uint16_t       u16[8];
  SIMDE_ALIGN(16) uint32_t       u32[4];
  SIMDE_ALIGN(16) uint64_t       u64[2];
  SIMDE_ALIGN(16) simde_float32  f32[4];
  SIMDE_ALIGN(16) simde_float64  f64[2];
  SIMDE_ALIGN(16) int_fast32_t  i32f[16 / sizeof(int_fast32_t)];
  SIMDE_ALIGN(16) uint_fast32_t u32f[16 / sizeof(uint_fast32_t)];
#endif

  SIMDE_ALIGN(16) simde__m64_private m64_private[2];
  SIMDE_ALIGN(16) simde__m64         m64[2];

#if defined(SIMDE_SSE2_NATIVE)
  SIMDE_ALIGN(16) __m128d        n;
#elif defined(SIMDE_SSE2_NEON)
  SIMDE_ALIGN(16) int8x16_t      neon_i8;
  SIMDE_ALIGN(16) int16x8_t      neon_i16;
  SIMDE_ALIGN(16) int32x4_t      neon_i32;
  SIMDE_ALIGN(16) int64x2_t      neon_i64;
  SIMDE_ALIGN(16) uint8x16_t     neon_u8;
  SIMDE_ALIGN(16) uint16x8_t     neon_u16;
  SIMDE_ALIGN(16) uint32x4_t     neon_u32;
  SIMDE_ALIGN(16) uint64x2_t     neon_u64;
  SIMDE_ALIGN(16) float32x4_t    neon_f32;
  #if defined(SIMDE_ARCH_AARCH64)
  SIMDE_ALIGN(16) float64x2_t    neon_f64;
  #endif
#elif defined(SIMDE_SSE2_WASM_SIMD128)
  SIMDE_ALIGN(16) v128_t         wasm_v128;
#elif defined(SIMDE_SSE2_POWER_ALTIVEC)
  SIMDE_ALIGN(16) vector signed char          altivec_i8;
  SIMDE_ALIGN(16) vector signed short         altivec_i16;
  SIMDE_ALIGN(16) vector signed int           altivec_i32;
  #if defined(__INT_FAST32_TYPE__)
  SIMDE_ALIGN(16) vector __INT_FAST32_TYPE__  altivec_i32f;
  #else
  SIMDE_ALIGN(16) vector signed int           altivec_i32f;
  #endif
  SIMDE_ALIGN(16) vector signed long long     altivec_i64;
  SIMDE_ALIGN(16) vector unsigned char        altivec_u8;
  SIMDE_ALIGN(16) vector unsigned short       altivec_u16;
  SIMDE_ALIGN(16) vector unsigned int         altivec_u32;
  #if defined(__UINT_FAST32_TYPE__)
  SIMDE_ALIGN(16) vector __UINT_FAST32_TYPE__ altivec_u32f;
  #else
  SIMDE_ALIGN(16) vector unsigned int         altivec_u32f;
  #endif
  SIMDE_ALIGN(16) vector unsigned long long   altivec_u64;
  SIMDE_ALIGN(16) vector float                altivec_f32;
  SIMDE_ALIGN(16) vector double               altivec_f64;
#endif
} simde__m128d_private;

#if defined(SIMDE_SSE2_NATIVE)
  typedef __m128i simde__m128i;
  typedef __m128d simde__m128d;
#elif defined(SIMDE_SSE2_NEON)
   typedef int64x2_t simde__m128i;
#  if defined(SIMDE_ARCH_AARCH64)
     typedef float64x2_t simde__m128d;
#  elif defined(SIMDE_VECTOR_SUBSCRIPT)
     typedef simde_float64 simde__m128d SIMDE_VECTOR(16) SIMDE_MAY_ALIAS;
#  else
     typedef simde__m128d_private simde__m128d;
#  endif
#elif defined(SIMDE_SSE2_WASM_SIMD128)
   typedef v128_t simde__m128i;
   typedef v128_t simde__m128d;
#elif defined(SIMDE_SSE2_POWER_ALTIVEC)
   typedef vector float simde__m128i;
   typedef vector double simde__m128d;
#elif defined(SIMDE_VECTOR_SUBSCRIPT)
  typedef int_fast32_t simde__m128i SIMDE_ALIGN(16) SIMDE_VECTOR(16) SIMDE_MAY_ALIAS;
  typedef simde_float64 simde__m128d SIMDE_ALIGN(16) SIMDE_VECTOR(16) SIMDE_MAY_ALIAS;
#else
  typedef simde__m128i_private simde__m128i;
  typedef simde__m128d_private simde__m128d;
#endif

#if !defined(SIMDE_SSE2_NATIVE) && defined(SIMDE_ENABLE_NATIVE_ALIASES)
  #define SIMDE_SSE2_ENABLE_NATIVE_ALIASES
  typedef simde__m128i __m128i;
  typedef simde__m128d __m128d;
#endif

HEDLEY_STATIC_ASSERT(16 == sizeof(simde__m128i), "simde__m128i size incorrect");
HEDLEY_STATIC_ASSERT(16 == sizeof(simde__m128i_private), "simde__m128i_private size incorrect");
HEDLEY_STATIC_ASSERT(16 == sizeof(simde__m128d), "simde__m128d size incorrect");
HEDLEY_STATIC_ASSERT(16 == sizeof(simde__m128d_private), "simde__m128d_private size incorrect");
#if defined(SIMDE_CHECK_ALIGNMENT) && defined(SIMDE_ALIGN_OF)
HEDLEY_STATIC_ASSERT(SIMDE_ALIGN_OF(simde__m128i) == 16, "simde__m128i is not 16-byte aligned");
HEDLEY_STATIC_ASSERT(SIMDE_ALIGN_OF(simde__m128i_private) == 16, "simde__m128i_private is not 16-byte aligned");
HEDLEY_STATIC_ASSERT(SIMDE_ALIGN_OF(simde__m128d) == 16, "simde__m128d is not 16-byte aligned");
HEDLEY_STATIC_ASSERT(SIMDE_ALIGN_OF(simde__m128d_private) == 16, "simde__m128d_private is not 16-byte aligned");
#endif

SIMDE__FUNCTION_ATTRIBUTES
simde__m128i
simde__m128i_from_private(simde__m128i_private v) {
  simde__m128i r;
  simde_memcpy(&r, &v, sizeof(r));
  return r;
}

SIMDE__FUNCTION_ATTRIBUTES
simde__m128i_private
simde__m128i_to_private(simde__m128i v) {
  simde__m128i_private r;
  simde_memcpy(&r, &v, sizeof(r));
  return r;
}

SIMDE__FUNCTION_ATTRIBUTES
simde__m128d
simde__m128d_from_private(simde__m128d_private v) {
  simde__m128d r;
  simde_memcpy(&r, &v, sizeof(r));
  return r;
}

SIMDE__FUNCTION_ATTRIBUTES
simde__m128d_private
simde__m128d_to_private(simde__m128d v) {
  simde__m128d_private r;
  simde_memcpy(&r, &v, sizeof(r));
  return r;
}

SIMDE__FUNCTION_ATTRIBUTES
simde__m128i
simde_mm_add_epi8 (simde__m128i a, simde__m128i b) {
#if defined(SIMDE_SSE2_NATIVE)
  return _mm_add_epi8(a, b);
#else
  simde__m128i_private
    r_,
    a_ = simde__m128i_to_private(a),
    b_ = simde__m128i_to_private(b);

#if defined(SIMDE_SSE2_NEON)
  r_.neon_i8 = vaddq_s8(a_.neon_i8, b_.neon_i8);
#elif defined(SIMDE_SSE2_POWER_ALTIVEC)
    r_.altivec_i8 = vec_add(a_.altivec_i8, b_.altivec_i8);
#elif defined(SIMDE_VECTOR_SUBSCRIPT_OPS)
  r_.i8 = a_.i8 + b_.i8;
#else
  SIMDE__VECTORIZE
  for (size_t i = 0 ; i < (sizeof(r_.i8) / sizeof(r_.i8[0])) ; i++) {
    r_.i8[i] = a_.i8[i] + b_.i8[i];
  }
#endif

  return simde__m128i_from_private(r_);
#endif
}
#if defined(SIMDE_SSE2_ENABLE_NATIVE_ALIASES)
#  define _mm_add_epi8(a, b) simde_mm_add_epi8(a, b)
#endif

SIMDE__FUNCTION_ATTRIBUTES
simde__m128i
simde_mm_add_epi16 (simde__m128i a, simde__m128i b) {
#if defined(SIMDE_SSE2_NATIVE)
  return _mm_add_epi16(a, b);
#else
  simde__m128i_private
    r_,
    a_ = simde__m128i_to_private(a),
    b_ = simde__m128i_to_private(b);

#if defined(SIMDE_SSE2_NEON)
  r_.neon_i16 = vaddq_s16(a_.neon_i16, b_.neon_i16);
#elif defined(SIMDE_SSE2_POWER_ALTIVEC)
  r_.altivec_i16 = vec_add(a_.altivec_i16, b_.altivec_i16);
#elif defined(SIMDE_VECTOR_SUBSCRIPT_OPS)
  r_.i16 = a_.i16 + b_.i16;
#else
  SIMDE__VECTORIZE
  for (size_t i = 0 ; i < (sizeof(r_.i16) / sizeof(r_.i16[0])) ; i++) {
    r_.i16[i] = a_.i16[i] + b_.i16[i];
  }
#endif

  return simde__m128i_from_private(r_);
#endif
}
#if defined(SIMDE_SSE2_ENABLE_NATIVE_ALIASES)
#  define _mm_add_epi16(a, b) simde_mm_add_epi16(a, b)
#endif

SIMDE__FUNCTION_ATTRIBUTES
simde__m128i
simde_mm_add_epi32 (simde__m128i a, simde__m128i b) {
#if defined(SIMDE_SSE2_NATIVE)
  return _mm_add_epi32(a, b);
#else
  simde__m128i_private
    r_,
    a_ = simde__m128i_to_private(a),
    b_ = simde__m128i_to_private(b);

#if defined(SIMDE_SSE2_NEON)
  r_.neon_i32 = vaddq_s32(a_.neon_i32, b_.neon_i32);
#elif defined(SIMDE_SSE2_POWER_ALTIVEC)
  r_.altivec_i32 = vec_add(a_.altivec_i32, b_.altivec_i32);
#elif defined(SIMDE_VECTOR_SUBSCRIPT_OPS)
  r_.i32 = a_.i32 + b_.i32;
#else
  SIMDE__VECTORIZE
  for (size_t i = 0 ; i < (sizeof(r_.i32) / sizeof(r_.i32[0])) ; i++) {
    r_.i32[i] = a_.i32[i] + b_.i32[i];
  }
#endif

  return simde__m128i_from_private(r_);
#endif
}
#if defined(SIMDE_SSE2_ENABLE_NATIVE_ALIASES)
#  define _mm_add_epi32(a, b) simde_mm_add_epi32(a, b)
#endif

SIMDE__FUNCTION_ATTRIBUTES
simde__m128i
simde_mm_add_epi64 (simde__m128i a, simde__m128i b) {
#if defined(SIMDE_SSE2_NATIVE)
  return _mm_add_epi64(a, b);
#else
  simde__m128i_private
    r_,
    a_ = simde__m128i_to_private(a),
    b_ = simde__m128i_to_private(b);

#if defined(SIMDE_SSE2_NEON)
  r_.neon_i64 = vaddq_s64(a_.neon_i64, b_.neon_i64);
#elif defined(SIMDE_SSE2_POWER_ALTIVEC)
  r_.altivec_i64 = vec_add(a_.altivec_i64, b_.altivec_i64);
#elif defined(SIMDE_VECTOR_SUBSCRIPT_OPS)
  r_.i64 = a_.i64 + b_.i64;
#else
  SIMDE__VECTORIZE
  for (size_t i = 0 ; i < (sizeof(r_.i64) / sizeof(r_.i64[0])) ; i++) {
    r_.i64[i] = a_.i64[i] + b_.i64[i];
  }
#endif

  return simde__m128i_from_private(r_);
#endif
}
#if defined(SIMDE_SSE2_ENABLE_NATIVE_ALIASES)
#  define _mm_add_epi64(a, b) simde_mm_add_epi64(a, b)
#endif

SIMDE__FUNCTION_ATTRIBUTES
simde__m128d
simde_mm_add_pd (simde__m128d a, simde__m128d b) {
#if defined(SIMDE_SSE2_NATIVE)
  return _mm_add_pd(a, b);
#else
  simde__m128d_private
    r_,
    a_ = simde__m128d_to_private(a),
    b_ = simde__m128d_to_private(b);

#if defined(SIMDE_SSE2_NEON) && defined(SIMDE_ARCH_AARCH64)
  r_.neon_f64 = vaddq_f64(a_.neon_f64, b_.neon_f64);
#elif defined(SIMDE_SSE2_WASM_SIMD128)
  r_.wasm_v128 = wasm_f64x2_add(a_.wasm_v128, b_.wasm_v128);
#elif defined(SIMDE_SSE2_POWER_ALTIVEC)
  r_.altivec_f64 = vec_add(a_.altivec_f64, b_.altivec_f64);
#elif defined(SIMDE_VECTOR_SUBSCRIPT_OPS)
  r_.f64 = a_.f64 + b_.f64;
#else
  SIMDE__VECTORIZE
  for (size_t i = 0 ; i < (sizeof(r_.f64) / sizeof(r_.f64[0])) ; i++) {
    r_.f64[i] = a_.f64[i] + b_.f64[i];
  }
#endif

  return simde__m128d_from_private(r_);
#endif
}
#if defined(SIMDE_SSE2_ENABLE_NATIVE_ALIASES)
#  define _mm_add_pd(a, b) simde_mm_add_pd(a, b)
#endif

SIMDE__FUNCTION_ATTRIBUTES
simde__m128d
simde_mm_move_sd (simde__m128d a, simde__m128d b) {
#if defined(SIMDE_SSE2_NATIVE)
  return _mm_move_sd(a, b);
#else
  simde__m128d_private
    r_,
    a_ = simde__m128d_to_private(a),
    b_ = simde__m128d_to_private(b);

#if defined(SIMDE_SSE2_NEON) && defined(SIMDE_ARCH_AARCH64)
  r_.neon_f64 = vsetq_lane_f64(vgetq_lane_f64(b_.neon_f64, 0), a_.neon_f64, 0);
#elif defined(SIMDE_SSE2_POWER_ALTIVEC)
  vector unsigned char m = {
    16, 17, 18, 19, 20, 21, 22, 23,
     8,  9, 10, 11, 12, 13, 14, 15
  };
  r_.altivec_f64 = vec_perm(a_.altivec_f64, b_.altivec_f64, m);
#elif defined(SIMDE__SHUFFLE_VECTOR)
  r_.f64 = SIMDE__SHUFFLE_VECTOR(64, 16, a_.f64, b_.f64, 2, 1);
#else
  r_.f64[0] = b_.f64[0];
  r_.f64[1] = a_.f64[1];
#endif

  return simde__m128d_from_private(r_);
#endif
}
#if defined(SIMDE_SSE2_ENABLE_NATIVE_ALIASES)
#  define _mm_move_sd(a, b) simde_mm_move_sd(a, b)
#endif

SIMDE__FUNCTION_ATTRIBUTES
simde__m128d
simde_mm_add_sd (simde__m128d a, simde__m128d b) {
#if defined(SIMDE_SSE2_NATIVE)
  return _mm_add_sd(a, b);
#else
  simde__m128d_private
    r_,
    a_ = simde__m128d_to_private(a),
    b_ = simde__m128d_to_private(b);

  r_.f64[0] = a_.f64[0] + b_.f64[0];
  r_.f64[1] = a_.f64[1];

#if defined(SIMDE_ASSUME_VECTORIZATION)
   return simde_mm_move_sd(a, simde_mm_add_pd(a, b));
#else
    r_.f64[0] = a_.f64[0] + b_.f64[0];
    r_.f64[1] = a_.f64[1];
#endif

  return simde__m128d_from_private(r_);
#endif
}
#if defined(SIMDE_SSE2_ENABLE_NATIVE_ALIASES)
#  define _mm_add_sd(a, b) simde_mm_add_sd(a, b)
#endif

SIMDE__FUNCTION_ATTRIBUTES
simde__m64
simde_mm_add_si64 (simde__m64 a, simde__m64 b) {
#if defined(SIMDE_SSE2_NATIVE) && defined(SIMDE_ARCH_X86_MMX)
  return _mm_add_si64(a, b);
#else
  simde__m64_private
    r_,
    a_ = simde__m64_to_private(a),
    b_ = simde__m64_to_private(b);

#if defined(SIMDE_SSE2_NEON)
  r_.neon_i64 = vadd_s64(a_.neon_i64, b_.neon_i64);
#else
  r_.i64[0] = a_.i64[0] + b_.i64[0];
#endif

  return simde__m64_from_private(r_);
#endif
}
#if defined(SIMDE_SSE2_ENABLE_NATIVE_ALIASES)
#  define _mm_add_si64(a, b) simde_mm_add_si64(a, b)
#endif

SIMDE__FUNCTION_ATTRIBUTES
simde__m128i
simde_mm_adds_epi8 (simde__m128i a, simde__m128i b) {
#if defined(SIMDE_SSE2_NATIVE)
  return _mm_adds_epi8(a, b);
#else
  simde__m128i_private
    r_,
    a_ = simde__m128i_to_private(a),
    b_ = simde__m128i_to_private(b);

#if defined(SIMDE_SSE2_NEON)
  r_.neon_i8 = vqaddq_s8(a_.neon_i8, b_.neon_i8);
#elif defined(SIMDE_SSE2_POWER_ALTIVEC)
  r_.altivec_i8 = vec_adds(a_.altivec_i8, b_.altivec_i8);
#else
  SIMDE__VECTORIZE
  for (size_t i = 0 ; i < (sizeof(r_.i8) / sizeof(r_.i8[0])) ; i++) {
    const int32_t tmp =
      HEDLEY_STATIC_CAST(int16_t, a_.i8[i]) +
      HEDLEY_STATIC_CAST(int16_t, b_.i8[i]);
    r_.i8[i] = HEDLEY_STATIC_CAST(int8_t, ((tmp < INT8_MAX) ? ((tmp > INT8_MIN) ? tmp : INT8_MIN) : INT8_MAX));
  }
#endif

  return simde__m128i_from_private(r_);
#endif
}
#if defined(SIMDE_SSE2_ENABLE_NATIVE_ALIASES)
#  define _mm_adds_epi8(a, b) simde_mm_adds_epi8(a, b)
#endif

SIMDE__FUNCTION_ATTRIBUTES
simde__m128i
simde_mm_adds_epi16 (simde__m128i a, simde__m128i b) {
#if defined(SIMDE_SSE2_NATIVE)
  return _mm_adds_epi16(a, b);
#else
  simde__m128i_private
    r_,
    a_ = simde__m128i_to_private(a),
    b_ = simde__m128i_to_private(b);


#if defined(SIMDE_SSE2_NEON)
  r_.neon_i16 = vqaddq_s16(a_.neon_i16, b_.neon_i16);
#elif defined(SIMDE_SSE2_POWER_ALTIVEC)
  r_.altivec_i16 = vec_adds(a_.altivec_i16, b_.altivec_i16);
#else
  SIMDE__VECTORIZE
  for (size_t i = 0 ; i < (sizeof(r_.i16) / sizeof(r_.i16[0])) ; i++) {
    const int32_t tmp =
      HEDLEY_STATIC_CAST(int32_t, a_.i16[i]) +
      HEDLEY_STATIC_CAST(int32_t, b_.i16[i]);
    r_.i16[i] = HEDLEY_STATIC_CAST(int16_t, ((tmp < INT16_MAX) ? ((tmp > INT16_MIN) ? tmp : INT16_MIN) : INT16_MAX));
  }
#endif

  return simde__m128i_from_private(r_);
#endif
}
#if defined(SIMDE_SSE2_ENABLE_NATIVE_ALIASES)
#  define _mm_adds_epi16(a, b) simde_mm_adds_epi16(a, b)
#endif

SIMDE__FUNCTION_ATTRIBUTES
simde__m128i
simde_mm_adds_epu8 (simde__m128i a, simde__m128i b) {
#if defined(SIMDE_SSE2_NATIVE)
  return _mm_adds_epu8(a, b);
#else
  simde__m128i_private
    r_,
    a_ = simde__m128i_to_private(a),
    b_ = simde__m128i_to_private(b);

#if defined(SIMDE_SSE2_NEON)
  r_.neon_u8 = vqaddq_u8(a_.neon_u8, b_.neon_u8);
#elif defined(SIMDE_SSE2_POWER_ALTIVEC)
  r_.altivec_u8 = vec_adds(a_.altivec_u8, b_.altivec_u8);
#else
  SIMDE__VECTORIZE
  for (size_t i = 0 ; i < (sizeof(r_.u8) / sizeof(r_.u8[0])) ; i++) {
    r_.u8[i] = ((UINT8_MAX - a_.u8[i]) > b_.u8[i]) ? (a_.u8[i] + b_.u8[i]) : UINT8_MAX;
  }
#endif

  return simde__m128i_from_private(r_);
#endif
}
#if defined(SIMDE_SSE2_ENABLE_NATIVE_ALIASES)
#  define _mm_adds_epu8(a, b) simde_mm_adds_epu8(a, b)
#endif

SIMDE__FUNCTION_ATTRIBUTES
simde__m128i
simde_mm_adds_epu16 (simde__m128i a, simde__m128i b) {
#if defined(SIMDE_SSE2_NATIVE)
  return _mm_adds_epu16(a, b);
#else
  simde__m128i_private
    r_,
    a_ = simde__m128i_to_private(a),
    b_ = simde__m128i_to_private(b);

#if defined(SIMDE_SSE2_NEON)
  r_.neon_u16 = vqaddq_u16(a_.neon_u16, b_.neon_u16);
#elif defined(SIMDE_SSE2_POWER_ALTIVEC)
  r_.altivec_u16 = vec_adds(a_.altivec_u16, b_.altivec_u16);
#else
  SIMDE__VECTORIZE
  for (size_t i = 0 ; i < (sizeof(r_.u16) / sizeof(r_.u16[0])) ; i++) {
    r_.u16[i] = ((UINT16_MAX - a_.u16[i]) > b_.u16[i]) ? (a_.u16[i] + b_.u16[i]) : UINT16_MAX;
  }
#endif

  return simde__m128i_from_private(r_);
#endif
}
#if defined(SIMDE_SSE2_ENABLE_NATIVE_ALIASES)
#  define _mm_adds_epu16(a, b) simde_mm_adds_epu16(a, b)
#endif

SIMDE__FUNCTION_ATTRIBUTES
simde__m128d
simde_mm_and_pd (simde__m128d a, simde__m128d b) {
#if defined(SIMDE_SSE2_NATIVE)
  return _mm_and_pd(a, b);
#else
  simde__m128d_private
    r_,
    a_ = simde__m128d_to_private(a),
    b_ = simde__m128d_to_private(b);

#if defined(SIMDE_SSE2_NEON)
  r_.neon_i32 = vandq_s32(a_.neon_i32, b_.neon_i32);
#elif defined(SIMDE_SSE2_WASM_SIMD128)
  r_.wasm_v128 = wasm_v128_and(a_.wasm_v128, b_.wasm_v128);
#elif defined(SIMDE_SSE2_POWER_ALTIVEC)
  r_.altivec_f64 = vec_and(a_.altivec_f64, b_.altivec_f64);
#elif defined(SIMDE_VECTOR_SUBSCRIPT_OPS)
  r_.i32f = a_.i32f & b_.i32f;
#else
  SIMDE__VECTORIZE
  for (size_t i = 0 ; i < (sizeof(r_.i32f) / sizeof(r_.i32f[0])) ; i++) {
    r_.i32f[i] = a_.i32f[i] & b_.i32f[i];
  }
#endif

  return simde__m128d_from_private(r_);
#endif
}
#if defined(SIMDE_SSE2_ENABLE_NATIVE_ALIASES)
#  define _mm_and_pd(a, b) simde_mm_and_pd(a, b)
#endif

SIMDE__FUNCTION_ATTRIBUTES
simde__m128i
simde_mm_and_si128 (simde__m128i a, simde__m128i b) {
#if defined(SIMDE_SSE2_NATIVE)
  return _mm_and_si128(a, b);
#else
  simde__m128i_private
    r_,
    a_ = simde__m128i_to_private(a),
    b_ = simde__m128i_to_private(b);

#if defined(SIMDE_SSE_NEON)
  r_.neon_i32 = vandq_s32(b_.neon_i32, a_.neon_i32);
#elif defined(SIMDE_SSE2_POWER_ALTIVEC)
  r_.altivec_u32f = vec_and(a_.altivec_u32f, b_.altivec_u32f);
#elif defined(SIMDE_SSE2_POWER_ALTIVEC)
  r_.altivec_i32 = vec_and(a_.altivec_i32, b_.altivec_i32);
#elif defined(SIMDE_VECTOR_SUBSCRIPT_OPS)
  r_.i32f = a_.i32f & b_.i32f;
#else
  SIMDE__VECTORIZE
  for (size_t i = 0 ; i < (sizeof(r_.i32f) / sizeof(r_.i32f[0])) ; i++) {
    r_.i32f[i] = a_.i32f[i] & b_.i32f[i];
  }
#endif

  return simde__m128i_from_private(r_);
#endif
}
#if defined(SIMDE_SSE2_ENABLE_NATIVE_ALIASES)
#  define _mm_and_si128(a, b) simde_mm_and_si128(a, b)
#endif

SIMDE__FUNCTION_ATTRIBUTES
simde__m128d
simde_mm_andnot_pd (simde__m128d a, simde__m128d b) {
#if defined(SIMDE_SSE2_NATIVE)
  return _mm_andnot_pd(a, b);
#else
  simde__m128d_private
    r_,
    a_ = simde__m128d_to_private(a),
    b_ = simde__m128d_to_private(b);

#if defined(SIMDE_SSE2_NEON)
  r_.neon_i32 = vbicq_s32(a_.neon_i32, b_.neon_i32);
#elif defined(SIMDE_SSE2_WASM_SIMD128)
  r_.wasm_v128 = wasm_v128_andnot(b_.wasm_v128, a_.wasm_v128);
#elif defined(SIMDE_SSE2_POWER_ALTIVEC)
  r_.altivec_i32f = vec_andc(a_.altivec_i32f, b_.altivec_i32f);
#elif defined(SIMDE_VECTOR_SUBSCRIPT_OPS)
  r_.i32f = ~a_.i32f & b_.i32f;
#else
  SIMDE__VECTORIZE
  for (size_t i = 0 ; i < (sizeof(r_.u64) / sizeof(r_.u64[0])) ; i++) {
    r_.u64[i] = ~a_.u64[i] & b_.u64[i];
  }
#endif

  return simde__m128d_from_private(r_);
#endif
}
#if defined(SIMDE_SSE2_ENABLE_NATIVE_ALIASES)
#  define _mm_andnot_pd(a, b) simde_mm_andnot_pd(a, b)
#endif

SIMDE__FUNCTION_ATTRIBUTES
simde__m128i
simde_mm_andnot_si128 (simde__m128i a, simde__m128i b) {
#if defined(SIMDE_SSE2_NATIVE)
  return _mm_andnot_si128(a, b);
#else
  simde__m128i_private
    r_,
    a_ = simde__m128i_to_private(a),
    b_ = simde__m128i_to_private(b);

#if defined(SIMDE_SSE2_NEON)
  r_.neon_i32 = vbicq_s32(b_.neon_i32, a_.neon_i32);
#elif defined(SIMDE_VECTOR_SUBSCRIPT_OPS)
  r_.i32f = ~a_.i32f & b_.i32f;
#else
  SIMDE__VECTORIZE
  for (size_t i = 0 ; i < (sizeof(r_.i32f) / sizeof(r_.i32f[0])) ; i++) {
    r_.i32f[i] = ~(a_.i32f[i]) & b_.i32f[i];
  }
#endif

  return simde__m128i_from_private(r_);
#endif
}
#if defined(SIMDE_SSE2_ENABLE_NATIVE_ALIASES)
#  define _mm_andnot_si128(a, b) simde_mm_andnot_si128(a, b)
#endif

SIMDE__FUNCTION_ATTRIBUTES
simde__m128i
simde_mm_avg_epu8 (simde__m128i a, simde__m128i b) {
#if defined(SIMDE_SSE2_NATIVE)
  return _mm_avg_epu8(a, b);
#else
  simde__m128i_private
    r_,
    a_ = simde__m128i_to_private(a),
    b_ = simde__m128i_to_private(b);

#if defined(SIMDE_SSE2_NEON)
  r_.neon_u8 = vrhaddq_u8(b_.neon_u8, a_.neon_u8);
#elif defined(SIMDE_SSE2_POWER_ALTIVEC)
  r_.altivec_u8 = vec_avg(a_.altivec_u8, b_.altivec_u8);
#elif defined(SIMDE_VECTOR_SUBSCRIPT_OPS) && defined(SIMDE_VECTOR_SUBSCRIPT_SCALAR) && defined(SIMDE__CONVERT_VECTOR)
  uint16_t wa SIMDE_VECTOR(32);
  uint16_t wb SIMDE_VECTOR(32);
  uint16_t wr SIMDE_VECTOR(32);
  SIMDE__CONVERT_VECTOR(wa, a_.u8);
  SIMDE__CONVERT_VECTOR(wb, b_.u8);
  wr = (wa + wb + 1) >> 1;
  SIMDE__CONVERT_VECTOR(r_.u8, wr);
#else
  SIMDE__VECTORIZE
  for (size_t i = 0 ; i < (sizeof(r_.u8) / sizeof(r_.u8[0])) ; i++) {
    r_.u8[i] = (a_.u8[i] + b_.u8[i] + 1) >> 1;
  }
#endif

  return simde__m128i_from_private(r_);
#endif
}
#if defined(SIMDE_SSE2_ENABLE_NATIVE_ALIASES)
#  define _mm_avg_epu8(a, b) simde_mm_avg_epu8(a, b)
#endif

SIMDE__FUNCTION_ATTRIBUTES
simde__m128i
simde_mm_avg_epu16 (simde__m128i a, simde__m128i b) {
#if defined(SIMDE_SSE2_NATIVE)
  return _mm_avg_epu16(a, b);
#else
  simde__m128i_private
    r_,
    a_ = simde__m128i_to_private(a),
    b_ = simde__m128i_to_private(b);

#if defined(SIMDE_SSE2_NEON)
  r_.neon_u16 = vrhaddq_u16(b_.neon_u16, a_.neon_u16);
#elif defined(SIMDE_SSE2_POWER_ALTIVEC)
  r_.altivec_u16 = vec_avg(a_.altivec_u16, b_.altivec_u16);
#elif defined(SIMDE_VECTOR_SUBSCRIPT_OPS) && defined(SIMDE_VECTOR_SUBSCRIPT_SCALAR) && defined(SIMDE__CONVERT_VECTOR)
  uint32_t wa SIMDE_VECTOR(32);
  uint32_t wb SIMDE_VECTOR(32);
  uint32_t wr SIMDE_VECTOR(32);
  SIMDE__CONVERT_VECTOR(wa, a_.u16);
  SIMDE__CONVERT_VECTOR(wb, b_.u16);
  wr = (wa + wb + 1) >> 1;
  SIMDE__CONVERT_VECTOR(r_.u16, wr);
#else
  SIMDE__VECTORIZE
  for (size_t i = 0 ; i < (sizeof(r_.u16) / sizeof(r_.u16[0])) ; i++) {
    r_.u16[i] = (a_.u16[i] + b_.u16[i] + 1) >> 1;
  }
#endif

  return simde__m128i_from_private(r_);
#endif
}
#if defined(SIMDE_SSE2_ENABLE_NATIVE_ALIASES)
#  define _mm_avg_epu16(a, b) simde_mm_avg_epu16(a, b)
#endif

SIMDE__FUNCTION_ATTRIBUTES
simde__m128i
simde_mm_bslli_si128 (simde__m128i a, const int imm8)
    HEDLEY_REQUIRE_MSG((imm8 & 0xff) == imm8, "imm8 must be in range [0, 255]")  {
  simde__m128i_private
    r_,
    a_ = simde__m128i_to_private(a);

  if (HEDLEY_UNLIKELY(imm8 > 15)) {
    r_.u64[0] = 0;
    r_.u64[1] = 0;
    return simde__m128i_from_private(r_);
  }

  const int s = imm8 * 8;

#if defined(SIMDE__HAVE_INT128) && defined(__BYTE_ORDER__) && (__BYTE_ORDER__ == __ORDER_LITTLE_ENDIAN__)
  r_.u128[0] = a_.u128[0] << s;
#else
  if (s < 64) {
    r_.u64[0] = (a_.u64[0] << s);
    r_.u64[1] = (a_.u64[1] << s) | (a_.u64[0] >> (64 - s));
  } else {
    r_.u64[0] = 0;
    r_.u64[1] = a_.u64[0] << (s - 64);
  }
#endif

  return simde__m128i_from_private(r_);
}
#if defined(SIMDE_SSE2_NATIVE) && !defined(__PGI)
#  define simde_mm_bslli_si128(a, imm8) _mm_slli_si128(a, imm8)
#elif defined(SIMDE_SSE2_NEON)
#  define simde_mm_bslli_si128(a, imm8) \
  simde__m128i_from_private((simde__m128i_private) { .neon_i8 = (((imm8) <= 0) ? (simde__m128i_to_private(a).neon_i8) : (((imm8) > 15) ? (vdupq_n_s8(0)) : (vextq_s8(vdupq_n_s8(0), simde__m128i_to_private(a).neon_i8, 16 - (imm8))))) })
#endif
#define simde_mm_slli_si128(a, imm8) simde_mm_bslli_si128(a, imm8)
#if defined(SIMDE_SSE2_ENABLE_NATIVE_ALIASES)
#  define _mm_bslli_si128(a, b) simde_mm_bslli_si128(a, b)
#  define _mm_slli_si128(a, b) simde_mm_bslli_si128(a, b)
#endif

SIMDE__FUNCTION_ATTRIBUTES
simde__m128i
simde_mm_setzero_si128 (void) {
#if defined(SIMDE_SSE2_NATIVE)
  return _mm_setzero_si128();
#else
  simde__m128i_private r_;

#if defined(SIMDE_SSE2_NEON)
  r_.neon_i32 = vdupq_n_s32(0);
#else
  SIMDE__VECTORIZE
  for (size_t i = 0 ; i < (sizeof(r_.i32f) / sizeof(r_.i32f[0])) ; i++) {
    r_.i32f[i] = 0;
  }
#endif

  return simde__m128i_from_private(r_);
#endif
}
#if defined(SIMDE_SSE2_ENABLE_NATIVE_ALIASES)
#  define _mm_setzero_si128() (simde_mm_setzero_si128())
#endif

SIMDE__FUNCTION_ATTRIBUTES
simde__m128i
simde_mm_bsrli_si128 (simde__m128i a, const int imm8)
    HEDLEY_REQUIRE_MSG((imm8 & 0xff) == imm8, "imm8 must be in range [0, 255]")  {
  simde__m128i_private
    r_,
    a_ = simde__m128i_to_private(a);

  SIMDE__VECTORIZE
  for (size_t i = 0 ; i < (sizeof(r_.i8) / sizeof(r_.i8[0])) ; i++) {
    const int e = HEDLEY_STATIC_CAST(int, i) + imm8;
    r_.i8[i] = (e < 16) ? a_.i8[e] : 0;
  }

  return simde__m128i_from_private(r_);
}
#if defined(SIMDE_SSE2_NATIVE) && !defined(__PGI)
#  define simde_mm_bsrli_si128(a, imm8) _mm_srli_si128(a, imm8)
#elif defined(SIMDE_SSE2_NEON)
#  define simde_mm_bsrli_si128(a, imm8) \
  simde__m128i_from_private((simde__m128i_private) { .neon_i8 = (((imm8) & ~15) ? vdupq_n_s8(0) : vextq_s8(simde__m128i_to_private(a).neon_i8, vdupq_n_s8(0), SIMDE__MASK_NZ(imm8, 15))) })
#endif
#define simde_mm_srli_si128(a, imm8) simde_mm_bsrli_si128((a), (imm8))
#if defined(SIMDE_SSE2_ENABLE_NATIVE_ALIASES)
#  define _mm_bsrli_si128(a, imm8) simde_mm_bsrli_si128((a), (imm8))
#  define _mm_srli_si128(a, imm8) simde_mm_bsrli_si128((a), (imm8))
#endif

SIMDE__FUNCTION_ATTRIBUTES
void
simde_mm_clflush (void const* p) {
#if defined(SIMDE_SSE2_NATIVE)
  _mm_clflush(p);
#else
  (void) p;
#endif
}
#if defined(SIMDE_SSE2_ENABLE_NATIVE_ALIASES)
#  define _mm_clflush(a, b) simde_mm_clflush()
#endif

SIMDE__FUNCTION_ATTRIBUTES
int
simde_mm_comieq_sd (simde__m128d a, simde__m128d b) {
#if defined(SIMDE_SSE2_NATIVE)
  return _mm_comieq_sd(a, b);
#else
  simde__m128d_private
    a_ = simde__m128d_to_private(a),
    b_ = simde__m128d_to_private(b);
#if defined(SIMDE_SSE2_NEON) && defined(SIMDE_ARCH_AARCH64)
  return !!vgetq_lane_u64(vceqq_f64(a_.neon_f64, b_.neon_f64), 0);
#else
  return a_.f64[0] == b_.f64[0];
#endif
#endif
}
#if defined(SIMDE_SSE2_ENABLE_NATIVE_ALIASES)
#  define _mm_comieq_sd(a, b) simde_mm_comieq_sd(a, b)
#endif

SIMDE__FUNCTION_ATTRIBUTES
int
simde_mm_comige_sd (simde__m128d a, simde__m128d b) {
#if defined(SIMDE_SSE2_NATIVE)
  return _mm_comige_sd(a, b);
#else
  simde__m128d_private
    a_ = simde__m128d_to_private(a),
    b_ = simde__m128d_to_private(b);
#if defined(SIMDE_SSE2_NEON) && defined(SIMDE_ARCH_AARCH64)
  return !!vgetq_lane_u64(vcgeq_f64(a_.neon_f64, b_.neon_f64), 0);
#else
  return a_.f64[0] >= b_.f64[0];
#endif
#endif
}
#if defined(SIMDE_SSE2_ENABLE_NATIVE_ALIASES)
#  define _mm_comige_sd(a, b) simde_mm_comige_sd(a, b)
#endif

SIMDE__FUNCTION_ATTRIBUTES
int
simde_mm_comigt_sd (simde__m128d a, simde__m128d b) {
#if defined(SIMDE_SSE2_NATIVE)
  return _mm_comigt_sd(a, b);
#else
  simde__m128d_private
    a_ = simde__m128d_to_private(a),
    b_ = simde__m128d_to_private(b);
#if defined(SIMDE_SSE2_NEON) && defined(SIMDE_ARCH_AARCH64)
  return !!vgetq_lane_u64(vcgtq_f64(a_.neon_f64, b_.neon_f64), 0);
#else
  return a_.f64[0] > b_.f64[0];
#endif
#endif
}
#if defined(SIMDE_SSE2_ENABLE_NATIVE_ALIASES)
#  define _mm_comigt_sd(a, b) simde_mm_comigt_sd(a, b)
#endif

SIMDE__FUNCTION_ATTRIBUTES
int
simde_mm_comile_sd (simde__m128d a, simde__m128d b) {
#if defined(SIMDE_SSE2_NATIVE)
  return _mm_comile_sd(a, b);
#else
  simde__m128d_private
    a_ = simde__m128d_to_private(a),
    b_ = simde__m128d_to_private(b);
#if defined(SIMDE_SSE2_NEON) && defined(SIMDE_ARCH_AARCH64)
  return !!vgetq_lane_u64(vcleq_f64(a_.neon_f64, b_.neon_f64), 0);
#else
  return a_.f64[0] <= b_.f64[0];
#endif
#endif
}
#if defined(SIMDE_SSE2_ENABLE_NATIVE_ALIASES)
#  define _mm_comile_sd(a, b) simde_mm_comile_sd(a, b)
#endif

SIMDE__FUNCTION_ATTRIBUTES
int
simde_mm_comilt_sd (simde__m128d a, simde__m128d b) {
#if defined(SIMDE_SSE2_NATIVE)
  return _mm_comilt_sd(a, b);
#else
  simde__m128d_private
    a_ = simde__m128d_to_private(a),
    b_ = simde__m128d_to_private(b);
#if defined(SIMDE_SSE2_NEON) && defined(SIMDE_ARCH_AARCH64)
  return !!vgetq_lane_u64(vcltq_f64(a_.neon_f64, b_.neon_f64), 0);
#else
  return a_.f64[0] < b_.f64[0];
#endif
#endif
}
#if defined(SIMDE_SSE2_ENABLE_NATIVE_ALIASES)
#  define _mm_comilt_sd(a, b) simde_mm_comilt_sd(a, b)
#endif

SIMDE__FUNCTION_ATTRIBUTES
int
simde_mm_comineq_sd (simde__m128d a, simde__m128d b) {
#if defined(SIMDE_SSE2_NATIVE)
  return _mm_comineq_sd(a, b);
#else
  simde__m128d_private
    a_ = simde__m128d_to_private(a),
    b_ = simde__m128d_to_private(b);
#if defined(SIMDE_SSE2_NEON) && defined(SIMDE_ARCH_AARCH64)
  return !vgetq_lane_u64(vceqq_f64(a_.neon_f64, b_.neon_f64), 0);
#else
  return a_.f64[0] != b_.f64[0];
#endif
#endif
}
#if defined(SIMDE_SSE2_ENABLE_NATIVE_ALIASES)
#  define _mm_comineq_sd(a, b) simde_mm_comineq_sd(a, b)
#endif

SIMDE__FUNCTION_ATTRIBUTES
simde__m128
simde_mm_castpd_ps (simde__m128d a) {
#if defined(SIMDE_SSE2_NATIVE)
  return _mm_castpd_ps(a);
#else
  simde__m128 r;
  simde_memcpy(&r, &a, sizeof(a));
  return r;
#endif
}
#if defined(SIMDE_SSE2_ENABLE_NATIVE_ALIASES)
#  define _mm_castpd_ps(a) simde_mm_castpd_ps(a)
#endif

SIMDE__FUNCTION_ATTRIBUTES
simde__m128i
simde_mm_castpd_si128 (simde__m128d a) {
#if defined(SIMDE_SSE2_NATIVE)
  return _mm_castpd_si128(a);
#else
  simde__m128i r;
  simde_memcpy(&r, &a, sizeof(a));
  return r;
#endif
}
#if defined(SIMDE_SSE2_ENABLE_NATIVE_ALIASES)
#  define _mm_castpd_si128(a) simde_mm_castpd_si128(a)
#endif

SIMDE__FUNCTION_ATTRIBUTES
simde__m128d
simde_mm_castps_pd (simde__m128 a) {
#if defined(SIMDE_SSE2_NATIVE)
  return _mm_castps_pd(a);
#else
  simde__m128d r;
  simde_memcpy(&r, &a, sizeof(a));
  return r;
#endif
}
#if defined(SIMDE_SSE2_ENABLE_NATIVE_ALIASES)
#  define _mm_castps_pd(a) simde_mm_castps_pd(a)
#endif

SIMDE__FUNCTION_ATTRIBUTES
simde__m128i
simde_mm_castps_si128 (simde__m128 a) {
#if defined(SIMDE_SSE2_NATIVE)
  return _mm_castps_si128(a);
#else
  simde__m128i r;
  simde_memcpy(&r, &a, sizeof(a));
  return r;
#endif
}
#if defined(SIMDE_SSE2_ENABLE_NATIVE_ALIASES)
#  define _mm_castps_si128(a) simde_mm_castps_si128(a)
#endif

SIMDE__FUNCTION_ATTRIBUTES
simde__m128d
simde_mm_castsi128_pd (simde__m128i a) {
#if defined(SIMDE_SSE2_NATIVE)
  return _mm_castsi128_pd(a);
#else
  simde__m128d r;
  simde_memcpy(&r, &a, sizeof(a));
  return r;
#endif
}
#if defined(SIMDE_SSE2_ENABLE_NATIVE_ALIASES)
#  define _mm_castsi128_pd(a) simde_mm_castsi128_pd(a)
#endif

SIMDE__FUNCTION_ATTRIBUTES
simde__m128
simde_mm_castsi128_ps (simde__m128i a) {
#if defined(SIMDE_SSE2_NATIVE)
  return _mm_castsi128_ps(a);
#else
  simde__m128 r;
  simde_memcpy(&r, &a, sizeof(a));
  return r;
#endif
}
#if defined(SIMDE_SSE2_ENABLE_NATIVE_ALIASES)
#  define _mm_castsi128_ps(a) simde_mm_castsi128_ps(a)
#endif

SIMDE__FUNCTION_ATTRIBUTES
simde__m128i
simde_mm_cmpeq_epi8 (simde__m128i a, simde__m128i b) {
#if defined(SIMDE_SSE2_NATIVE)
  return _mm_cmpeq_epi8(a, b);
#else
  simde__m128i_private
    r_,
    a_ = simde__m128i_to_private(a),
    b_ = simde__m128i_to_private(b);

  #if defined(SIMDE_SSE2_NEON)
    r_.neon_i8 = vreinterpretq_s8_u8(vceqq_s8(b_.neon_i8, a_.neon_i8));
  #elif defined(SIMDE_SSE2_WASM_SIMD128)
    r_.wasm_v128 = wasm_i8x16_eq(a_.wasm_v128, b_.wasm_v128);
  #elif defined(SIMDE_SSE_POWER_ALTIVEC)
    r_.altivec_i8 = (vector signed char) vec_cmpeq(a_.altivec_i8, b_.altivec_i8);
  #elif defined(SIMDE_VECTOR_SUBSCRIPT_OPS)
    r_.i8 = (__typeof__(r_.i8))(a_.i8 == b_.i8);
  #else
    SIMDE__VECTORIZE
    for (size_t i = 0 ; i < (sizeof(r_.i8) / sizeof(r_.i8[0])) ; i++) {
      r_.i8[i] = (a_.i8[i] == b_.i8[i]) ? ~INT8_C(0) : INT8_C(0);
    }
  #endif

  return simde__m128i_from_private(r_);
#endif
}
#if defined(SIMDE_SSE2_ENABLE_NATIVE_ALIASES)
#  define _mm_cmpeq_epi8(a, b) simde_mm_cmpeq_epi8(a, b)
#endif

SIMDE__FUNCTION_ATTRIBUTES
simde__m128i
simde_mm_cmpeq_epi16 (simde__m128i a, simde__m128i b) {
#if defined(SIMDE_SSE2_NATIVE)
  return _mm_cmpeq_epi16(a, b);
#else
  simde__m128i_private
    r_,
    a_ = simde__m128i_to_private(a),
    b_ = simde__m128i_to_private(b);

  #if defined(SIMDE_SSE2_NEON)
    r_.neon_i16 = vreinterpretq_s16_u16(vceqq_s16(b_.neon_i16, a_.neon_i16));
  #elif defined(SIMDE_SSE2_WASM_SIMD128)
    r_.wasm_v128 = wasm_i16x8_eq(a_.wasm_v128, b_.wasm_v128);
  #elif defined(SIMDE_SSE_POWER_ALTIVEC)
    r_.altivec_i16 = (vector signed short) vec_cmpeq(a_.altivec_i16, b_.altivec_i16);
  #elif defined(SIMDE_VECTOR_SUBSCRIPT_OPS)
    r_.i16 = (a_.i16 == b_.i16);
  #else
    SIMDE__VECTORIZE
    for (size_t i = 0 ; i < (sizeof(r_.i16) / sizeof(r_.i16[0])) ; i++) {
      r_.i16[i] = (a_.i16[i] == b_.i16[i]) ? ~INT16_C(0) : INT16_C(0);
    }
  #endif

  return simde__m128i_from_private(r_);
#endif
}
#if defined(SIMDE_SSE2_ENABLE_NATIVE_ALIASES)
#  define _mm_cmpeq_epi16(a, b) simde_mm_cmpeq_epi16(a, b)
#endif

SIMDE__FUNCTION_ATTRIBUTES
simde__m128i
simde_mm_cmpeq_epi32 (simde__m128i a, simde__m128i b) {
#if defined(SIMDE_SSE2_NATIVE)
  return _mm_cmpeq_epi32(a, b);
#else
  simde__m128i_private
    r_,
    a_ = simde__m128i_to_private(a),
    b_ = simde__m128i_to_private(b);

  #if defined(SIMDE_SSE2_NEON)
    r_.neon_i32 = vreinterpretq_s32_u32(vceqq_s32(b_.neon_i32, a_.neon_i32));
  #elif defined(SIMDE_SSE2_WASM_SIMD128)
    r_.wasm_v128 = wasm_i32x4_eq(a_.wasm_v128, b_.wasm_v128);
  #elif defined(SIMDE_SSE_POWER_ALTIVEC)
    r_.altivec_i32 = (vector signed int) vec_cmpeq(a_.altivec_i32, b_.altivec_i32);
  #elif defined(SIMDE_VECTOR_SUBSCRIPT_OPS)
    r_.i32 = (a_.i32 == b_.i32);
  #else
    SIMDE__VECTORIZE
    for (size_t i = 0 ; i < (sizeof(r_.i32) / sizeof(r_.i32[0])) ; i++) {
      r_.i32[i] = (a_.i32[i] == b_.i32[i]) ? ~INT32_C(0) : INT32_C(0);
    }
  #endif

  return simde__m128i_from_private(r_);
#endif
}
#if defined(SIMDE_SSE2_ENABLE_NATIVE_ALIASES)
#  define _mm_cmpeq_epi32(a, b) simde_mm_cmpeq_epi32(a, b)
#endif

SIMDE__FUNCTION_ATTRIBUTES
simde__m128d
simde_mm_cmpeq_pd (simde__m128d a, simde__m128d b) {
#if defined(SIMDE_SSE2_NATIVE)
  return _mm_cmpeq_pd(a, b);
#else
  simde__m128d_private
    r_,
    a_ = simde__m128d_to_private(a),
    b_ = simde__m128d_to_private(b);

  #if defined(SIMDE_SSE2_NEON) && defined(SIMDE_ARCH_AARCH64)
    r_.neon_i64 = vreinterpretq_s64_u64(vceqq_s64(vreinterpretq_s64_f64(b_.neon_f64), vreinterpretq_s64_f64(a_.neon_f64)));
  #elif defined(SIMDE_SSE2_WASM_SIMD128)
    r_.wasm_v128 = wasm_f64x2_eq(a_.wasm_v128, b_.wasm_v128);
  #elif defined(SIMDE_SSE_POWER_ALTIVEC)
    r_.altivec_f64 = (vector double) vec_cmpeq(a_.altivec_f64, b_.altivec_f64);
  #elif defined(SIMDE_VECTOR_SUBSCRIPT_OPS)
    r_.i64 = (__typeof__(r_.i64)) (a_.f64 == b_.f64);
  #else
    SIMDE__VECTORIZE
    for (size_t i = 0 ; i < (sizeof(r_.f64) / sizeof(r_.f64[0])) ; i++) {
      r_.u64[i] = (a_.f64[i] == b_.f64[i]) ? ~UINT64_C(0) : UINT64_C(0);
    }
  #endif

  return simde__m128d_from_private(r_);
#endif
}
#if defined(SIMDE_SSE2_ENABLE_NATIVE_ALIASES)
#  define _mm_cmpeq_pd(a, b) simde_mm_cmpeq_pd(a, b)
#endif

SIMDE__FUNCTION_ATTRIBUTES
simde__m128d
simde_mm_cmpeq_sd (simde__m128d a, simde__m128d b) {
#if defined(SIMDE_SSE2_NATIVE)
  return _mm_cmpeq_sd(a, b);
#elif defined(SIMDE_ASSUME_VECTORIZATION)
  return simde_mm_move_sd(a, simde_mm_cmpeq_pd(a, b));
#else
  simde__m128d_private
    r_,
    a_ = simde__m128d_to_private(a),
    b_ = simde__m128d_to_private(b);

  r_.u64[0] = (a_.u64[0] == b_.u64[0]) ? ~UINT64_C(0) : 0;
  r_.u64[1] = a_.u64[1];

  return simde__m128d_from_private(r_);
#endif
}
#if defined(SIMDE_SSE2_ENABLE_NATIVE_ALIASES)
#  define _mm_cmpeq_sd(a, b) simde_mm_cmpeq_sd(a, b)
#endif

SIMDE__FUNCTION_ATTRIBUTES
simde__m128d
simde_mm_cmpneq_pd (simde__m128d a, simde__m128d b) {
#if defined(SIMDE_SSE2_NATIVE)
  return _mm_cmpneq_pd(a, b);
#else
  simde__m128d_private
    r_,
    a_ = simde__m128d_to_private(a),
    b_ = simde__m128d_to_private(b);

  #if defined(SIMDE_SSE2_NEON)
    r_.neon_f32 = vreinterpretq_f32_u16(vmvnq_u16(vceqq_s16(b_.neon_i16, a_.neon_i16)));
  #elif defined(SIMDE_SSE2_WASM_SIMD128)
    r_.wasm_v128 = wasm_f64x2_ne(a_.wasm_v128, b_.wasm_v128);
  #elif defined(SIMDE_VECTOR_SUBSCRIPT_OPS)
    r_.i64 = (__typeof__(r_.i64))(a_.f64 != b_.f64);
  #else
    SIMDE__VECTORIZE
    for (size_t i = 0 ; i < (sizeof(r_.f64) / sizeof(r_.f64[0])) ; i++) {
      r_.u64[i] = (a_.f64[i] != b_.f64[i]) ? ~UINT64_C(0) : UINT64_C(0);
    }
  #endif

  return simde__m128d_from_private(r_);
#endif
}
#if defined(SIMDE_SSE2_ENABLE_NATIVE_ALIASES)
#  define _mm_cmpneq_pd(a, b) simde_mm_cmpneq_pd(a, b)
#endif

SIMDE__FUNCTION_ATTRIBUTES
simde__m128d
simde_mm_cmpneq_sd (simde__m128d a, simde__m128d b) {
#if defined(SIMDE_SSE2_NATIVE)
  return _mm_cmpneq_sd(a, b);
#elif defined(SIMDE_ASSUME_VECTORIZATION)
  return simde_mm_move_sd(a, simde_mm_cmpneq_pd(a, b));
#else
  simde__m128d_private
    r_,
    a_ = simde__m128d_to_private(a),
    b_ = simde__m128d_to_private(b);

  r_.u64[0] = (a_.f64[0] != b_.f64[0]) ? ~UINT64_C(0) : UINT64_C(0);
  r_.u64[1] = a_.u64[1];


  return simde__m128d_from_private(r_);
#endif
}
#if defined(SIMDE_SSE2_ENABLE_NATIVE_ALIASES)
#  define _mm_cmpneq_sd(a, b) simde_mm_cmpneq_sd(a, b)
#endif

SIMDE__FUNCTION_ATTRIBUTES
simde__m128i
simde_mm_cmplt_epi8 (simde__m128i a, simde__m128i b) {
#if defined(SIMDE_SSE2_NATIVE)
  return _mm_cmplt_epi8(a, b);
#else
  simde__m128i_private
    r_,
    a_ = simde__m128i_to_private(a),
    b_ = simde__m128i_to_private(b);

  #if defined(SIMDE_SSE2_NEON)
    r_.neon_i8 = vreinterpretq_s8_u8(vcltq_s8(a_.neon_i8, b_.neon_i8));
  #elif defined(SIMDE_SSE2_WASM_SIMD128)
    r_.wasm_v128 = wasm_i8x16_lt(a_.wasm_v128, b_.wasm_v128);
  #elif defined(SIMDE_VECTOR_SUBSCRIPT_OPS)
    r_.i8 = (__typeof__(r_.i8))(a_.i8 < b_.i8);
  #else
    SIMDE__VECTORIZE
    for (size_t i = 0 ; i < (sizeof(r_.i8) / sizeof(r_.i8[0])) ; i++) {
      r_.i8[i] = (a_.i8[i] < b_.i8[i]) ? ~INT8_C(0) : INT8_C(0);
    }
  #endif

  return simde__m128i_from_private(r_);
#endif
}
#if defined(SIMDE_SSE2_ENABLE_NATIVE_ALIASES)
#  define _mm_cmplt_epi8(a, b) simde_mm_cmplt_epi8(a, b)
#endif

SIMDE__FUNCTION_ATTRIBUTES
simde__m128i
simde_mm_cmplt_epi16 (simde__m128i a, simde__m128i b) {
#if defined(SIMDE_SSE2_NATIVE)
  return _mm_cmplt_epi16(a, b);
#else
  simde__m128i_private
    r_,
    a_ = simde__m128i_to_private(a),
    b_ = simde__m128i_to_private(b);

  #if defined(SIMDE_SSE2_NEON)
    r_.neon_i16 = vreinterpretq_s16_u16(vcltq_s16(a_.neon_i16, b_.neon_i16));
  #elif defined(SIMDE_SSE2_WASM_SIMD128)
    r_.wasm_v128 = wasm_i16x8_lt(a_.wasm_v128, b_.wasm_v128);
  #elif defined(SIMDE_VECTOR_SUBSCRIPT_OPS)
    r_.i16 = (__typeof__(r_.i16))(a_.i16 < b_.i16);
  #else
    SIMDE__VECTORIZE
    for (size_t i = 0 ; i < (sizeof(r_.i16) / sizeof(r_.i16[0])) ; i++) {
      r_.i16[i] = (a_.i16[i] < b_.i16[i]) ? ~INT16_C(0) : INT16_C(0);
    }
  #endif

  return simde__m128i_from_private(r_);
#endif
}
#if defined(SIMDE_SSE2_ENABLE_NATIVE_ALIASES)
#  define _mm_cmplt_epi16(a, b) simde_mm_cmplt_epi16(a, b)
#endif

SIMDE__FUNCTION_ATTRIBUTES
simde__m128i
simde_mm_cmplt_epi32 (simde__m128i a, simde__m128i b) {
#if defined(SIMDE_SSE2_NATIVE)
  return _mm_cmplt_epi32(a, b);
#else
  simde__m128i_private
    r_,
    a_ = simde__m128i_to_private(a),
    b_ = simde__m128i_to_private(b);

  #if defined(SIMDE_SSE2_NEON)
    r_.neon_i32 = vreinterpretq_s32_u32(vcltq_s32(a_.neon_i32, b_.neon_i32));
  #elif defined(SIMDE_SSE2_WASM_SIMD128)
    r_.wasm_v128 = wasm_i32x4_lt(a_.wasm_v128, b_.wasm_v128);
  #elif defined(SIMDE_VECTOR_SUBSCRIPT_OPS)
    r_.i32 = (__typeof__(r_.i32))(a_.i32 < b_.i32);
  #else
    SIMDE__VECTORIZE
    for (size_t i = 0 ; i < (sizeof(r_.i32) / sizeof(r_.i32[0])) ; i++) {
      r_.i32[i] = (a_.i32[i] < b_.i32[i]) ? ~INT32_C(0) : INT32_C(0);
    }
  #endif

  return simde__m128i_from_private(r_);
#endif
}
#if defined(SIMDE_SSE2_ENABLE_NATIVE_ALIASES)
#  define _mm_cmplt_epi32(a, b) simde_mm_cmplt_epi32(a, b)
#endif

SIMDE__FUNCTION_ATTRIBUTES
simde__m128d
simde_mm_cmplt_pd (simde__m128d a, simde__m128d b) {
#if defined(SIMDE_SSE2_NATIVE)
  return _mm_cmplt_pd(a, b);
#else
  simde__m128d_private
    r_,
    a_ = simde__m128d_to_private(a),
    b_ = simde__m128d_to_private(b);

  #if defined(SIMDE_VECTOR_SUBSCRIPT_OPS)
    r_.i64 = (__typeof__(r_.i64))(a_.f64 < b_.f64);
  #elif defined(SIMDE_SSE2_WASM_SIMD128)
    r_.wasm_v128 = wasm_f64x2_lt(a_.wasm_v128, b_.wasm_v128);
  #else
    SIMDE__VECTORIZE
    for (size_t i = 0 ; i < (sizeof(r_.f64) / sizeof(r_.f64[0])) ; i++) {
      r_.u64[i] = (a_.f64[i] < b_.f64[i]) ? ~UINT64_C(0) : UINT64_C(0);
    }
  #endif

  return simde__m128d_from_private(r_);
#endif
}
#if defined(SIMDE_SSE2_ENABLE_NATIVE_ALIASES)
#  define _mm_cmplt_pd(a, b) simde_mm_cmplt_pd(a, b)
#endif

SIMDE__FUNCTION_ATTRIBUTES
simde__m128d
simde_mm_cmplt_sd (simde__m128d a, simde__m128d b) {
#if defined(SIMDE_SSE2_NATIVE)
  return _mm_cmplt_sd(a, b);
#elif defined(SIMDE_ASSUME_VECTORIZATION)
  return simde_mm_move_sd(a, simde_mm_cmplt_pd(a, b));
#else
  simde__m128d_private
    r_,
    a_ = simde__m128d_to_private(a),
    b_ = simde__m128d_to_private(b);

  r_.u64[0] = (a_.f64[0] < b_.f64[0]) ? ~UINT64_C(0) : UINT64_C(0);
  r_.u64[1] = a_.u64[1];

  return simde__m128d_from_private(r_);
#endif
}
#if defined(SIMDE_SSE2_ENABLE_NATIVE_ALIASES)
#  define _mm_cmplt_sd(a, b) simde_mm_cmplt_sd(a, b)
#endif

SIMDE__FUNCTION_ATTRIBUTES
simde__m128d
simde_mm_cmple_pd (simde__m128d a, simde__m128d b) {
#if defined(SIMDE_SSE2_NATIVE)
  return _mm_cmple_pd(a, b);
#else
  simde__m128d_private
    r_,
    a_ = simde__m128d_to_private(a),
    b_ = simde__m128d_to_private(b);

  #if defined(SIMDE_VECTOR_SUBSCRIPT_OPS)
    r_.i64 = (__typeof__(r_.i64))(a_.f64 <= b_.f64);
  #elif defined(SIMDE_SSE2_WASM_SIMD128)
    r_.wasm_v128 = wasm_f64x2_le(a_.wasm_v128, b_.wasm_v128);
  #else
    SIMDE__VECTORIZE
    for (size_t i = 0 ; i < (sizeof(r_.f64) / sizeof(r_.f64[0])) ; i++) {
      r_.u64[i] = (a_.f64[i] <= b_.f64[i]) ? ~UINT64_C(0) : UINT64_C(0);
    }
  #endif

  return simde__m128d_from_private(r_);
#endif
}
#if defined(SIMDE_SSE2_ENABLE_NATIVE_ALIASES)
#  define _mm_cmple_pd(a, b) simde_mm_cmple_pd(a, b)
#endif

SIMDE__FUNCTION_ATTRIBUTES
simde__m128d
simde_mm_cmple_sd (simde__m128d a, simde__m128d b) {
#if defined(SIMDE_SSE2_NATIVE)
  return _mm_cmple_sd(a, b);
#elif defined(SIMDE_ASSUME_VECTORIZATION)
  return simde_mm_move_sd(a, simde_mm_cmple_pd(a, b));
#else
  simde__m128d_private
    r_,
    a_ = simde__m128d_to_private(a),
    b_ = simde__m128d_to_private(b);

  r_.u64[0] = (a_.f64[0] <= b_.f64[0]) ? ~UINT64_C(0) : UINT64_C(0);
  r_.u64[1] = a_.u64[1];

  return simde__m128d_from_private(r_);
#endif
}
#if defined(SIMDE_SSE2_ENABLE_NATIVE_ALIASES)
#  define _mm_cmple_sd(a, b) simde_mm_cmple_sd(a, b)
#endif

SIMDE__FUNCTION_ATTRIBUTES
simde__m128i
simde_mm_cmpgt_epi8 (simde__m128i a, simde__m128i b) {
#if defined(SIMDE_SSE2_NATIVE)
  return _mm_cmpgt_epi8(a, b);
#else
  simde__m128i_private
    r_,
    a_ = simde__m128i_to_private(a),
    b_ = simde__m128i_to_private(b);

  #if defined(SIMDE_SSE2_NEON)
    r_.neon_i8 = vreinterpretq_s8_u8(vcgtq_s8(a_.neon_i8, b_.neon_i8));
  #elif defined(SIMDE_SSE2_WASM_SIMD128)
    r_.wasm_v128 = wasm_i8x16_gt(a_.wasm_v128, b_.wasm_v128);
  #elif defined(SIMDE_SSE2_POWER_ALTIVEC)
    r_.altivec_i8 = (vector signed char) vec_cmpgt(a_.altivec_i8, b_.altivec_i8);
  #elif defined(SIMDE_VECTOR_SUBSCRIPT_OPS)
    r_.i8 = (__typeof__(r_.i8))(a_.i8 > b_.i8);
  #else
    SIMDE__VECTORIZE
    for (size_t i = 0 ; i < (sizeof(r_.i8) / sizeof(r_.i8[0])) ; i++) {
      r_.i8[i] = (a_.i8[i] > b_.i8[i]) ? ~INT8_C(0) : INT8_C(0);
    }
  #endif

  return simde__m128i_from_private(r_);
#endif
}
#if defined(SIMDE_SSE2_ENABLE_NATIVE_ALIASES)
#  define _mm_cmpgt_epi8(a, b) simde_mm_cmpgt_epi8(a, b)
#endif

SIMDE__FUNCTION_ATTRIBUTES
simde__m128i
simde_mm_cmpgt_epi16 (simde__m128i a, simde__m128i b) {
#if defined(SIMDE_SSE2_NATIVE)
  return _mm_cmpgt_epi16(a, b);
#else
  simde__m128i_private
    r_,
    a_ = simde__m128i_to_private(a),
    b_ = simde__m128i_to_private(b);

  #if defined(SIMDE_SSE2_NEON)
    r_.neon_i16 = vreinterpretq_s16_u16(vcgtq_s16(a_.neon_i16, b_.neon_i16));
  #elif defined(SIMDE_SSE2_WASM_SIMD128)
    r_.wasm_v128 = wasm_i16x8_gt(a_.wasm_v128, b_.wasm_v128);
  #elif defined(SIMDE_SSE2_POWER_ALTIVEC)
    r_.altivec_i16 = (vector signed short) vec_cmpgt(a_.altivec_i16, b_.altivec_i16);
  #elif defined(SIMDE_VECTOR_SUBSCRIPT_OPS)
    r_.i16 = (__typeof__(r_.i16))(a_.i16 > b_.i16);
  #else
    SIMDE__VECTORIZE
    for (size_t i = 0 ; i < (sizeof(r_.i16) / sizeof(r_.i16[0])) ; i++) {
      r_.i16[i] = (a_.i16[i] > b_.i16[i]) ? ~INT16_C(0) : INT16_C(0);
    }
  #endif

  return simde__m128i_from_private(r_);
#endif
}
#if defined(SIMDE_SSE2_ENABLE_NATIVE_ALIASES)
#  define _mm_cmpgt_epi16(a, b) simde_mm_cmpgt_epi16(a, b)
#endif

SIMDE__FUNCTION_ATTRIBUTES
simde__m128i
simde_mm_cmpgt_epi32 (simde__m128i a, simde__m128i b) {
#if defined(SIMDE_SSE2_NATIVE)
  return _mm_cmpgt_epi32(a, b);
#else
  simde__m128i_private
    r_,
    a_ = simde__m128i_to_private(a),
    b_ = simde__m128i_to_private(b);

  #if defined(SIMDE_SSE2_NEON)
    r_.neon_i32 = vreinterpretq_s32_u32(vcgtq_s32(a_.neon_i32, b_.neon_i32));
  #elif defined(SIMDE_SSE2_WASM_SIMD128)
    r_.wasm_v128 = wasm_i32x4_gt(a_.wasm_v128, b_.wasm_v128);
  #elif defined(SIMDE_SSE2_POWER_ALTIVEC)
    r_.altivec_i32 = (vector signed int) vec_cmpgt(a_.altivec_i32, b_.altivec_i32);
  #elif defined(SIMDE_VECTOR_SUBSCRIPT_OPS)
    r_.i32 = (__typeof__(r_.i32))(a_.i32 > b_.i32);
  #else
    SIMDE__VECTORIZE
    for (size_t i = 0 ; i < (sizeof(r_.i32) / sizeof(r_.i32[0])) ; i++) {
      r_.i32[i] = (a_.i32[i] > b_.i32[i]) ? ~INT32_C(0) : INT32_C(0);
    }
  #endif

  return simde__m128i_from_private(r_);
#endif
}
#if defined(SIMDE_SSE2_ENABLE_NATIVE_ALIASES)
#  define _mm_cmpgt_epi32(a, b) simde_mm_cmpgt_epi32(a, b)
#endif

SIMDE__FUNCTION_ATTRIBUTES
simde__m128d
simde_mm_cmpgt_pd (simde__m128d a, simde__m128d b) {
#if defined(SIMDE_SSE2_NATIVE)
  return _mm_cmpgt_pd(a, b);
#else
  simde__m128d_private
    r_,
    a_ = simde__m128d_to_private(a),
    b_ = simde__m128d_to_private(b);

  #if defined(SIMDE_VECTOR_SUBSCRIPT_OPS)
    r_.i64 = (__typeof__(r_.i64))(a_.f64 > b_.f64);
  #elif defined(SIMDE_SSE2_WASM_SIMD128)
    r_.wasm_v128 = wasm_f64x2_gt(a_.wasm_v128, b_.wasm_v128);
  #elif defined(SIMDE_SSE_POWER_ALTIVEC)
    r_.altivec_f64 = (vector double) vec_cmpgt(a_.altivec_f64, b_.altivec_f64);
  #else
    SIMDE__VECTORIZE
    for (size_t i = 0 ; i < (sizeof(r_.f64) / sizeof(r_.f64[0])) ; i++) {
      r_.u64[i] = (a_.f64[i] > b_.f64[i]) ? ~UINT64_C(0) : UINT64_C(0);
    }
  #endif

  return simde__m128d_from_private(r_);
#endif
}
#if defined(SIMDE_SSE2_ENABLE_NATIVE_ALIASES)
#  define _mm_cmpgt_pd(a, b) simde_mm_cmpgt_pd(a, b)
#endif

SIMDE__FUNCTION_ATTRIBUTES
simde__m128d
simde_mm_cmpgt_sd (simde__m128d a, simde__m128d b) {
#if defined(SIMDE_SSE2_NATIVE) && !defined(__PGI)
  return _mm_cmpgt_sd(a, b);
#elif defined(SIMDE_ASSUME_VECTORIZATION)
  return simde_mm_move_sd(a, simde_mm_cmpgt_pd(a, b));
#else
  simde__m128d_private
    r_,
    a_ = simde__m128d_to_private(a),
    b_ = simde__m128d_to_private(b);

  r_.u64[0] = (a_.f64[0] > b_.f64[0]) ? ~UINT64_C(0) : UINT64_C(0);
  r_.u64[1] = a_.u64[1];

  return simde__m128d_from_private(r_);
#endif
}
#if defined(SIMDE_SSE2_ENABLE_NATIVE_ALIASES)
#  define _mm_cmpgt_sd(a, b) simde_mm_cmpgt_sd(a, b)
#endif

SIMDE__FUNCTION_ATTRIBUTES
simde__m128d
simde_mm_cmpge_pd (simde__m128d a, simde__m128d b) {
#if defined(SIMDE_SSE2_NATIVE)
  return _mm_cmpge_pd(a, b);
#else
  simde__m128d_private
    r_,
    a_ = simde__m128d_to_private(a),
    b_ = simde__m128d_to_private(b);

  #if defined(SIMDE_VECTOR_SUBSCRIPT_OPS)
    r_.i64 = (__typeof__(r_.i64))(a_.f64 >= b_.f64);
  #elif defined(SIMDE_SSE2_WASM_SIMD128)
    r_.wasm_v128 = wasm_f64x2_ge(a_.wasm_v128, b_.wasm_v128);
  #elif defined(SIMDE_SSE2_POWER_ALTIVEC)
    r_.altivec_f64 = (vector double) vec_cmpge(a_.altivec_f64, b_.altivec_f64);
  #else
    SIMDE__VECTORIZE
    for (size_t i = 0 ; i < (sizeof(r_.f64) / sizeof(r_.f64[0])) ; i++) {
      r_.u64[i] = (a_.f64[i] >= b_.f64[i]) ? ~UINT64_C(0) : UINT64_C(0);
    }
  #endif

  return simde__m128d_from_private(r_);
#endif
}
#if defined(SIMDE_SSE2_ENABLE_NATIVE_ALIASES)
#  define _mm_cmpge_pd(a, b) simde_mm_cmpge_pd(a, b)
#endif

SIMDE__FUNCTION_ATTRIBUTES
simde__m128d
simde_mm_cmpge_sd (simde__m128d a, simde__m128d b) {
#if defined(SIMDE_SSE2_NATIVE) && !defined(__PGI)
  return _mm_cmpge_sd(a, b);
#elif defined(SIMDE_ASSUME_VECTORIZATION)
  return simde_mm_move_sd(a, simde_mm_cmpge_pd(a, b));
#else
  simde__m128d_private
    r_,
    a_ = simde__m128d_to_private(a),
    b_ = simde__m128d_to_private(b);

  r_.u64[0] = (a_.f64[0] >= b_.f64[0]) ? ~UINT64_C(0) : UINT64_C(0);
  r_.u64[1] = a_.u64[1];

  return simde__m128d_from_private(r_);
#endif
}
#if defined(SIMDE_SSE2_ENABLE_NATIVE_ALIASES)
#  define _mm_cmpge_sd(a, b) simde_mm_cmpge_sd(a, b)
#endif

SIMDE__FUNCTION_ATTRIBUTES
simde__m128d
simde_mm_cmpnge_pd (simde__m128d a, simde__m128d b) {
#if defined(SIMDE_SSE2_NATIVE)
  return _mm_cmpnge_pd(a, b);
#else
  return simde_mm_cmplt_pd(a, b);
#endif
}
#if defined(SIMDE_SSE2_ENABLE_NATIVE_ALIASES)
#  define _mm_cmpnge_pd(a, b) simde_mm_cmpnge_pd(a, b)
#endif

SIMDE__FUNCTION_ATTRIBUTES
simde__m128d
simde_mm_cmpnge_sd (simde__m128d a, simde__m128d b) {
#if defined(SIMDE_SSE2_NATIVE) && !defined(__PGI)
  return _mm_cmpnge_sd(a, b);
#else
  return simde_mm_cmplt_sd(a, b);
#endif
}
#if defined(SIMDE_SSE2_ENABLE_NATIVE_ALIASES)
#  define _mm_cmpnge_sd(a, b) simde_mm_cmpnge_sd(a, b)
#endif

SIMDE__FUNCTION_ATTRIBUTES
simde__m128d
simde_mm_cmpnlt_pd (simde__m128d a, simde__m128d b) {
#if defined(SIMDE_SSE2_NATIVE)
  return _mm_cmpnlt_pd(a, b);
#else
  return simde_mm_cmpge_pd(a, b);
#endif
}
#if defined(SIMDE_SSE2_ENABLE_NATIVE_ALIASES)
#  define _mm_cmpnlt_pd(a, b) simde_mm_cmpnlt_pd(a, b)
#endif

SIMDE__FUNCTION_ATTRIBUTES
simde__m128d
simde_mm_cmpnlt_sd (simde__m128d a, simde__m128d b) {
#if defined(SIMDE_SSE2_NATIVE)
  return _mm_cmpnlt_sd(a, b);
#else
  return simde_mm_cmpge_sd(a, b);
#endif
}
#if defined(SIMDE_SSE2_ENABLE_NATIVE_ALIASES)
#  define _mm_cmpnlt_sd(a, b) simde_mm_cmpnlt_sd(a, b)
#endif

SIMDE__FUNCTION_ATTRIBUTES
simde__m128d
simde_mm_cmpnle_pd (simde__m128d a, simde__m128d b) {
#if defined(SIMDE_SSE2_NATIVE)
  return _mm_cmpnle_pd(a, b);
#else
  return simde_mm_cmpgt_pd(a, b);
#endif
}
#if defined(SIMDE_SSE2_ENABLE_NATIVE_ALIASES)
#  define _mm_cmpnle_pd(a, b) simde_mm_cmpnle_pd(a, b)
#endif

SIMDE__FUNCTION_ATTRIBUTES
simde__m128d
simde_mm_cmpnle_sd (simde__m128d a, simde__m128d b) {
#if defined(SIMDE_SSE2_NATIVE)
  return _mm_cmpnle_sd(a, b);
#else
  return simde_mm_cmpgt_sd(a, b);
#endif
}
#if defined(SIMDE_SSE2_ENABLE_NATIVE_ALIASES)
#  define _mm_cmpnle_sd(a, b) simde_mm_cmpnle_sd(a, b)
#endif

SIMDE__FUNCTION_ATTRIBUTES
simde__m128d
simde_mm_cmpord_pd (simde__m128d a, simde__m128d b) {
#if defined(SIMDE_SSE2_NATIVE)
  return _mm_cmpord_pd(a, b);
#else
  simde__m128d_private
    r_,
    a_ = simde__m128d_to_private(a),
    b_ = simde__m128d_to_private(b);

#if defined(simde_isnan)
  SIMDE__VECTORIZE
  for (size_t i = 0 ; i < (sizeof(r_.f64) / sizeof(r_.f64[0])) ; i++) {
    r_.u64[i] = (!simde_isnan(a_.f64[i]) && !simde_isnan(b_.f64[i])) ? ~UINT64_C(0) : UINT64_C(0);
  }
#else
  HEDLEY_UNREACHABLE();
#endif

  return simde__m128d_from_private(r_);
#endif
}
#if defined(SIMDE_SSE2_ENABLE_NATIVE_ALIASES)
#  define _mm_cmpord_pd(a, b) simde_mm_cmpord_pd(a, b)
#endif

SIMDE__FUNCTION_ATTRIBUTES
simde_float64
simde_mm_cvtsd_f64 (simde__m128d a) {
#if defined(SIMDE_SSE2_NATIVE) && !defined(__PGI)
  return _mm_cvtsd_f64(a);
#else
  simde__m128d_private a_ = simde__m128d_to_private(a);
  return a_.f64[0];
#endif
}
#if defined(SIMDE_SSE2_ENABLE_NATIVE_ALIASES)
#  define _mm_cvtsd_f64(a) simde_mm_cvtsd_f64(a)
#endif

SIMDE__FUNCTION_ATTRIBUTES
simde__m128d
simde_mm_cmpord_sd (simde__m128d a, simde__m128d b) {
#if defined(SIMDE_SSE2_NATIVE)
  return _mm_cmpord_sd(a, b);
#elif defined(SIMDE_ASSUME_VECTORIZATION)
  return simde_mm_move_sd(a, simde_mm_cmpord_pd(a, b));
#else
  simde__m128d_private
    r_,
    a_ = simde__m128d_to_private(a),
    b_ = simde__m128d_to_private(b);

#if defined(simde_isnan)
  r_.u64[0] = (!simde_isnan(a_.f64[0]) && !simde_isnan(b_.f64[0])) ? ~UINT64_C(0) : UINT64_C(0);
  r_.u64[1] = a_.u64[1];
#else
  HEDLEY_UNREACHABLE();
#endif

  return simde__m128d_from_private(r_);
#endif
}
#if defined(SIMDE_SSE2_ENABLE_NATIVE_ALIASES)
#  define _mm_cmpord_sd(a, b) simde_mm_cmpord_sd(a, b)
#endif

SIMDE__FUNCTION_ATTRIBUTES
simde__m128d
simde_mm_cmpunord_pd (simde__m128d a, simde__m128d b) {
#if defined(SIMDE_SSE2_NATIVE)
  return _mm_cmpunord_pd(a, b);
#else
  simde__m128d_private
    r_,
    a_ = simde__m128d_to_private(a),
    b_ = simde__m128d_to_private(b);

#if defined(simde_isnan)
  SIMDE__VECTORIZE
  for (size_t i = 0 ; i < (sizeof(r_.f64) / sizeof(r_.f64[0])) ; i++) {
    r_.u64[i] = (simde_isnan(a_.f64[i]) || simde_isnan(b_.f64[i])) ? ~UINT64_C(0) : UINT64_C(0);
  }
#else
  HEDLEY_UNREACHABLE();
#endif

  return simde__m128d_from_private(r_);
#endif
}
#if defined(SIMDE_SSE2_ENABLE_NATIVE_ALIASES)
#  define _mm_cmpunord_pd(a, b) simde_mm_cmpunord_pd(a, b)
#endif

SIMDE__FUNCTION_ATTRIBUTES
simde__m128d
simde_mm_cmpunord_sd (simde__m128d a, simde__m128d b) {
#if defined(SIMDE_SSE2_NATIVE)
  return _mm_cmpunord_sd(a, b);
#elif defined(SIMDE_ASSUME_VECTORIZATION)
  return simde_mm_move_sd(a, simde_mm_cmpunord_pd(a, b));
#else
  simde__m128d_private
    r_,
    a_ = simde__m128d_to_private(a),
    b_ = simde__m128d_to_private(b);

#if defined(simde_isnan)
  r_.u64[0] = (simde_isnan(a_.f64[0]) || simde_isnan(b_.f64[0])) ? ~UINT64_C(0) : UINT64_C(0);
  r_.u64[1] = a_.u64[1];

#else
  HEDLEY_UNREACHABLE();
#endif

  return simde__m128d_from_private(r_);
#endif
}
#if defined(SIMDE_SSE2_ENABLE_NATIVE_ALIASES)
#  define _mm_cmpunord_sd(a, b) simde_mm_cmpunord_sd(a, b)
#endif

SIMDE__FUNCTION_ATTRIBUTES
simde__m128d
simde_mm_cvtepi32_pd (simde__m128i a) {
#if defined(SIMDE_SSE2_NATIVE)
  return _mm_cvtepi32_pd(a);
#else
  simde__m128d_private r_;
  simde__m128i_private a_ = simde__m128i_to_private(a);

#if defined(SIMDE__CONVERT_VECTOR)
  SIMDE__CONVERT_VECTOR(r_.f64, a_.m64_private[0].i32);
#else
  SIMDE__VECTORIZE
  for (size_t i = 0 ; i < (sizeof(r_.f64) / sizeof(r_.f64[0])) ; i++) {
    r_.f64[i] = (simde_float64) a_.i32[i];
  }
#endif

  return simde__m128d_from_private(r_);
#endif
}
#if defined(SIMDE_SSE2_ENABLE_NATIVE_ALIASES)
#  define _mm_cvtepi32_pd(a) simde_mm_cvtepi32_pd(a)
#endif

SIMDE__FUNCTION_ATTRIBUTES
simde__m128
simde_mm_cvtepi32_ps (simde__m128i a) {
#if defined(SIMDE_SSE2_NATIVE)
  return _mm_cvtepi32_ps(a);
#else
  simde__m128_private r_;
  simde__m128i_private a_ = simde__m128i_to_private(a);

#if defined(SIMDE_SSE2_NEON)
  r_.neon_f32 = vcvtq_f32_s32(a_.neon_i32);
#elif defined(SIMDE__CONVERT_VECTOR)
  SIMDE__CONVERT_VECTOR(r_.f32, a_.i32);
#else
  SIMDE__VECTORIZE
  for (size_t i = 0 ; i < (sizeof(r_.f32) / sizeof(r_.f32[0])) ; i++) {
    r_.f32[i] = (simde_float32) a_.i32[i];
  }
#endif

  return simde__m128_from_private(r_);
#endif
}
#if defined(SIMDE_SSE2_ENABLE_NATIVE_ALIASES)
#  define _mm_cvtepi32_ps(a) simde_mm_cvtepi32_ps(a)
#endif

SIMDE__FUNCTION_ATTRIBUTES
simde__m128i
simde_mm_cvtpd_epi32 (simde__m128d a) {
#if defined(SIMDE_SSE2_NATIVE)
  return _mm_cvtpd_epi32(a);
#else
  simde__m128i_private r_;
  simde__m128d_private a_ = simde__m128d_to_private(a);

#if defined(SIMDE__CONVERT_VECTOR)
  SIMDE__CONVERT_VECTOR(r_.m64_private[0].i32, a_.f64);
  r_.m64_private[1] = simde__m64_to_private(simde_mm_setzero_si64());
#else
  SIMDE__VECTORIZE
  for (size_t i = 0 ; i < (sizeof(a_.f64) / sizeof(a_.f64[0])) ; i++) {
    r_.i32[i] = (int32_t) a_.f64[i];
  }
  simde_memset(&(r_.m64_private[1]), 0, sizeof(r_.m64_private[1]));
#endif

  return simde__m128i_from_private(r_);
#endif
}
#if defined(SIMDE_SSE2_ENABLE_NATIVE_ALIASES)
#  define _mm_cvtpd_epi32(a) simde_mm_cvtpd_epi32(a)
#endif

SIMDE__FUNCTION_ATTRIBUTES
simde__m64
simde_mm_cvtpd_pi32 (simde__m128d a) {
#if defined(SIMDE_SSE2_NATIVE) && defined(SIMDE_ARCH_X86_MMX)
  return _mm_cvtpd_pi32(a);
#else
  simde__m64_private r_;
  simde__m128d_private a_ = simde__m128d_to_private(a);

#if defined(SIMDE__CONVERT_VECTOR)
  SIMDE__CONVERT_VECTOR(r_.i32, a_.f64);
#else
  SIMDE__VECTORIZE
  for (size_t i = 0 ; i < (sizeof(r_.i32) / sizeof(r_.i32[0])) ; i++) {
    r_.i32[i] = (int32_t) a_.f64[i];
  }
#endif

  return simde__m64_from_private(r_);
#endif
}
#if defined(SIMDE_SSE2_ENABLE_NATIVE_ALIASES)
#  define _mm_cvtpd_pi32(a) simde_mm_cvtpd_pi32(a)
#endif

SIMDE__FUNCTION_ATTRIBUTES
simde__m128
simde_mm_cvtpd_ps (simde__m128d a) {
#if defined(SIMDE_SSE2_NATIVE)
  return _mm_cvtpd_ps(a);
#else
  simde__m128_private r_;
  simde__m128d_private a_ = simde__m128d_to_private(a);

#if defined(SIMDE__CONVERT_VECTOR)
  SIMDE__CONVERT_VECTOR(r_.m64_private[0].f32, a_.f64);
  r_.m64_private[1] = simde__m64_to_private(simde_mm_setzero_si64());
#else
  SIMDE__VECTORIZE
  for (size_t i = 0 ; i < (sizeof(a_.f64) / sizeof(a_.f64[0])) ; i++) {
    r_.f32[i] = (simde_float32) a_.f64[i];
  }
  simde_memset(&(r_.m64_private[1]), 0, sizeof(r_.m64_private[1]));
#endif

  return simde__m128_from_private(r_);
#endif
}
#if defined(SIMDE_SSE2_ENABLE_NATIVE_ALIASES)
#  define _mm_cvtpd_ps(a) simde_mm_cvtpd_ps(a)
#endif

SIMDE__FUNCTION_ATTRIBUTES
simde__m128d
simde_mm_cvtpi32_pd (simde__m64 a) {
#if defined(SIMDE_SSE2_NATIVE) && defined(SIMDE_ARCH_X86_MMX)
  return _mm_cvtpi32_pd(a);
#else
  simde__m128d_private r_;
  simde__m64_private a_ = simde__m64_to_private(a);

#if defined(SIMDE__CONVERT_VECTOR)
  SIMDE__CONVERT_VECTOR(r_.f64, a_.i32);
#else
  SIMDE__VECTORIZE
  for (size_t i = 0 ; i < (sizeof(r_.f64) / sizeof(r_.f64[0])) ; i++) {
    r_.f64[i] = (simde_float64) a_.i32[i];
  }
#endif

  return simde__m128d_from_private(r_);
#endif
}
#if defined(SIMDE_SSE2_ENABLE_NATIVE_ALIASES)
#  define _mm_cvtpi32_pd(a) simde_mm_cvtpi32_pd(a)
#endif

SIMDE__FUNCTION_ATTRIBUTES
simde__m128i
simde_mm_cvtps_epi32 (simde__m128 a) {
#if defined(SIMDE_SSE2_NATIVE)
  return _mm_cvtps_epi32(a);
#else
  simde__m128i_private r_;
  simde__m128_private a_ = simde__m128_to_private(a);

#if defined(SIMDE_SSE2_NEON)
  /* The default rounding mode on SSE is 'round to even', which ArmV7
     does not support!  It is supported on ARMv8 however. */
  #if defined(SIMDE_ARCH_AARCH64)
    r_.neon_i32 = vcvtnq_s32_f32(a_.neon_f32);
  #else
    uint32x4_t signmask = vdupq_n_u32(0x80000000);
    float32x4_t half = vbslq_f32(signmask, a_.neon_f32, vdupq_n_f32(0.5f)); /* +/- 0.5 */
    int32x4_t r_normal = vcvtq_s32_f32(vaddq_f32(a_.neon_f32, half)); /* round to integer: [a + 0.5]*/
    int32x4_t r_trunc = vcvtq_s32_f32(a_.neon_f32); /* truncate to integer: [a] */
    int32x4_t plusone = vshrq_n_s32(vnegq_s32(r_trunc), 31); /* 1 or 0 */
    int32x4_t r_even = vbicq_s32(vaddq_s32(r_trunc, plusone), vdupq_n_s32(1)); /* ([a] + {0,1}) & ~1 */
    float32x4_t delta = vsubq_f32(a_.neon_f32, vcvtq_f32_s32(r_trunc)); /* compute delta: delta = (a - [a]) */
    uint32x4_t is_delta_half = vceqq_f32(delta, half); /* delta == +/- 0.5 */
    r_.neon_i32 = vbslq_s32(is_delta_half, r_even, r_normal);
  #endif
#elif defined(SIMDE__CONVERT_VECTOR)
  SIMDE__CONVERT_VECTOR(r_.i32, a_.f32);
#else
  SIMDE__VECTORIZE
  for (size_t i = 0 ; i < (sizeof(r_.i32) / sizeof(r_.i32[0])) ; i++) {
    r_.i32[i] = (int32_t) a_.f32[i];
  }
#endif

  return simde__m128i_from_private(r_);
#endif
}
#if defined(SIMDE_SSE2_ENABLE_NATIVE_ALIASES)
#  define _mm_cvtps_epi32(a) simde_mm_cvtps_epi32(a)
#endif

SIMDE__FUNCTION_ATTRIBUTES
simde__m128d
simde_mm_cvtps_pd (simde__m128 a) {
#if defined(SIMDE_SSE2_NATIVE)
  return _mm_cvtps_pd(a);
#else
  simde__m128d_private r_;
  simde__m128_private a_ = simde__m128_to_private(a);

#if defined(SIMDE__CONVERT_VECTOR)
  SIMDE__CONVERT_VECTOR(r_.f64, a_.m64_private[0].f32);
#else
  SIMDE__VECTORIZE
  for (size_t i = 0 ; i < (sizeof(r_.f64) / sizeof(r_.f64[0])) ; i++) {
    r_.f64[i] = a_.f32[i];
  }
#endif

  return simde__m128d_from_private(r_);
#endif
}
#if defined(SIMDE_SSE2_ENABLE_NATIVE_ALIASES)
#  define _mm_cvtps_pd(a) simde_mm_cvtps_pd(a)
#endif

SIMDE__FUNCTION_ATTRIBUTES
int32_t
simde_mm_cvtsd_si32 (simde__m128d a) {
#if defined(SIMDE_SSE2_NATIVE)
  return _mm_cvtsd_si32(a);
#else
  simde__m128d_private a_ = simde__m128d_to_private(a);
  return SIMDE_CONVERT_FTOI(int32_t, a_.f64[0]);
#endif
}
#if defined(SIMDE_SSE2_ENABLE_NATIVE_ALIASES)
#  define _mm_cvtsd_si32(a) simde_mm_cvtsd_si32(a)
#endif

SIMDE__FUNCTION_ATTRIBUTES
int64_t
simde_mm_cvtsd_si64 (simde__m128d a) {
#if defined(SIMDE_SSE2_NATIVE) && defined(SIMDE_ARCH_AMD64)
  #if defined(__PGI)
    return _mm_cvtsd_si64x(a);
  #else
    return _mm_cvtsd_si64(a);
  #endif
#else
  simde__m128d_private a_ = simde__m128d_to_private(a);
  return SIMDE_CONVERT_FTOI(int64_t, a_.f64[0]);
#endif
}
#define simde_mm_cvtsd_si64x(a) simde_mm_cvtsd_si64(a)
#if defined(SIMDE_SSE2_ENABLE_NATIVE_ALIASES)
#  define _mm_cvtsd_si64(a) simde_mm_cvtsd_si64(a)
#  define _mm_cvtsd_si64x(a) simde_mm_cvtsd_si64x(a)
#endif

SIMDE__FUNCTION_ATTRIBUTES
simde__m128
simde_mm_cvtsd_ss (simde__m128 a, simde__m128d b) {
#if defined(SIMDE_SSE2_NATIVE)
  return _mm_cvtsd_ss(a, b);
#else
  simde__m128_private
    r_,
    a_ = simde__m128_to_private(a);
  simde__m128d_private b_ = simde__m128d_to_private(b);

  r_.f32[0] = (simde_float32) (b_.f64[0]);

  SIMDE__VECTORIZE
  for (size_t i = 1 ; i < (sizeof(r_) / sizeof(r_.i32[0])) ; i++) {
    r_.i32[i] = a_.i32[i];
  }

  return simde__m128_from_private(r_);
#endif
}
#if defined(SIMDE_SSE2_ENABLE_NATIVE_ALIASES)
#  define _mm_cvtsd_ss(a, b) simde_mm_cvtsd_ss(a, b)
#endif

SIMDE__FUNCTION_ATTRIBUTES
int32_t
simde_mm_cvtsi128_si32 (simde__m128i a) {
#if defined(SIMDE_SSE2_NATIVE)
  return _mm_cvtsi128_si32(a);
#else
  simde__m128i_private a_ = simde__m128i_to_private(a);

#if defined(SIMDE_SSE2_NEON)
  return vgetq_lane_s32(a_.neon_i32, 0);
#else
  return a_.i32[0];
#endif
#endif
}
#if defined(SIMDE_SSE2_ENABLE_NATIVE_ALIASES)
#  define _mm_cvtsi128_si32(a) simde_mm_cvtsi128_si32(a)
#endif

SIMDE__FUNCTION_ATTRIBUTES
int64_t
simde_mm_cvtsi128_si64 (simde__m128i a) {
#if defined(SIMDE_SSE2_NATIVE) && defined(SIMDE_ARCH_AMD64)
  #if defined(__PGI)
    return _mm_cvtsi128_si64x(a);
  #else
    return _mm_cvtsi128_si64(a);
  #endif
#else
  simde__m128i_private a_ = simde__m128i_to_private(a);
  return a_.i64[0];
#endif
}
#define simde_mm_cvtsi128_si64x(a) simde_mm_cvtsi128_si64(a)
#if defined(SIMDE_SSE2_ENABLE_NATIVE_ALIASES)
#  define _mm_cvtsi128_si64(a) simde_mm_cvtsi128_si64(a)
#  define _mm_cvtsi128_si64x(a) simde_mm_cvtsi128_si64x(a)
#endif

SIMDE__FUNCTION_ATTRIBUTES
simde__m128d
simde_mm_cvtsi32_sd (simde__m128d a, int32_t b) {

#if defined(SIMDE_SSE2_NATIVE)
  return _mm_cvtsi32_sd(a, b);
#else
  simde__m128d_private r_;
  simde__m128d_private a_ = simde__m128d_to_private(a);

#if defined(SIMDE_SSE2_NEON) && defined(SIMDE_ARCH_AMD64)
  r_.neon_f64 = vsetq_lane_f64((simde_float64) b, a_.neon_f64, 0);
#else
  r_.f64[0] = (simde_float64) b;
  r_.i64[1] = a_.i64[1];
#endif

  return simde__m128d_from_private(r_);
#endif
}
#if defined(SIMDE_SSE2_ENABLE_NATIVE_ALIASES)
#  define _mm_cvtsi32_sd(a, b) simde_mm_cvtsi32_sd(a, b)
#endif

SIMDE__FUNCTION_ATTRIBUTES
simde__m128i
simde_mm_cvtsi32_si128 (int32_t a) {
#if defined(SIMDE_SSE2_NATIVE)
  return _mm_cvtsi32_si128(a);
#else
  simde__m128i_private r_;

#if defined(SIMDE_SSE2_NEON)
  r_.neon_i32 = vsetq_lane_s32(a, vdupq_n_s32(0), 0);
#else
  r_.i32[0] = a;
  r_.i32[1] = 0;
  r_.i32[2] = 0;
  r_.i32[3] = 0;
#endif

  return simde__m128i_from_private(r_);
#endif
}
#if defined(SIMDE_SSE2_ENABLE_NATIVE_ALIASES)
#  define _mm_cvtsi32_si128(a) simde_mm_cvtsi32_si128(a)
#endif

SIMDE__FUNCTION_ATTRIBUTES
simde__m128d
simde_mm_cvtsi64_sd (simde__m128d a, int64_t b) {
#if defined(SIMDE_SSE2_NATIVE) && defined(SIMDE_ARCH_AMD64)
  #if !defined(__PGI)
    return _mm_cvtsi64_sd(a, b);
  #else
    return _mm_cvtsi64x_sd(a, b);
  #endif
#else
  simde__m128d_private
    r_,
    a_ = simde__m128d_to_private(a);

#if defined(SIMDE_SSE_NEON) && defined(SIMDE_ARCH_AARCH64)
  r_.neon_f64 = vsetq_lane_f64((simde_float64) b, a_.neon_f64, 0);
#else
  r_.f64[0] = (simde_float64) b;
  r_.f64[1] = a_.f64[1];
#endif

  return simde__m128d_from_private(r_);
#endif
}
#define simde_mm_cvtsi64x_sd(a, b) simde_mm_cvtsi64_sd(a, b)
#if defined(SIMDE_SSE2_ENABLE_NATIVE_ALIASES)
#  define _mm_cvtsi64_sd(a, b) simde_mm_cvtsi64_sd(a, b)
#  define _mm_cvtsi64x_sd(a, b) simde_mm_cvtsi64x_sd(a, b)
#endif

SIMDE__FUNCTION_ATTRIBUTES
simde__m128i
simde_mm_cvtsi64_si128 (int64_t a) {
#if defined(SIMDE_SSE2_NATIVE) && defined(SIMDE_ARCH_AMD64)
  #if !defined(__PGI)
    return _mm_cvtsi64_si128(a);
  #else
    return _mm_cvtsi64x_si128(a);
  #endif
#else
  simde__m128i_private r_;

  r_.i64[0] = a;
  r_.i64[1] = 0;

  return simde__m128i_from_private(r_);
#endif
}
#define simde_mm_cvtsi64x_si128(a) simde_mm_cvtsi64_si128(a)
#if defined(SIMDE_SSE2_ENABLE_NATIVE_ALIASES)
#  define _mm_cvtsi64_si128(a) simde_mm_cvtsi64_si128(a)
#  define _mm_cvtsi64x_si128(a) simde_mm_cvtsi64x_si128(a)
#endif

SIMDE__FUNCTION_ATTRIBUTES
simde__m128d
simde_mm_cvtss_sd (simde__m128d a, simde__m128 b) {
#if defined(SIMDE_SSE2_NATIVE)
  return _mm_cvtss_sd(a, b);
#else
  simde__m128d_private
    a_ = simde__m128d_to_private(a);
  simde__m128_private b_ = simde__m128_to_private(b);

  a_.f64[0] = HEDLEY_STATIC_CAST(simde_float64, b_.f32[0]);

  return simde__m128d_from_private(a_);
#endif
}
#if defined(SIMDE_SSE2_ENABLE_NATIVE_ALIASES)
#  define _mm_cvtss_sd(a, b) simde_mm_cvtss_sd(a, b)
#endif

SIMDE__FUNCTION_ATTRIBUTES
simde__m128i
simde_mm_cvttpd_epi32 (simde__m128d a) {
#if defined(SIMDE_SSE2_NATIVE)
  return _mm_cvttpd_epi32(a);
#else
  simde__m128i_private r_;
  simde__m128d_private a_ = simde__m128d_to_private(a);

  for (size_t i = 0 ; i < (sizeof(a_.f64) / sizeof(a_.f64[0])) ; i++) {
    r_.i32[i] = SIMDE_CONVERT_FTOI(int32_t, a_.f64[i]);
  }
  simde_memset(&(r_.m64_private[1]), 0, sizeof(r_.m64_private[1]));

  return simde__m128i_from_private(r_);
#endif
}
#if defined(SIMDE_SSE2_ENABLE_NATIVE_ALIASES)
#  define _mm_cvttpd_epi32(a) simde_mm_cvttpd_epi32(a)
#endif

SIMDE__FUNCTION_ATTRIBUTES
simde__m64
simde_mm_cvttpd_pi32 (simde__m128d a) {
#if defined(SIMDE_SSE2_NATIVE) && defined(SIMDE_ARCH_X86_MMX)
  return _mm_cvttpd_pi32(a);
#else
  simde__m64_private r_;
  simde__m128d_private a_ = simde__m128d_to_private(a);

#if defined(SIMDE__CONVERT_VECTOR)
  SIMDE__CONVERT_VECTOR(r_.i32, a_.f64);
#else
  for (size_t i = 0 ; i < (sizeof(r_.i32) / sizeof(r_.i32[0])) ; i++) {
    r_.i32[i] = SIMDE_CONVERT_FTOI(int32_t, a_.f64[i]);
  }
#endif

  return simde__m64_from_private(r_);
#endif
}
#if defined(SIMDE_SSE2_ENABLE_NATIVE_ALIASES)
#  define _mm_cvttpd_pi32(a) simde_mm_cvttpd_pi32(a)
#endif

SIMDE__FUNCTION_ATTRIBUTES
simde__m128i
simde_mm_cvttps_epi32 (simde__m128 a) {
#if defined(SIMDE_SSE2_NATIVE)
  return _mm_cvttps_epi32(a);
#else
  simde__m128i_private r_;
  simde__m128_private a_ = simde__m128_to_private(a);

#if defined(SIMDE_SSE2_NEON)
  r_.neon_i32 = vcvtq_s32_f32(a_.neon_f32);
#elif defined(SIMDE__CONVERT_VECTOR)
  SIMDE__CONVERT_VECTOR(r_.i32, a_.f32);
#else
  for (size_t i = 0 ; i < (sizeof(r_.i32) / sizeof(r_.i32[0])) ; i++) {
    r_.i32[i] = SIMDE_CONVERT_FTOI(int32_t, a_.f32[i]);
  }
#endif

  return simde__m128i_from_private(r_);
#endif
}
#if defined(SIMDE_SSE2_ENABLE_NATIVE_ALIASES)
#  define _mm_cvttps_epi32(a) simde_mm_cvttps_epi32(a)
#endif

SIMDE__FUNCTION_ATTRIBUTES
int32_t
simde_mm_cvttsd_si32 (simde__m128d a) {
#if defined(SIMDE_SSE2_NATIVE)
  return _mm_cvttsd_si32(a);
#else
  simde__m128d_private a_ = simde__m128d_to_private(a);
  return SIMDE_CONVERT_FTOI(int32_t, a_.f64[0]);
#endif
}
#if defined(SIMDE_SSE2_ENABLE_NATIVE_ALIASES)
#  define _mm_cvttsd_si32(a) simde_mm_cvttsd_si32(a)
#endif

SIMDE__FUNCTION_ATTRIBUTES
int64_t
simde_mm_cvttsd_si64 (simde__m128d a) {
#if defined(SIMDE_SSE2_NATIVE) && defined(SIMDE_ARCH_AMD64)
  #if !defined(__PGI)
    return _mm_cvttsd_si64(a);
  #else
    return _mm_cvttsd_si64x(a);
  #endif
#else
  simde__m128d_private a_ = simde__m128d_to_private(a);
  return SIMDE_CONVERT_FTOI(int64_t, a_.f64[0]);
#endif
}
#define simde_mm_cvttsd_si64x(a) simde_mm_cvttsd_si64(a)
#if defined(SIMDE_SSE2_ENABLE_NATIVE_ALIASES)
#  define _mm_cvttsd_si64(a) simde_mm_cvttsd_si64(a)
#  define _mm_cvttsd_si64x(a) simde_mm_cvttsd_si64x(a)
#endif

SIMDE__FUNCTION_ATTRIBUTES
simde__m128d
simde_mm_div_pd (simde__m128d a, simde__m128d b) {
#if defined(SIMDE_SSE2_NATIVE)
  return _mm_div_pd(a, b);
#else
  simde__m128d_private
    r_,
    a_ = simde__m128d_to_private(a),
    b_ = simde__m128d_to_private(b);

#if defined(SIMDE_VECTOR_SUBSCRIPT_OPS)
  r_.f64 = a_.f64 / b_.f64;
#elif defined(SIMDE_SSE2_WASM_SIMD128)
    r_.wasm_v128 =  wasm_f64x2_div(a_.wasm_v128, b_.wasm_v128);
#else
  SIMDE__VECTORIZE
  for (size_t i = 0 ; i < (sizeof(r_.f64) / sizeof(r_.f64[0])) ; i++) {
    r_.f64[i] = a_.f64[i] / b_.f64[i];
  }
#endif

  return simde__m128d_from_private(r_);
#endif
}
#if defined(SIMDE_SSE2_ENABLE_NATIVE_ALIASES)
#  define _mm_div_pd(a, b) simde_mm_div_pd(a, b)
#endif

SIMDE__FUNCTION_ATTRIBUTES
simde__m128d
simde_mm_div_sd (simde__m128d a, simde__m128d b) {
#if defined(SIMDE_SSE2_NATIVE)
  return _mm_div_sd(a, b);
#elif defined(SIMDE_ASSUME_VECTORIZATION)
  return simde_mm_move_sd(a, simde_mm_div_pd(a, b));
#else
  simde__m128d_private
    r_,
    a_ = simde__m128d_to_private(a),
    b_ = simde__m128d_to_private(b);

  r_.f64[0] = a_.f64[0] / b_.f64[0];
  r_.f64[1] = a_.f64[1];

  return simde__m128d_from_private(r_);
#endif
}
#if defined(SIMDE_SSE2_ENABLE_NATIVE_ALIASES)
#  define _mm_div_sd(a, b) simde_mm_div_sd(a, b)
#endif

SIMDE__FUNCTION_ATTRIBUTES
int32_t
simde_mm_extract_epi16 (simde__m128i a, const int imm8)
    HEDLEY_REQUIRE_MSG((imm8 & 7) == imm8, "imm8 must be in range [0, 7]")  {
  simde__m128i_private a_ = simde__m128i_to_private(a);
  return a_.u16[imm8 & 7];
}
#if defined(SIMDE_SSE2_NATIVE) && (!defined(HEDLEY_GCC_VERSION) || HEDLEY_GCC_VERSION_CHECK(4,6,0))
#  define simde_mm_extract_epi16(a, imm8) _mm_extract_epi16(a, imm8)
#elif defined(SIMDE_SSE2_NEON)
#  define simde_mm_extract_epi16(a, imm8) (vgetq_lane_s16(simde__m128i_to_private(a).neon_i16, (imm8)) & ((int32_t) UINT32_C(0x0000ffff)))
#endif
#if defined(SIMDE_SSE2_ENABLE_NATIVE_ALIASES)
#  define _mm_extract_epi16(a, imm8) simde_mm_extract_epi16(a, imm8)
#endif

SIMDE__FUNCTION_ATTRIBUTES
simde__m128i
simde_mm_insert_epi16 (simde__m128i a, int16_t i, const int imm8)
    HEDLEY_REQUIRE_MSG((imm8 & 7) == imm8, "imm8 must be in range [0, 7]")  {
  simde__m128i_private a_ = simde__m128i_to_private(a);
  a_.i16[imm8 & 7] = i;
  return simde__m128i_from_private(a_);
}
#if defined(SIMDE_SSE2_NATIVE) && !defined(__PGI)
#  define simde_mm_insert_epi16(a, i, imm8) _mm_insert_epi16((a), (i), (imm8))
#elif defined(SIMDE_SSE2_NEON)
#  define simde_mm_insert_epi16(a, i, imm8) simde__m128i_from_private(((simde__m128i_private) { .neon_i16 = vsetq_lane_s16((i), simde__m128i_to_private(a).neon_i16, (imm8)) }))
#endif
#if defined(SIMDE_SSE2_ENABLE_NATIVE_ALIASES)
#  define _mm_insert_epi16(a, i, imm8) simde_mm_insert_epi16(a, i, imm8)
#endif

SIMDE__FUNCTION_ATTRIBUTES
simde__m128d
simde_mm_load_pd (simde_float64 const mem_addr[HEDLEY_ARRAY_PARAM(2)]) {
  simde_assert_aligned(16, mem_addr);

#if defined(SIMDE_SSE2_NATIVE)
  return _mm_load_pd(mem_addr);
#else
  simde__m128d_private r_;

#if defined(SIMDE_SSE2_NEON)
  r_.neon_u32 = vld1q_u32((uint32_t const*) mem_addr);
#else
  r_ = *SIMDE_CAST_ALIGN(16, simde__m128d_private const*, mem_addr);
#endif

  return simde__m128d_from_private(r_);
#endif
}
#if defined(SIMDE_SSE2_ENABLE_NATIVE_ALIASES)
#  define _mm_load_pd(mem_addr) simde_mm_load_pd(mem_addr)
#endif

SIMDE__FUNCTION_ATTRIBUTES
simde__m128d
simde_mm_load_pd1 (simde_float64 const* mem_addr) {
#if defined(SIMDE_SSE2_NATIVE)
  return _mm_load1_pd(mem_addr);
#else
  simde__m128d_private r_;

  r_.f64[0] = *mem_addr;
  r_.f64[1] = *mem_addr;

  return simde__m128d_from_private(r_);
#endif
}
#define simde_mm_load1_pd(mem_addr) simde_mm_load_pd1(mem_addr)
#if defined(SIMDE_SSE2_ENABLE_NATIVE_ALIASES)
#  define _mm_load_pd1(mem_addr) simde_mm_load_pd1(mem_addr)
#  define _mm_load1_pd(mem_addr) simde_mm_load1_pd(mem_addr)
#endif

SIMDE__FUNCTION_ATTRIBUTES
simde__m128d
simde_mm_load_sd (simde_float64 const* mem_addr) {
#if defined(SIMDE_SSE2_NATIVE)
  return _mm_load_sd(mem_addr);
#else
  simde__m128d_private r_;

#if defined(SIMDE_SSE2_NEON) && defined(SIMDE_ARCH_AARCH64)
  r_.neon_f64 = vsetq_lane_f64(*mem_addr, vdupq_n_f64(0), 0);
#else
  r_.f64[0] = *mem_addr;
  r_.u64[1] = UINT64_C(0);
#endif

  return simde__m128d_from_private(r_);
#endif
}
#if defined(SIMDE_SSE2_ENABLE_NATIVE_ALIASES)
#  define _mm_load_sd(mem_addr) simde_mm_load_sd(mem_addr)
#endif

SIMDE__FUNCTION_ATTRIBUTES
simde__m128i
simde_mm_load_si128 (simde__m128i const* mem_addr) {
  simde_assert_aligned(16, mem_addr);

#if defined(SIMDE_SSE2_NATIVE)
  return _mm_load_si128(HEDLEY_REINTERPRET_CAST(__m128i const*, mem_addr));
#elif defined(SIMDE_SSE2_NEON)
  simde__m128i_private r_;
  r_.neon_i32 = vld1q_s32((int32_t const*) mem_addr);
  return simde__m128i_from_private(r_);
#else
  return *mem_addr;
#endif
}
#if defined(SIMDE_SSE2_ENABLE_NATIVE_ALIASES)
#  define _mm_load_si128(mem_addr) simde_mm_load_si128(mem_addr)
#endif

SIMDE__FUNCTION_ATTRIBUTES
simde__m128d
simde_mm_loadh_pd (simde__m128d a, simde_float64 const* mem_addr) {
#if defined(SIMDE_SSE2_NATIVE)
  return _mm_loadh_pd(a, mem_addr);
#else
  simde__m128d_private
    r_,
    a_ = simde__m128d_to_private(a);
  simde_float64 t;

  simde_memcpy(&t, mem_addr, sizeof(t));
  r_.f64[0] = a_.f64[0];
  r_.f64[1] = t;

  return simde__m128d_from_private(r_);
#endif
}
#if defined(SIMDE_SSE2_ENABLE_NATIVE_ALIASES)
#  define _mm_loadh_pd(a, mem_addr) simde_mm_loadh_pd(a, mem_addr)
#endif

SIMDE__FUNCTION_ATTRIBUTES
simde__m128i
simde_mm_loadl_epi64 (simde__m128i const* mem_addr) {
  simde_assert_aligned(16, mem_addr);

#if defined(SIMDE_SSE2_NATIVE)
  return _mm_loadl_epi64(HEDLEY_REINTERPRET_CAST(__m128i const*, mem_addr));
#else
  simde__m128i_private r_;

#if defined(SIMDE_SSE2_NEON)
  r_.neon_i32 = vcombine_s32(vld1_s32((int32_t const *) mem_addr), vcreate_s32(0));
#else
  r_.u64[0] = HEDLEY_REINTERPRET_CAST(simde__m128i_private const*, mem_addr)->u64[0];
  r_.u64[1] = 0;
#endif

  return simde__m128i_from_private(r_);
#endif
}
#if defined(SIMDE_SSE2_ENABLE_NATIVE_ALIASES)
#  define _mm_loadl_epi64(mem_addr) simde_mm_loadl_epi64(mem_addr)
#endif

SIMDE__FUNCTION_ATTRIBUTES
simde__m128d
simde_mm_loadl_pd (simde__m128d a, simde_float64 const* mem_addr) {
#if defined(SIMDE_SSE2_NATIVE)
  return _mm_loadl_pd(a, mem_addr);
#else
  simde__m128d_private
    r_,
    a_ = simde__m128d_to_private(a);

  r_.f64[0] = *mem_addr;
  r_.u64[1] = a_.u64[1];

  return simde__m128d_from_private(r_);
#endif
}
#if defined(SIMDE_SSE2_ENABLE_NATIVE_ALIASES)
#  define _mm_loadl_pd(a, mem_addr) simde_mm_loadl_pd(a, mem_addr)
#endif

SIMDE__FUNCTION_ATTRIBUTES
simde__m128d
simde_mm_loadr_pd (simde_float64 const mem_addr[HEDLEY_ARRAY_PARAM(2)]) {
  simde_assert_aligned(16, mem_addr);

#if defined(SIMDE_SSE2_NATIVE)
  return _mm_loadr_pd(mem_addr);
#else
  simde__m128d_private r_;

  r_.f64[0] = mem_addr[1];
  r_.f64[1] = mem_addr[0];

  return simde__m128d_from_private(r_);
#endif
}
#if defined(SIMDE_SSE2_ENABLE_NATIVE_ALIASES)
#  define _mm_loadr_pd(mem_addr) simde_mm_loadr_pd(mem_addr)
#endif

SIMDE__FUNCTION_ATTRIBUTES
simde__m128d
simde_mm_loadu_pd (simde_float64 const mem_addr[HEDLEY_ARRAY_PARAM(2)]) {
#if defined(SIMDE_SSE2_NATIVE)
  return _mm_loadu_pd(mem_addr);
#else
  simde__m128d_private r_;

  simde_memcpy(&r_, mem_addr, sizeof(r_));

  return simde__m128d_from_private(r_);
#endif
}
#if defined(SIMDE_SSE2_ENABLE_NATIVE_ALIASES)
#  define _mm_loadu_pd(mem_addr) simde_mm_loadu_pd(mem_addr)
#endif

SIMDE__FUNCTION_ATTRIBUTES
simde__m128i
simde_mm_loadu_si128 (simde__m128i const* mem_addr) {
  #if defined(SIMDE_SSE2_NATIVE)
    return _mm_loadu_si128(HEDLEY_STATIC_CAST(__m128i const*, mem_addr));
  #else
    simde__m128i_private r_;

    #if defined(SIMDE_SSE2_NEON)
      r_.neon_i32 = vld1q_s32((int32_t const*) mem_addr);
    #else
      simde_memcpy(&r_, mem_addr, sizeof(r_));
    #endif

    return simde__m128i_from_private(r_);
  #endif
}
#if defined(SIMDE_SSE2_ENABLE_NATIVE_ALIASES)
#  define _mm_loadu_si128(mem_addr) simde_mm_loadu_si128(mem_addr)
#endif

SIMDE__FUNCTION_ATTRIBUTES
simde__m128i
simde_mm_madd_epi16 (simde__m128i a, simde__m128i b) {
#if defined(SIMDE_SSE2_NATIVE)
  return _mm_madd_epi16(a, b);
#else
  simde__m128i_private
    r_,
    a_ = simde__m128i_to_private(a),
    b_ = simde__m128i_to_private(b);

#if defined(SIMDE_SSE2_NEON)
  int32x4_t pl = vmull_s16(vget_low_s16(a_.neon_i16),  vget_low_s16(b_.neon_i16));
  int32x4_t ph = vmull_s16(vget_high_s16(a_.neon_i16), vget_high_s16(b_.neon_i16));
  int32x2_t rl = vpadd_s32(vget_low_s32(pl), vget_high_s32(pl));
  int32x2_t rh = vpadd_s32(vget_low_s32(ph), vget_high_s32(ph));
  r_.neon_i32 = vcombine_s32(rl, rh);
#else
  SIMDE__VECTORIZE
  for (size_t i = 0 ; i < (sizeof(r_) / sizeof(r_.i16[0])) ; i += 2) {
    r_.i32[i / 2] = (a_.i16[i] * b_.i16[i]) + (a_.i16[i + 1] * b_.i16[i + 1]);
  }
#endif

  return simde__m128i_from_private(r_);
#endif
}
#if defined(SIMDE_SSE2_ENABLE_NATIVE_ALIASES)
#  define _mm_madd_epi16(a, b) simde_mm_madd_epi16(a, b)
#endif

SIMDE__FUNCTION_ATTRIBUTES
void
simde_mm_maskmoveu_si128 (simde__m128i a, simde__m128i mask, int8_t mem_addr[HEDLEY_ARRAY_PARAM(16)]) {
#if defined(SIMDE_SSE2_NATIVE)
  _mm_maskmoveu_si128(a, mask, HEDLEY_REINTERPRET_CAST(char*, mem_addr));
#else
  simde__m128i_private
    a_ = simde__m128i_to_private(a),
    mask_ = simde__m128i_to_private(mask);

  for (size_t i = 0 ; i < (sizeof(a_.i8) / sizeof(a_.i8[0])) ; i++) {
    if (mask_.u8[i] & 0x80) {
      mem_addr[i] = a_.i8[i];
    }
  }
#endif
}
#if defined(SIMDE_SSE2_ENABLE_NATIVE_ALIASES)
#  define _mm_maskmoveu_si128(a, mask, mem_addr) simde_mm_maskmoveu_si128(a, (mask), HEDLEY_REINTERPRET_CAST(int8_t*, mem_addr))
#endif

SIMDE__FUNCTION_ATTRIBUTES
int32_t
simde_mm_movemask_epi8 (simde__m128i a) {
#if defined(SIMDE_SSE2_NATIVE) && !defined(__INTEL_COMPILER)
  /* ICC has trouble with _mm_movemask_epi8 at -O2 and above: */
  return _mm_movemask_epi8(a);
#else
  int32_t r = 0;
  simde__m128i_private a_ = simde__m128i_to_private(a);

#if defined(SIMDE_SSE2_NEON)
  uint8x16_t input = a_.neon_u8;
  SIMDE_ALIGN_AS(16, int8x8_t) static const int8_t xr[8] = { -7, -6, -5, -4, -3, -2, -1, 0 };
  uint8x8_t mask_and = vdup_n_u8(0x80);
  int8x8_t mask_shift = vld1_s8(xr);

  uint8x8_t lo = vget_low_u8(input);
  uint8x8_t hi = vget_high_u8(input);

  lo = vand_u8(lo, mask_and);
  lo = vshl_u8(lo, mask_shift);

  hi = vand_u8(hi, mask_and);
  hi = vshl_u8(hi, mask_shift);

  lo = vpadd_u8(lo, lo);
  lo = vpadd_u8(lo, lo);
  lo = vpadd_u8(lo, lo);

  hi = vpadd_u8(hi, hi);
  hi = vpadd_u8(hi, hi);
  hi = vpadd_u8(hi, hi);

  r = ((hi[0] << 8) | (lo[0] & 0xFF));
#else
  SIMDE__VECTORIZE_REDUCTION(|:r)
  for (size_t i = 0 ; i < (sizeof(a_.u8) / sizeof(a_.u8[0])) ; i++) {
    r |= (a_.u8[15 - i] >> 7) << (15 - i);
  }
#endif

  return r;
#endif
}
#if defined(SIMDE_SSE2_ENABLE_NATIVE_ALIASES)
#  define _mm_movemask_epi8(a) simde_mm_movemask_epi8(a)
#endif

SIMDE__FUNCTION_ATTRIBUTES
int32_t
simde_mm_movemask_pd (simde__m128d a) {
#if defined(SIMDE_SSE2_NATIVE)
  return _mm_movemask_pd(a);
#else
  int32_t r = 0;
  simde__m128d_private a_ = simde__m128d_to_private(a);

  SIMDE__VECTORIZE
  for (size_t i = 0 ; i < (sizeof(a_.u64) / sizeof(a_.u64[0])) ; i++) {
    r |= (a_.u64[i] >> 63) << i;
  }

  return r;
#endif
}
#if defined(SIMDE_SSE2_ENABLE_NATIVE_ALIASES)
#  define _mm_movemask_pd(a) simde_mm_movemask_pd(a)
#endif

SIMDE__FUNCTION_ATTRIBUTES
simde__m64
simde_mm_movepi64_pi64 (simde__m128i a) {
#if defined(SIMDE_SSE2_NATIVE) && defined(SIMDE_ARCH_X86_MMX)
  return _mm_movepi64_pi64(a);
#else
  simde__m64_private r_;
  simde__m128i_private a_ = simde__m128i_to_private(a);

  r_.i64[0] = a_.i64[0];

  return simde__m64_from_private(r_);
#endif
}
#if defined(SIMDE_SSE2_ENABLE_NATIVE_ALIASES)
#  define _mm_movepi64_pi64(a) simde_mm_movepi64_pi64(a)
#endif

SIMDE__FUNCTION_ATTRIBUTES
simde__m128i
simde_mm_movpi64_epi64 (simde__m64 a) {
#if defined(SIMDE_SSE2_NATIVE) && defined(SIMDE_ARCH_X86_MMX)
  return _mm_movpi64_epi64(a);
#else
  simde__m128i_private r_;
  simde__m64_private a_ = simde__m64_to_private(a);

  r_.i64[0] = a_.i64[0];
  r_.i64[1] = 0;

  return simde__m128i_from_private(r_);
#endif
}
#if defined(SIMDE_SSE2_ENABLE_NATIVE_ALIASES)
#  define _mm_movpi64_epi64(a) simde_mm_movpi64_epi64(a)
#endif

SIMDE__FUNCTION_ATTRIBUTES
simde__m128i
simde_mm_min_epi16 (simde__m128i a, simde__m128i b) {
#if defined(SIMDE_SSE2_NATIVE)
  return _mm_min_epi16(a, b);
#else
  simde__m128i_private
    r_,
    a_ = simde__m128i_to_private(a),
    b_ = simde__m128i_to_private(b);

#if defined(SIMDE_SSE2_NEON)
  r_.neon_i16 = vminq_s16(a_.neon_i16, b_.neon_i16);
#else
  SIMDE__VECTORIZE
  for (size_t i = 0 ; i < (sizeof(r_.i16) / sizeof(r_.i16[0])) ; i++) {
    r_.i16[i] = (a_.i16[i] < b_.i16[i]) ? a_.i16[i] : b_.i16[i];
  }
#endif

  return simde__m128i_from_private(r_);
#endif
}
#if defined(SIMDE_SSE2_ENABLE_NATIVE_ALIASES)
#  define _mm_min_epi16(a, b) simde_mm_min_epi16(a, b)
#endif

SIMDE__FUNCTION_ATTRIBUTES
simde__m128i
simde_mm_min_epu8 (simde__m128i a, simde__m128i b) {
#if defined(SIMDE_SSE2_NATIVE)
  return _mm_min_epu8(a, b);
#else
  simde__m128i_private
    r_,
    a_ = simde__m128i_to_private(a),
    b_ = simde__m128i_to_private(b);

#if defined(SIMDE_SSE2_NEON)
  r_.neon_u8 = vminq_u8(a_.neon_u8, b_.neon_u8);
#else
  SIMDE__VECTORIZE
  for (size_t i = 0 ; i < (sizeof(r_.u8) / sizeof(r_.u8[0])) ; i++) {
    r_.u8[i] = (a_.u8[i] < b_.u8[i]) ? a_.u8[i] : b_.u8[i];
  }
#endif

  return simde__m128i_from_private(r_);
#endif
}
#if defined(SIMDE_SSE2_ENABLE_NATIVE_ALIASES)
#  define _mm_min_epu8(a, b) simde_mm_min_epu8(a, b)
#endif

SIMDE__FUNCTION_ATTRIBUTES
simde__m128d
simde_mm_min_pd (simde__m128d a, simde__m128d b) {
#if defined(SIMDE_SSE2_NATIVE)
  return _mm_min_pd(a, b);
#else
  simde__m128d_private
    r_,
    a_ = simde__m128d_to_private(a),
    b_ = simde__m128d_to_private(b);

  SIMDE__VECTORIZE
  for (size_t i = 0 ; i < (sizeof(r_.f64) / sizeof(r_.f64[0])) ; i++) {
    r_.f64[i] = (a_.f64[i] < b_.f64[i]) ? a_.f64[i] : b_.f64[i];
  }

  return simde__m128d_from_private(r_);
#endif
}
#if defined(SIMDE_SSE2_ENABLE_NATIVE_ALIASES)
#  define _mm_min_pd(a, b) simde_mm_min_pd(a, b)
#endif

SIMDE__FUNCTION_ATTRIBUTES
simde__m128d
simde_mm_min_sd (simde__m128d a, simde__m128d b) {
#if defined(SIMDE_SSE2_NATIVE)
  return _mm_min_sd(a, b);
#elif defined(SIMDE_ASSUME_VECTORIZATION)
  return simde_mm_move_sd(a, simde_mm_min_pd(a, b));
#else
  simde__m128d_private
    r_,
    a_ = simde__m128d_to_private(a),
    b_ = simde__m128d_to_private(b);

  r_.f64[0] = (a_.f64[0] < b_.f64[0]) ? a_.f64[0] : b_.f64[0];
  r_.f64[1] = a_.f64[1];

  return simde__m128d_from_private(r_);
#endif
}
#if defined(SIMDE_SSE2_ENABLE_NATIVE_ALIASES)
#  define _mm_min_sd(a, b) simde_mm_min_sd(a, b)
#endif

SIMDE__FUNCTION_ATTRIBUTES
simde__m128i
simde_mm_max_epi16 (simde__m128i a, simde__m128i b) {
#if defined(SIMDE_SSE2_NATIVE)
  return _mm_max_epi16(a, b);
#else
  simde__m128i_private
    r_,
    a_ = simde__m128i_to_private(a),
    b_ = simde__m128i_to_private(b);

#if defined(SIMDE_SSE2_NEON)
  r_.neon_i16 = vmaxq_s16(a_.neon_i16, b_.neon_i16);
#else
  SIMDE__VECTORIZE
  for (size_t i = 0 ; i < (sizeof(r_.i16) / sizeof(r_.i16[0])) ; i++) {
    r_.i16[i] = (a_.i16[i] > b_.i16[i]) ? a_.i16[i] : b_.i16[i];
  }
#endif

  return simde__m128i_from_private(r_);
#endif
}
#if defined(SIMDE_SSE2_ENABLE_NATIVE_ALIASES)
#  define _mm_max_epi16(a, b) simde_mm_max_epi16(a, b)
#endif

SIMDE__FUNCTION_ATTRIBUTES
simde__m128i
simde_mm_max_epu8 (simde__m128i a, simde__m128i b) {
#if defined(SIMDE_SSE2_NATIVE)
  return _mm_max_epu8(a, b);
#else
  simde__m128i_private
    r_,
    a_ = simde__m128i_to_private(a),
    b_ = simde__m128i_to_private(b);

#if defined(SIMDE_SSE2_NEON)
  r_.neon_u8 = vmaxq_u8(a_.neon_u8, b_.neon_u8);
#else
  SIMDE__VECTORIZE
  for (size_t i = 0 ; i < (sizeof(r_.u8) / sizeof(r_.u8[0])) ; i++) {
    r_.u8[i] = (a_.u8[i] > b_.u8[i]) ? a_.u8[i] : b_.u8[i];
  }
#endif

  return simde__m128i_from_private(r_);
#endif
}
#if defined(SIMDE_SSE2_ENABLE_NATIVE_ALIASES)
#  define _mm_max_epu8(a, b) simde_mm_max_epu8(a, b)
#endif

SIMDE__FUNCTION_ATTRIBUTES
simde__m128d
simde_mm_max_pd (simde__m128d a, simde__m128d b) {
#if defined(SIMDE_SSE2_NATIVE)
  return _mm_max_pd(a, b);
#else
  simde__m128d_private
    r_,
    a_ = simde__m128d_to_private(a),
    b_ = simde__m128d_to_private(b);

  SIMDE__VECTORIZE
  for (size_t i = 0 ; i < (sizeof(r_.f64) / sizeof(r_.f64[0])) ; i++) {
    r_.f64[i] = (a_.f64[i] > b_.f64[i]) ? a_.f64[i] : b_.f64[i];
  }

  return simde__m128d_from_private(r_);
#endif
}
#if defined(SIMDE_SSE2_ENABLE_NATIVE_ALIASES)
#  define _mm_max_pd(a, b) simde_mm_max_pd(a, b)
#endif

SIMDE__FUNCTION_ATTRIBUTES
simde__m128d
simde_mm_max_sd (simde__m128d a, simde__m128d b) {
#if defined(SIMDE_SSE2_NATIVE)
  return _mm_max_sd(a, b);
#elif defined(SIMDE_ASSUME_VECTORIZATION)
  return simde_mm_move_sd(a, simde_mm_max_pd(a, b));
#else
  simde__m128d_private
    r_,
    a_ = simde__m128d_to_private(a),
    b_ = simde__m128d_to_private(b);

  r_.f64[0] = (a_.f64[0] > b_.f64[0]) ? a_.f64[0] : b_.f64[0];
  r_.f64[1] = a_.f64[1];

  return simde__m128d_from_private(r_);
#endif
}
#if defined(SIMDE_SSE2_ENABLE_NATIVE_ALIASES)
#  define _mm_max_sd(a, b) simde_mm_max_sd(a, b)
#endif

SIMDE__FUNCTION_ATTRIBUTES
simde__m128i
simde_mm_move_epi64 (simde__m128i a) {
#if defined(SIMDE_SSE2_NATIVE)
  return _mm_move_epi64(a);
#else
  simde__m128i_private
    r_,
    a_ = simde__m128i_to_private(a);

#if defined(SIMDE_SSE2_NEON)
  r_.neon_i64 = vsetq_lane_s64(0, a_.neon_i64, 1);
#else
  r_.i64[0] = a_.i64[0];
  r_.i64[1] = 0;
#endif

  return simde__m128i_from_private(r_);
#endif
}
#if defined(SIMDE_SSE2_ENABLE_NATIVE_ALIASES)
#  define _mm_move_epi64(a) simde_mm_move_epi64(a)
#endif

SIMDE__FUNCTION_ATTRIBUTES
simde__m128i
simde_mm_mul_epu32 (simde__m128i a, simde__m128i b) {
#if defined(SIMDE_SSE2_NATIVE)
  return _mm_mul_epu32(a, b);
#else
  simde__m128i_private
    r_,
    a_ = simde__m128i_to_private(a),
    b_ = simde__m128i_to_private(b);

  SIMDE__VECTORIZE
  for (size_t i = 0 ; i < (sizeof(r_.u64) / sizeof(r_.u64[0])) ; i++) {
    r_.u64[i] = ((uint64_t) a_.u32[i * 2]) * ((uint64_t) b_.u32[i * 2]);
  }

  return simde__m128i_from_private(r_);
#endif
}
#if defined(SIMDE_SSE2_ENABLE_NATIVE_ALIASES)
#  define _mm_mul_epu32(a, b) simde_mm_mul_epu32(a, b)
#endif

SIMDE__FUNCTION_ATTRIBUTES
simde__m128i
simde_x_mm_mul_epi64 (simde__m128i a, simde__m128i b) {
  simde__m128i_private
    r_,
    a_ = simde__m128i_to_private(a),
    b_ = simde__m128i_to_private(b);

#if defined(SIMDE_VECTOR_SUBSCRIPT_OPS)
  r_.i64 = a_.i64 * b_.i64;
#else
  SIMDE__VECTORIZE
  for (size_t i = 0 ; i < (sizeof(r_.i64) / sizeof(r_.i64[0])) ; i++) {
    r_.i64[i] = a_.i64[i] * b_.i64[i];
  }
#endif

  return simde__m128i_from_private(r_);
}

SIMDE__FUNCTION_ATTRIBUTES
simde__m128i
simde_x_mm_mod_epi64 (simde__m128i a, simde__m128i b) {
  simde__m128i_private
    r_,
    a_ = simde__m128i_to_private(a),
    b_ = simde__m128i_to_private(b);

#if defined(SIMDE_VECTOR_SUBSCRIPT_OPS)
  r_.i64 = a_.i64 % b_.i64;
#else
  SIMDE__VECTORIZE
  for (size_t i = 0 ; i < (sizeof(r_.i64) / sizeof(r_.i64[0])) ; i++) {
    r_.i64[i] = a_.i64[i] % b_.i64[i];
  }
#endif

  return simde__m128i_from_private(r_);
}

SIMDE__FUNCTION_ATTRIBUTES
simde__m128d
simde_mm_mul_pd (simde__m128d a, simde__m128d b) {
#if defined(SIMDE_SSE2_NATIVE)
  return _mm_mul_pd(a, b);
#else
  simde__m128d_private
    r_,
    a_ = simde__m128d_to_private(a),
    b_ = simde__m128d_to_private(b);

#if defined(SIMDE_VECTOR_SUBSCRIPT_OPS)
  r_.f64 = a_.f64 * b_.f64;
#elif defined(SIMDE_SSE2_WASM_SIMD128)
  r_.wasm_v128 = wasm_f64x2_mul(a_.wasm_v128, b_.wasm_v128);
#else
  SIMDE__VECTORIZE
  for (size_t i = 0 ; i < (sizeof(r_.f64) / sizeof(r_.f64[0])) ; i++) {
    r_.f64[i] = a_.f64[i] * b_.f64[i];
  }
#endif

  return simde__m128d_from_private(r_);
#endif
}
#if defined(SIMDE_SSE2_ENABLE_NATIVE_ALIASES)
#  define _mm_mul_pd(a, b) simde_mm_mul_pd(a, b)
#endif

SIMDE__FUNCTION_ATTRIBUTES
simde__m128d
simde_mm_mul_sd (simde__m128d a, simde__m128d b) {
#if defined(SIMDE_SSE2_NATIVE)
  return _mm_mul_sd(a, b);
#elif defined(SIMDE_ASSUME_VECTORIZATION)
  return simde_mm_move_sd(a, simde_mm_mul_pd(a, b));
#else
  simde__m128d_private
    r_,
    a_ = simde__m128d_to_private(a),
    b_ = simde__m128d_to_private(b);

  r_.f64[0] = a_.f64[0] * b_.f64[0];
  r_.f64[1] = a_.f64[1];

  return simde__m128d_from_private(r_);
#endif
}
#if defined(SIMDE_SSE2_ENABLE_NATIVE_ALIASES)
#  define _mm_mul_sd(a, b) simde_mm_mul_sd(a, b)
#endif

SIMDE__FUNCTION_ATTRIBUTES
simde__m64
simde_mm_mul_su32 (simde__m64 a, simde__m64 b) {
#if defined(SIMDE_SSE2_NATIVE) && defined(SIMDE_ARCH_X86_MMX) && !defined(__PGI)
  return _mm_mul_su32(a, b);
#else
  simde__m64_private
    r_,
    a_ = simde__m64_to_private(a),
    b_ = simde__m64_to_private(b);

  r_.u64[0] = HEDLEY_STATIC_CAST(uint64_t, a_.u32[0]) * HEDLEY_STATIC_CAST(uint64_t, b_.u32[0]);

  return simde__m64_from_private(r_);
#endif
}
#if defined(SIMDE_SSE2_ENABLE_NATIVE_ALIASES)
#  define _mm_mul_su32(a, b) simde_mm_mul_su32(a, b)
#endif

SIMDE__FUNCTION_ATTRIBUTES
simde__m128i
simde_mm_mulhi_epi16 (simde__m128i a, simde__m128i b) {
#if defined(SIMDE_SSE2_NATIVE)
  return _mm_mulhi_epi16(a, b);
#else
  simde__m128i_private
    r_,
    a_ = simde__m128i_to_private(a),
    b_ = simde__m128i_to_private(b);

#if defined(SIMDE_SSE2_NEON)
  int16x4_t a3210 = vget_low_s16(a_.neon_i16);
  int16x4_t b3210 = vget_low_s16(b_.neon_i16);
  int32x4_t ab3210 = vmull_s16(a3210, b3210); /* 3333222211110000 */
  int16x4_t a7654 = vget_high_s16(a_.neon_i16);
  int16x4_t b7654 = vget_high_s16(b_.neon_i16);
  int32x4_t ab7654 = vmull_s16(a7654, b7654); /* 7777666655554444 */
  uint16x8x2_t rv = vuzpq_u16(vreinterpretq_u16_s32(ab3210), vreinterpretq_u16_s32(ab7654));
  r_.neon_u16 = rv.val[1];
#else
  SIMDE__VECTORIZE
  for (size_t i = 0 ; i < (sizeof(r_.i16) / sizeof(r_.i16[0])) ; i++) {
    r_.u16[i] = (uint16_t) (((uint32_t) (((int32_t) a_.i16[i]) * ((int32_t) b_.i16[i]))) >> 16);
  }
#endif

  return simde__m128i_from_private(r_);
#endif
}
#if defined(SIMDE_SSE2_ENABLE_NATIVE_ALIASES)
#  define _mm_mulhi_epi16(a, b) simde_mm_mulhi_epi16(a, b)
#endif

SIMDE__FUNCTION_ATTRIBUTES
simde__m128i
simde_mm_mulhi_epu16 (simde__m128i a, simde__m128i b) {
#if defined(SIMDE_SSE2_NATIVE) && !defined(__PGI)
  return _mm_mulhi_epu16(a, b);
#else
  simde__m128i_private
    r_,
    a_ = simde__m128i_to_private(a),
    b_ = simde__m128i_to_private(b);

  SIMDE__VECTORIZE
  for (size_t i = 0 ; i < (sizeof(r_.u16) / sizeof(r_.u16[0])) ; i++) {
    r_.u16[i] = (uint16_t) ((((uint32_t) a_.u16[i]) * ((uint32_t) b_.u16[i])) >> 16);
  }

  return simde__m128i_from_private(r_);
#endif
}
#if defined(SIMDE_SSE2_ENABLE_NATIVE_ALIASES)
#  define _mm_mulhi_epu16(a, b) simde_mm_mulhi_epu16(a, b)
#endif

SIMDE__FUNCTION_ATTRIBUTES
simde__m128i
simde_mm_mullo_epi16 (simde__m128i a, simde__m128i b) {
#if defined(SIMDE_SSE2_NATIVE)
  return _mm_mullo_epi16(a, b);
#else
  simde__m128i_private
    r_,
    a_ = simde__m128i_to_private(a),
    b_ = simde__m128i_to_private(b);

#if defined(SIMDE_SSE2_NEON)
  r_.neon_i16 = vmulq_s16(a_.neon_i16, b_.neon_i16);
#else
  SIMDE__VECTORIZE
  for (size_t i = 0 ; i < (sizeof(r_.i16) / sizeof(r_.i16[0])) ; i++) {
    r_.u16[i] = (uint16_t) (((uint32_t) (((int32_t) a_.i16[i]) * ((int32_t) b_.i16[i]))) & 0xffff);
  }
#endif

  return simde__m128i_from_private(r_);
#endif
}
#if defined(SIMDE_SSE2_ENABLE_NATIVE_ALIASES)
#  define _mm_mullo_epi16(a, b) simde_mm_mullo_epi16(a, b)
#endif

SIMDE__FUNCTION_ATTRIBUTES
simde__m128d
simde_mm_or_pd (simde__m128d a, simde__m128d b) {
#if defined(SIMDE_SSE2_NATIVE)
  return _mm_or_pd(a, b);
#else
  simde__m128d_private
    r_,
    a_ = simde__m128d_to_private(a),
    b_ = simde__m128d_to_private(b);

#if defined(SIMDE_VECTOR_SUBSCRIPT_OPS)
  r_.i32f = a_.i32f | b_.i32f;
#else
  SIMDE__VECTORIZE
  for (size_t i = 0 ; i < (sizeof(r_.i32f) / sizeof(r_.i32f[0])) ; i++) {
    r_.i32f[i] = a_.i32f[i] | b_.i32f[i];
  }
#endif

  return simde__m128d_from_private(r_);
#endif
}
#if defined(SIMDE_SSE2_ENABLE_NATIVE_ALIASES)
#  define _mm_or_pd(a, b) simde_mm_or_pd(a, b)
#endif

SIMDE__FUNCTION_ATTRIBUTES
simde__m128i
simde_mm_or_si128 (simde__m128i a, simde__m128i b) {
#if defined(SIMDE_SSE2_NATIVE)
  return _mm_or_si128(a, b);
#else
  simde__m128i_private
    r_,
    a_ = simde__m128i_to_private(a),
    b_ = simde__m128i_to_private(b);

#if defined(SIMDE_SSE2_NEON)
  r_.neon_i32 = vorrq_s32(a_.neon_i32, b_.neon_i32);
#elif defined(SIMDE_VECTOR_SUBSCRIPT_OPS)
  r_.i32f = a_.i32f | b_.i32f;
#else
  SIMDE__VECTORIZE
  for (size_t i = 0 ; i < (sizeof(r_.i32f) / sizeof(r_.i32f[0])) ; i++) {
    r_.i32f[i] = a_.i32f[i] | b_.i32f[i];
  }
#endif

  return simde__m128i_from_private(r_);
#endif
}
#if defined(SIMDE_SSE2_ENABLE_NATIVE_ALIASES)
#  define _mm_or_si128(a, b) simde_mm_or_si128(a, b)
#endif

SIMDE__FUNCTION_ATTRIBUTES
simde__m128i
simde_mm_packs_epi16 (simde__m128i a, simde__m128i b) {
#if defined(SIMDE_SSE2_NATIVE)
  return _mm_packs_epi16(a, b);
#else
  simde__m128i_private
    r_,
    a_ = simde__m128i_to_private(a),
    b_ = simde__m128i_to_private(b);

#if defined(SIMDE_SSE2_NEON)
  r_.neon_i8 = vcombine_s8(vqmovn_s16(a_.neon_i16), vqmovn_s16(b_.neon_i16));
#else
  SIMDE__VECTORIZE
  for (size_t i = 0 ; i < (sizeof(r_.i16) / sizeof(r_.i16[0])) ; i++) {
    r_.i8[i]     = (a_.i16[i] > INT8_MAX) ? INT8_MAX : ((a_.i16[i] < INT8_MIN) ? INT8_MIN : ((int8_t) a_.i16[i]));
    r_.i8[i + 8] = (b_.i16[i] > INT8_MAX) ? INT8_MAX : ((b_.i16[i] < INT8_MIN) ? INT8_MIN : ((int8_t) b_.i16[i]));
  }
#endif

  return simde__m128i_from_private(r_);
#endif
}
#if defined(SIMDE_SSE2_ENABLE_NATIVE_ALIASES)
#  define _mm_packs_epi16(a, b) simde_mm_packs_epi16(a, b)
#endif

SIMDE__FUNCTION_ATTRIBUTES
simde__m128i
simde_mm_packs_epi32 (simde__m128i a, simde__m128i b) {
#if defined(SIMDE_SSE2_NATIVE)
  return _mm_packs_epi32(a, b);
#else
  simde__m128i_private
    r_,
    a_ = simde__m128i_to_private(a),
    b_ = simde__m128i_to_private(b);

#if defined(SIMDE_SSE2_NEON)
  r_.neon_i16 = vcombine_s16(vqmovn_s32(a_.neon_i32), vqmovn_s32(b_.neon_i32));
#else
  SIMDE__VECTORIZE
  for (size_t i = 0 ; i < (sizeof(r_.i32) / sizeof(r_.i32[0])) ; i++) {
    r_.i16[i]     = (a_.i32[i] > INT16_MAX) ? INT16_MAX : ((a_.i32[i] < INT16_MIN) ? INT16_MIN : ((int16_t) a_.i32[i]));
    r_.i16[i + 4] = (b_.i32[i] > INT16_MAX) ? INT16_MAX : ((b_.i32[i] < INT16_MIN) ? INT16_MIN : ((int16_t) b_.i32[i]));
  }
#endif

  return simde__m128i_from_private(r_);
#endif
}
#if defined(SIMDE_SSE2_ENABLE_NATIVE_ALIASES)
#  define _mm_packs_epi32(a, b) simde_mm_packs_epi32(a, b)
#endif

SIMDE__FUNCTION_ATTRIBUTES
simde__m128i
simde_mm_packus_epi16 (simde__m128i a, simde__m128i b) {
#if defined(SIMDE_SSE2_NATIVE)
  return _mm_packus_epi16(a, b);
#else
  simde__m128i_private
    r_,
    a_ = simde__m128i_to_private(a),
    b_ = simde__m128i_to_private(b);

#if defined(SIMDE_SSE2_NEON)
  r_.neon_u8 = vcombine_u8(vqmovun_s16(a_.neon_i16), vqmovun_s16(b_.neon_i16));
#else
  SIMDE__VECTORIZE
  for (size_t i = 0 ; i < (sizeof(r_.i16) / sizeof(r_.i16[0])) ; i++) {
    r_.u8[i]     = (a_.i16[i] > UINT8_MAX) ? UINT8_MAX : ((a_.i16[i] < 0) ? UINT8_C(0) : ((uint8_t) a_.i16[i]));
    r_.u8[i + 8] = (b_.i16[i] > UINT8_MAX) ? UINT8_MAX : ((b_.i16[i] < 0) ? UINT8_C(0) : ((uint8_t) b_.i16[i]));
  }
#endif

  return simde__m128i_from_private(r_);
#endif
}
#if defined(SIMDE_SSE2_ENABLE_NATIVE_ALIASES)
#  define _mm_packus_epi16(a, b) simde_mm_packus_epi16(a, b)
#endif

SIMDE__FUNCTION_ATTRIBUTES
void
simde_mm_pause (void) {
#if defined(SIMDE_SSE2_NATIVE)
  _mm_pause();
#endif
}
#if defined(SIMDE_SSE2_ENABLE_NATIVE_ALIASES)
#  define _mm_pause() (simde_mm_pause())
#endif

SIMDE__FUNCTION_ATTRIBUTES
simde__m128i
simde_mm_sad_epu8 (simde__m128i a, simde__m128i b) {
#if defined(SIMDE_SSE2_NATIVE)
  return _mm_sad_epu8(a, b);
#else
  simde__m128i_private
    r_,
    a_ = simde__m128i_to_private(a),
    b_ = simde__m128i_to_private(b);

  for (size_t i = 0 ; i < (sizeof(r_.i64) / sizeof(r_.i64[0])) ; i++) {
    uint16_t tmp = 0;
    SIMDE__VECTORIZE_REDUCTION(+:tmp)
    for (size_t j = 0 ; j < ((sizeof(r_.u8) / sizeof(r_.u8[0])) / 2) ; j++) {
      const size_t e = j + (i * 8);
      tmp += (a_.u8[e] > b_.u8[e]) ? (a_.u8[e] - b_.u8[e]) : (b_.u8[e] - a_.u8[e]);
    }
    r_.i64[i] = tmp;
  }

  return simde__m128i_from_private(r_);
#endif
}
#if defined(SIMDE_SSE2_ENABLE_NATIVE_ALIASES)
#  define _mm_sad_epu8(a, b) simde_mm_sad_epu8(a, b)
#endif

SIMDE__FUNCTION_ATTRIBUTES
simde__m128i
simde_mm_set_epi8 (int8_t e15, int8_t e14, int8_t e13, int8_t e12,
       int8_t e11, int8_t e10, int8_t  e9, int8_t  e8,
       int8_t  e7, int8_t  e6, int8_t  e5, int8_t  e4,
       int8_t  e3, int8_t  e2, int8_t  e1, int8_t  e0) {

  #if defined(SIMDE_SSE2_NATIVE)
    return _mm_set_epi8(
      e15, e14, e13, e12, e11, e10,  e9,  e8,
       e7,  e6,  e5,  e4,  e3,  e2,  e1,  e0);
  #else
    simde__m128i_private r_;

    #if defined(SIMDE_SSE2_WASM_SIMD128)
      r_.wasm_v128 = wasm_i8x16_make(
         e0,  e1,  e2,  e3,  e4,  e5,  e6,  e7,
         e8,  e9, e10, e11, e12, e13, e14, e15);
    #else
      r_.i8[ 0] =  e0;
      r_.i8[ 1] =  e1;
      r_.i8[ 2] =  e2;
      r_.i8[ 3] =  e3;
      r_.i8[ 4] =  e4;
      r_.i8[ 5] =  e5;
      r_.i8[ 6] =  e6;
      r_.i8[ 7] =  e7;
      r_.i8[ 8] =  e8;
      r_.i8[ 9] =  e9;
      r_.i8[10] = e10;
      r_.i8[11] = e11;
      r_.i8[12] = e12;
      r_.i8[13] = e13;
      r_.i8[14] = e14;
      r_.i8[15] = e15;
    #endif

    return simde__m128i_from_private(r_);
  #endif
}
#if defined(SIMDE_SSE2_ENABLE_NATIVE_ALIASES)
#  define _mm_set_epi8(e15, e14, e13, e12, e11, e10,  e9,  e8,  e7,  e6,  e5,  e4,  e3,  e2,  e1,  e0) simde_mm_set_epi8(e15, e14, e13, e12, e11, e10,  e9,  e8,  e7,  e6,  e5,  e4,  e3,  e2,  e1,  e0)
#endif

SIMDE__FUNCTION_ATTRIBUTES
simde__m128i
simde_mm_set_epi16 (int16_t e7, int16_t e6, int16_t e5, int16_t e4,
        int16_t e3, int16_t e2, int16_t e1, int16_t e0) {
  #if defined(SIMDE_SSE2_NATIVE)
    return _mm_set_epi16(e7, e6, e5, e4, e3, e2, e1, e0);
  #else
    simde__m128i_private r_;

    #if defined(SIMDE_SSE2_NEON)
      SIMDE_ALIGN_AS(16, int16x8_t) int16_t data[8] = { e0, e1, e2, e3, e4, e5, e6, e7 };
      r_.neon_i16 = vld1q_s16(data);
    #elif defined(SIMDE_SSE2_WASM_SIMD128)
      r_.wasm_v128 = wasm_i16x8_make(e0, e1, e2, e3, e4, e5, e6, e7);
    #else
      r_.i16[0] = e0;
      r_.i16[1] = e1;
      r_.i16[2] = e2;
      r_.i16[3] = e3;
      r_.i16[4] = e4;
      r_.i16[5] = e5;
      r_.i16[6] = e6;
      r_.i16[7] = e7;
    #endif

    return simde__m128i_from_private(r_);
  #endif
}
#if defined(SIMDE_SSE2_ENABLE_NATIVE_ALIASES)
#  define _mm_set_epi16(e7,  e6,  e5,  e4,  e3,  e2,  e1,  e0) simde_mm_set_epi16(e7,  e6,  e5,  e4,  e3,  e2,  e1,  e0)
#endif

SIMDE__FUNCTION_ATTRIBUTES
simde__m128i
simde_mm_set_epi32 (int32_t e3, int32_t e2, int32_t e1, int32_t e0) {
  #if defined(SIMDE_SSE2_NATIVE)
    return _mm_set_epi32(e3, e2, e1, e0);
  #else
    simde__m128i_private r_;

    #if defined(SIMDE_SSE2_NEON)
      SIMDE_ALIGN_AS(16, int32x4_t) int32_t data[4] = { e0, e1, e2, e3 };
      r_.neon_i32 = vld1q_s32(data);
    #elif defined(SIMDE_SSE2_WASM_SIMD128)
      r_.wasm_v128 = wasm_i32x4_make(e0, e1, e2, e3);
    #else
      r_.i32[0] = e0;
      r_.i32[1] = e1;
      r_.i32[2] = e2;
      r_.i32[3] = e3;
    #endif

    return simde__m128i_from_private(r_);
  #endif
}
#if defined(SIMDE_SSE2_ENABLE_NATIVE_ALIASES)
#  define _mm_set_epi32(e3,  e2,  e1,  e0) simde_mm_set_epi32(e3,  e2,  e1,  e0)
#endif

SIMDE__FUNCTION_ATTRIBUTES
simde__m128i
simde_mm_set_epi64 (simde__m64 e1, simde__m64 e0) {
  #if defined(SIMDE_SSE2_NATIVE) && defined(SIMDE_ARCH_X86_MMX)
    return _mm_set_epi64(e1, e0);
  #else
    simde__m128i_private r_;

    r_.m64_private[0] = simde__m64_to_private(e0);
    r_.m64_private[1] = simde__m64_to_private(e1);

    return simde__m128i_from_private(r_);
  #endif
}
#if defined(SIMDE_SSE2_ENABLE_NATIVE_ALIASES)
#  define _mm_set_epi64(e1, e0) (simde_mm_set_epi64((e1), (e0)))
#endif

SIMDE__FUNCTION_ATTRIBUTES
simde__m128i
simde_mm_set_epi64x (int64_t e1, int64_t e0) {
#if defined(SIMDE_SSE2_NATIVE) && (!defined(HEDLEY_MSVC_VERSION) || HEDLEY_MSVC_VERSION_CHECK(19,0,0))
  return _mm_set_epi64x(e1, e0);
#else
  simde__m128i_private r_;

  #if defined(SIMDE_SSE2_NEON)
    r_.neon_i64 = vcombine_s64(vdup_n_s64(e0), vdup_n_s64(e1));
  #elif defined(SIMDE_SSE2_WASM_SIMD128)
    r_.wasm_v128 = wasm_i64x2_make(e0, e1);
  #else
    r_.i64[0] = e0;
    r_.i64[1] = e1;
  #endif

  return simde__m128i_from_private(r_);
#endif
}
#if defined(SIMDE_SSE2_ENABLE_NATIVE_ALIASES)
#  define _mm_set_epi64x(e1, e0) simde_mm_set_epi64x(e1, e0)
#endif

SIMDE__FUNCTION_ATTRIBUTES
simde__m128i
simde_x_mm_set_epu8 (uint8_t e15, uint8_t e14, uint8_t e13, uint8_t e12,
         uint8_t e11, uint8_t e10, uint8_t  e9, uint8_t  e8,
         uint8_t  e7, uint8_t  e6, uint8_t  e5, uint8_t  e4,
         uint8_t  e3, uint8_t  e2, uint8_t  e1, uint8_t  e0) {
  simde__m128i_private r_;

  r_.u8[ 0] =  e0;
  r_.u8[ 1] =  e1;
  r_.u8[ 2] =  e2;
  r_.u8[ 3] =  e3;
  r_.u8[ 4] =  e4;
  r_.u8[ 5] =  e5;
  r_.u8[ 6] =  e6;
  r_.u8[ 7] =  e7;
  r_.u8[ 8] =  e8;
  r_.u8[ 9] =  e9;
  r_.u8[10] = e10;
  r_.u8[11] = e11;
  r_.u8[12] = e12;
  r_.u8[13] = e13;
  r_.u8[14] = e14;
  r_.u8[15] = e15;

  return simde__m128i_from_private(r_);
}

SIMDE__FUNCTION_ATTRIBUTES
simde__m128i
simde_x_mm_set_epu16 (uint16_t e7, uint16_t e6, uint16_t e5, uint16_t e4,
          uint16_t e3, uint16_t e2, uint16_t e1, uint16_t e0) {
  simde__m128i_private r_;

  r_.u16[0] = e0;
  r_.u16[1] = e1;
  r_.u16[2] = e2;
  r_.u16[3] = e3;
  r_.u16[4] = e4;
  r_.u16[5] = e5;
  r_.u16[6] = e6;
  r_.u16[7] = e7;

  return simde__m128i_from_private(r_);
}

SIMDE__FUNCTION_ATTRIBUTES
simde__m128i
simde_x_mm_set_epu32 (uint32_t e3, uint32_t e2, uint32_t e1, uint32_t e0) {
  simde__m128i_private r_;

  r_.u32[0] = e0;
  r_.u32[1] = e1;
  r_.u32[2] = e2;
  r_.u32[3] = e3;

  return simde__m128i_from_private(r_);
}

SIMDE__FUNCTION_ATTRIBUTES
simde__m128i
simde_x_mm_set_epu64x (uint64_t e1, uint64_t e0) {
  simde__m128i_private r_;

  r_.u64[0] = e0;
  r_.u64[1] = e1;

  return simde__m128i_from_private(r_);
}

SIMDE__FUNCTION_ATTRIBUTES
simde__m128d
simde_mm_set_pd (simde_float64 e1, simde_float64 e0) {
#if defined(SIMDE_SSE2_NATIVE)
  return _mm_set_pd(e1, e0);
#else
  simde__m128d_private r_;

  #if defined(SIMDE_SSE2_WASM_SIMD128)
    r_.wasm_v128 = wasm_f64x2_make(e0, e1);
    #elif defined(SIMDE_SSE2_WASM_SIMD128)
      r_.wasm_v128 = wasm_f64x2_make(e0, e1);
  #else
    r_.f64[0] = e0;
    r_.f64[1] = e1;
  #endif

  return simde__m128d_from_private(r_);
#endif
}
#if defined(SIMDE_SSE2_ENABLE_NATIVE_ALIASES)
#  define _mm_set_pd(e1, e0) simde_mm_set_pd(e1, e0)
#endif

SIMDE__FUNCTION_ATTRIBUTES
simde__m128d
simde_mm_set_pd1 (simde_float64 a) {
#if defined(SIMDE_SSE2_NATIVE)
  return _mm_set1_pd(a);
#else
  simde__m128d_private r_;

  r_.f64[0] = a;
  r_.f64[1] = a;

  return simde__m128d_from_private(r_);
#endif
}
#if defined(SIMDE_SSE2_ENABLE_NATIVE_ALIASES)
#  define _mm_set_pd1(a) simde_mm_set_pd1(a)
#endif

SIMDE__FUNCTION_ATTRIBUTES
simde__m128d
simde_mm_set_sd (simde_float64 a) {
#if defined(SIMDE_SSE2_NATIVE)
  return _mm_set_sd(a);
#elif defined(SIMDE_SSE2_NEON) && defined(SIMDE_ARCH_AARCH64)
  return vsetq_lane_f64(a, vdupq_n_f64(SIMDE_FLOAT32_C(0.0)), 0);
#else
  return simde_mm_set_pd(SIMDE_FLOAT32_C(0.0), a);

#endif
}
#if defined(SIMDE_SSE2_ENABLE_NATIVE_ALIASES)
#  define _mm_set_sd(a) simde_mm_set_sd(a)
#endif

SIMDE__FUNCTION_ATTRIBUTES
simde__m128i
simde_mm_set1_epi8 (int8_t a) {
#if defined(SIMDE_SSE2_NATIVE)
  return _mm_set1_epi8(a);
#else
  simde__m128i_private r_;

  #if defined(SIMDE_SSE2_NEON)
    r_.neon_i8 = vdupq_n_s8(a);
  #elif defined(SIMDE_SSE2_WASM_SIMD128)
    r_.wasm_v128 = wasm_i8x16_splat(a);
  #else
    SIMDE__VECTORIZE
    for (size_t i = 0 ; i < (sizeof(r_.i8) / sizeof(r_.i8[0])) ; i++) {
      r_.i8[i] = a;
    }
  #endif

  return simde__m128i_from_private(r_);
#endif
}
#if defined(SIMDE_SSE2_ENABLE_NATIVE_ALIASES)
#  define _mm_set1_epi8(a) simde_mm_set1_epi8(a)
#endif

SIMDE__FUNCTION_ATTRIBUTES
simde__m128i
simde_mm_set1_epi16 (int16_t a) {
#if defined(SIMDE_SSE2_NATIVE)
  return _mm_set1_epi16(a);
#else
  simde__m128i_private r_;

  #if defined(SIMDE_SSE2_NEON)
    r_.neon_i16 = vdupq_n_s16(a);
  #elif defined(SIMDE_SSE2_WASM_SIMD128)
    r_.wasm_v128 = wasm_i16x8_splat(a);
  #else
    SIMDE__VECTORIZE
    for (size_t i = 0 ; i < (sizeof(r_.i16) / sizeof(r_.i16[0])) ; i++) {
      r_.i16[i] = a;
    }
  #endif

  return simde__m128i_from_private(r_);
#endif
}
#if defined(SIMDE_SSE2_ENABLE_NATIVE_ALIASES)
#  define _mm_set1_epi16(a) simde_mm_set1_epi16(a)
#endif

SIMDE__FUNCTION_ATTRIBUTES
simde__m128i
simde_mm_set1_epi32 (int32_t a) {
#if defined(SIMDE_SSE2_NATIVE)
  return _mm_set1_epi32(a);
#else
  simde__m128i_private r_;

  #if defined(SIMDE_SSE2_NEON)
    r_.neon_i32 = vdupq_n_s32(a);
  #elif defined(SIMDE_SSE2_WASM_SIMD128)
    r_.wasm_v128 = wasm_i32x4_splat(a);
  #else
    SIMDE__VECTORIZE
    for (size_t i = 0 ; i < (sizeof(r_.i32) / sizeof(r_.i32[0])) ; i++) {
      r_.i32[i] = a;
    }
  #endif

  return simde__m128i_from_private(r_);
#endif
}
#if defined(SIMDE_SSE2_ENABLE_NATIVE_ALIASES)
#  define _mm_set1_epi32(a) simde_mm_set1_epi32(a)
#endif

SIMDE__FUNCTION_ATTRIBUTES
simde__m128i
simde_mm_set1_epi64x (int64_t a) {
#if defined(SIMDE_SSE2_NATIVE) && (!defined(HEDLEY_MSVC_VERSION) || HEDLEY_MSVC_VERSION_CHECK(19,0,0))
  return _mm_set1_epi64x(a);
#else
  simde__m128i_private r_;

  #if defined(SIMDE_SSE2_NEON)
    r_.neon_i64 = vmovq_n_s64(a);
  #elif defined(SIMDE_SSE2_WASM_SIMD128)
    r_.wasm_v128 = wasm_i64x2_splat(a);
  #else
    SIMDE__VECTORIZE
    for (size_t i = 0 ; i < (sizeof(r_.i64) / sizeof(r_.i64[0])) ; i++) {
      r_.i64[i] = a;
    }
  #endif

  return simde__m128i_from_private(r_);
#endif
}
#if defined(SIMDE_SSE2_ENABLE_NATIVE_ALIASES)
#  define _mm_set1_epi64x(a) simde_mm_set1_epi64x(a)
#endif

SIMDE__FUNCTION_ATTRIBUTES
simde__m128i
simde_mm_set1_epi64 (simde__m64 a) {
#if defined(SIMDE_SSE2_NATIVE) && defined(SIMDE_ARCH_X86_MMX)
  return _mm_set1_epi64(a);
#else
  simde__m64_private a_ = simde__m64_to_private(a);
  return simde_mm_set1_epi64x(a_.i64[0]);
#endif
}
#if defined(SIMDE_SSE2_ENABLE_NATIVE_ALIASES)
#  define _mm_set1_epi64(a) simde_mm_set1_epi64(a)
#endif

SIMDE__FUNCTION_ATTRIBUTES
simde__m128d
simde_mm_set1_pd (simde_float64 a) {
#if defined(SIMDE_SSE2_NATIVE)
  return _mm_set1_pd(a);
#else
  simde__m128d_private r_;

  #if defined(SIMDE_SSE2_WASM_SIMD128)
    r_.wasm_v128 = wasm_f64x2_splat(a);
  #else
    SIMDE__VECTORIZE
    for (size_t i = 0 ; i < (sizeof(r_.i64) / sizeof(r_.i64[0])) ; i++) {
      r_.f64[i] = a;
    }
  #endif

  return simde__m128d_from_private(r_);
#endif
}
#if defined(SIMDE_SSE2_ENABLE_NATIVE_ALIASES)
#  define _mm_set1_pd(a) simde_mm_set1_pd(a)
#endif

SIMDE__FUNCTION_ATTRIBUTES
simde__m128i
simde_mm_setr_epi8 (int8_t e15, int8_t e14, int8_t e13, int8_t e12,
        int8_t e11, int8_t e10, int8_t  e9, int8_t  e8,
        int8_t  e7, int8_t  e6, int8_t  e5, int8_t  e4,
        int8_t  e3, int8_t  e2, int8_t  e1, int8_t  e0) {
#if defined(SIMDE_SSE2_NATIVE)
  return _mm_setr_epi8(
    e15, e14, e13, e12, e11, e10,  e9,    e8,
     e7,  e6,  e5,  e4,  e3,  e2,  e1,  e0);
#else
  return simde_mm_set_epi8(
    e0, e1, e2, e3, e4, e5, e6, e7,
    e8, e9, e10, e11, e12, e13, e14, e15);
#endif
}
#if defined(SIMDE_SSE2_ENABLE_NATIVE_ALIASES)
#  define _mm_setr_epi8(e15, e14, e13, e12, e11, e10, e9, e8, e7, e6, e5, e4, e3, e2, e1, e0) simde_mm_setr_epi8(e15, e14, e13, e12, e11, e10, e9, e8, e7, e6, e5, e4, e3, e2, e1, e0)
#endif

SIMDE__FUNCTION_ATTRIBUTES
simde__m128i
simde_mm_setr_epi16 (int16_t e7, int16_t e6, int16_t e5, int16_t e4,
         int16_t e3, int16_t e2, int16_t e1, int16_t e0) {
#if defined(SIMDE_SSE2_NATIVE)
  return _mm_setr_epi16(e7,  e6,  e5,  e4,  e3,  e2,  e1,  e0);
#else
  return simde_mm_set_epi16(e0, e1, e2, e3, e4, e5, e6, e7);
#endif
}
#if defined(SIMDE_SSE2_ENABLE_NATIVE_ALIASES)
#  define _mm_setr_epi16(e7, e6, e5, e4, e3, e2, e1, e0) simde_mm_setr_epi16(e7, e6, e5, e4, e3, e2, e1, e0)
#endif

SIMDE__FUNCTION_ATTRIBUTES
simde__m128i
simde_mm_setr_epi32 (int32_t e3, int32_t e2, int32_t e1, int32_t e0) {
#if defined(SIMDE_SSE2_NATIVE)
  return _mm_setr_epi32(e3, e2, e1, e0);
#else
  return simde_mm_set_epi32(e0, e1, e2, e3);
#endif
}
#if defined(SIMDE_SSE2_ENABLE_NATIVE_ALIASES)
#  define _mm_setr_epi32(e3, e2, e1, e0) simde_mm_setr_epi32(e3, e2, e1, e0)
#endif

SIMDE__FUNCTION_ATTRIBUTES
simde__m128i
simde_mm_setr_epi64 (simde__m64 e1, simde__m64 e0) {
#if defined(SIMDE_SSE2_NATIVE) && defined(SIMDE_ARCH_X86_MMX)
  return _mm_setr_epi64(e1, e0);
#else
  return simde_mm_set_epi64(e0, e1);
#endif
}
#if defined(SIMDE_SSE2_ENABLE_NATIVE_ALIASES)
#  define _mm_setr_epi64(e1, e0) (simde_mm_setr_epi64((e1), (e0)))
#endif

SIMDE__FUNCTION_ATTRIBUTES
simde__m128d
simde_mm_setr_pd (simde_float64 e1, simde_float64 e0) {
#if defined(SIMDE_SSE2_NATIVE)
  return _mm_setr_pd(e1, e0);
#else
  return simde_mm_set_pd(e0, e1);
#endif
}
#if defined(SIMDE_SSE2_ENABLE_NATIVE_ALIASES)
#  define _mm_setr_pd(e1, e0) simde_mm_setr_pd(e1, e0)
#endif

SIMDE__FUNCTION_ATTRIBUTES
simde__m128d
simde_mm_setzero_pd (void) {
#if defined(SIMDE_SSE2_NATIVE)
  return _mm_setzero_pd();
#else
  simde__m128d_private r_;

  SIMDE__VECTORIZE
  for (size_t i = 0 ; i < (sizeof(r_.i32f) / sizeof(r_.i32f[0])) ; i++) {
    r_.i32f[i] = 0;
  }

  return simde__m128d_from_private(r_);
#endif
}
#if defined(SIMDE_SSE2_ENABLE_NATIVE_ALIASES)
#  define _mm_setzero_pd() simde_mm_setzero_pd()
#endif

#if defined(SIMDE_DIAGNOSTIC_DISABLE_UNINITIALIZED_)
HEDLEY_DIAGNOSTIC_PUSH
SIMDE_DIAGNOSTIC_DISABLE_UNINITIALIZED_
#endif

SIMDE__FUNCTION_ATTRIBUTES
simde__m128d
simde_mm_undefined_pd (void) {
  simde__m128d_private r_;

#if defined(SIMDE_SSE2_NATIVE) && defined(SIMDE__HAVE_UNDEFINED128)
  return _mm_undefined_pd();
#elif !defined(SIMDE_DIAGNOSTIC_DISABLE_UNINITIALIZED_)
 return simde_mm_setzero_pd();
#endif

 return simde__m128d_from_private(r_);
}
#if defined(SIMDE_SSE2_ENABLE_NATIVE_ALIASES)
#  define _mm_undefined_pd() simde_mm_undefined_pd()
#endif

SIMDE__FUNCTION_ATTRIBUTES
simde__m128i
simde_mm_undefined_si128 (void) {
  simde__m128i_private r_;

#if defined(SIMDE_SSE2_NATIVE) && defined(SIMDE__HAVE_UNDEFINED128)
  return _mm_undefined_si128();
#elif !defined(SIMDE_DIAGNOSTIC_DISABLE_UNINITIALIZED_)
  return simde_mm_setzero_si128();
#endif

 return simde__m128i_from_private(r_);
}
#if defined(SIMDE_SSE2_ENABLE_NATIVE_ALIASES)
#  define _mm_undefined_si128() (simde_mm_undefined_si128())
#endif

#if defined(SIMDE_DIAGNOSTIC_DISABLE_UNINITIALIZED_)
HEDLEY_DIAGNOSTIC_POP
#endif

SIMDE__FUNCTION_ATTRIBUTES
simde__m128d
simde_mm_setone_pd (void) {
  return simde_mm_castps_pd(simde_mm_setone_ps());
}

SIMDE__FUNCTION_ATTRIBUTES
simde__m128i
simde_mm_setone_si128 (void) {
  return simde_mm_castps_si128(simde_mm_setone_ps());
}

SIMDE__FUNCTION_ATTRIBUTES
simde__m128i
simde_mm_shuffle_epi32 (simde__m128i a, const int imm8)
    HEDLEY_REQUIRE_MSG((imm8 & 0xff) == imm8, "imm8 must be in range [0, 255]")  {
  simde__m128i_private
    r_,
    a_ = simde__m128i_to_private(a);

  for (size_t i = 0 ; i < (sizeof(r_.i32) / sizeof(r_.i32[0])) ; i++) {
    r_.i32[i] = a_.i32[(imm8 >> (i * 2)) & 3];
  }

  return simde__m128i_from_private(r_);
}
#if defined(SIMDE_SSE2_NATIVE)
#  define simde_mm_shuffle_epi32(a, imm8) _mm_shuffle_epi32((a), (imm8))
#elif defined(SIMDE__SHUFFLE_VECTOR)
#  define simde_mm_shuffle_epi32(a, imm8) (__extension__ ({ \
      const simde__m128i_private simde__tmp_a_ = simde__m128i_to_private(a); \
      simde__m128i_from_private((simde__m128i_private) { .i32 = \
        SIMDE__SHUFFLE_VECTOR(32, 16, \
          (simde__tmp_a_).i32, \
          (simde__tmp_a_).i32, \
          ((imm8)     ) & 3, \
          ((imm8) >> 2) & 3, \
          ((imm8) >> 4) & 3, \
          ((imm8) >> 6) & 3) }); }))
#endif
#if defined(SIMDE_SSE2_ENABLE_NATIVE_ALIASES)
#  define _mm_shuffle_epi32(a, imm8) simde_mm_shuffle_epi32(a, imm8)
#endif

SIMDE__FUNCTION_ATTRIBUTES
simde__m128d
simde_mm_shuffle_pd (simde__m128d a, simde__m128d b, const int imm8)
    HEDLEY_REQUIRE_MSG((imm8 & 3) == imm8, "imm8 must be in range [0, 3]")  {
  simde__m128d_private
    r_,
    a_ = simde__m128d_to_private(a),
    b_ = simde__m128d_to_private(b);

  r_.f64[0] = ((imm8 & 1) == 0) ? a_.f64[0] : a_.f64[1];
  r_.f64[1] = ((imm8 & 2) == 0) ? b_.f64[0] : b_.f64[1];

  return simde__m128d_from_private(r_);
}
#if defined(SIMDE_SSE2_NATIVE) && !defined(__PGI)
#  define simde_mm_shuffle_pd(a, b, imm8) _mm_shuffle_pd((a), (b), (imm8))
#elif defined(SIMDE__SHUFFLE_VECTOR)
#  define simde_mm_shuffle_pd(a, b, imm8) (__extension__ ({ \
      simde__m128d_from_private((simde__m128d_private) { .f64 = \
        SIMDE__SHUFFLE_VECTOR(64, 16, \
          simde__m128d_to_private(a).f64, \
          simde__m128d_to_private(b).f64, \
          (((imm8)     ) & 1), \
          (((imm8) >> 1) & 1) + 2) }); }))
#endif
#if defined(SIMDE_SSE2_ENABLE_NATIVE_ALIASES)
#  define _mm_shuffle_pd(a, b, imm8) simde_mm_shuffle_pd(a, b, imm8)
#endif

SIMDE__FUNCTION_ATTRIBUTES
simde__m128i
simde_mm_shufflehi_epi16 (simde__m128i a, const int imm8)
    HEDLEY_REQUIRE_MSG((imm8 & 0xff) == imm8, "imm8 must be in range [0, 255]")  {
  simde__m128i_private
    r_,
    a_ = simde__m128i_to_private(a);

  SIMDE__VECTORIZE
  for (size_t i = 0 ; i < ((sizeof(a_.i16) / sizeof(a_.i16[0])) / 2) ; i++) {
    r_.i16[i] = a_.i16[i];
  }
  for (size_t i = ((sizeof(a_.i16) / sizeof(a_.i16[0])) / 2) ; i < (sizeof(r_.i16) / sizeof(r_.i16[0])) ; i++) {
    r_.i16[i] = a_.i16[((imm8 >> ((i - 4) * 2)) & 3) + 4];
  }

  return simde__m128i_from_private(r_);
}
#if defined(SIMDE_SSE2_NATIVE)
#  define simde_mm_shufflehi_epi16(a, imm8) _mm_shufflehi_epi16((a), (imm8))
#elif defined(SIMDE__SHUFFLE_VECTOR)
#  define simde_mm_shufflehi_epi16(a, imm8) (__extension__ ({ \
      const simde__m128i_private simde__tmp_a_ = simde__m128i_to_private(a); \
      simde__m128i_from_private((simde__m128i_private) { .i16 = \
        SIMDE__SHUFFLE_VECTOR(16, 16, \
          (simde__tmp_a_).i16, \
          (simde__tmp_a_).i16, \
          0, 1, 2, 3, \
          (((imm8)     ) & 3) + 4, \
          (((imm8) >> 2) & 3) + 4, \
          (((imm8) >> 4) & 3) + 4, \
          (((imm8) >> 6) & 3) + 4) }); }))
#endif
#if defined(SIMDE_SSE2_ENABLE_NATIVE_ALIASES)
#  define _mm_shufflehi_epi16(a, imm8) simde_mm_shufflehi_epi16(a, imm8)
#endif

SIMDE__FUNCTION_ATTRIBUTES
simde__m128i
simde_mm_shufflelo_epi16 (simde__m128i a, const int imm8)
    HEDLEY_REQUIRE_MSG((imm8 & 0xff) == imm8, "imm8 must be in range [0, 255]")  {
  simde__m128i_private
    r_,
    a_ = simde__m128i_to_private(a);

  for (size_t i = 0 ; i < ((sizeof(r_.i16) / sizeof(r_.i16[0])) / 2) ; i++) {
    r_.i16[i] = a_.i16[((imm8 >> (i * 2)) & 3)];
  }
  SIMDE__VECTORIZE
  for (size_t i = ((sizeof(a_.i16) / sizeof(a_.i16[0])) / 2) ; i < (sizeof(r_.i16) / sizeof(r_.i16[0])) ; i++) {
    r_.i16[i] = a_.i16[i];
  }

  return simde__m128i_from_private(r_);
}
#if defined(SIMDE_SSE2_NATIVE)
#  define simde_mm_shufflelo_epi16(a, imm8) _mm_shufflelo_epi16((a), (imm8))
#elif defined(SIMDE__SHUFFLE_VECTOR)
#  define simde_mm_shufflelo_epi16(a, imm8) (__extension__ ({ \
      const simde__m128i_private simde__tmp_a_ = simde__m128i_to_private(a); \
      simde__m128i_from_private((simde__m128i_private) { .i16 = \
        SIMDE__SHUFFLE_VECTOR(16, 16, \
          (simde__tmp_a_).i16, \
          (simde__tmp_a_).i16, \
          (((imm8)     ) & 3), \
          (((imm8) >> 2) & 3), \
          (((imm8) >> 4) & 3), \
          (((imm8) >> 6) & 3), \
          4, 5, 6, 7) }); }))
#endif
#if defined(SIMDE_SSE2_ENABLE_NATIVE_ALIASES)
#  define _mm_shufflelo_epi16(a, imm8) simde_mm_shufflelo_epi16(a, imm8)
#endif

SIMDE__FUNCTION_ATTRIBUTES
simde__m128i
simde_mm_sll_epi16 (simde__m128i a, simde__m128i count) {
#if defined(SIMDE_SSE2_NATIVE)
  return _mm_sll_epi16(a, count);
#else
  simde__m128i_private
    r_,
    a_ = simde__m128i_to_private(a),
    count_ = simde__m128i_to_private(count);

  if (count_.u64[0] > 15)
    return simde_mm_setzero_si128();

  #if defined(SIMDE_VECTOR_SUBSCRIPT_SCALAR)
    r_.u16 = (a_.u16 << count_.u64[0]);
  #else
    SIMDE__VECTORIZE
    for (size_t i = 0 ; i < (sizeof(r_.u16) / sizeof(r_.u16[0])) ; i++) {
      r_.u16[i] = (uint16_t) (a_.u16[i] << count_.u64[0]);
    }
  #endif

  return simde__m128i_from_private(r_);
#endif
}
#if defined(SIMDE_SSE2_ENABLE_NATIVE_ALIASES)
#  define _mm_sll_epi16(a, count) simde_mm_sll_epi16((a), (count))
#endif

SIMDE__FUNCTION_ATTRIBUTES
simde__m128i
simde_mm_sll_epi32 (simde__m128i a, simde__m128i count) {
#if defined(SIMDE_SSE2_NATIVE)
  return _mm_sll_epi32(a, count);
#else
  simde__m128i_private
    r_,
    a_ = simde__m128i_to_private(a),
    count_ = simde__m128i_to_private(count);

  if (count_.u64[0] > 31)
    return simde_mm_setzero_si128();

#if defined(SIMDE_VECTOR_SUBSCRIPT_SCALAR)
  r_.u32 = (a_.u32 << count_.u64[0]);
#else
  SIMDE__VECTORIZE
  for (size_t i = 0 ; i < (sizeof(r_.u32) / sizeof(r_.u32[0])) ; i++) {
    r_.u32[i] = (uint32_t) (a_.u32[i] << count_.u64[0]);
  }
#endif

  return simde__m128i_from_private(r_);
#endif
}
#if defined(SIMDE_SSE2_ENABLE_NATIVE_ALIASES)
#  define _mm_sll_epi32(a, count) (simde_mm_sll_epi32(a, (count)))
#endif

SIMDE__FUNCTION_ATTRIBUTES
simde__m128i
simde_mm_sll_epi64 (simde__m128i a, simde__m128i count) {
#if defined(SIMDE_SSE2_NATIVE)
  return _mm_sll_epi64(a, count);
#else
  simde__m128i_private
    r_,
    a_ = simde__m128i_to_private(a),
    count_ = simde__m128i_to_private(count);

  if (count_.u64[0] > 63)
    return simde_mm_setzero_si128();

  const int_fast16_t s = HEDLEY_STATIC_CAST(int_fast16_t, count_.u64[0]);
  #if !defined(SIMDE_BUG_GCC_94488)
    SIMDE__VECTORIZE
  #endif
  for (size_t i = 0 ; i < (sizeof(r_.u64) / sizeof(r_.u64[0])) ; i++) {
    r_.u64[i] = a_.u64[i] << s;
  }

  return simde__m128i_from_private(r_);
#endif
}
#if defined(SIMDE_SSE2_ENABLE_NATIVE_ALIASES)
#  define _mm_sll_epi64(a, count) (simde_mm_sll_epi64(a, (count)))
#endif

SIMDE__FUNCTION_ATTRIBUTES
simde__m128d
simde_mm_sqrt_pd (simde__m128d a) {
#if defined(SIMDE_SSE2_NATIVE)
  return _mm_sqrt_pd(a);
#else
  simde__m128d_private
    r_,
    a_ = simde__m128d_to_private(a);

#if defined(SIMDE_SSE2_NEON) && defined(SIMDE_ARCH_AARCH64)
  r_.neon_f64 = vsqrtq_f64(a_.neon_f64);
#elif defined(SIMDE_HAVE_MATH_H)
  SIMDE__VECTORIZE
  for (size_t i = 0 ; i < (sizeof(r_.f64) / sizeof(r_.f64[0])) ; i++) {
    r_.f64[i] = sqrt(a_.f64[i]);
  }
#else
  HEDLEY_UNREACHABLE();
#endif

  return simde__m128d_from_private(r_);
#endif
}
#if defined(SIMDE_SSE2_ENABLE_NATIVE_ALIASES)
#  define _mm_sqrt_pd(a) simde_mm_sqrt_pd(a)
#endif

SIMDE__FUNCTION_ATTRIBUTES
simde__m128d
simde_mm_sqrt_sd (simde__m128d a, simde__m128d b) {
#if defined(SIMDE_SSE2_NATIVE)
  return _mm_sqrt_sd(a, b);
#elif defined(SIMDE_ASSUME_VECTORIZATION)
  return simde_mm_move_sd(a, simde_mm_sqrt_pd(b));
#else
  simde__m128d_private
    r_,
    a_ = simde__m128d_to_private(a),
    b_ = simde__m128d_to_private(b);

#if defined(SIMDE_HAVE_MATH_H)
  r_.f64[0] = sqrt(b_.f64[0]);
  r_.f64[1] = a_.f64[1];
#else
  HEDLEY_UNREACHABLE();
#endif

  return simde__m128d_from_private(r_);
#endif
}
#if defined(SIMDE_SSE2_ENABLE_NATIVE_ALIASES)
#  define _mm_sqrt_sd(a, b) simde_mm_sqrt_sd(a, b)
#endif

SIMDE__FUNCTION_ATTRIBUTES
simde__m128i
simde_mm_srl_epi16 (simde__m128i a, simde__m128i count) {
#if defined(SIMDE_SSE2_NATIVE)
  return _mm_srl_epi16(a, count);
#else
  simde__m128i_private
    r_,
    a_ = simde__m128i_to_private(a),
    count_ = simde__m128i_to_private(count);

  if (count_.u64[0] > 15)
    return simde_mm_setzero_si128();
  const int s = (int) (count_.u64[0]);

  SIMDE__VECTORIZE
  for (size_t i = 0 ; i < (sizeof(r_.u16) / sizeof(r_.u16[0])) ; i++) {
    r_.u16[i] = a_.u16[i] >> s;
  }

  return simde__m128i_from_private(r_);
#endif
}
#if defined(SIMDE_SSE2_ENABLE_NATIVE_ALIASES)
#  define _mm_srl_epi16(a, count) (simde_mm_srl_epi16(a, (count)))
#endif

SIMDE__FUNCTION_ATTRIBUTES
simde__m128i
simde_mm_srl_epi32 (simde__m128i a, simde__m128i count) {
#if defined(SIMDE_SSE2_NATIVE)
  return _mm_srl_epi32(a, count);
#else
  simde__m128i_private
    r_,
    a_ = simde__m128i_to_private(a),
    count_ = simde__m128i_to_private(count);

  if (count_.u64[0] > 31)
    return simde_mm_setzero_si128();
  const int s = (int) (count_.u64[0]);

  SIMDE__VECTORIZE
  for (size_t i = 0 ; i < (sizeof(r_.u32) / sizeof(r_.u32[0])) ; i++) {
    r_.u32[i] = a_.u32[i] >> s;
  }

  return simde__m128i_from_private(r_);
#endif
}
#if defined(SIMDE_SSE2_ENABLE_NATIVE_ALIASES)
#  define _mm_srl_epi32(a, count) (simde_mm_srl_epi32(a, (count)))
#endif

SIMDE__FUNCTION_ATTRIBUTES
simde__m128i
simde_mm_srl_epi64 (simde__m128i a, simde__m128i count) {
#if defined(SIMDE_SSE2_NATIVE)
  return _mm_srl_epi64(a, count);
#else
  simde__m128i_private
    r_,
    a_ = simde__m128i_to_private(a),
    count_ = simde__m128i_to_private(count);

  if (count_.u64[0] > 63)
    return simde_mm_setzero_si128();

  const int_fast16_t s = HEDLEY_STATIC_CAST(int_fast16_t, count_.u64[0]);
  #if !defined(SIMDE_BUG_GCC_94488)
    SIMDE__VECTORIZE
  #endif
  for (size_t i = 0 ; i < (sizeof(r_.u64) / sizeof(r_.u64[0])) ; i++) {
    r_.u64[i] = a_.u64[i] >> s;
  }

  return simde__m128i_from_private(r_);
#endif
}
#if defined(SIMDE_SSE2_ENABLE_NATIVE_ALIASES)
#  define _mm_srl_epi64(a, count) (simde_mm_srl_epi64(a, (count)))
#endif

SIMDE__FUNCTION_ATTRIBUTES
simde__m128i
simde_mm_srai_epi16 (simde__m128i a, const int imm8)
    HEDLEY_REQUIRE_MSG((imm8 & 0xff) == imm8, "imm8 must be in range [0, 255]")  {
  simde__m128i_private
    r_,
    a_ = simde__m128i_to_private(a);
  const int cnt = imm8 & 0xff;

  SIMDE__VECTORIZE
    for (size_t i = 0 ; i < (sizeof(r_) / sizeof(r_.u16[0])) ; i++) {
    r_.i16[i] = a_.i16[i] >> cnt;
  }

  return simde__m128i_from_private(r_);
}
#if defined(SIMDE_SSE2_NATIVE)
#  define simde_mm_srai_epi16(a, imm8) _mm_srai_epi16((a), (imm8))
#endif
#if defined(SIMDE_SSE2_ENABLE_NATIVE_ALIASES)
#  define _mm_srai_epi16(a, imm8) simde_mm_srai_epi16(a, imm8)
#endif

SIMDE__FUNCTION_ATTRIBUTES
simde__m128i
simde_mm_srai_epi32 (simde__m128i a, const int imm8)
    HEDLEY_REQUIRE_MSG((imm8 & 0xff) == imm8, "imm8 must be in range [0, 255]")  {
  simde__m128i_private
    r_,
    a_ = simde__m128i_to_private(a);
  const int cnt = imm8 & 0xff;

  SIMDE__VECTORIZE
  for (size_t i = 0 ; i < (sizeof(r_) / sizeof(r_.u32[0])) ; i++) {
    r_.i32[i] = a_.i32[i] >> cnt;
  }

  return simde__m128i_from_private(r_);
}
#if defined(SIMDE_SSE2_NATIVE)
#  define simde_mm_srai_epi32(a, imm8) _mm_srai_epi32((a), (imm8))
#elif defined(SIMDE_SSE2_NEON)
#  define simde_mm_srai_epi32(a, imm8) simde__m128i_from_private(((simde__m128i_private) { .neon_i32 = ((imm8) <= 0) ? simde__m128i_to_private(a).neon_i32 : (((imm8) > 31) ? (vshrq_n_s32(vshrq_n_s32(simde__m128i_to_private(a).neon_i32, 16), 16)) : (vshrq_n_s32(simde__m128i_to_private(a).neon_i32, (imm8)))) }))
#endif
#if defined(SIMDE_SSE2_ENABLE_NATIVE_ALIASES)
#  define _mm_srai_epi32(a, imm8) simde_mm_srai_epi32(a, imm8)
#endif

SIMDE__FUNCTION_ATTRIBUTES
simde__m128i
simde_mm_sra_epi16 (simde__m128i a, simde__m128i count) {
#if defined(SIMDE_SSE2_NATIVE)
  return _mm_sra_epi16(a, count);
#else
  simde__m128i_private
    r_,
    a_ = simde__m128i_to_private(a),
    count_ = simde__m128i_to_private(count);
  const int cnt = (int) (count_.i64[0] > 15 ? 15 : count_.i64[0]);

  SIMDE__VECTORIZE
  for (size_t i = 0 ; i < (sizeof(r_.i16) / sizeof(r_.i16[0])) ; i++) {
    r_.i16[i] = a_.i16[i] >> cnt;
  }

  return simde__m128i_from_private(r_);
#endif
}
#if defined(SIMDE_SSE2_ENABLE_NATIVE_ALIASES)
#  define _mm_sra_epi16(a, count) (simde_mm_sra_epi16(a, (count)))
#endif

SIMDE__FUNCTION_ATTRIBUTES
simde__m128i
simde_mm_sra_epi32 (simde__m128i a, simde__m128i count) {
#if defined(SIMDE_SSE2_NATIVE) && !defined(SIMDE_BUG_GCC_BAD_MM_SRA_EPI32)
  return _mm_sra_epi32(a, count);
#else
  simde__m128i_private
    r_,
    a_ = simde__m128i_to_private(a),
    count_ = simde__m128i_to_private(count);

  const int cnt = count_.u64[0] > 31 ? 31 : HEDLEY_STATIC_CAST(int, count_.u64[0]);

  SIMDE__VECTORIZE
  for (size_t i = 0 ; i < (sizeof(r_.i32) / sizeof(r_.i32[0])) ; i++) {
    r_.i32[i] = a_.i32[i] >> cnt;
  }

  return simde__m128i_from_private(r_);
#endif
}
#if defined(SIMDE_SSE2_ENABLE_NATIVE_ALIASES)
#  define _mm_sra_epi32(a, count) (simde_mm_sra_epi32(a, (count)))
#endif

SIMDE__FUNCTION_ATTRIBUTES
simde__m128i
simde_mm_slli_epi16 (simde__m128i a, const int imm8)
    HEDLEY_REQUIRE_MSG((imm8 & 0xff) == imm8, "imm8 must be in range [0, 255]")  {
  simde__m128i_private
    r_,
    a_ = simde__m128i_to_private(a);

#if defined(SIMDE_VECTOR_SUBSCRIPT_SCALAR)
  r_.i16 = a_.i16 << (imm8 & 0xff);
#else
  const int s = (imm8 > HEDLEY_STATIC_CAST(int, sizeof(r_.i16[0]) * CHAR_BIT) - 1) ? 0 : imm8;
  SIMDE__VECTORIZE
  for (size_t i = 0 ; i < (sizeof(r_.i16) / sizeof(r_.i16[0])) ; i++) {
    r_.i16[i] = HEDLEY_STATIC_CAST(int16_t, a_.i16[i] << s);
  }
#endif

  return simde__m128i_from_private(r_);
}
#if defined(SIMDE_SSE2_NATIVE)
#  define simde_mm_slli_epi16(a, imm8) _mm_slli_epi16(a, imm8)
#elif defined(SIMDE_SSE2_NEON)
#  define simde_mm_slli_epi16(a, imm8) \
  simde__m128i_from_private(((simde__m128i_private) { .neon_i16 = ((imm8) <= 0) ? (simde__m128i_to_private(a).neon_i16) : (((imm8) > 31) ? (vdupq_n_s16(0)) : (vshlq_n_s16(simde__m128i_to_private(a).neon_i16, (imm8)))) }))
#endif
#if defined(SIMDE_SSE2_ENABLE_NATIVE_ALIASES)
#  define _mm_slli_epi16(a, imm8) simde_mm_slli_epi16(a, imm8)
#endif

SIMDE__FUNCTION_ATTRIBUTES
simde__m128i
simde_mm_slli_epi32 (simde__m128i a, const int imm8)
    HEDLEY_REQUIRE_MSG((imm8 & 0xff) == imm8, "imm8 must be in range [0, 255]")  {
  simde__m128i_private
    r_,
    a_ = simde__m128i_to_private(a);

#if defined(SIMDE_VECTOR_SUBSCRIPT_SCALAR)
  r_.i32 = a_.i32 << (imm8 & 0xff);
#else
  SIMDE__VECTORIZE
  for (size_t i = 0 ; i < (sizeof(r_.i32) / sizeof(r_.i32[0])) ; i++) {
    r_.i32[i] = a_.i32[i] << (imm8 & 0xff);
  }
#endif

  return simde__m128i_from_private(r_);
}
#if defined(SIMDE_SSE2_NATIVE)
#  define simde_mm_slli_epi32(a, imm8) _mm_slli_epi32(a, imm8)
#elif defined(SIMDE_SSE2_NEON)
#  define simde_mm_slli_epi32(a, imm8) \
  simde__m128i_from_private(((simde__m128i_private) { .neon_i32 = ((imm8) <= 0) ? (simde__m128i_to_private(a).neon_i32) : (((imm8) > 31) ? (vdupq_n_s32(0)) : (vshlq_n_s32(simde__m128i_to_private(a).neon_i32, (imm8)))) }))
#endif
#if defined(SIMDE_SSE2_ENABLE_NATIVE_ALIASES)
#  define _mm_slli_epi32(a, imm8) simde_mm_slli_epi32(a, imm8)
#endif

SIMDE__FUNCTION_ATTRIBUTES
simde__m128i
simde_mm_slli_epi64 (simde__m128i a, const int imm8)
    HEDLEY_REQUIRE_MSG((imm8 & 0xff) == imm8, "imm8 must be in range [0, 255]")  {
  simde__m128i_private
    r_,
    a_ = simde__m128i_to_private(a);

#if defined(SIMDE_VECTOR_SUBSCRIPT_SCALAR)
  r_.i64 = a_.i64 << (imm8 & 0xff);
#else
  SIMDE__VECTORIZE
  for (size_t i = 0 ; i < (sizeof(r_.i64) / sizeof(r_.i64[0])) ; i++) {
    r_.i64[i] = a_.i64[i] << (imm8 & 0xff);
  }
#endif

  return simde__m128i_from_private(r_);
}
#if defined(SIMDE_SSE2_NATIVE)
#  define simde_mm_slli_epi64(a, imm8) _mm_slli_epi64(a, imm8)
#endif
#if defined(SIMDE_SSE2_ENABLE_NATIVE_ALIASES)
#  define _mm_slli_epi64(a, imm8) simde_mm_slli_epi64(a, imm8)
#endif

SIMDE__FUNCTION_ATTRIBUTES
simde__m128i
simde_mm_srli_epi16 (simde__m128i a, const int imm8)
    HEDLEY_REQUIRE_MSG((imm8 & 0xff) == imm8, "imm8 must be in range [0, 255]")  {
  simde__m128i_private
    r_,
    a_ = simde__m128i_to_private(a);

#if defined(SIMDE_VECTOR_SUBSCRIPT_SCALAR)
  r_.u16 = a_.u16 >> (imm8 & 0xff);
#else
  SIMDE__VECTORIZE
  for (size_t i = 0 ; i < (sizeof(r_.i16) / sizeof(r_.i16[0])) ; i++) {
    r_.u16[i] = a_.u16[i] >> (imm8 & 0xff);
  }
#endif

  return simde__m128i_from_private(r_);
}
#if defined(SIMDE_SSE2_NATIVE)
#  define simde_mm_srli_epi16(a, imm8) _mm_srli_epi16(a, imm8)
#elif defined(SIMDE_SSE2_NEON)
#  define simde_mm_srli_epi16(a, imm8) \
  simde__m128i_from_private(((simde__m128i_private) { .neon_u16 = ((((imm8) > 15) || ((imm8) < 0)) ? (vdupq_n_u16(0)) : ((((imm8) == 0) ? (simde__m128i_to_private(a).neon_u16) : (vshrq_n_u16(simde__m128i_to_private(a).neon_u16, SIMDE__MASK_NZ((imm8), 15)))))) }))
#endif
#if defined(SIMDE_SSE2_ENABLE_NATIVE_ALIASES)
#  define _mm_srli_epi16(a, imm8) simde_mm_srli_epi16(a, imm8)
#endif

SIMDE__FUNCTION_ATTRIBUTES
simde__m128i
simde_mm_srli_epi32 (simde__m128i a, const int imm8)
    HEDLEY_REQUIRE_MSG((imm8 & 0xff) == imm8, "imm8 must be in range [0, 255]")  {
  simde__m128i_private
    r_,
    a_ = simde__m128i_to_private(a);

#if defined(SIMDE_VECTOR_SUBSCRIPT_SCALAR)
  r_.u32 = a_.u32 >> (imm8 & 0xff);
#else
  SIMDE__VECTORIZE
  for (size_t i = 0 ; i < (sizeof(r_.i32) / sizeof(r_.i32[0])) ; i++) {
    r_.u32[i] = a_.u32[i] >> (imm8 & 0xff);
  }
#endif

  return simde__m128i_from_private(r_);
}
#if defined(SIMDE_SSE2_NATIVE)
#  define simde_mm_srli_epi32(a, imm8) _mm_srli_epi32(a, imm8)
#elif defined(SIMDE_SSE2_NEON)
#  define simde_mm_srli_epi32(a, imm8) \
  simde__m128i_from_private(((simde__m128i_private) { .neon_u32 = ((((imm8) > 31) || ((imm8) < 0)) ? (vdupq_n_u32(0)) : ((((imm8) == 0) ? (simde__m128i_to_private(a).neon_u32) : (vshrq_n_u32(simde__m128i_to_private(a).neon_u32, SIMDE__MASK_NZ((imm8), 31)))))) }))
#endif
#if defined(SIMDE_SSE2_ENABLE_NATIVE_ALIASES)
#  define _mm_srli_epi32(a, imm8) simde_mm_srli_epi32(a, imm8)
#endif

SIMDE__FUNCTION_ATTRIBUTES
simde__m128i
simde_mm_srli_epi64 (simde__m128i a, const int imm8)
    HEDLEY_REQUIRE_MSG((imm8 & 0xff) == imm8, "imm8 must be in range [0, 255]")  {
  simde__m128i_private
    r_,
    a_ = simde__m128i_to_private(a);

  if (HEDLEY_UNLIKELY((imm8 & 63) != imm8))
    return simde_mm_setzero_si128();

#if defined(SIMDE_VECTOR_SUBSCRIPT_SCALAR)
  r_.u64 = a_.u64 >> imm8;
#else
  SIMDE__VECTORIZE
  for (size_t i = 0 ; i < (sizeof(r_.i64) / sizeof(r_.i64[0])) ; i++) {
    r_.u64[i] = a_.u64[i] >> imm8;
  }
#endif

  return simde__m128i_from_private(r_);
}
#if defined(SIMDE_SSE2_NATIVE)
#  define simde_mm_srli_epi64(a, imm8) _mm_srli_epi64(a, imm8)
#elif defined(SIMDE_SSE2_NEON)
#  define simde_mm_srli_epi64(a, imm8) \
  simde__m128i_from_private(((simde__m128i_private) { .neon_u64 = ((((imm8) > 63) || ((imm8) < 0)) ? (vdupq_n_u64(0)) : ((((imm8) == 0) ? (simde__m128i_to_private(a).neon_u64) : (vshrq_n_u64(simde__m128i_to_private(a).neon_u64, SIMDE__MASK_NZ((imm8), 63)))))) }))
#endif
#if defined(SIMDE_SSE2_ENABLE_NATIVE_ALIASES)
#  define _mm_srli_epi64(a, imm8) simde_mm_srli_epi64(a, imm8)
#endif

SIMDE__FUNCTION_ATTRIBUTES
void
simde_mm_store_pd (simde_float64 mem_addr[HEDLEY_ARRAY_PARAM(2)], simde__m128d a) {
  simde_assert_aligned(16, mem_addr);

#if defined(SIMDE_SSE2_NATIVE)
  _mm_store_pd(mem_addr, a);
#elif defined(SIMDE_SSE2_NEON) && defined(SIMDE_ARCH_AARCH64)
  vst1q_f64(mem_addr, simde__m128d_to_private(a).neon_f64);
#else
  simde_memcpy(mem_addr, &a, sizeof(a));
#endif
}
#if defined(SIMDE_SSE2_ENABLE_NATIVE_ALIASES)
#  define _mm_store_pd(mem_addr, a) simde_mm_store_pd(HEDLEY_REINTERPRET_CAST(double*, mem_addr), a)
#endif

SIMDE__FUNCTION_ATTRIBUTES
void
simde_mm_store1_pd (simde_float64 mem_addr[HEDLEY_ARRAY_PARAM(2)], simde__m128d a) {
  simde_assert_aligned(16, mem_addr);

#if defined(SIMDE_SSE2_NATIVE)
  _mm_store1_pd(mem_addr, a);
#else
  simde__m128d_private a_ = simde__m128d_to_private(a);

  mem_addr[0] = a_.f64[0];
  mem_addr[1] = a_.f64[0];
#endif
}
#define simde_mm_store_pd1(mem_addr, a) simde_mm_store1_pd(HEDLEY_REINTERPRET_CAST(double*, mem_addr), a)
#if defined(SIMDE_SSE2_ENABLE_NATIVE_ALIASES)
#  define _mm_store1_pd(mem_addr, a) simde_mm_store1_pd(HEDLEY_REINTERPRET_CAST(double*, mem_addr), a)
#  define _mm_store_pd1(mem_addr, a) simde_mm_store_pd1(HEDLEY_REINTERPRET_CAST(double*, mem_addr), a)
#endif

SIMDE__FUNCTION_ATTRIBUTES
void
simde_mm_store_sd (simde_float64* mem_addr, simde__m128d a) {
#if defined(SIMDE_SSE2_NATIVE)
  _mm_store_sd(mem_addr, a);
#else
  simde__m128d_private a_ = simde__m128d_to_private(a);

#if defined(SIMDE_SSE2_NEON) && defined(SIMDE_ARCH_AARCH64)
  simde_float64 v = vgetq_lane_f64(a_.neon_f64, 0);
  simde_memcpy(mem_addr, &v, sizeof(simde_float64));
#else
  simde_float64 v = a_.f64[0];
  simde_memcpy(mem_addr, &v, sizeof(simde_float64));
#endif
#endif
}
#if defined(SIMDE_SSE2_ENABLE_NATIVE_ALIASES)
#  define _mm_store_sd(mem_addr, a) simde_mm_store_sd(HEDLEY_REINTERPRET_CAST(double*, mem_addr), a)
#endif

SIMDE__FUNCTION_ATTRIBUTES
void
simde_mm_store_si128 (simde__m128i* mem_addr, simde__m128i a) {
#if defined(SIMDE_SSE2_NATIVE)
  _mm_store_si128(HEDLEY_STATIC_CAST(__m128i*, mem_addr), a);
#else
  simde__m128i_private a_ = simde__m128i_to_private(a);

#if defined(SIMDE_SSE2_NEON)
  vst1q_s32(HEDLEY_REINTERPRET_CAST(int32_t*, mem_addr), a_.neon_i32);
#else
  SIMDE__ASSUME_ALIGNED(mem_addr, 16);
  simde_memcpy(mem_addr, &a_, sizeof(a_));
#endif
#endif
}
#if defined(SIMDE_SSE2_ENABLE_NATIVE_ALIASES)
#  define _mm_store_si128(mem_addr, a) simde_mm_store_si128(mem_addr, a)
#endif

SIMDE__FUNCTION_ATTRIBUTES
void
simde_mm_storeh_pd (simde_float64* mem_addr, simde__m128d a) {
#if defined(SIMDE_SSE2_NATIVE)
  _mm_storeh_pd(mem_addr, a);
#else
  simde__m128d_private a_ = simde__m128d_to_private(a);

  #if defined(SIMDE_SSE2_NEON) && defined(SIMDE_ARCH_AARCH64)
    *mem_addr = vgetq_lane_f64(a_.neon_f64, 1);
  #else
    *mem_addr = a_.f64[1];
  #endif
#endif
}
#if defined(SIMDE_SSE2_ENABLE_NATIVE_ALIASES)
#  define _mm_storeh_pd(mem_addr, a) simde_mm_storeh_pd(HEDLEY_REINTERPRET_CAST(double*, mem_addr), a)
#endif

SIMDE__FUNCTION_ATTRIBUTES
void
simde_mm_storel_epi64 (simde__m128i* mem_addr, simde__m128i a) {
#if defined(SIMDE_SSE2_NATIVE)
  _mm_storel_epi64(HEDLEY_STATIC_CAST(__m128i*, mem_addr), a);
#else
  simde__m128i_private a_ = simde__m128i_to_private(a);

#if defined(SIMDE_SSE2_NEON)
  HEDLEY_REINTERPRET_CAST(simde__m128i_private*, mem_addr)->i64[0] = vgetq_lane_s64(a_.neon_i64, 0);
#else
  HEDLEY_REINTERPRET_CAST(simde__m128i_private*, mem_addr)->i64[0] = a_.i64[0];
#endif
#endif
}
#if defined(SIMDE_SSE2_ENABLE_NATIVE_ALIASES)
#  define _mm_storel_epi64(mem_addr, a) simde_mm_storel_epi64(mem_addr, a)
#endif

SIMDE__FUNCTION_ATTRIBUTES
void
simde_mm_storel_pd (simde_float64* mem_addr, simde__m128d a) {
#if defined(SIMDE_SSE2_NATIVE)
  _mm_storel_pd(mem_addr, a);
#else
  simde__m128d_private a_ = simde__m128d_to_private(a);

  *mem_addr = a_.f64[0];
#endif
}
#if defined(SIMDE_SSE2_ENABLE_NATIVE_ALIASES)
#  define _mm_storel_pd(mem_addr, a) simde_mm_storel_pd(HEDLEY_REINTERPRET_CAST(double*, mem_addr), a)
#endif

SIMDE__FUNCTION_ATTRIBUTES
void
simde_mm_storer_pd (simde_float64 mem_addr[2], simde__m128d a) {
  simde_assert_aligned(16, mem_addr);

#if defined(SIMDE_SSE2_NATIVE)
  _mm_storer_pd(mem_addr, a);
#else
  simde__m128d_private a_ = simde__m128d_to_private(a);

  mem_addr[0] = a_.f64[1];
  mem_addr[1] = a_.f64[0];
#endif
}
#if defined(SIMDE_SSE2_ENABLE_NATIVE_ALIASES)
#  define _mm_storer_pd(mem_addr, a) simde_mm_storer_pd(HEDLEY_REINTERPRET_CAST(double*, mem_addr), a)
#endif

SIMDE__FUNCTION_ATTRIBUTES
void
simde_mm_storeu_pd (simde_float64* mem_addr, simde__m128d a) {
#if defined(SIMDE_SSE2_NATIVE)
  _mm_storeu_pd(mem_addr, a);
#else
  simde_memcpy(mem_addr, &a, sizeof(a));
#endif
}
#if defined(SIMDE_SSE2_ENABLE_NATIVE_ALIASES)
#  define _mm_storeu_pd(mem_addr, a) simde_mm_storeu_pd(HEDLEY_REINTERPRET_CAST(double*, mem_addr), a)
#endif

SIMDE__FUNCTION_ATTRIBUTES
void
simde_mm_storeu_si128 (simde__m128i* mem_addr, simde__m128i a) {
#if defined(SIMDE_SSE2_NATIVE)
  _mm_storeu_si128(HEDLEY_STATIC_CAST(__m128i*, mem_addr), a);
#else
  simde__m128i_private a_ = simde__m128i_to_private(a);

#if defined(SIMDE_SSE2_NEON)
  vst1q_s32(HEDLEY_REINTERPRET_CAST(int32_t*, mem_addr), a_.neon_i32);
#else
  simde_memcpy(mem_addr, &a_, sizeof(a_));
#endif
#endif
}
#if defined(SIMDE_SSE2_ENABLE_NATIVE_ALIASES)
#  define _mm_storeu_si128(mem_addr, a) simde_mm_storeu_si128(mem_addr, a)
#endif

SIMDE__FUNCTION_ATTRIBUTES
void
simde_mm_stream_pd (simde_float64 mem_addr[HEDLEY_ARRAY_PARAM(2)], simde__m128d a) {
  simde_assert_aligned(16, mem_addr);

#if defined(SIMDE_SSE2_NATIVE)
  _mm_stream_pd(mem_addr, a);
#else
  simde_memcpy(mem_addr, &a, sizeof(a));
#endif
}
#if defined(SIMDE_SSE2_ENABLE_NATIVE_ALIASES)
#  define _mm_stream_pd(mem_addr, a) simde_mm_stream_pd(HEDLEY_REINTERPRET_CAST(double*, mem_addr), a)
#endif

SIMDE__FUNCTION_ATTRIBUTES
void
simde_mm_stream_si128 (simde__m128i* mem_addr, simde__m128i a) {
  simde_assert_aligned(16, mem_addr);

#if defined(SIMDE_SSE2_NATIVE)
  _mm_stream_si128(HEDLEY_STATIC_CAST(__m128i*, mem_addr), a);
#else
  simde_memcpy(mem_addr, &a, sizeof(a));
#endif
}
#if defined(SIMDE_SSE2_ENABLE_NATIVE_ALIASES)
#  define _mm_stream_si128(mem_addr, a) simde_mm_stream_si128(mem_addr, a)
#endif

SIMDE__FUNCTION_ATTRIBUTES
void
simde_mm_stream_si32 (int32_t* mem_addr, int32_t a) {
#if defined(SIMDE_SSE2_NATIVE)
  _mm_stream_si32(mem_addr, a);
#else
  *mem_addr = a;
#endif
}
#if defined(SIMDE_SSE2_ENABLE_NATIVE_ALIASES)
#  define _mm_stream_si32(mem_addr, a) simde_mm_stream_si32(mem_addr, a)
#endif

SIMDE__FUNCTION_ATTRIBUTES
void
simde_mm_stream_si64 (int64_t* mem_addr, int64_t a) {
  *mem_addr = a;
}
#if defined(SIMDE_SSE2_ENABLE_NATIVE_ALIASES)
#  define _mm_stream_si64(mem_addr, a) simde_mm_stream_si64(mem_addr, a)
#endif

SIMDE__FUNCTION_ATTRIBUTES
simde__m128i
simde_mm_sub_epi8 (simde__m128i a, simde__m128i b) {
#if defined(SIMDE_SSE2_NATIVE)
  return _mm_sub_epi8(a, b);
#else
  simde__m128i_private
    r_,
    a_ = simde__m128i_to_private(a),
    b_ = simde__m128i_to_private(b);

#if defined(SIMDE_SSE2_NEON)
  r_.neon_i8 = vsubq_s8(a_.neon_i8, b_.neon_i8);
#elif defined(SIMDE_VECTOR_SUBSCRIPT_OPS)
  r_.i8 = a_.i8 - b_.i8;
#else
  SIMDE__VECTORIZE
  for (size_t i = 0 ; i < (sizeof(r_.i8) / sizeof(r_.i8[0])) ; i++) {
    r_.i8[i] = a_.i8[i] - b_.i8[i];
  }
#endif

  return simde__m128i_from_private(r_);
#endif
}
#if defined(SIMDE_SSE2_ENABLE_NATIVE_ALIASES)
#  define _mm_sub_epi8(a, b) simde_mm_sub_epi8(a, b)
#endif

SIMDE__FUNCTION_ATTRIBUTES
simde__m128i
simde_mm_sub_epi16 (simde__m128i a, simde__m128i b) {
#if defined(SIMDE_SSE2_NATIVE)
  return _mm_sub_epi16(a, b);
#else
  simde__m128i_private
    r_,
    a_ = simde__m128i_to_private(a),
    b_ = simde__m128i_to_private(b);

#if defined(SIMDE_SSE2_NEON)
  r_.neon_i16 = vsubq_s16(a_.neon_i16, b_.neon_i16);
#elif defined(SIMDE_VECTOR_SUBSCRIPT_OPS)
  r_.i16 = a_.i16 - b_.i16;
#else
  SIMDE__VECTORIZE
  for (size_t i = 0 ; i < (sizeof(r_.i16) / sizeof(r_.i16[0])) ; i++) {
    r_.i16[i] = a_.i16[i] - b_.i16[i];
  }
#endif

  return simde__m128i_from_private(r_);
#endif
}
#if defined(SIMDE_SSE2_ENABLE_NATIVE_ALIASES)
#  define _mm_sub_epi16(a, b) simde_mm_sub_epi16(a, b)
#endif

SIMDE__FUNCTION_ATTRIBUTES
simde__m128i
simde_mm_sub_epi32 (simde__m128i a, simde__m128i b) {
#if defined(SIMDE_SSE2_NATIVE)
  return _mm_sub_epi32(a, b);
#else
  simde__m128i_private
    r_,
    a_ = simde__m128i_to_private(a),
    b_ = simde__m128i_to_private(b);

#if defined(SIMDE_SSE2_NEON)
  r_.neon_i32 = vsubq_s32(a_.neon_i32, b_.neon_i32);
#elif defined(SIMDE_VECTOR_SUBSCRIPT_OPS)
  r_.i32 = a_.i32 - b_.i32;
#else
  SIMDE__VECTORIZE
  for (size_t i = 0 ; i < (sizeof(r_.i32) / sizeof(r_.i32[0])) ; i++) {
    r_.i32[i] = a_.i32[i] - b_.i32[i];
  }
#endif

  return simde__m128i_from_private(r_);
#endif
}
#if defined(SIMDE_SSE2_ENABLE_NATIVE_ALIASES)
#  define _mm_sub_epi32(a, b) simde_mm_sub_epi32(a, b)
#endif

SIMDE__FUNCTION_ATTRIBUTES
simde__m128i
simde_mm_sub_epi64 (simde__m128i a, simde__m128i b) {
#if defined(SIMDE_SSE2_NATIVE)
  return _mm_sub_epi64(a, b);
#else
  simde__m128i_private
    r_,
    a_ = simde__m128i_to_private(a),
    b_ = simde__m128i_to_private(b);

#if defined(SIMDE_SSE2_NEON)
  r_.neon_i64 = vsubq_s64(a_.neon_i64, b_.neon_i64);
#elif defined(SIMDE_VECTOR_SUBSCRIPT_OPS)
  r_.i64 = a_.i64 - b_.i64;
#else
  SIMDE__VECTORIZE
  for (size_t i = 0 ; i < (sizeof(r_.i64) / sizeof(r_.i64[0])) ; i++) {
    r_.i64[i] = a_.i64[i] - b_.i64[i];
  }
#endif

  return simde__m128i_from_private(r_);
#endif
}
#if defined(SIMDE_SSE2_ENABLE_NATIVE_ALIASES)
#  define _mm_sub_epi64(a, b) simde_mm_sub_epi64(a, b)
#endif

SIMDE__FUNCTION_ATTRIBUTES
simde__m128d
simde_mm_sub_pd (simde__m128d a, simde__m128d b) {
#if defined(SIMDE_SSE2_NATIVE)
  return _mm_sub_pd(a, b);
#else
  simde__m128d_private
    r_,
    a_ = simde__m128d_to_private(a),
    b_ = simde__m128d_to_private(b);

#if defined(SIMDE_VECTOR_SUBSCRIPT_OPS)
  r_.f64 = a_.f64 - b_.f64;
#elif defined(SIMDE_SSE_WASM_SIMD128)
  r_.wasm_v128 = wasm_f64x2_sub(a_.wasm_v128, b_.wasm_v128);
#else
  SIMDE__VECTORIZE
  for (size_t i = 0 ; i < (sizeof(r_.f64) / sizeof(r_.f64[0])) ; i++) {
    r_.f64[i] = a_.f64[i] - b_.f64[i];
  }
#endif

  return simde__m128d_from_private(r_);
#endif
}
#if defined(SIMDE_SSE2_ENABLE_NATIVE_ALIASES)
#  define _mm_sub_pd(a, b) simde_mm_sub_pd(a, b)
#endif

SIMDE__FUNCTION_ATTRIBUTES
simde__m128d
simde_mm_sub_sd (simde__m128d a, simde__m128d b) {
#if defined(SIMDE_SSE2_NATIVE)
  return _mm_sub_sd(a, b);
#elif defined(SIMDE_ASSUME_VECTORIZATION)
  return simde_mm_move_sd(a, simde_mm_sub_pd(a, b));
#else
  simde__m128d_private
    r_,
    a_ = simde__m128d_to_private(a),
    b_ = simde__m128d_to_private(b);

  r_.f64[0] = a_.f64[0] - b_.f64[0];
  r_.f64[1] = a_.f64[1];

  return simde__m128d_from_private(r_);
#endif
}
#if defined(SIMDE_SSE2_ENABLE_NATIVE_ALIASES)
#  define _mm_sub_sd(a, b) simde_mm_sub_sd(a, b)
#endif

SIMDE__FUNCTION_ATTRIBUTES
simde__m64
simde_mm_sub_si64 (simde__m64 a, simde__m64 b) {
#if defined(SIMDE_SSE2_NATIVE) && defined(SIMDE_ARCH_X86_MMX)
  return _mm_sub_si64(a, b);
#else
  simde__m64_private
    r_,
    a_ = simde__m64_to_private(a),
    b_ = simde__m64_to_private(b);

#if defined(SIMDE_VECTOR_SUBSCRIPT_OPS)
  r_.i64 = a_.i64 - b_.i64;
#else
  r_.i64[0] = a_.i64[0] - b_.i64[0];
#endif

  return simde__m64_from_private(r_);
#endif
}
#if defined(SIMDE_SSE2_ENABLE_NATIVE_ALIASES)
#  define _mm_sub_si64(a, b) simde_mm_sub_si64(a, b)
#endif

SIMDE__FUNCTION_ATTRIBUTES
simde__m128i
simde_mm_subs_epi8 (simde__m128i a, simde__m128i b) {
#if defined(SIMDE_SSE2_NATIVE)
  return _mm_subs_epi8(a, b);
#else
  simde__m128i_private
    r_,
    a_ = simde__m128i_to_private(a),
    b_ = simde__m128i_to_private(b);

#if defined(SIMDE_SSE2_NEON)
  r_.neon_i8 = vqsubq_s8(a_.neon_i8, b_.neon_i8);
#else
  SIMDE__VECTORIZE
  for (size_t i = 0 ; i < (sizeof(r_) / sizeof(r_.i8[0])) ; i++) {
    if (((b_.i8[i]) > 0 && (a_.i8[i]) < INT8_MIN + (b_.i8[i]))) {
      r_.i8[i] = INT8_MIN;
    } else if ((b_.i8[i]) < 0 && (a_.i8[i]) > INT8_MAX + (b_.i8[i])) {
      r_.i8[i] = INT8_MAX;
    } else {
      r_.i8[i] = (a_.i8[i]) - (b_.i8[i]);
    }
  }
#endif

  return simde__m128i_from_private(r_);
#endif
}
#if defined(SIMDE_SSE2_ENABLE_NATIVE_ALIASES)
#  define _mm_subs_epi8(a, b) simde_mm_subs_epi8(a, b)
#endif

SIMDE__FUNCTION_ATTRIBUTES
simde__m128i
simde_mm_subs_epi16 (simde__m128i a, simde__m128i b) {
#if defined(SIMDE_SSE2_NATIVE)
  return _mm_subs_epi16(a, b);
#else
  simde__m128i_private
    r_,
    a_ = simde__m128i_to_private(a),
    b_ = simde__m128i_to_private(b);

#if defined(SIMDE_SSE2_NEON)
  r_.neon_i16 = vqsubq_s16(a_.neon_i16, b_.neon_i16);
#else
  SIMDE__VECTORIZE
  for (size_t i = 0 ; i < (sizeof(r_) / sizeof(r_.i16[0])) ; i++) {
    if (((b_.i16[i]) > 0 && (a_.i16[i]) < INT16_MIN + (b_.i16[i]))) {
      r_.i16[i] = INT16_MIN;
    } else if ((b_.i16[i]) < 0 && (a_.i16[i]) > INT16_MAX + (b_.i16[i])) {
      r_.i16[i] = INT16_MAX;
    } else {
      r_.i16[i] = (a_.i16[i]) - (b_.i16[i]);
    }
  }
#endif

  return simde__m128i_from_private(r_);
#endif
}
#if defined(SIMDE_SSE2_ENABLE_NATIVE_ALIASES)
#  define _mm_subs_epi16(a, b) simde_mm_subs_epi16(a, b)
#endif

SIMDE__FUNCTION_ATTRIBUTES
simde__m128i
simde_mm_subs_epu8 (simde__m128i a, simde__m128i b) {
#if defined(SIMDE_SSE2_NATIVE)
  return _mm_subs_epu8(a, b);
#else
  simde__m128i_private
    r_,
    a_ = simde__m128i_to_private(a),
    b_ = simde__m128i_to_private(b);

#if defined(SIMDE_SSE2_NEON)
  r_.neon_u8 = vqsubq_u8(a_.neon_u8, b_.neon_u8);
#else
  SIMDE__VECTORIZE
  for (size_t i = 0 ; i < (sizeof(r_) / sizeof(r_.i8[0])) ; i++) {
    const int32_t x = a_.u8[i] - b_.u8[i];
    if (x < 0) {
      r_.u8[i] = 0;
    } else if (x > UINT8_MAX) {
      r_.u8[i] = UINT8_MAX;
    } else {
      r_.u8[i] = (uint8_t) x;
    }
  }
#endif

  return simde__m128i_from_private(r_);
#endif
}
#if defined(SIMDE_SSE2_ENABLE_NATIVE_ALIASES)
#  define _mm_subs_epu8(a, b) simde_mm_subs_epu8(a, b)
#endif

SIMDE__FUNCTION_ATTRIBUTES
simde__m128i
simde_mm_subs_epu16 (simde__m128i a, simde__m128i b) {
#if defined(SIMDE_SSE2_NATIVE)
  return _mm_subs_epu16(a, b);
#else
  simde__m128i_private
    r_,
    a_ = simde__m128i_to_private(a),
    b_ = simde__m128i_to_private(b);

#if defined(SIMDE_SSE2_NEON)
  r_.neon_u16 = vqsubq_u16(a_.neon_u16, b_.neon_u16);
#else
  SIMDE__VECTORIZE
  for (size_t i = 0 ; i < (sizeof(r_) / sizeof(r_.i16[0])) ; i++) {
    const int32_t x = a_.u16[i] - b_.u16[i];
    if (x < 0) {
      r_.u16[i] = 0;
    } else if (x > UINT16_MAX) {
      r_.u16[i] = UINT16_MAX;
    } else {
      r_.u16[i] = (uint16_t) x;
    }
  }
#endif

  return simde__m128i_from_private(r_);
#endif
}
#if defined(SIMDE_SSE2_ENABLE_NATIVE_ALIASES)
#  define _mm_subs_epu16(a, b) simde_mm_subs_epu16(a, b)
#endif

SIMDE__FUNCTION_ATTRIBUTES
int
simde_mm_ucomieq_sd (simde__m128d a, simde__m128d b) {
#if defined(SIMDE_SSE2_NATIVE)
  return _mm_ucomieq_sd(a, b);
#else
  simde__m128d_private
    a_ = simde__m128d_to_private(a),
    b_ = simde__m128d_to_private(b);
  int r;

#if defined(SIMDE_HAVE_FENV_H)
  fenv_t envp;
  int x = feholdexcept(&envp);
  r =  a_.f64[0] == b_.f64[0];
  if (HEDLEY_LIKELY(x == 0))
    fesetenv(&envp);
#else
  HEDLEY_UNREACHABLE();
#endif

  return r;
#endif
}
#if defined(SIMDE_SSE2_ENABLE_NATIVE_ALIASES)
#  define _mm_ucomieq_sd(a, b) simde_mm_ucomieq_sd(a, b)
#endif

SIMDE__FUNCTION_ATTRIBUTES
int
simde_mm_ucomige_sd (simde__m128d a, simde__m128d b) {
#if defined(SIMDE_SSE2_NATIVE)
  return _mm_ucomige_sd(a, b);
#else
  simde__m128d_private
    a_ = simde__m128d_to_private(a),
    b_ = simde__m128d_to_private(b);
  int r;

#if defined(SIMDE_HAVE_FENV_H)
  fenv_t envp;
  int x = feholdexcept(&envp);
  r = a_.f64[0] >= b_.f64[0];
  if (HEDLEY_LIKELY(x == 0))
    fesetenv(&envp);
#else
  HEDLEY_UNREACHABLE();
#endif

  return r;
#endif
}
#if defined(SIMDE_SSE2_ENABLE_NATIVE_ALIASES)
#  define _mm_ucomige_sd(a, b) simde_mm_ucomige_sd(a, b)
#endif

SIMDE__FUNCTION_ATTRIBUTES
int
simde_mm_ucomigt_sd (simde__m128d a, simde__m128d b) {
#if defined(SIMDE_SSE2_NATIVE)
  return _mm_ucomigt_sd(a, b);
#else
  simde__m128d_private
    a_ = simde__m128d_to_private(a),
    b_ = simde__m128d_to_private(b);
  int r;

#if defined(SIMDE_HAVE_FENV_H)
  fenv_t envp;
  int x = feholdexcept(&envp);
  r = a_.f64[0] > b_.f64[0];
  if (HEDLEY_LIKELY(x == 0))
    fesetenv(&envp);
#else
  HEDLEY_UNREACHABLE();
#endif

  return r;
#endif
}
#if defined(SIMDE_SSE2_ENABLE_NATIVE_ALIASES)
#  define _mm_ucomigt_sd(a, b) simde_mm_ucomigt_sd(a, b)
#endif

SIMDE__FUNCTION_ATTRIBUTES
int
simde_mm_ucomile_sd (simde__m128d a, simde__m128d b) {
#if defined(SIMDE_SSE2_NATIVE)
  return _mm_ucomile_sd(a, b);
#else
  simde__m128d_private
    a_ = simde__m128d_to_private(a),
    b_ = simde__m128d_to_private(b);
  int r;

#if defined(SIMDE_HAVE_FENV_H)
  fenv_t envp;
  int x = feholdexcept(&envp);
  r = a_.f64[0] <= b_.f64[0];
  if (HEDLEY_LIKELY(x == 0))
    fesetenv(&envp);
  return r;
#else
  HEDLEY_UNREACHABLE();
#endif

#endif
}
#if defined(SIMDE_SSE2_ENABLE_NATIVE_ALIASES)
#  define _mm_ucomile_sd(a, b) simde_mm_ucomile_sd(a, b)
#endif

SIMDE__FUNCTION_ATTRIBUTES
int
simde_mm_ucomilt_sd (simde__m128d a, simde__m128d b) {
#if defined(SIMDE_SSE2_NATIVE)
  return _mm_ucomilt_sd(a, b);
#else
  simde__m128d_private
    a_ = simde__m128d_to_private(a),
    b_ = simde__m128d_to_private(b);
  int r;

#if defined(SIMDE_HAVE_FENV_H)
  fenv_t envp;
  int x = feholdexcept(&envp);
  r = a_.f64[0] < b_.f64[0];
  if (HEDLEY_LIKELY(x == 0))
    fesetenv(&envp);
#else
  HEDLEY_UNREACHABLE();
#endif

  return r;
#endif
}
#if defined(SIMDE_SSE2_ENABLE_NATIVE_ALIASES)
#  define _mm_ucomilt_sd(a, b) simde_mm_ucomilt_sd(a, b)
#endif

SIMDE__FUNCTION_ATTRIBUTES
int
simde_mm_ucomineq_sd (simde__m128d a, simde__m128d b) {
#if defined(SIMDE_SSE2_NATIVE)
  return _mm_ucomineq_sd(a, b);
#else
  simde__m128d_private
    a_ = simde__m128d_to_private(a),
    b_ = simde__m128d_to_private(b);
  int r;

#if defined(SIMDE_HAVE_FENV_H)
  fenv_t envp;
  int x = feholdexcept(&envp);
  r = a_.f64[0] != b_.f64[0];
  if (HEDLEY_LIKELY(x == 0))
    fesetenv(&envp);
#else
  HEDLEY_UNREACHABLE();
#endif

  return r;
#endif
}
#if defined(SIMDE_SSE2_ENABLE_NATIVE_ALIASES)
#  define _mm_ucomineq_sd(a, b) simde_mm_ucomineq_sd(a, b)
#endif

#if defined(SIMDE_DIAGNOSTIC_DISABLE_UNINITIALIZED_)
  HEDLEY_DIAGNOSTIC_PUSH
  SIMDE_DIAGNOSTIC_DISABLE_UNINITIALIZED_
#endif

#if defined(SIMDE_DIAGNOSTIC_DISABLE_UNINITIALIZED_)
  HEDLEY_DIAGNOSTIC_POP
#endif

SIMDE__FUNCTION_ATTRIBUTES
void
simde_mm_lfence (void) {
#if defined(SIMDE_SSE2_NATIVE)
  _mm_lfence();
#else
  simde_mm_sfence();
#endif
}
#if defined(SIMDE_SSE2_ENABLE_NATIVE_ALIASES)
#  define _mm_lfence() simde_mm_lfence()
#endif

SIMDE__FUNCTION_ATTRIBUTES
void
simde_mm_mfence (void) {
#if defined(SIMDE_SSE2_NATIVE)
  _mm_mfence();
#else
  simde_mm_sfence();
#endif
}
#if defined(SIMDE_SSE2_ENABLE_NATIVE_ALIASES)
#  define _mm_mfence() simde_mm_mfence()
#endif

SIMDE__FUNCTION_ATTRIBUTES
simde__m128i
simde_mm_unpackhi_epi8 (simde__m128i a, simde__m128i b) {
#if defined(SIMDE_SSE2_NATIVE)
  return _mm_unpackhi_epi8(a, b);
#else
  simde__m128i_private
    r_,
    a_ = simde__m128i_to_private(a),
    b_ = simde__m128i_to_private(b);

#if defined(SIMDE_SSE2_NEON)
  int8x8_t a1 = vreinterpret_s8_s16(vget_high_s16(a_.neon_i16));
  int8x8_t b1 = vreinterpret_s8_s16(vget_high_s16(b_.neon_i16));
  int8x8x2_t result = vzip_s8(a1, b1);
  r_.neon_i8 = vcombine_s8(result.val[0], result.val[1]);
#elif defined(SIMDE__SHUFFLE_VECTOR)
  r_.i8 = SIMDE__SHUFFLE_VECTOR(8, 16, a_.i8, b_.i8, 8, 24, 9, 25, 10, 26, 11, 27, 12, 28, 13, 29, 14, 30, 15, 31);
#else
  SIMDE__VECTORIZE
  for (size_t i = 0 ; i < ((sizeof(r_) / sizeof(r_.i8[0])) / 2) ; i++) {
    r_.i8[(i * 2)]     = a_.i8[i + ((sizeof(r_) / sizeof(r_.i8[0])) / 2)];
    r_.i8[(i * 2) + 1] = b_.i8[i + ((sizeof(r_) / sizeof(r_.i8[0])) / 2)];
  }
#endif

  return simde__m128i_from_private(r_);
#endif
}
#if defined(SIMDE_SSE2_ENABLE_NATIVE_ALIASES)
#  define _mm_unpackhi_epi8(a, b) simde_mm_unpackhi_epi8(a, b)
#endif

SIMDE__FUNCTION_ATTRIBUTES
simde__m128i
simde_mm_unpackhi_epi16 (simde__m128i a, simde__m128i b) {
#if defined(SIMDE_SSE2_NATIVE)
  return _mm_unpackhi_epi16(a, b);
#else
  simde__m128i_private
    r_,
    a_ = simde__m128i_to_private(a),
    b_ = simde__m128i_to_private(b);

#if defined(SIMDE_SSE2_NEON)
  int16x4_t a1 = vget_high_s16(a_.neon_i16);
  int16x4_t b1 = vget_high_s16(b_.neon_i16);
  int16x4x2_t result = vzip_s16(a1, b1);
  r_.neon_i16 = vcombine_s16(result.val[0], result.val[1]);
#elif defined(SIMDE__SHUFFLE_VECTOR)
  r_.i16 = SIMDE__SHUFFLE_VECTOR(16, 16, a_.i16, b_.i16, 4, 12, 5, 13, 6, 14, 7, 15);
#else
  SIMDE__VECTORIZE
  for (size_t i = 0 ; i < ((sizeof(r_) / sizeof(r_.i16[0])) / 2) ; i++) {
    r_.i16[(i * 2)]     = a_.i16[i + ((sizeof(r_) / sizeof(r_.i16[0])) / 2)];
    r_.i16[(i * 2) + 1] = b_.i16[i + ((sizeof(r_) / sizeof(r_.i16[0])) / 2)];
  }
#endif

  return simde__m128i_from_private(r_);
#endif
}
#if defined(SIMDE_SSE2_ENABLE_NATIVE_ALIASES)
#  define _mm_unpackhi_epi16(a, b) simde_mm_unpackhi_epi16(a, b)
#endif

SIMDE__FUNCTION_ATTRIBUTES
simde__m128i
simde_mm_unpackhi_epi32 (simde__m128i a, simde__m128i b) {
#if defined(SIMDE_SSE2_NATIVE)
  return _mm_unpackhi_epi32(a, b);
#else
  simde__m128i_private
    r_,
    a_ = simde__m128i_to_private(a),
    b_ = simde__m128i_to_private(b);

#if defined(SIMDE_SSE2_NEON)
  int32x2_t a1 = vget_high_s32(a_.neon_i32);
  int32x2_t b1 = vget_high_s32(b_.neon_i32);
  int32x2x2_t result = vzip_s32(a1, b1);
  r_.neon_i32 = vcombine_s32(result.val[0], result.val[1]);
#elif defined(SIMDE__SHUFFLE_VECTOR)
  r_.i32 = SIMDE__SHUFFLE_VECTOR(32, 16, a_.i32, b_.i32, 2, 6, 3, 7);
#else
  SIMDE__VECTORIZE
  for (size_t i = 0 ; i < ((sizeof(r_) / sizeof(r_.i32[0])) / 2) ; i++) {
    r_.i32[(i * 2)]     = a_.i32[i + ((sizeof(r_) / sizeof(r_.i32[0])) / 2)];
    r_.i32[(i * 2) + 1] = b_.i32[i + ((sizeof(r_) / sizeof(r_.i32[0])) / 2)];
  }
#endif

  return simde__m128i_from_private(r_);
#endif
}
#if defined(SIMDE_SSE2_ENABLE_NATIVE_ALIASES)
#  define _mm_unpackhi_epi32(a, b) simde_mm_unpackhi_epi32(a, b)
#endif

SIMDE__FUNCTION_ATTRIBUTES
simde__m128i
simde_mm_unpackhi_epi64 (simde__m128i a, simde__m128i b) {
#if defined(SIMDE_SSE2_NATIVE)
  return _mm_unpackhi_epi64(a, b);
#else
  simde__m128i_private
    r_,
    a_ = simde__m128i_to_private(a),
    b_ = simde__m128i_to_private(b);

#if defined(SIMDE__SHUFFLE_VECTOR)
  r_.i64 = SIMDE__SHUFFLE_VECTOR(64, 16, a_.i64, b_.i64, 1, 3);
#else
  SIMDE__VECTORIZE
  for (size_t i = 0 ; i < ((sizeof(r_) / sizeof(r_.i64[0])) / 2) ; i++) {
    r_.i64[(i * 2)]     = a_.i64[i + ((sizeof(r_) / sizeof(r_.i64[0])) / 2)];
    r_.i64[(i * 2) + 1] = b_.i64[i + ((sizeof(r_) / sizeof(r_.i64[0])) / 2)];
  }
#endif

  return simde__m128i_from_private(r_);
#endif
}
#if defined(SIMDE_SSE2_ENABLE_NATIVE_ALIASES)
#  define _mm_unpackhi_epi64(a, b) simde_mm_unpackhi_epi64(a, b)
#endif

SIMDE__FUNCTION_ATTRIBUTES
simde__m128d
simde_mm_unpackhi_pd (simde__m128d a, simde__m128d b) {
#if defined(SIMDE_SSE2_NATIVE)
  return _mm_unpackhi_pd(a, b);
#else
  simde__m128d_private
    r_,
    a_ = simde__m128d_to_private(a),
    b_ = simde__m128d_to_private(b);

#if defined(SIMDE__SHUFFLE_VECTOR)
  r_.f64 = SIMDE__SHUFFLE_VECTOR(64, 16, a_.f64, b_.f64, 1, 3);
#else
  SIMDE__VECTORIZE
  for (size_t i = 0 ; i < ((sizeof(r_) / sizeof(r_.f64[0])) / 2) ; i++) {
    r_.f64[(i * 2)]     = a_.f64[i + ((sizeof(r_) / sizeof(r_.f64[0])) / 2)];
    r_.f64[(i * 2) + 1] = b_.f64[i + ((sizeof(r_) / sizeof(r_.f64[0])) / 2)];
  }
#endif

  return simde__m128d_from_private(r_);
#endif
}
#if defined(SIMDE_SSE2_ENABLE_NATIVE_ALIASES)
#  define _mm_unpackhi_pd(a, b) simde_mm_unpackhi_pd(a, b)
#endif

SIMDE__FUNCTION_ATTRIBUTES
simde__m128i
simde_mm_unpacklo_epi8 (simde__m128i a, simde__m128i b) {
#if defined(SIMDE_SSE2_NATIVE)
  return _mm_unpacklo_epi8(a, b);
#else
  simde__m128i_private
    r_,
    a_ = simde__m128i_to_private(a),
    b_ = simde__m128i_to_private(b);

#if defined(SIMDE_SSE2_NEON)
  int8x8_t a1 = vreinterpret_s8_s16(vget_low_s16(a_.neon_i16));
  int8x8_t b1 = vreinterpret_s8_s16(vget_low_s16(b_.neon_i16));
  int8x8x2_t result = vzip_s8(a1, b1);
  r_.neon_i8 = vcombine_s8(result.val[0], result.val[1]);
#elif defined(SIMDE__SHUFFLE_VECTOR)
  r_.i8 = SIMDE__SHUFFLE_VECTOR(8, 16, a_.i8, b_.i8, 0, 16, 1, 17, 2, 18, 3, 19, 4, 20, 5, 21, 6, 22, 7, 23);
#else
  SIMDE__VECTORIZE
  for (size_t i = 0 ; i < ((sizeof(r_) / sizeof(r_.i8[0])) / 2) ; i++) {
    r_.i8[(i * 2)]     = a_.i8[i];
    r_.i8[(i * 2) + 1] = b_.i8[i];
  }
#endif

  return simde__m128i_from_private(r_);
#endif
}
#if defined(SIMDE_SSE2_ENABLE_NATIVE_ALIASES)
#  define _mm_unpacklo_epi8(a, b) simde_mm_unpacklo_epi8(a, b)
#endif

SIMDE__FUNCTION_ATTRIBUTES
simde__m128i
simde_mm_unpacklo_epi16 (simde__m128i a, simde__m128i b) {
#if defined(SIMDE_SSE2_NATIVE)
  return _mm_unpacklo_epi16(a, b);
#else
  simde__m128i_private
    r_,
    a_ = simde__m128i_to_private(a),
    b_ = simde__m128i_to_private(b);

#if defined(SIMDE_SSE2_NEON)
  int16x4_t a1 = vget_low_s16(a_.neon_i16);
  int16x4_t b1 = vget_low_s16(b_.neon_i16);
  int16x4x2_t result = vzip_s16(a1, b1);
  r_.neon_i16 = vcombine_s16(result.val[0], result.val[1]);
#elif defined(SIMDE__SHUFFLE_VECTOR)
  r_.i16 = SIMDE__SHUFFLE_VECTOR(16, 16, a_.i16, b_.i16, 0, 8, 1, 9, 2, 10, 3, 11);
#else
  SIMDE__VECTORIZE
  for (size_t i = 0 ; i < ((sizeof(r_) / sizeof(r_.i16[0])) / 2) ; i++) {
    r_.i16[(i * 2)]     = a_.i16[i];
    r_.i16[(i * 2) + 1] = b_.i16[i];
  }
#endif

  return simde__m128i_from_private(r_);
#endif
}
#if defined(SIMDE_SSE2_ENABLE_NATIVE_ALIASES)
#  define _mm_unpacklo_epi16(a, b) simde_mm_unpacklo_epi16(a, b)
#endif

SIMDE__FUNCTION_ATTRIBUTES
simde__m128i
simde_mm_unpacklo_epi32 (simde__m128i a, simde__m128i b) {
#if defined(SIMDE_SSE2_NATIVE)
  return _mm_unpacklo_epi32(a, b);
#else
  simde__m128i_private
    r_,
    a_ = simde__m128i_to_private(a),
    b_ = simde__m128i_to_private(b);

#if defined(SIMDE_SSE2_NEON)
  int32x2_t a1 = vget_low_s32(a_.neon_i32);
  int32x2_t b1 = vget_low_s32(b_.neon_i32);
  int32x2x2_t result = vzip_s32(a1, b1);
  r_.neon_i32 = vcombine_s32(result.val[0], result.val[1]);
#elif defined(SIMDE__SHUFFLE_VECTOR)
  r_.i32 = SIMDE__SHUFFLE_VECTOR(32, 16, a_.i32, b_.i32, 0, 4, 1, 5);
#else
  SIMDE__VECTORIZE
  for (size_t i = 0 ; i < ((sizeof(r_) / sizeof(r_.i32[0])) / 2) ; i++) {
    r_.i32[(i * 2)]     = a_.i32[i];
    r_.i32[(i * 2) + 1] = b_.i32[i];
  }
#endif

  return simde__m128i_from_private(r_);
#endif
}
#if defined(SIMDE_SSE2_ENABLE_NATIVE_ALIASES)
#  define _mm_unpacklo_epi32(a, b) simde_mm_unpacklo_epi32(a, b)
#endif

SIMDE__FUNCTION_ATTRIBUTES
simde__m128i
simde_mm_unpacklo_epi64 (simde__m128i a, simde__m128i b) {
#if defined(SIMDE_SSE2_NATIVE)
  return _mm_unpacklo_epi64(a, b);
#else
  simde__m128i_private
    r_,
    a_ = simde__m128i_to_private(a),
    b_ = simde__m128i_to_private(b);

#if defined(SIMDE__SHUFFLE_VECTOR)
  r_.i64 = SIMDE__SHUFFLE_VECTOR(64, 16, a_.i64, b_.i64, 0, 2);
#else
  SIMDE__VECTORIZE
  for (size_t i = 0 ; i < ((sizeof(r_) / sizeof(r_.i64[0])) / 2) ; i++) {
    r_.i64[(i * 2)]     = a_.i64[i];
    r_.i64[(i * 2) + 1] = b_.i64[i];
  }
#endif

  return simde__m128i_from_private(r_);
#endif
}
#if defined(SIMDE_SSE2_ENABLE_NATIVE_ALIASES)
#  define _mm_unpacklo_epi64(a, b) simde_mm_unpacklo_epi64(a, b)
#endif

SIMDE__FUNCTION_ATTRIBUTES
simde__m128d
simde_mm_unpacklo_pd (simde__m128d a, simde__m128d b) {
#if defined(SIMDE_SSE2_NATIVE)
  return _mm_unpacklo_pd(a, b);
#else
  simde__m128d_private
    r_,
    a_ = simde__m128d_to_private(a),
    b_ = simde__m128d_to_private(b);

#if defined(SIMDE__SHUFFLE_VECTOR)
  r_.f64 = SIMDE__SHUFFLE_VECTOR(64, 16, a_.f64, b_.f64, 0, 2);
#else
  SIMDE__VECTORIZE
  for (size_t i = 0 ; i < ((sizeof(r_) / sizeof(r_.f64[0])) / 2) ; i++) {
    r_.f64[(i * 2)]     = a_.f64[i];
    r_.f64[(i * 2) + 1] = b_.f64[i];
  }
#endif

  return simde__m128d_from_private(r_);
#endif
}
#if defined(SIMDE_SSE2_ENABLE_NATIVE_ALIASES)
#  define _mm_unpacklo_pd(a, b) simde_mm_unpacklo_pd(a, b)
#endif

SIMDE__FUNCTION_ATTRIBUTES
simde__m128d
simde_mm_xor_pd (simde__m128d a, simde__m128d b) {
#if defined(SIMDE_SSE2_NATIVE)
  return _mm_xor_pd(a, b);
#else
  simde__m128d_private
    r_,
    a_ = simde__m128d_to_private(a),
    b_ = simde__m128d_to_private(b);

#if defined(SIMDE_VECTOR_SUBSCRIPT_OPS)
  r_.i32f = a_.i32f ^ b_.i32f;
#else
  SIMDE__VECTORIZE
  for (size_t i = 0 ; i < (sizeof(r_.i32f) / sizeof(r_.i32f[0])) ; i++) {
    r_.i32f[i] = a_.i32f[i] ^ b_.i32f[i];
  }
#endif

  return simde__m128d_from_private(r_);
#endif
}
#if defined(SIMDE_SSE2_ENABLE_NATIVE_ALIASES)
#  define _mm_xor_pd(a, b) simde_mm_xor_pd(a, b)
#endif

SIMDE__FUNCTION_ATTRIBUTES
simde__m128i
simde_mm_xor_si128 (simde__m128i a, simde__m128i b) {
#if defined(SIMDE_SSE2_NATIVE)
  return _mm_xor_si128(a, b);
#else
  simde__m128i_private
    r_,
    a_ = simde__m128i_to_private(a),
    b_ = simde__m128i_to_private(b);

#if defined(SIMDE_SSE2_NEON)
  r_.neon_i32 = veorq_s32(a_.neon_i32, b_.neon_i32);
#elif defined(SIMDE_VECTOR_SUBSCRIPT_OPS)
  r_.i32f = a_.i32f ^ b_.i32f;
#else
  SIMDE__VECTORIZE
  for (size_t i = 0 ; i < (sizeof(r_.i32f) / sizeof(r_.i32f[0])) ; i++) {
    r_.i32f[i] = a_.i32f[i] ^ b_.i32f[i];
  }
#endif

  return simde__m128i_from_private(r_);
#endif
}
#if defined(SIMDE_SSE2_ENABLE_NATIVE_ALIASES)
#  define _mm_xor_si128(a, b) simde_mm_xor_si128(a, b)
#endif

SIMDE__FUNCTION_ATTRIBUTES
simde__m128i
simde_x_mm_not_si128 (simde__m128i a) {
  simde__m128i_private
    r_,
    a_ = simde__m128i_to_private(a);

#if defined(SIMDE_SSE2_NEON)
  r_.neon_i32 = vmvnq_s32(a_.neon_i32);
#elif defined(SIMDE_VECTOR_SUBSCRIPT_OPS)
  r_.i32f = ~(a_.i32f);
#else
  SIMDE__VECTORIZE
  for (size_t i = 0 ; i < (sizeof(r_.i32f) / sizeof(r_.i32f[0])) ; i++) {
    r_.i32f[i] = ~(a_.i32f[i]);
  }
#endif

  return simde__m128i_from_private(r_);
}

#define SIMDE_MM_SHUFFLE2(x, y) (((x) << 1) | (y))
#if defined(SIMDE_SSE2_ENABLE_NATIVE_ALIASES)
#  define _MM_SHUFFLE2(x, y) SIMDE_MM_SHUFFLE2(x, y)
#endif

SIMDE__END_DECLS

HEDLEY_DIAGNOSTIC_POP

#endif /* !defined(SIMDE__SSE2_H) */
