# Supplementary material for: Accurate fusion transcript identification from long- and short-read isoform sequencing at bulk or single-cell resolution
Source: Genome Res. 2025 Apr;35(4):967–86. doi: 10.1101/gr.279200.124 (PMC12047241; doi:10.1101/gr.279200.124)
Supplement: Supplement 11 [file Supplemental_File_1.zip › CTAT-LR-fusion.v1.0.0/ctat-minimap2/lib/simde/test/arm/test-arm-internal.h]

#if !defined(SIMDE_TESTS_ARM_INTERNAL_H)
#define SIMDE_TESTS_CURRENT_ARCH arm

#include "../run-tests.h"

HEDLEY_BEGIN_C_DECLS

#define SIMDE_TESTS_ARM_GENERATE_SUITE_GETTERS(isax) \
  MunitSuite* SIMDE_TESTS_GENERATE_SYMBOL_FULL(suite, SIMDE_TESTS_CURRENT_ARCH, isax, native, c)(void); \
  MunitSuite* SIMDE_TESTS_GENERATE_SYMBOL_FULL(suite, SIMDE_TESTS_CURRENT_ARCH, isax, native, cpp)(void); \
  MunitSuite* SIMDE_TESTS_GENERATE_SYMBOL_FULL(suite, SIMDE_TESTS_CURRENT_ARCH, isax, emul,   c)(void); \
  MunitSuite* SIMDE_TESTS_GENERATE_SYMBOL_FULL(suite, SIMDE_TESTS_CURRENT_ARCH, isax, emul,   cpp)(void)

SIMDE_TESTS_ARM_GENERATE_SUITE_GETTERS(neon);

HEDLEY_END_C_DECLS

#endif /* !defined(SIMDE_TESTS_ARM_INTERNAL_H) */
