# Supplementary material for: Accurate fusion transcript identification from long- and short-read isoform sequencing at bulk or single-cell resolution
Source: Genome Res. 2025 Apr;35(4):967–86. doi: 10.1101/gr.279200.124 (PMC12047241; doi:10.1101/gr.279200.124)
Supplement: Supplement 11 [file Supplemental_File_1.zip › CTAT-LR-fusion.v1.0.0/ctat-minimap2/lib/simde/test/arm/test-arm.h]

#include "../../simde/hedley.h"
#include "../munit/munit.h"

HEDLEY_BEGIN_C_DECLS

MunitSuite* simde_tests_arm_get_suite(void);

HEDLEY_END_C_DECLS
