# Supplementary material for: Accurate fusion transcript identification from long- and short-read isoform sequencing at bulk or single-cell resolution
Source: Genome Res. 2025 Apr;35(4):967–86. doi: 10.1101/gr.279200.124 (PMC12047241; doi:10.1101/gr.279200.124)
Supplement: Supplement 11 [file Supplemental_File_1.zip › CTAT-LR-fusion.v1.0.0/ctat-minimap2/lib/simde/test/arm/neon/test-neon-internal.h]

#if !defined(SIMDE_TESTS_NEON_INTERNAL_H)
#define SIMDE_TESTS_CURRENT_ARCH arm
#define SIMDE_TESTS_CURRENT_ISAX neon

#include "../../run-tests.h"
#include "../../../simde/arm/neon.h"

HEDLEY_BEGIN_C_DECLS

#define SIMDE_TESTS_GENERATE_SUITE_GETTERS(op) \
  MunitSuite* SIMDE_TESTS_GENERATE_SYMBOL_FULL(op, SIMDE_TESTS_CURRENT_ARCH, neon, native, c)  (void); \
  MunitSuite* SIMDE_TESTS_GENERATE_SYMBOL_FULL(op, SIMDE_TESTS_CURRENT_ARCH, neon, native, cpp)(void); \
  MunitSuite* SIMDE_TESTS_GENERATE_SYMBOL_FULL(op, SIMDE_TESTS_CURRENT_ARCH, neon, emul,   c)  (void); \
  MunitSuite* SIMDE_TESTS_GENERATE_SYMBOL_FULL(op, SIMDE_TESTS_CURRENT_ARCH, neon, emul,   cpp)(void)

#define SIMDE_TESTS_NEON_GENERATE_INTRIN_FULL(vtype, variant) HEDLEY_CONCAT(v, SIMDE_TESTS_CONCAT3(HEDLEY_CONCAT(SIMDE_TESTS_CURRENT_NEON_OP, vtype), _, variant))
#define SIMDE_TESTS_NEON_GENERATE_INTRIN(vtype, variant) HEDLEY_CONCAT(v, SIMDE_TESTS_CONCAT3(SIMDE_TESTS_CURRENT_NEON_OP, _, variant))

#define SIMDE_TESTS_NEON_DEFINE_TEST_FULL(vtype, variant) \
  { (char*) HEDLEY_STRINGIFY(vtype) "_" HEDLEY_STRINGIFY(variant) "/" HEDLEY_STRINGIFY(SIMDE_TESTS_CURRENT_NATIVE) "/" HEDLEY_STRINGIFY(SIMDE_TESTS_CURRENT_LANG), HEDLEY_CONCAT(test_simde_, SIMDE_TESTS_NEON_GENERATE_INTRIN_FULL(vtype, variant)), NULL, NULL, MUNIT_TEST_OPTION_NONE, NULL }
#define SIMDE_TESTS_NEON_DEFINE_TEST(variant) \
  { (char*) "_" HEDLEY_STRINGIFY(variant) "/" HEDLEY_STRINGIFY(SIMDE_TESTS_CURRENT_NATIVE) "/" HEDLEY_STRINGIFY(SIMDE_TESTS_CURRENT_LANG), HEDLEY_CONCAT(test_simde_, SIMDE_TESTS_NEON_GENERATE_INTRIN(vtype, variant)), NULL, NULL, MUNIT_TEST_OPTION_NONE, NULL }

SIMDE_TESTS_GENERATE_SUITE_GETTERS(add);
SIMDE_TESTS_GENERATE_SUITE_GETTERS(dup);
SIMDE_TESTS_GENERATE_SUITE_GETTERS(mul);
SIMDE_TESTS_GENERATE_SUITE_GETTERS(sub);

#define simde_neon_assert_int8x8(a, op, b) \
  simde_assert_typev(int8_t, PRId8, (sizeof(a) / sizeof(int8_t)), (const int8_t*) &(a), op, (const int8_t*) &(b))
#define simde_neon_assert_int16x4(a, op, b) \
  simde_assert_typev(int16_t, PRId16, (sizeof(a) / sizeof(int16_t)), (const int16_t*) &(a), op, (const int16_t*) &(b))
#define simde_neon_assert_int32x2(a, op, b) \
  simde_assert_typev(int32_t, PRId32, (sizeof(a) / sizeof(int32_t)), (const int32_t*) &(a), op, (const int32_t*) &(b))
#define simde_neon_assert_int64x1(a, op, b) \
  simde_assert_typev(int64_t, PRId64, (sizeof(a) / sizeof(int64_t)), (const int64_t*) &(a), op, (const int64_t*) &(b))
#define simde_neon_assert_uint8x8(a, op, b) \
  simde_assert_typev(uint8_t, PRId8, (sizeof(a) / sizeof(uint8_t)), (const uint8_t*) &(a), op, (const uint8_t*) &(b))
#define simde_neon_assert_uint16x4(a, op, b) \
  simde_assert_typev(uint16_t, PRId16, (sizeof(a) / sizeof(uint16_t)), (const uint16_t*) &(a), op, (const uint16_t*) &(b))
#define simde_neon_assert_uint32x2(a, op, b) \
  simde_assert_typev(uint32_t, PRId32, (sizeof(a) / sizeof(uint32_t)), (const uint32_t*) &(a), op, (const uint32_t*) &(b))
#define simde_neon_assert_uint64x1(a, op, b) \
  simde_assert_typev(uint64_t, PRId64, (sizeof(a) / sizeof(uint64_t)), (const uint64_t*) &(a), op, (const uint64_t*) &(b))
#define simde_neon_assert_float32x2(a, op, b) \
  simde_assert_typev(simde_float32, "f", (sizeof(a) / sizeof(simde_float32)), (const simde_float32*) &(a), op, (const simde_float32*) &(b))
#define simde_neon_assert_float32x2_equal(a, b, precision) \
  simde_assert_f32v_equal(simde_float32, (sizeof(a) / sizeof(simde_float32)), (const simde_float32*) &(a), (const simde_float32*) &(b), precision)
#define simde_neon_assert_float64x1(a, op, b) \
  simde_assert_typev(simde_float64, "f", (sizeof(a) / sizeof(simde_float64)), (const simde_float64*) &(a), op, (const simde_float64*) &(b))
#define simde_neon_assert_float64x1_equal(a, b, precision) \
  simde_assert_f32v_equal(simde_float64, (sizeof(a) / sizeof(simde_float64)), (const simde_float64*) &(a), (const simde_float64*) &(b), precision)

#define simde_neon_assert_int8x16(a, op, b) \
  simde_assert_typev(int8_t, PRId8, (sizeof(a) / sizeof(int8_t)), (const int8_t*) &(a), op, (const int8_t*) &(b))
#define simde_neon_assert_int16x8(a, op, b) \
  simde_assert_typev(int16_t, PRId16, (sizeof(a) / sizeof(int16_t)), (const int16_t*) &(a), op, (const int16_t*) &(b))
#define simde_neon_assert_int32x4(a, op, b) \
  simde_assert_typev(int32_t, PRId32, (sizeof(a) / sizeof(int32_t)), (const int32_t*) &(a), op, (const int32_t*) &(b))
#define simde_neon_assert_int64x2(a, op, b) \
  simde_assert_typev(int64_t, PRId64, (sizeof(a) / sizeof(int64_t)), (const int64_t*) &(a), op, (const int64_t*) &(b))
#define simde_neon_assert_uint8x16(a, op, b) \
  simde_assert_typev(uint8_t, PRId8, (sizeof(a) / sizeof(uint8_t)), (const uint8_t*) &(a), op, (const uint8_t*) &(b))
#define simde_neon_assert_uint16x8(a, op, b) \
  simde_assert_typev(uint16_t, PRId16, (sizeof(a) / sizeof(uint16_t)), (const uint16_t*) &(a), op, (const uint16_t*) &(b))
#define simde_neon_assert_uint32x4(a, op, b) \
  simde_assert_typev(uint32_t, PRId32, (sizeof(a) / sizeof(uint32_t)), (const uint32_t*) &(a), op, (const uint32_t*) &(b))
#define simde_neon_assert_uint64x2(a, op, b) \
  simde_assert_typev(uint64_t, PRId64, (sizeof(a) / sizeof(uint64_t)), (const uint64_t*) &(a), op, (const uint64_t*) &(b))
#define simde_neon_assert_float32x4(a, op, b) \
  simde_assert_typev(simde_float32, "f", (sizeof(a) / sizeof(simde_float32)), (const simde_float32*) &(a), op, (const simde_float32*) &(b))
#define simde_neon_assert_float32x4_equal(a, b, precision) \
  simde_assert_f32v_equal(simde_float32, (sizeof(a) / sizeof(simde_float32)), (const simde_float32*) &(a), (const simde_float32*) &(b), precision)
#define simde_neon_assert_float64x2(a, op, b) \
  simde_assert_typev(simde_float64, "f", (sizeof(a) / sizeof(simde_float64)), (const simde_float64*) &(a), op, (const simde_float64*) &(b))
#define simde_neon_assert_float64x2_equal(a, b, precision) \
  simde_assert_f32v_equal(simde_float64, (sizeof(a) / sizeof(simde_float64)), (const simde_float64*) &(a), (const simde_float64*) &(b), precision)

#include <math.h>

#define SIMDE_NEON_GEN_RAND_ARRAY_FUNC(L, N, V)	\
  SIMDE__FUNCTION_ATTRIBUTES \
  simde_float##L##x##N##_t \
  simde_neon_random_float##L##x##N(void) { \
    simde_float##L v[sizeof(simde_float##L##x##N##_t) / sizeof(simde_float##L)]; \
    for (size_t i = 0 ; i < sizeof(v) / sizeof(v[0]) ; i++) { \
      v[i] = (simde_float##L) (round(random_f64_range(-1000.0, 1000.0) * 100.0) / 100.0); \
    } \
    return simde_vld1##V##_f##L(v); \
  }

SIMDE__FUNCTION_ATTRIBUTES
simde_float32x2_t
simde_neon_random_float32x2(void) {
  simde_float32 v[sizeof(simde_float32x2_t) / sizeof(simde_float32)];
  for (size_t i = 0 ; i < sizeof(v) / sizeof(v[0]) ; i++) {
    v[i] = (simde_float32) (round(random_f64_range(-1000.0, 1000.0) * 100.0) / 100.0);
  }
  return simde_vld1_f32(v);
}

SIMDE__FUNCTION_ATTRIBUTES
simde_float64x1_t
simde_neon_random_float64x1(void) {
  simde_float64 v[sizeof(simde_float64x1_t) / sizeof(simde_float64)];
  for (size_t i = 0 ; i < sizeof(v) / sizeof(v[0]) ; i++) {
    v[i] = (simde_float64) (round(random_f64_range(-1000.0, 1000.0) * 100.0) / 100.0);
  }
  return simde_vld1_f64(v);
}

SIMDE__FUNCTION_ATTRIBUTES
simde_float32x4_t
simde_neon_random_float32x4(void) {
  simde_float32 v[sizeof(simde_float32x4_t) / sizeof(simde_float32)];
  for (size_t i = 0 ; i < sizeof(v) / sizeof(v[0]) ; i++) {
    v[i] = (simde_float32) (round(random_f64_range(-1000.0, 1000.0) * 100.0) / 100.0);
  }
  return simde_vld1q_f32(v);
}

SIMDE__FUNCTION_ATTRIBUTES
simde_float64x2_t
simde_neon_random_float64x2(void) {
  simde_float64 v[sizeof(simde_float64x2_t) / sizeof(simde_float64)];
  for (size_t i = 0 ; i < sizeof(v) / sizeof(v[0]) ; i++) {
    v[i] = (simde_float64) (round(random_f64_range(-1000.0, 1000.0) * 100.0) / 100.0);
  }
  return simde_vld1q_f64(v);
}

HEDLEY_END_C_DECLS

#endif /* !defined(SIMDE_TESTS_NEON_INTERNAL_H) */
