# Supplementary material for: Accurate fusion transcript identification from long- and short-read isoform sequencing at bulk or single-cell resolution
Source: Genome Res. 2025 Apr;35(4):967–86. doi: 10.1101/gr.279200.124 (PMC12047241; doi:10.1101/gr.279200.124)
Supplement: Supplement 11 [file Supplemental_File_1.zip › CTAT-LR-fusion.v1.0.0/ctat-minimap2/lib/simde/test/munit/munit.c]

/* Copyright (c) 2013-2018 Evan Nemerson <evan@nemerson.com>
 *
 * Permission is hereby granted, free of charge, to any person
 * obtaining a copy of this software and associated documentation
 * files (the "Software"), to deal in the Software without
 * restriction, including without limitation the rights to use, copy,
 * modify, merge, publish, distribute, sublicense, and/or sell copies
 * of the Software, and to permit persons to whom the Software is
 * furnished to do so, subject to the following conditions:
 *
 * The above copyright notice and this permission notice shall be
 * included in all copies or substantial portions of the Software.
 *
 * THE SOFTWARE IS PROVIDED "AS IS", WITHOUT WARRANTY OF ANY KIND,
 * EXPRESS OR IMPLIED, INCLUDING BUT NOT LIMITED TO THE WARRANTIES OF
 * MERCHANTABILITY, FITNESS FOR A PARTICULAR PURPOSE AND
 * NONINFRINGEMENT. IN NO EVENT SHALL THE AUTHORS OR COPYRIGHT HOLDERS
 * BE LIABLE FOR ANY CLAIM, DAMAGES OR OTHER LIABILITY, WHETHER IN AN
 * ACTION OF CONTRACT, TORT OR OTHERWISE, ARISING FROM, OUT OF OR IN
 * CONNECTION WITH THE SOFTWARE OR THE USE OR OTHER DEALINGS IN THE
 * SOFTWARE.
 */

/*** Configuration ***/

/* This is just where the output from the test goes.  It's really just
 * meant to let you choose stdout or stderr, but if anyone really want
 * to direct it to a file let me know, it would be fairly easy to
 * support. */
#if !defined(MUNIT_OUTPUT_FILE)
#  define MUNIT_OUTPUT_FILE stdout
#endif

/* This is a bit more useful; it tells µnit how to format the seconds in
 * timed tests.  If your tests run for longer you might want to reduce
 * it, and if your computer is really fast and your tests are tiny you
 * can increase it. */
#if !defined(MUNIT_TEST_TIME_FORMAT)
#  define MUNIT_TEST_TIME_FORMAT "0.8f"
#endif

/* If you have long test names you might want to consider bumping
 * this.  The result information takes 43 characters. */
#if !defined(MUNIT_TEST_NAME_LEN)
#  define MUNIT_TEST_NAME_LEN 37
#endif

/* If you don't like the timing information, you can disable it by
 * defining MUNIT_DISABLE_TIMING. */
#if !defined(MUNIT_DISABLE_TIMING)
#  define MUNIT_ENABLE_TIMING
#endif

/*** End configuration ***/

#if defined(_POSIX_C_SOURCE) && (_POSIX_C_SOURCE < 200809L)
#  undef _POSIX_C_SOURCE
#endif
#if !defined(_POSIX_C_SOURCE)
#  define _POSIX_C_SOURCE 200809L
#endif

/* Solaris freaks out if you try to use a POSIX or SUS standard without
 * the "right" C standard. */
#if defined(_XOPEN_SOURCE)
#  undef _XOPEN_SOURCE
#endif

#if defined(__STDC_VERSION__)
#  if __STDC_VERSION__ >= 201112L
#    define _XOPEN_SOURCE 700
#  elif __STDC_VERSION__ >= 199901L
#    define _XOPEN_SOURCE 600
#  endif
#endif

/* Because, according to Microsoft, POSIX is deprecated.  You've got
 * to appreciate the chutzpah. */
#if defined(_MSC_VER) && !defined(_CRT_NONSTDC_NO_DEPRECATE)
#  define _CRT_NONSTDC_NO_DEPRECATE
#endif

#if defined(__STDC_VERSION__) && (__STDC_VERSION__ >= 199901L)
#  include <stdbool.h>
#elif defined(_WIN32)
/* https://msdn.microsoft.com/en-us/library/tf4dy80a.aspx */
#endif

#include <limits.h>
#include <time.h>
#include <errno.h>
#include <string.h>
#include <stdlib.h>
#include <stdio.h>
#include <stdarg.h>
#include <setjmp.h>

#if !defined(MUNIT_NO_NL_LANGINFO) && !defined(_WIN32)
#define MUNIT_NL_LANGINFO
#include <locale.h>
#include <langinfo.h>
#include <strings.h>
#endif

#if !defined(_WIN32)
#  include <unistd.h>
#  include <sys/types.h>
#  include <sys/wait.h>
#else
#  include <windows.h>
#  include <io.h>
#  include <fcntl.h>
#  if !defined(STDERR_FILENO)
#    define STDERR_FILENO _fileno(stderr)
#  endif
#endif

#include "munit.h"

#define MUNIT_STRINGIFY(x) #x
#define MUNIT_XSTRINGIFY(x) MUNIT_STRINGIFY(x)

#if defined(__GNUC__) || defined(__INTEL_COMPILER) || defined(__SUNPRO_CC) || defined(__IBMCPP__)
#  define MUNIT_THREAD_LOCAL __thread
#elif (defined(__STDC_VERSION__) && (__STDC_VERSION__ >= 201102L)) || defined(_Thread_local)
#  define MUNIT_THREAD_LOCAL _Thread_local
#elif defined(_WIN32)
#  define MUNIT_THREAD_LOCAL __declspec(thread)
#endif

/* MSVC 12.0 will emit a warning at /W4 for code like 'do { ... }
 * while (0)', or 'do { ... } while (1)'.  I'm pretty sure nobody
 * at Microsoft compiles with /W4. */
#if defined(_MSC_VER) && (_MSC_VER <= 1800)
#pragma warning(disable: 4127)
#endif

#if defined(_WIN32) || defined(__EMSCRIPTEN__)
#  define MUNIT_NO_FORK
#endif

#if defined(__EMSCRIPTEN__)
#  define MUNIT_NO_BUFFER
#endif

/*** Logging ***/

static MunitLogLevel munit_log_level_visible = MUNIT_LOG_INFO;
static MunitLogLevel munit_log_level_fatal = MUNIT_LOG_ERROR;

#if defined(MUNIT_THREAD_LOCAL)
static MUNIT_THREAD_LOCAL munit_bool munit_error_jmp_buf_valid = 0;
static MUNIT_THREAD_LOCAL jmp_buf munit_error_jmp_buf;
#endif

/* At certain warning levels, mingw will trigger warnings about
 * suggesting the format attribute, which we've explicity *not* set
 * because it will then choke on our attempts to use the MS-specific
 * I64 modifier for size_t (which we have to use since MSVC doesn't
 * support the C99 z modifier). */

#if defined(__MINGW32__) || defined(__MINGW64__)
#  pragma GCC diagnostic push
#  pragma GCC diagnostic ignored "-Wsuggest-attribute=format"
#endif

MUNIT_PRINTF(5,0)
static void
munit_logf_exv(MunitLogLevel level, FILE* fp, const char* filename, int line, const char* format, va_list ap) {
  if (level < munit_log_level_visible)
    return;

  switch (level) {
    case MUNIT_LOG_DEBUG:
      fputs("Debug", fp);
      break;
    case MUNIT_LOG_INFO:
      fputs("Info", fp);
      break;
    case MUNIT_LOG_WARNING:
      fputs("Warning", fp);
      break;
    case MUNIT_LOG_ERROR:
      fputs("Error", fp);
      break;
    default:
      munit_logf_ex(MUNIT_LOG_ERROR, filename, line, "Invalid log level (%d)", level);
      return;
  }

  fputs(": ", fp);
  if (filename != NULL)
    fprintf(fp, "%s:%d: ", filename, line);
  vfprintf(fp, format, ap);
  fputc('\n', fp);
}

MUNIT_PRINTF(3,4)
static void
munit_logf_internal(MunitLogLevel level, FILE* fp, const char* format, ...) {
  va_list ap;

  va_start(ap, format);
  munit_logf_exv(level, fp, NULL, 0, format, ap);
  va_end(ap);
}

static void
munit_log_internal(MunitLogLevel level, FILE* fp, const char* message) {
  munit_logf_internal(level, fp, "%s", message);
}

void
munit_logf_ex(MunitLogLevel level, const char* filename, int line, const char* format, ...) {
  va_list ap;

  va_start(ap, format);
  munit_logf_exv(level, stderr, filename, line, format, ap);
  va_end(ap);

  if (level >= munit_log_level_fatal) {
#if defined(MUNIT_THREAD_LOCAL)
    if (munit_error_jmp_buf_valid)
      longjmp(munit_error_jmp_buf, 1);
#endif
    abort();
  }
}

void
munit_errorf_ex(const char* filename, int line, const char* format, ...) {
  va_list ap;

  va_start(ap, format);
  munit_logf_exv(MUNIT_LOG_ERROR, stderr, filename, line, format, ap);
  va_end(ap);

#if defined(MUNIT_THREAD_LOCAL)
  if (munit_error_jmp_buf_valid)
    longjmp(munit_error_jmp_buf, 1);
#endif
  abort();
}

#if defined(__MINGW32__) || defined(__MINGW64__)
#pragma GCC diagnostic pop
#endif

#if !defined(MUNIT_STRERROR_LEN)
#  define MUNIT_STRERROR_LEN 80
#endif

static void
munit_log_errno(MunitLogLevel level, FILE* fp, const char* msg) {
#if defined(MUNIT_NO_STRERROR_R) || (defined(__MINGW32__) && !defined(MINGW_HAS_SECURE_API))
  munit_logf_internal(level, fp, "%s: %s (%d)", msg, strerror(errno), errno);
#else
  char munit_error_str[MUNIT_STRERROR_LEN];
  munit_error_str[0] = '\0';

#if !defined(_WIN32)
  strerror_r(errno, munit_error_str, MUNIT_STRERROR_LEN);
#else
  strerror_s(munit_error_str, MUNIT_STRERROR_LEN, errno);
#endif

  munit_logf_internal(level, fp, "%s: %s (%d)", msg, munit_error_str, errno);
#endif
}

/*** Memory allocation ***/

void*
munit_malloc_ex(const char* filename, int line, size_t size) {
  void* ptr;

  if (size == 0)
    return NULL;

  ptr = calloc(1, size);
  if (MUNIT_UNLIKELY(ptr == NULL)) {
    munit_logf_ex(MUNIT_LOG_ERROR, filename, line, "Failed to allocate %" MUNIT_SIZE_MODIFIER "u bytes.", size);
  }

  return ptr;
}

/*** Timer code ***/

#if defined(MUNIT_ENABLE_TIMING)

#define psnip_uint64_t munit_uint64_t
#define psnip_uint32_t munit_uint32_t

/* Code copied from portable-snippets
 * <https://github.com/nemequ/portable-snippets/>.  If you need to
 * change something, please do it there so we can keep the code in
 * sync. */

/* Clocks (v1)
 * Portable Snippets - https://gitub.com/nemequ/portable-snippets
 * Created by Evan Nemerson <evan@nemerson.com>
 *
 *   To the extent possible under law, the authors have waived all
 *   copyright and related or neighboring rights to this code.  For
 *   details, see the Creative Commons Zero 1.0 Universal license at
 *   https://creativecommons.org/publicdomain/zero/1.0/
 */

#if !defined(PSNIP_CLOCK_H)
#define PSNIP_CLOCK_H

#if !defined(psnip_uint64_t)
#  include "../exact-int/exact-int.h"
#endif

#if !defined(PSNIP_CLOCK_STATIC_INLINE)
#  if defined(__GNUC__)
#    define PSNIP_CLOCK__COMPILER_ATTRIBUTES __attribute__((__unused__))
#  else
#    define PSNIP_CLOCK__COMPILER_ATTRIBUTES
#  endif

#  define PSNIP_CLOCK__FUNCTION PSNIP_CLOCK__COMPILER_ATTRIBUTES static
#endif

enum PsnipClockType {
  /* This clock provides the current time, in units since 1970-01-01
   * 00:00:00 UTC not including leap seconds.  In other words, UNIX
   * time.  Keep in mind that this clock doesn't account for leap
   * seconds, and can go backwards (think NTP adjustments). */
  PSNIP_CLOCK_TYPE_WALL = 1,
  /* The CPU time is a clock which increases only when the current
   * process is active (i.e., it doesn't increment while blocking on
   * I/O). */
  PSNIP_CLOCK_TYPE_CPU = 2,
  /* Monotonic time is always running (unlike CPU time), but it only
     ever moves forward unless you reboot the system.  Things like NTP
     adjustments have no effect on this clock. */
  PSNIP_CLOCK_TYPE_MONOTONIC = 3
};

struct PsnipClockTimespec {
  psnip_uint64_t seconds;
  psnip_uint64_t nanoseconds;
};

/* Methods we support: */

#define PSNIP_CLOCK_METHOD_CLOCK_GETTIME                   1
#define PSNIP_CLOCK_METHOD_TIME                            2
#define PSNIP_CLOCK_METHOD_GETTIMEOFDAY                    3
#define PSNIP_CLOCK_METHOD_QUERYPERFORMANCECOUNTER         4
#define PSNIP_CLOCK_METHOD_MACH_ABSOLUTE_TIME              5
#define PSNIP_CLOCK_METHOD_CLOCK                           6
#define PSNIP_CLOCK_METHOD_GETPROCESSTIMES                 7
#define PSNIP_CLOCK_METHOD_GETRUSAGE                       8
#define PSNIP_CLOCK_METHOD_GETSYSTEMTIMEPRECISEASFILETIME  9
#define PSNIP_CLOCK_METHOD_GETTICKCOUNT64                 10

#include <assert.h>

#if defined(HEDLEY_UNREACHABLE)
#  define PSNIP_CLOCK_UNREACHABLE() HEDLEY_UNREACHABLE()
#else
#  define PSNIP_CLOCK_UNREACHABLE() assert(0)
#endif

/* Choose an implementation */

/* #undef PSNIP_CLOCK_WALL_METHOD */
/* #undef PSNIP_CLOCK_CPU_METHOD */
/* #undef PSNIP_CLOCK_MONOTONIC_METHOD */

/* We want to be able to detect the libc implementation, so we include
   <limits.h> (<features.h> isn't available everywhere). */

#if defined(__unix__) || defined(__unix) || defined(__linux__)
#  include <limits.h>
#  include <unistd.h>
#endif

#if defined(_POSIX_TIMERS) && (_POSIX_TIMERS > 0)
/* These are known to work without librt.  If you know of others
 * please let us know so we can add them. */
#  if \
  (defined(__GLIBC__) && (__GLIBC__ > 2 || (__GLIBC__ == 2 && __GLIBC_MINOR__ >= 17))) || \
  (defined(__FreeBSD__))
#    define PSNIP_CLOCK_HAVE_CLOCK_GETTIME
#  elif !defined(PSNIP_CLOCK_NO_LIBRT)
#    define PSNIP_CLOCK_HAVE_CLOCK_GETTIME
#  endif
#endif

#if defined(_WIN32)
#  if !defined(PSNIP_CLOCK_CPU_METHOD)
#    define PSNIP_CLOCK_CPU_METHOD PSNIP_CLOCK_METHOD_GETPROCESSTIMES
#  endif
#  if !defined(PSNIP_CLOCK_MONOTONIC_METHOD)
#    define PSNIP_CLOCK_MONOTONIC_METHOD PSNIP_CLOCK_METHOD_QUERYPERFORMANCECOUNTER
#  endif
#endif

#if defined(__MACH__) && !defined(__gnu_hurd__)
#  if !defined(PSNIP_CLOCK_MONOTONIC_METHOD)
#    define PSNIP_CLOCK_MONOTONIC_METHOD PSNIP_CLOCK_METHOD_MACH_ABSOLUTE_TIME
#  endif
#endif

#if defined(PSNIP_CLOCK_HAVE_CLOCK_GETTIME)
#  include <time.h>
#  if !defined(PSNIP_CLOCK_WALL_METHOD)
#    if defined(CLOCK_REALTIME_PRECISE)
#      define PSNIP_CLOCK_WALL_METHOD PSNIP_CLOCK_METHOD_CLOCK_GETTIME
#      define PSNIP_CLOCK_CLOCK_GETTIME_WALL CLOCK_REALTIME_PRECISE
#    elif !defined(__sun)
#      define PSNIP_CLOCK_WALL_METHOD PSNIP_CLOCK_METHOD_CLOCK_GETTIME
#      define PSNIP_CLOCK_CLOCK_GETTIME_WALL CLOCK_REALTIME
#    endif
#  endif
#  if !defined(PSNIP_CLOCK_CPU_METHOD)
#    if defined(_POSIX_CPUTIME) || defined(CLOCK_PROCESS_CPUTIME_ID)
#      define PSNIP_CLOCK_CPU_METHOD PSNIP_CLOCK_METHOD_CLOCK_GETTIME
#      define PSNIP_CLOCK_CLOCK_GETTIME_CPU CLOCK_PROCESS_CPUTIME_ID
#    elif defined(CLOCK_VIRTUAL)
#      define PSNIP_CLOCK_CPU_METHOD PSNIP_CLOCK_METHOD_CLOCK_GETTIME
#      define PSNIP_CLOCK_CLOCK_GETTIME_CPU CLOCK_VIRTUAL
#    endif
#  endif
#  if !defined(PSNIP_CLOCK_MONOTONIC_METHOD)
#    if defined(CLOCK_MONOTONIC_RAW)
#      define PSNIP_CLOCK_MONOTONIC_METHOD PSNIP_CLOCK_METHOD_CLOCK_GETTIME
#      define PSNIP_CLOCK_CLOCK_GETTIME_MONOTONIC CLOCK_MONOTONIC
#    elif defined(CLOCK_MONOTONIC_PRECISE)
#      define PSNIP_CLOCK_MONOTONIC_METHOD PSNIP_CLOCK_METHOD_CLOCK_GETTIME
#      define PSNIP_CLOCK_CLOCK_GETTIME_MONOTONIC CLOCK_MONOTONIC_PRECISE
#    elif defined(_POSIX_MONOTONIC_CLOCK) || defined(CLOCK_MONOTONIC)
#      define PSNIP_CLOCK_MONOTONIC_METHOD PSNIP_CLOCK_METHOD_CLOCK_GETTIME
#      define PSNIP_CLOCK_CLOCK_GETTIME_MONOTONIC CLOCK_MONOTONIC
#    endif
#  endif
#endif

#if defined(_POSIX_VERSION) && (_POSIX_VERSION >= 200112L)
#  if !defined(PSNIP_CLOCK_WALL_METHOD)
#    define PSNIP_CLOCK_WALL_METHOD PSNIP_CLOCK_METHOD_GETTIMEOFDAY
#  endif
#endif

#if !defined(PSNIP_CLOCK_WALL_METHOD)
#  define PSNIP_CLOCK_WALL_METHOD PSNIP_CLOCK_METHOD_TIME
#endif

#if !defined(PSNIP_CLOCK_CPU_METHOD)
#  define PSNIP_CLOCK_CPU_METHOD PSNIP_CLOCK_METHOD_CLOCK
#endif

/* Primarily here for testing. */
#if !defined(PSNIP_CLOCK_MONOTONIC_METHOD) && defined(PSNIP_CLOCK_REQUIRE_MONOTONIC)
#  error No monotonic clock found.
#endif

/* Implementations */

#if \
  (defined(PSNIP_CLOCK_CPU_METHOD)       && (PSNIP_CLOCK_CPU_METHOD       == PSNIP_CLOCK_METHOD_CLOCK_GETTIME)) || \
  (defined(PSNIP_CLOCK_WALL_METHOD)      && (PSNIP_CLOCK_WALL_METHOD      == PSNIP_CLOCK_METHOD_CLOCK_GETTIME)) || \
  (defined(PSNIP_CLOCK_MONOTONIC_METHOD) && (PSNIP_CLOCK_MONOTONIC_METHOD == PSNIP_CLOCK_METHOD_CLOCK_GETTIME)) || \
  (defined(PSNIP_CLOCK_CPU_METHOD)       && (PSNIP_CLOCK_CPU_METHOD       == PSNIP_CLOCK_METHOD_CLOCK)) || \
  (defined(PSNIP_CLOCK_WALL_METHOD)      && (PSNIP_CLOCK_WALL_METHOD      == PSNIP_CLOCK_METHOD_CLOCK)) || \
  (defined(PSNIP_CLOCK_MONOTONIC_METHOD) && (PSNIP_CLOCK_MONOTONIC_METHOD == PSNIP_CLOCK_METHOD_CLOCK)) || \
  (defined(PSNIP_CLOCK_CPU_METHOD)       && (PSNIP_CLOCK_CPU_METHOD       == PSNIP_CLOCK_METHOD_TIME)) || \
  (defined(PSNIP_CLOCK_WALL_METHOD)      && (PSNIP_CLOCK_WALL_METHOD      == PSNIP_CLOCK_METHOD_TIME)) || \
  (defined(PSNIP_CLOCK_MONOTONIC_METHOD) && (PSNIP_CLOCK_MONOTONIC_METHOD == PSNIP_CLOCK_METHOD_TIME))
#  include <time.h>
#endif

#if \
  (defined(PSNIP_CLOCK_CPU_METHOD)       && (PSNIP_CLOCK_CPU_METHOD       == PSNIP_CLOCK_METHOD_GETTIMEOFDAY)) || \
  (defined(PSNIP_CLOCK_WALL_METHOD)      && (PSNIP_CLOCK_WALL_METHOD      == PSNIP_CLOCK_METHOD_GETTIMEOFDAY)) || \
  (defined(PSNIP_CLOCK_MONOTONIC_METHOD) && (PSNIP_CLOCK_MONOTONIC_METHOD == PSNIP_CLOCK_METHOD_GETTIMEOFDAY))
#  include <sys/time.h>
#endif

#if \
  (defined(PSNIP_CLOCK_CPU_METHOD)       && (PSNIP_CLOCK_CPU_METHOD       == PSNIP_CLOCK_METHOD_GETPROCESSTIMES)) || \
  (defined(PSNIP_CLOCK_WALL_METHOD)      && (PSNIP_CLOCK_WALL_METHOD      == PSNIP_CLOCK_METHOD_GETPROCESSTIMES)) || \
  (defined(PSNIP_CLOCK_MONOTONIC_METHOD) && (PSNIP_CLOCK_MONOTONIC_METHOD == PSNIP_CLOCK_METHOD_GETPROCESSTIMES)) || \
  (defined(PSNIP_CLOCK_CPU_METHOD)       && (PSNIP_CLOCK_CPU_METHOD       == PSNIP_CLOCK_METHOD_GETTICKCOUNT64)) || \
  (defined(PSNIP_CLOCK_WALL_METHOD)      && (PSNIP_CLOCK_WALL_METHOD      == PSNIP_CLOCK_METHOD_GETTICKCOUNT64)) || \
  (defined(PSNIP_CLOCK_MONOTONIC_METHOD) && (PSNIP_CLOCK_MONOTONIC_METHOD == PSNIP_CLOCK_METHOD_GETTICKCOUNT64))
#  include <windows.h>
#endif

#if \
  (defined(PSNIP_CLOCK_CPU_METHOD)       && (PSNIP_CLOCK_CPU_METHOD       == PSNIP_CLOCK_METHOD_GETRUSAGE)) || \
  (defined(PSNIP_CLOCK_WALL_METHOD)      && (PSNIP_CLOCK_WALL_METHOD      == PSNIP_CLOCK_METHOD_GETRUSAGE)) || \
  (defined(PSNIP_CLOCK_MONOTONIC_METHOD) && (PSNIP_CLOCK_MONOTONIC_METHOD == PSNIP_CLOCK_METHOD_GETRUSAGE))
#  include <sys/time.h>
#  include <sys/resource.h>
#endif

#if \
  (defined(PSNIP_CLOCK_CPU_METHOD)       && (PSNIP_CLOCK_CPU_METHOD       == PSNIP_CLOCK_METHOD_MACH_ABSOLUTE_TIME)) || \
  (defined(PSNIP_CLOCK_WALL_METHOD)      && (PSNIP_CLOCK_WALL_METHOD      == PSNIP_CLOCK_METHOD_MACH_ABSOLUTE_TIME)) || \
  (defined(PSNIP_CLOCK_MONOTONIC_METHOD) && (PSNIP_CLOCK_MONOTONIC_METHOD == PSNIP_CLOCK_METHOD_MACH_ABSOLUTE_TIME))
#  include <CoreServices/CoreServices.h>
#  include <mach/mach.h>
#  include <mach/mach_time.h>
#endif

/*** Implementations ***/

#define PSNIP_CLOCK_NSEC_PER_SEC ((psnip_uint32_t) (1000000000ULL))

#if \
  (defined(PSNIP_CLOCK_CPU_METHOD)       && (PSNIP_CLOCK_CPU_METHOD       == PSNIP_CLOCK_METHOD_CLOCK_GETTIME)) || \
  (defined(PSNIP_CLOCK_WALL_METHOD)      && (PSNIP_CLOCK_WALL_METHOD      == PSNIP_CLOCK_METHOD_CLOCK_GETTIME)) || \
  (defined(PSNIP_CLOCK_MONOTONIC_METHOD) && (PSNIP_CLOCK_MONOTONIC_METHOD == PSNIP_CLOCK_METHOD_CLOCK_GETTIME))
PSNIP_CLOCK__FUNCTION psnip_uint32_t
psnip_clock__clock_getres (clockid_t clk_id) {
  struct timespec res;
  int r;

  r = clock_getres(clk_id, &res);
  if (r != 0)
    return 0;

  return (psnip_uint32_t) (PSNIP_CLOCK_NSEC_PER_SEC / res.tv_nsec);
}

PSNIP_CLOCK__FUNCTION int
psnip_clock__clock_gettime (clockid_t clk_id, struct PsnipClockTimespec* res) {
  struct timespec ts;

  if (clock_gettime(clk_id, &ts) != 0)
    return -10;

  res->seconds = (psnip_uint64_t) (ts.tv_sec);
  res->nanoseconds = (psnip_uint64_t) (ts.tv_nsec);

  return 0;
}
#endif

PSNIP_CLOCK__FUNCTION psnip_uint32_t
psnip_clock_wall_get_precision (void) {
#if !defined(PSNIP_CLOCK_WALL_METHOD)
  return 0;
#elif defined(PSNIP_CLOCK_WALL_METHOD) && PSNIP_CLOCK_WALL_METHOD == PSNIP_CLOCK_METHOD_CLOCK_GETTIME
  return psnip_clock__clock_getres(PSNIP_CLOCK_CLOCK_GETTIME_WALL);
#elif defined(PSNIP_CLOCK_WALL_METHOD) && PSNIP_CLOCK_WALL_METHOD == PSNIP_CLOCK_METHOD_GETTIMEOFDAY
  return 1000000;
#elif defined(PSNIP_CLOCK_WALL_METHOD) && PSNIP_CLOCK_WALL_METHOD == PSNIP_CLOCK_METHOD_TIME
  return 1;
#else
  return 0;
#endif
}

PSNIP_CLOCK__FUNCTION int
psnip_clock_wall_get_time (struct PsnipClockTimespec* res) {
  (void) res;

#if !defined(PSNIP_CLOCK_WALL_METHOD)
  return -2;
#elif defined(PSNIP_CLOCK_WALL_METHOD) && PSNIP_CLOCK_WALL_METHOD == PSNIP_CLOCK_METHOD_CLOCK_GETTIME
  return psnip_clock__clock_gettime(PSNIP_CLOCK_CLOCK_GETTIME_WALL, res);
#elif defined(PSNIP_CLOCK_WALL_METHOD) && PSNIP_CLOCK_WALL_METHOD == PSNIP_CLOCK_METHOD_TIME
  res->seconds = time(NULL);
  res->nanoseconds = 0;
#elif defined(PSNIP_CLOCK_WALL_METHOD) && PSNIP_CLOCK_WALL_METHOD == PSNIP_CLOCK_METHOD_GETTIMEOFDAY
  struct timeval tv;

  if (gettimeofday(&tv, NULL) != 0)
    return -6;

  res->seconds = tv.tv_sec;
  res->nanoseconds = tv.tv_usec * 1000;
#else
  return -2;
#endif

  return 0;
}

PSNIP_CLOCK__FUNCTION psnip_uint32_t
psnip_clock_cpu_get_precision (void) {
#if !defined(PSNIP_CLOCK_CPU_METHOD)
  return 0;
#elif defined(PSNIP_CLOCK_CPU_METHOD) && PSNIP_CLOCK_CPU_METHOD == PSNIP_CLOCK_METHOD_CLOCK_GETTIME
  return psnip_clock__clock_getres(PSNIP_CLOCK_CLOCK_GETTIME_CPU);
#elif defined(PSNIP_CLOCK_CPU_METHOD) && PSNIP_CLOCK_CPU_METHOD == PSNIP_CLOCK_METHOD_CLOCK
  return CLOCKS_PER_SEC;
#elif defined(PSNIP_CLOCK_CPU_METHOD) && PSNIP_CLOCK_CPU_METHOD == PSNIP_CLOCK_METHOD_GETPROCESSTIMES
  return PSNIP_CLOCK_NSEC_PER_SEC / 100;
#else
  return 0;
#endif
}

PSNIP_CLOCK__FUNCTION int
psnip_clock_cpu_get_time (struct PsnipClockTimespec* res) {
#if !defined(PSNIP_CLOCK_CPU_METHOD)
  (void) res;
  return -2;
#elif defined(PSNIP_CLOCK_CPU_METHOD) && PSNIP_CLOCK_CPU_METHOD == PSNIP_CLOCK_METHOD_CLOCK_GETTIME
  return psnip_clock__clock_gettime(PSNIP_CLOCK_CLOCK_GETTIME_CPU, res);
#elif defined(PSNIP_CLOCK_CPU_METHOD) && PSNIP_CLOCK_CPU_METHOD == PSNIP_CLOCK_METHOD_CLOCK
  clock_t t = clock();
  if (t == ((clock_t) -1))
    return -5;
  res->seconds = t / CLOCKS_PER_SEC;
  res->nanoseconds = (t % CLOCKS_PER_SEC) * (PSNIP_CLOCK_NSEC_PER_SEC / CLOCKS_PER_SEC);
#elif defined(PSNIP_CLOCK_CPU_METHOD) && PSNIP_CLOCK_CPU_METHOD == PSNIP_CLOCK_METHOD_GETPROCESSTIMES
  FILETIME CreationTime, ExitTime, KernelTime, UserTime;
  LARGE_INTEGER date, adjust;

  if (!GetProcessTimes(GetCurrentProcess(), &CreationTime, &ExitTime, &KernelTime, &UserTime))
    return -7;

  /* http://www.frenk.com/2009/12/convert-filetime-to-unix-timestamp/ */
  date.HighPart = UserTime.dwHighDateTime;
  date.LowPart = UserTime.dwLowDateTime;
  adjust.QuadPart = 11644473600000 * 10000;
  date.QuadPart -= adjust.QuadPart;

  res->seconds = date.QuadPart / 10000000;
  res->nanoseconds = (date.QuadPart % 10000000) * (PSNIP_CLOCK_NSEC_PER_SEC / 100);
#elif PSNIP_CLOCK_CPU_METHOD == PSNIP_CLOCK_METHOD_GETRUSAGE
  struct rusage usage;
  if (getrusage(RUSAGE_SELF, &usage) != 0)
    return -8;

  res->seconds = usage.ru_utime.tv_sec;
  res->nanoseconds = tv.tv_usec * 1000;
#else
  (void) res;
  return -2;
#endif

  return 0;
}

PSNIP_CLOCK__FUNCTION psnip_uint32_t
psnip_clock_monotonic_get_precision (void) {
#if !defined(PSNIP_CLOCK_MONOTONIC_METHOD)
  return 0;
#elif defined(PSNIP_CLOCK_MONOTONIC_METHOD) && PSNIP_CLOCK_MONOTONIC_METHOD == PSNIP_CLOCK_METHOD_CLOCK_GETTIME
  return psnip_clock__clock_getres(PSNIP_CLOCK_CLOCK_GETTIME_MONOTONIC);
#elif defined(PSNIP_CLOCK_MONOTONIC_METHOD) && PSNIP_CLOCK_MONOTONIC_METHOD == PSNIP_CLOCK_METHOD_MACH_ABSOLUTE_TIME
  static mach_timebase_info_data_t tbi = { 0, };
  if (tbi.denom == 0)
    mach_timebase_info(&tbi);
  return (psnip_uint32_t) (tbi.numer / tbi.denom);
#elif defined(PSNIP_CLOCK_MONOTONIC_METHOD) && PSNIP_CLOCK_MONOTONIC_METHOD == PSNIP_CLOCK_METHOD_GETTICKCOUNT64
  return 1000;
#elif defined(PSNIP_CLOCK_MONOTONIC_METHOD) && PSNIP_CLOCK_MONOTONIC_METHOD == PSNIP_CLOCK_METHOD_QUERYPERFORMANCECOUNTER
  LARGE_INTEGER Frequency;
  QueryPerformanceFrequency(&Frequency);
  return (psnip_uint32_t) ((Frequency.QuadPart > PSNIP_CLOCK_NSEC_PER_SEC) ? PSNIP_CLOCK_NSEC_PER_SEC : Frequency.QuadPart);
#else
  return 0;
#endif
}

PSNIP_CLOCK__FUNCTION int
psnip_clock_monotonic_get_time (struct PsnipClockTimespec* res) {
#if !defined(PSNIP_CLOCK_MONOTONIC_METHOD)
  (void) res;
  return -2;
#elif defined(PSNIP_CLOCK_MONOTONIC_METHOD) && PSNIP_CLOCK_MONOTONIC_METHOD == PSNIP_CLOCK_METHOD_CLOCK_GETTIME
  return psnip_clock__clock_gettime(PSNIP_CLOCK_CLOCK_GETTIME_MONOTONIC, res);
#elif defined(PSNIP_CLOCK_MONOTONIC_METHOD) && PSNIP_CLOCK_MONOTONIC_METHOD == PSNIP_CLOCK_METHOD_MACH_ABSOLUTE_TIME
  psnip_uint64_t nsec = mach_absolute_time();
  static mach_timebase_info_data_t tbi = { 0, };
  if (tbi.denom == 0)
    mach_timebase_info(&tbi);
  nsec *= ((psnip_uint64_t) tbi.numer) / ((psnip_uint64_t) tbi.denom);
  res->seconds = nsec / PSNIP_CLOCK_NSEC_PER_SEC;
  res->nanoseconds = nsec % PSNIP_CLOCK_NSEC_PER_SEC;
#elif defined(PSNIP_CLOCK_MONOTONIC_METHOD) && PSNIP_CLOCK_MONOTONIC_METHOD == PSNIP_CLOCK_METHOD_QUERYPERFORMANCECOUNTER
  LARGE_INTEGER t, f;
  if (QueryPerformanceCounter(&t) == 0)
    return -12;

  QueryPerformanceFrequency(&f);
  res->seconds = t.QuadPart / f.QuadPart;
  res->nanoseconds = t.QuadPart % f.QuadPart;
  if (f.QuadPart > PSNIP_CLOCK_NSEC_PER_SEC)
    res->nanoseconds /= f.QuadPart / PSNIP_CLOCK_NSEC_PER_SEC;
  else
    res->nanoseconds *= PSNIP_CLOCK_NSEC_PER_SEC / f.QuadPart;
#elif defined(PSNIP_CLOCK_MONOTONIC_METHOD) && PSNIP_CLOCK_MONOTONIC_METHOD == PSNIP_CLOCK_METHOD_GETTICKCOUNT64
  const ULONGLONG msec = GetTickCount64();
  res->seconds = msec / 1000;
  res->nanoseconds = sec % 1000;
#else
  return -2;
#endif

  return 0;
}

/* Returns the number of ticks per second for the specified clock.
 * For example, a clock with millisecond precision would return 1000,
 * and a clock with 1 second (such as the time() function) would
 * return 1.
 *
 * If the requested clock isn't available, it will return 0.
 * Hopefully this will be rare, but if it happens to you please let us
 * know so we can work on finding a way to support your system.
 *
 * Note that different clocks on the same system often have a
 * different precisions.
 */
PSNIP_CLOCK__FUNCTION psnip_uint32_t
psnip_clock_get_precision (enum PsnipClockType clock_type) {
  switch (clock_type) {
    case PSNIP_CLOCK_TYPE_MONOTONIC:
      return psnip_clock_monotonic_get_precision ();
    case PSNIP_CLOCK_TYPE_CPU:
      return psnip_clock_cpu_get_precision ();
    case PSNIP_CLOCK_TYPE_WALL:
      return psnip_clock_wall_get_precision ();
  }

  PSNIP_CLOCK_UNREACHABLE();
  return 0;
}

/* Set the provided timespec to the requested time.  Returns 0 on
 * success, or a negative value on failure. */
PSNIP_CLOCK__FUNCTION int
psnip_clock_get_time (enum PsnipClockType clock_type, struct PsnipClockTimespec* res) {
  assert(res != NULL);

  switch (clock_type) {
    case PSNIP_CLOCK_TYPE_MONOTONIC:
      return psnip_clock_monotonic_get_time (res);
    case PSNIP_CLOCK_TYPE_CPU:
      return psnip_clock_cpu_get_time (res);
    case PSNIP_CLOCK_TYPE_WALL:
      return psnip_clock_wall_get_time (res);
  }

  return -1;
}

#endif /* !defined(PSNIP_CLOCK_H) */

static psnip_uint64_t
munit_clock_get_elapsed(struct PsnipClockTimespec* start, struct PsnipClockTimespec* end) {
  psnip_uint64_t r = (end->seconds - start->seconds) * PSNIP_CLOCK_NSEC_PER_SEC;
  if (end->nanoseconds < start->nanoseconds) {
    r -= (start->nanoseconds - end->nanoseconds);
  } else {
    r += (end->nanoseconds - start->nanoseconds);
  }
  return r;
}

#else
#  include <time.h>
#endif /* defined(MUNIT_ENABLE_TIMING) */

/*** PRNG stuff ***/

/* This is (unless I screwed up, which is entirely possible) the
 * version of PCG with 32-bit state.  It was chosen because it has a
 * small enough state that we should reliably be able to use CAS
 * instead of requiring a lock for thread-safety.
 *
 * If I did screw up, I probably will not bother changing it unless
 * there is a significant bias.  It's really not important this be
 * particularly strong, as long as it is fairly random it's much more
 * important that it be reproducible, so bug reports have a better
 * chance of being reproducible. */

#if defined(__STDC_VERSION__) && (__STDC_VERSION__ >= 201112L) && !defined(__STDC_NO_ATOMICS__) && !defined(__EMSCRIPTEN__) && (!defined(__GNUC_MINOR__) || (__GNUC__ > 4) || (__GNUC__ == 4 && __GNUC_MINOR__ > 8))
#  define HAVE_STDATOMIC
#elif defined(__clang__)
#  if __has_extension(c_atomic)
#    define HAVE_CLANG_ATOMICS
#  endif
#endif

/* Workaround for http://llvm.org/bugs/show_bug.cgi?id=26911 */
#if defined(__clang__) && defined(_WIN32)
#  undef HAVE_STDATOMIC
#  if defined(__c2__)
#    undef HAVE_CLANG_ATOMICS
#  endif
#endif

#if defined(_OPENMP)
#  define ATOMIC_UINT32_T uint32_t
#  define ATOMIC_UINT32_INIT(x) (x)
#elif defined(HAVE_STDATOMIC)
#  include <stdatomic.h>
#  define ATOMIC_UINT32_T _Atomic uint32_t
#  define ATOMIC_UINT32_INIT(x) ATOMIC_VAR_INIT(x)
#elif defined(HAVE_CLANG_ATOMICS)
#  define ATOMIC_UINT32_T _Atomic uint32_t
#  define ATOMIC_UINT32_INIT(x) (x)
#elif defined(_WIN32)
#  define ATOMIC_UINT32_T volatile LONG
#  define ATOMIC_UINT32_INIT(x) (x)
#else
#  define ATOMIC_UINT32_T volatile uint32_t
#  define ATOMIC_UINT32_INIT(x) (x)
#endif

static ATOMIC_UINT32_T munit_rand_state = ATOMIC_UINT32_INIT(42);

#if defined(_OPENMP)
static inline void
munit_atomic_store(ATOMIC_UINT32_T* dest, ATOMIC_UINT32_T value) {
#pragma omp critical (munit_atomics)
  *dest = value;
}

static inline uint32_t
munit_atomic_load(ATOMIC_UINT32_T* src) {
  int ret;
#pragma omp critical (munit_atomics)
  ret = *src;
  return ret;
}

static inline uint32_t
munit_atomic_cas(ATOMIC_UINT32_T* dest, ATOMIC_UINT32_T* expected, ATOMIC_UINT32_T desired) {
  munit_bool ret;

#pragma omp critical (munit_atomics)
  {
    if (*dest == *expected) {
      *dest = desired;
      ret = 1;
    } else {
      ret = 0;
    }
  }

  return ret;
}
#elif defined(HAVE_STDATOMIC)
#  define munit_atomic_store(dest, value)         atomic_store(dest, value)
#  define munit_atomic_load(src)                  atomic_load(src)
#  define munit_atomic_cas(dest, expected, value) atomic_compare_exchange_weak(dest, expected, value)
#elif defined(HAVE_CLANG_ATOMICS)
#  define munit_atomic_store(dest, value)         __c11_atomic_store(dest, value, __ATOMIC_SEQ_CST)
#  define munit_atomic_load(src)                  __c11_atomic_load(src, __ATOMIC_SEQ_CST)
#  define munit_atomic_cas(dest, expected, value) __c11_atomic_compare_exchange_weak(dest, expected, value, __ATOMIC_SEQ_CST, __ATOMIC_SEQ_CST)
#elif defined(__GNUC__) && (__GNUC__ > 4) || (__GNUC__ == 4 && __GNUC_MINOR__ >= 7)
#  define munit_atomic_store(dest, value)         __atomic_store_n(dest, value, __ATOMIC_SEQ_CST)
#  define munit_atomic_load(src)                  __atomic_load_n(src, __ATOMIC_SEQ_CST)
#  define munit_atomic_cas(dest, expected, value) __atomic_compare_exchange_n(dest, expected, value, 1, __ATOMIC_SEQ_CST, __ATOMIC_SEQ_CST)
#elif defined(__GNUC__) && (__GNUC__ >= 4)
#  define munit_atomic_store(dest,value)          do { *(dest) = (value); } while (0)
#  define munit_atomic_load(src)                  (*(src))
#  define munit_atomic_cas(dest, expected, value) __sync_bool_compare_and_swap(dest, *expected, value)
#elif defined(_WIN32) /* Untested */
#  define munit_atomic_store(dest,value)          do { *(dest) = (value); } while (0)
#  define munit_atomic_load(src)                  (*(src))
#  define munit_atomic_cas(dest, expected, value) InterlockedCompareExchange((dest), (value), *(expected))
#else
#  warning No atomic implementation, PRNG will not be thread-safe
#  define munit_atomic_store(dest, value)         do { *(dest) = (value); } while (0)
#  define munit_atomic_load(src)                  (*(src))
static inline munit_bool
munit_atomic_cas(ATOMIC_UINT32_T* dest, ATOMIC_UINT32_T* expected, ATOMIC_UINT32_T desired) {
  if (*dest == *expected) {
    *dest = desired;
    return 1;
  } else {
    return 0;
  }
}
#endif

#define MUNIT_PRNG_MULTIPLIER (747796405U)
#define MUNIT_PRNG_INCREMENT  (1729U)

static munit_uint32_t
munit_rand_next_state(munit_uint32_t state) {
  return state * MUNIT_PRNG_MULTIPLIER + MUNIT_PRNG_INCREMENT;
}

static munit_uint32_t
munit_rand_from_state(munit_uint32_t state) {
  munit_uint32_t res = ((state >> ((state >> 28) + 4)) ^ state) * (277803737U);
  res ^= res >> 22;
  return res;
}

void
munit_rand_seed(munit_uint32_t seed) {
  munit_uint32_t state = munit_rand_next_state(seed + MUNIT_PRNG_INCREMENT);
  munit_atomic_store(&munit_rand_state, state);
}

static munit_uint32_t
munit_rand_generate_seed(void) {
  munit_uint32_t seed, state;
#if defined(MUNIT_ENABLE_TIMING)
  struct PsnipClockTimespec wc = { 0, };

  psnip_clock_get_time(PSNIP_CLOCK_TYPE_WALL, &wc);
  seed = (munit_uint32_t) wc.nanoseconds;
#else
  seed = (munit_uint32_t) time(NULL);
#endif

  state = munit_rand_next_state(seed + MUNIT_PRNG_INCREMENT);
  return munit_rand_from_state(state);
}

static munit_uint32_t
munit_rand_state_uint32(munit_uint32_t* state) {
  const munit_uint32_t old = *state;
  *state = munit_rand_next_state(old);
  return munit_rand_from_state(old);
}

munit_uint32_t
munit_rand_uint32(void) {
  munit_uint32_t old, state;

  do {
    old = munit_atomic_load(&munit_rand_state);
    state = munit_rand_next_state(old);
  } while (!munit_atomic_cas(&munit_rand_state, &old, state));

  return munit_rand_from_state(old);
}

static void
munit_rand_state_memory(munit_uint32_t* state, size_t size, munit_uint8_t data[MUNIT_ARRAY_PARAM(size)]) {
  size_t members_remaining = size / sizeof(munit_uint32_t);
  size_t bytes_remaining = size % sizeof(munit_uint32_t);
  munit_uint8_t* b = data;
  munit_uint32_t rv;
  while (members_remaining-- > 0) {
    rv = munit_rand_state_uint32(state);
    memcpy(b, &rv, sizeof(munit_uint32_t));
    b += sizeof(munit_uint32_t);
  }
  if (bytes_remaining != 0) {
    rv = munit_rand_state_uint32(state);
    memcpy(b, &rv, bytes_remaining);
  }
}

void
munit_rand_memory(size_t size, munit_uint8_t data[MUNIT_ARRAY_PARAM(size)]) {
  munit_uint32_t old, state;

  do {
    state = old = munit_atomic_load(&munit_rand_state);
    munit_rand_state_memory(&state, size, data);
  } while (!munit_atomic_cas(&munit_rand_state, &old, state));
}

static munit_uint32_t
munit_rand_state_at_most(munit_uint32_t* state, munit_uint32_t salt, munit_uint32_t max) {
  /* We want (UINT32_MAX + 1) % max, which in unsigned arithmetic is the same
   * as (UINT32_MAX + 1 - max) % max = -max % max. We compute -max using not
   * to avoid compiler warnings.
   */
  const munit_uint32_t min = (~max + 1U) % max;
  munit_uint32_t x;

  if (max == (~((munit_uint32_t) 0U)))
    return munit_rand_state_uint32(state) ^ salt;

  max++;

  do {
    x = munit_rand_state_uint32(state) ^ salt;
  } while (x < min);

  return x % max;
}

static munit_uint32_t
munit_rand_at_most(munit_uint32_t salt, munit_uint32_t max) {
  munit_uint32_t old, state;
  munit_uint32_t retval;

  do {
    state = old = munit_atomic_load(&munit_rand_state);
    retval = munit_rand_state_at_most(&state, salt, max);
  } while (!munit_atomic_cas(&munit_rand_state, &old, state));

  return retval;
}

int
munit_rand_int_range(int min, int max) {
  munit_uint64_t range = (munit_uint64_t) max - (munit_uint64_t) min;

  if (min > max)
    return munit_rand_int_range(max, min);

  if (range > (~((munit_uint32_t) 0U)))
    range = (~((munit_uint32_t) 0U));

  return min + munit_rand_at_most(0, (munit_uint32_t) range);
}

double
munit_rand_double(void) {
  munit_uint32_t old, state;
  double retval = 0.0;

  do {
    state = old = munit_atomic_load(&munit_rand_state);

    /* See http://mumble.net/~campbell/tmp/random_real.c for how to do
     * this right.  Patches welcome if you feel that this is too
     * biased. */
    retval = munit_rand_state_uint32(&state) / ((~((munit_uint32_t) 0U)) + 1.0);
  } while (!munit_atomic_cas(&munit_rand_state, &old, state));

  return retval;
}

/*** Test suite handling ***/

typedef struct {
  unsigned int successful;
  unsigned int skipped;
  unsigned int failed;
  unsigned int errored;
#if defined(MUNIT_ENABLE_TIMING)
  munit_uint64_t cpu_clock;
  munit_uint64_t wall_clock;
#endif
} MunitReport;

typedef struct {
  const char* prefix;
  const MunitSuite* suite;
  const char** tests;
  munit_uint32_t seed;
  unsigned int iterations;
  MunitParameter* parameters;
  munit_bool single_parameter_mode;
  void* user_data;
  MunitReport report;
  munit_bool colorize;
  munit_bool fork;
  munit_bool show_stderr;
  munit_bool fatal_failures;
} MunitTestRunner;

const char*
munit_parameters_get(const MunitParameter params[], const char* key) {
  const MunitParameter* param;

  for (param = params ; param != NULL && param->name != NULL ; param++)
    if (strcmp(param->name, key) == 0)
      return param->value;
  return NULL;
}

#if defined(MUNIT_ENABLE_TIMING)
static void
munit_print_time(FILE* fp, munit_uint64_t nanoseconds) {
  fprintf(fp, "%" MUNIT_TEST_TIME_FORMAT, ((double) nanoseconds) / ((double) PSNIP_CLOCK_NSEC_PER_SEC));
}
#endif

/* Add a paramter to an array of parameters. */
static MunitResult
munit_parameters_add(size_t* params_size, MunitParameter* params[MUNIT_ARRAY_PARAM(*params_size)], char* name, char* value) {
  *params = realloc(*params, sizeof(MunitParameter) * (*params_size + 2));
  if (*params == NULL)
    return MUNIT_ERROR;

  (*params)[*params_size].name = name;
  (*params)[*params_size].value = value;
  (*params_size)++;
  (*params)[*params_size].name = NULL;
  (*params)[*params_size].value = NULL;

  return MUNIT_OK;
}

/* Concatenate two strings, but just return one of the components
 * unaltered if the other is NULL or "". */
static char*
munit_maybe_concat(size_t* len, char* prefix, char* suffix) {
  char* res;
  size_t res_l;
  const size_t prefix_l = prefix != NULL ? strlen(prefix) : 0;
  const size_t suffix_l = suffix != NULL ? strlen(suffix) : 0;
  if (prefix_l == 0 && suffix_l == 0) {
    res = NULL;
    res_l = 0;
  } else if (prefix_l == 0 && suffix_l != 0) {
    res = suffix;
    res_l = suffix_l;
  } else if (prefix_l != 0 && suffix_l == 0) {
    res = prefix;
    res_l = prefix_l;
  } else {
    res_l = prefix_l + suffix_l;
    res = malloc(res_l + 1);
    memcpy(res, prefix, prefix_l);
    memcpy(res + prefix_l, suffix, suffix_l);
    res[res_l] = 0;
  }

  if (len != NULL)
    *len = res_l;

  return res;
}

/* Possbily free a string returned by munit_maybe_concat. */
static void
munit_maybe_free_concat(char* s, const char* prefix, const char* suffix) {
  if (prefix != s && suffix != s)
    free(s);
}

/* Cheap string hash function, just used to salt the PRNG. */
static munit_uint32_t
munit_str_hash(const char* name) {
  const char *p;
  munit_uint32_t h = 5381U;

  for (p = name; *p != '\0'; p++)
    h = (h << 5) + h + *p;

  return h;
}

static void
munit_splice(int from, int to) {
  munit_uint8_t buf[1024];
#if !defined(_WIN32)
  ssize_t len;
  ssize_t bytes_written;
  ssize_t write_res;
#else
  int len;
  int bytes_written;
  int write_res;
#endif
  do {
    len = read(from, buf, sizeof(buf));
    if (len > 0) {
      bytes_written = 0;
      do {
        write_res = write(to, buf + bytes_written, len - bytes_written);
        if (write_res < 0)
          break;
        bytes_written += write_res;
      } while (bytes_written < len);
    }
    else
      break;
  } while (1);
}

/* This is the part that should be handled in the child process */
static MunitResult
munit_test_runner_exec(MunitTestRunner* runner, const MunitTest* test, const MunitParameter params[], MunitReport* report) {
  unsigned int iterations = runner->iterations;
  MunitResult result = MUNIT_FAIL;
#if defined(MUNIT_ENABLE_TIMING)
  struct PsnipClockTimespec wall_clock_begin = { 0, }, wall_clock_end = { 0, };
  struct PsnipClockTimespec cpu_clock_begin = { 0, }, cpu_clock_end = { 0, };
#endif
  unsigned int i = 0;

  if ((test->options & MUNIT_TEST_OPTION_SINGLE_ITERATION) == MUNIT_TEST_OPTION_SINGLE_ITERATION)
    iterations = 1;
  else if (iterations == 0)
    iterations = runner->suite->iterations;

  munit_rand_seed(runner->seed);

  do {
    void* data = (test->setup == NULL) ? runner->user_data : test->setup(params, runner->user_data);

#if defined(MUNIT_ENABLE_TIMING)
    psnip_clock_get_time(PSNIP_CLOCK_TYPE_WALL, &wall_clock_begin);
    psnip_clock_get_time(PSNIP_CLOCK_TYPE_CPU, &cpu_clock_begin);
#endif

    result = test->test(params, data);

#if defined(MUNIT_ENABLE_TIMING)
    psnip_clock_get_time(PSNIP_CLOCK_TYPE_WALL, &wall_clock_end);
    psnip_clock_get_time(PSNIP_CLOCK_TYPE_CPU, &cpu_clock_end);
#endif

    if (test->tear_down != NULL)
      test->tear_down(data);

    if (MUNIT_LIKELY(result == MUNIT_OK)) {
      report->successful++;
#if defined(MUNIT_ENABLE_TIMING)
      report->wall_clock += munit_clock_get_elapsed(&wall_clock_begin, &wall_clock_end);
      report->cpu_clock += munit_clock_get_elapsed(&cpu_clock_begin, &cpu_clock_end);
#endif
    } else {
      switch ((int) result) {
        case MUNIT_SKIP:
          report->skipped++;
          break;
        case MUNIT_FAIL:
          report->failed++;
          break;
        case MUNIT_ERROR:
          report->errored++;
          break;
        default:
          break;
      }
      break;
    }
  } while (++i < iterations);

  return result;
}

#if defined(MUNIT_EMOTICON)
#  define MUNIT_RESULT_STRING_OK    ":)"
#  define MUNIT_RESULT_STRING_SKIP  ":|"
#  define MUNIT_RESULT_STRING_FAIL  ":("
#  define MUNIT_RESULT_STRING_ERROR ":o"
#  define MUNIT_RESULT_STRING_TODO  ":/"
#else
#  define MUNIT_RESULT_STRING_OK    "OK   "
#  define MUNIT_RESULT_STRING_SKIP  "SKIP "
#  define MUNIT_RESULT_STRING_FAIL  "FAIL "
#  define MUNIT_RESULT_STRING_ERROR "ERROR"
#  define MUNIT_RESULT_STRING_TODO  "TODO "
#endif

static void
munit_test_runner_print_color(const MunitTestRunner* runner, const char* string, char color) {
  if (runner->colorize)
    fprintf(MUNIT_OUTPUT_FILE, "\x1b[3%cm%s\x1b[39m", color, string);
  else
    fputs(string, MUNIT_OUTPUT_FILE);
}

#if !defined(MUNIT_NO_BUFFER)
static int
munit_replace_stderr(FILE* stderr_buf) {
  if (stderr_buf != NULL) {
    const int orig_stderr = dup(STDERR_FILENO);

    int errfd = fileno(stderr_buf);
    if (MUNIT_UNLIKELY(errfd == -1)) {
      exit(EXIT_FAILURE);
    }

    dup2(errfd, STDERR_FILENO);

    return orig_stderr;
  }

  return -1;
}

static void
munit_restore_stderr(int orig_stderr) {
  if (orig_stderr != -1) {
    dup2(orig_stderr, STDERR_FILENO);
    close(orig_stderr);
  }
}
#endif /* !defined(MUNIT_NO_BUFFER) */

/* Run a test with the specified parameters. */
static void
munit_test_runner_run_test_with_params(MunitTestRunner* runner, const MunitTest* test, const MunitParameter params[]) {
  MunitResult result = MUNIT_OK;
  MunitReport report = {
    0, 0, 0, 0,
#if defined(MUNIT_ENABLE_TIMING)
    0, 0
#endif
  };
  unsigned int output_l;
  munit_bool first;
  const MunitParameter* param;
  FILE* stderr_buf;
#if !defined(MUNIT_NO_FORK)
  int pipefd[2];
  pid_t fork_pid;
  int orig_stderr;
  ssize_t bytes_written = 0;
  ssize_t write_res;
  ssize_t bytes_read = 0;
  ssize_t read_res;
  int status = 0;
  pid_t changed_pid;
#endif

  if (params != NULL) {
    output_l = 2;
    fputs("  ", MUNIT_OUTPUT_FILE);
    first = 1;
    for (param = params ; param != NULL && param->name != NULL ; param++) {
      if (!first) {
        fputs(", ", MUNIT_OUTPUT_FILE);
        output_l += 2;
      } else {
        first = 0;
      }

      output_l += fprintf(MUNIT_OUTPUT_FILE, "%s=%s", param->name, param->value);
    }
    while (output_l++ < MUNIT_TEST_NAME_LEN) {
      fputc(' ', MUNIT_OUTPUT_FILE);
    }
  }

  fflush(MUNIT_OUTPUT_FILE);

  stderr_buf = NULL;
#if !defined(_WIN32) || defined(__MINGW32__)
  stderr_buf = tmpfile();
#else
  tmpfile_s(&stderr_buf);
#endif
  if (stderr_buf == NULL) {
    munit_log_errno(MUNIT_LOG_ERROR, stderr, "unable to create buffer for stderr");
    result = MUNIT_ERROR;
    goto print_result;
  }

#if !defined(MUNIT_NO_FORK)
  if (runner->fork) {
    pipefd[0] = -1;
    pipefd[1] = -1;
    if (pipe(pipefd) != 0) {
      munit_log_errno(MUNIT_LOG_ERROR, stderr, "unable to create pipe");
      result = MUNIT_ERROR;
      goto print_result;
    }

    fork_pid = fork();
    if (fork_pid == 0) {
      close(pipefd[0]);

      orig_stderr = munit_replace_stderr(stderr_buf);
      munit_test_runner_exec(runner, test, params, &report);

      /* Note that we don't restore stderr.  This is so we can buffer
       * things written to stderr later on (such as by
       * asan/tsan/ubsan, valgrind, etc.) */
      close(orig_stderr);

      do {
        write_res = write(pipefd[1], ((munit_uint8_t*) (&report)) + bytes_written, sizeof(report) - bytes_written);
        if (write_res < 0) {
          if (stderr_buf != NULL) {
            munit_log_errno(MUNIT_LOG_ERROR, stderr, "unable to write to pipe");
          }
          exit(EXIT_FAILURE);
        }
        bytes_written += write_res;
      } while ((size_t) bytes_written < sizeof(report));

      if (stderr_buf != NULL)
        fclose(stderr_buf);
      close(pipefd[1]);

      exit(EXIT_SUCCESS);
    } else if (fork_pid == -1) {
      close(pipefd[0]);
      close(pipefd[1]);
      if (stderr_buf != NULL) {
        munit_log_errno(MUNIT_LOG_ERROR, stderr, "unable to fork");
      }
      report.errored++;
      result = MUNIT_ERROR;
    } else {
      close(pipefd[1]);
      do {
        read_res = read(pipefd[0], ((munit_uint8_t*) (&report)) + bytes_read, sizeof(report) - bytes_read);
        if (read_res < 1)
          break;
        bytes_read += read_res;
      } while (bytes_read < (ssize_t) sizeof(report));

      changed_pid = waitpid(fork_pid, &status, 0);

      if (MUNIT_LIKELY(changed_pid == fork_pid) && MUNIT_LIKELY(WIFEXITED(status))) {
        if (bytes_read != sizeof(report)) {
          munit_logf_internal(MUNIT_LOG_ERROR, stderr_buf, "child exited unexpectedly with status %d", WEXITSTATUS(status));
          report.errored++;
        } else if (WEXITSTATUS(status) != EXIT_SUCCESS) {
          munit_logf_internal(MUNIT_LOG_ERROR, stderr_buf, "child exited with status %d", WEXITSTATUS(status));
          report.errored++;
        }
      } else {
        if (WIFSIGNALED(status)) {
#if defined(_XOPEN_VERSION) && (_XOPEN_VERSION >= 700)
          munit_logf_internal(MUNIT_LOG_ERROR, stderr_buf, "child killed by signal %d (%s)", WTERMSIG(status), strsignal(WTERMSIG(status)));
#else
          munit_logf_internal(MUNIT_LOG_ERROR, stderr_buf, "child killed by signal %d", WTERMSIG(status));
#endif
        } else if (WIFSTOPPED(status)) {
          munit_logf_internal(MUNIT_LOG_ERROR, stderr_buf, "child stopped by signal %d", WSTOPSIG(status));
        }
        report.errored++;
      }

      close(pipefd[0]);
      waitpid(fork_pid, NULL, 0);
    }
  } else
#endif
  {
#if !defined(MUNIT_NO_BUFFER)
    const volatile int orig_stderr = munit_replace_stderr(stderr_buf);
#endif

#if defined(MUNIT_THREAD_LOCAL)
    if (MUNIT_UNLIKELY(setjmp(munit_error_jmp_buf) != 0)) {
      result = MUNIT_FAIL;
      report.failed++;
    } else {
      munit_error_jmp_buf_valid = 1;
      result = munit_test_runner_exec(runner, test, params, &report);
    }
#else
    result = munit_test_runner_exec(runner, test, params, &report);
#endif

#if !defined(MUNIT_NO_BUFFER)
    munit_restore_stderr(orig_stderr);
#endif

    /* Here just so that the label is used on Windows and we don't get
     * a warning */
    goto print_result;
  }

 print_result:

  fputs("[ ", MUNIT_OUTPUT_FILE);
  if ((test->options & MUNIT_TEST_OPTION_TODO) == MUNIT_TEST_OPTION_TODO) {
    if (report.failed != 0 || report.errored != 0 || report.skipped != 0) {
      munit_test_runner_print_color(runner, MUNIT_RESULT_STRING_TODO, '3');
      result = MUNIT_OK;
    } else {
      munit_test_runner_print_color(runner, MUNIT_RESULT_STRING_ERROR, '1');
      if (MUNIT_LIKELY(stderr_buf != NULL))
        munit_log_internal(MUNIT_LOG_ERROR, stderr_buf, "Test marked TODO, but was successful.");
      runner->report.failed++;
      result = MUNIT_ERROR;
    }
  } else if (report.failed > 0) {
    munit_test_runner_print_color(runner, MUNIT_RESULT_STRING_FAIL, '1');
    runner->report.failed++;
    result = MUNIT_FAIL;
  } else if (report.errored > 0) {
    munit_test_runner_print_color(runner, MUNIT_RESULT_STRING_ERROR, '1');
    runner->report.errored++;
    result = MUNIT_ERROR;
  } else if (report.skipped > 0) {
    munit_test_runner_print_color(runner, MUNIT_RESULT_STRING_SKIP, '3');
    runner->report.skipped++;
    result = MUNIT_SKIP;
  } else if (report.successful > 1) {
    munit_test_runner_print_color(runner, MUNIT_RESULT_STRING_OK, '2');
#if defined(MUNIT_ENABLE_TIMING)
    fputs(" ] [ ", MUNIT_OUTPUT_FILE);
    munit_print_time(MUNIT_OUTPUT_FILE, report.wall_clock / report.successful);
    fputs(" / ", MUNIT_OUTPUT_FILE);
    munit_print_time(MUNIT_OUTPUT_FILE, report.cpu_clock / report.successful);
    fprintf(MUNIT_OUTPUT_FILE, " CPU ]\n  %-" MUNIT_XSTRINGIFY(MUNIT_TEST_NAME_LEN) "s Total: [ ", "");
    munit_print_time(MUNIT_OUTPUT_FILE, report.wall_clock);
    fputs(" / ", MUNIT_OUTPUT_FILE);
    munit_print_time(MUNIT_OUTPUT_FILE, report.cpu_clock);
    fputs(" CPU", MUNIT_OUTPUT_FILE);
#endif
    runner->report.successful++;
    result = MUNIT_OK;
  } else if (report.successful > 0) {
    munit_test_runner_print_color(runner, MUNIT_RESULT_STRING_OK, '2');
#if defined(MUNIT_ENABLE_TIMING)
    fputs(" ] [ ", MUNIT_OUTPUT_FILE);
    munit_print_time(MUNIT_OUTPUT_FILE, report.wall_clock);
    fputs(" / ", MUNIT_OUTPUT_FILE);
    munit_print_time(MUNIT_OUTPUT_FILE, report.cpu_clock);
    fputs(" CPU", MUNIT_OUTPUT_FILE);
#endif
    runner->report.successful++;
    result = MUNIT_OK;
  }
  fputs(" ]\n", MUNIT_OUTPUT_FILE);

  if (stderr_buf != NULL) {
    if (result == MUNIT_FAIL || result == MUNIT_ERROR || runner->show_stderr) {
      fflush(MUNIT_OUTPUT_FILE);

      rewind(stderr_buf);
      munit_splice(fileno(stderr_buf), STDERR_FILENO);

      fflush(stderr);
    }

    fclose(stderr_buf);
  }
}

static void
munit_test_runner_run_test_wild(MunitTestRunner* runner,
                                const MunitTest* test,
                                const char* test_name,
                                MunitParameter* params,
                                MunitParameter* p) {
  const MunitParameterEnum* pe;
  char** values;
  MunitParameter* next;

  for (pe = test->parameters ; pe != NULL && pe->name != NULL ; pe++) {
    if (p->name == pe->name)
      break;
  }

  if (pe == NULL)
    return;

  for (values = pe->values ; *values != NULL ; values++) {
    next = p + 1;
    p->value = *values;
    if (next->name == NULL) {
      munit_test_runner_run_test_with_params(runner, test, params);
    } else {
      munit_test_runner_run_test_wild(runner, test, test_name, params, next);
    }
    if (runner->fatal_failures && (runner->report.failed != 0 || runner->report.errored != 0))
      break;
  }
}

/* Run a single test, with every combination of parameters
 * requested. */
static void
munit_test_runner_run_test(MunitTestRunner* runner,
                           const MunitTest* test,
                           const char* prefix) {
  char* test_name = munit_maybe_concat(NULL, (char*) prefix, (char*) test->name);
  /* The array of parameters to pass to
   * munit_test_runner_run_test_with_params */
  MunitParameter* params = NULL;
  size_t params_l = 0;
  /* Wildcard parameters are parameters which have possible values
   * specified in the test, but no specific value was passed to the
   * CLI.  That means we want to run the test once for every
   * possible combination of parameter values or, if --single was
   * passed to the CLI, a single time with a random set of
   * parameters. */
  MunitParameter* wild_params = NULL;
  size_t wild_params_l = 0;
  const MunitParameterEnum* pe;
  const MunitParameter* cli_p;
  munit_bool filled;
  unsigned int possible;
  char** vals;
  size_t first_wild;
  const MunitParameter* wp;
  int pidx;

  munit_rand_seed(runner->seed);

  fprintf(MUNIT_OUTPUT_FILE, "%-" MUNIT_XSTRINGIFY(MUNIT_TEST_NAME_LEN) "s", test_name);

  if (test->parameters == NULL) {
    /* No parameters.  Simple, nice. */
    munit_test_runner_run_test_with_params(runner, test, NULL);
  } else {
    fputc('\n', MUNIT_OUTPUT_FILE);

    for (pe = test->parameters ; pe != NULL && pe->name != NULL ; pe++) {
      /* Did we received a value for this parameter from the CLI? */
      filled = 0;
      for (cli_p = runner->parameters ; cli_p != NULL && cli_p->name != NULL ; cli_p++) {
        if (strcmp(cli_p->name, pe->name) == 0) {
          if (MUNIT_UNLIKELY(munit_parameters_add(&params_l, &params, pe->name, cli_p->value) != MUNIT_OK))
            goto cleanup;
          filled = 1;
          break;
        }
      }
      if (filled)
        continue;

      /* Nothing from CLI, is the enum NULL/empty?  We're not a
       * fuzzer… */
      if (pe->values == NULL || pe->values[0] == NULL)
        continue;

      /* If --single was passed to the CLI, choose a value from the
       * list of possibilities randomly. */
      if (runner->single_parameter_mode) {
        possible = 0;
        for (vals = pe->values ; *vals != NULL ; vals++)
          possible++;
        /* We want the tests to be reproducible, even if you're only
         * running a single test, but we don't want every test with
         * the same number of parameters to choose the same parameter
         * number, so use the test name as a primitive salt. */
        pidx = munit_rand_at_most(munit_str_hash(test_name), possible - 1);
        if (MUNIT_UNLIKELY(munit_parameters_add(&params_l, &params, pe->name, pe->values[pidx]) != MUNIT_OK))
          goto cleanup;
      } else {
        /* We want to try every permutation.  Put in a placeholder
         * entry, we'll iterate through them later. */
        if (MUNIT_UNLIKELY(munit_parameters_add(&wild_params_l, &wild_params, pe->name, NULL) != MUNIT_OK))
          goto cleanup;
      }
    }

    if (wild_params_l != 0) {
      first_wild = params_l;
      for (wp = wild_params ; wp != NULL && wp->name != NULL ; wp++) {
        for (pe = test->parameters ; pe != NULL && pe->name != NULL && pe->values != NULL ; pe++) {
          if (strcmp(wp->name, pe->name) == 0) {
            if (MUNIT_UNLIKELY(munit_parameters_add(&params_l, &params, pe->name, pe->values[0]) != MUNIT_OK))
              goto cleanup;
          }
        }
      }

      munit_test_runner_run_test_wild(runner, test, test_name, params, params + first_wild);
    } else {
      munit_test_runner_run_test_with_params(runner, test, params);
    }

  cleanup:
    free(params);
    free(wild_params);
  }

  munit_maybe_free_concat(test_name, prefix, test->name);
}

/* Recurse through the suite and run all the tests.  If a list of
 * tests to run was provied on the command line, run only those
 * tests.  */
static void
munit_test_runner_run_suite(MunitTestRunner* runner,
                            const MunitSuite* suite,
                            const char* prefix) {
  size_t pre_l;
  char* pre = munit_maybe_concat(&pre_l, (char*) prefix, (char*) suite->prefix);
  const MunitTest* test;
  const char** test_name;
  const MunitSuite* child_suite;

  /* Run the tests. */
  for (test = suite->tests ; test != NULL && test->test != NULL ; test++) {
    if (runner->tests != NULL) { /* Specific tests were requested on the CLI */
      for (test_name = runner->tests ; test_name != NULL && *test_name != NULL ; test_name++) {
        if ((pre_l == 0 || strncmp(pre, *test_name, pre_l) == 0) &&
            strncmp(test->name, *test_name + pre_l, strlen(*test_name + pre_l)) == 0) {
          munit_test_runner_run_test(runner, test, pre);
          if (runner->fatal_failures && (runner->report.failed != 0 || runner->report.errored != 0))
            goto cleanup;
        }
      }
    } else { /* Run all tests */
      munit_test_runner_run_test(runner, test, pre);
    }
  }

  if (runner->fatal_failures && (runner->report.failed != 0 || runner->report.errored != 0))
    goto cleanup;

  /* Run any child suites. */
  for (child_suite = suite->suites ; child_suite != NULL && child_suite->prefix != NULL ; child_suite++) {
    munit_test_runner_run_suite(runner, child_suite, pre);
  }

 cleanup:

  munit_maybe_free_concat(pre, prefix, suite->prefix);
}

static void
munit_test_runner_run(MunitTestRunner* runner) {
  munit_test_runner_run_suite(runner, runner->suite, NULL);
}

static void
munit_print_help(int argc, char* const argv[MUNIT_ARRAY_PARAM(argc + 1)], void* user_data, const MunitArgument arguments[]) {
  const MunitArgument* arg;
  (void) argc;

  printf("USAGE: %s [OPTIONS...] [TEST...]\n\n", argv[0]);
  puts(" --seed SEED\n"
       "           Value used to seed the PRNG.  Must be a 32-bit integer in decimal\n"
       "           notation with no separators (commas, decimals, spaces, etc.), or\n"
       "           hexidecimal prefixed by \"0x\".\n"
       " --iterations N\n"
       "           Run each test N times.  0 means the default number.\n"
       " --param name value\n"
       "           A parameter key/value pair which will be passed to any test with\n"
       "           takes a parameter of that name.  If not provided, the test will be\n"
       "           run once for each possible parameter value.\n"
       " --list    Write a list of all available tests.\n"
       " --list-params\n"
       "           Write a list of all available tests and their possible parameters.\n"
       " --single  Run each parameterized test in a single configuration instead of\n"
       "           every possible combination\n"
       " --log-visible debug|info|warning|error\n"
       " --log-fatal debug|info|warning|error\n"
       "           Set the level at which messages of different severities are visible,\n"
       "           or cause the test to terminate.\n"
#if !defined(MUNIT_NO_FORK)
       " --no-fork Do not execute tests in a child process.  If this option is supplied\n"
       "           and a test crashes (including by failing an assertion), no further\n"
       "           tests will be performed.\n"
#endif
       " --fatal-failures\n"
       "           Stop executing tests as soon as a failure is found.\n"
       " --show-stderr\n"
       "           Show data written to stderr by the tests, even if the test succeeds.\n"
       " --color auto|always|never\n"
       "           Colorize (or don't) the output.\n"
     /* 12345678901234567890123456789012345678901234567890123456789012345678901234567890 */
       " --help    Print this help message and exit.\n");
#if defined(MUNIT_NL_LANGINFO)
  setlocale(LC_ALL, "");
  fputs((strcasecmp("UTF-8", nl_langinfo(CODESET)) == 0) ? "µnit" : "munit", stdout);
#else
  puts("munit");
#endif
  printf(" %d.%d.%d\n"
         "Full documentation at: https://nemequ.github.io/munit/\n",
         (MUNIT_CURRENT_VERSION >> 16) & 0xff,
         (MUNIT_CURRENT_VERSION >> 8) & 0xff,
         (MUNIT_CURRENT_VERSION >> 0) & 0xff);
  for (arg = arguments ; arg != NULL && arg->name != NULL ; arg++)
    arg->write_help(arg, user_data);
}

static const MunitArgument*
munit_arguments_find(const MunitArgument arguments[], const char* name) {
  const MunitArgument* arg;

  for (arg = arguments ; arg != NULL && arg->name != NULL ; arg++)
    if (strcmp(arg->name, name) == 0)
      return arg;

  return NULL;
}

static void
munit_suite_list_tests(const MunitSuite* suite, munit_bool show_params, const char* prefix) {
  size_t pre_l;
  char* pre = munit_maybe_concat(&pre_l, (char*) prefix, (char*) suite->prefix);
  const MunitTest* test;
  const MunitParameterEnum* params;
  munit_bool first;
  char** val;
  const MunitSuite* child_suite;

  for (test = suite->tests ;
       test != NULL && test->name != NULL ;
       test++) {
    if (pre != NULL)
      fputs(pre, stdout);
    puts(test->name);

    if (show_params) {
      for (params = test->parameters ;
           params != NULL && params->name != NULL ;
           params++) {
        fprintf(stdout, " - %s: ", params->name);
        if (params->values == NULL) {
          puts("Any");
        } else {
          first = 1;
          for (val = params->values ;
               *val != NULL ;
               val++ ) {
            if(!first) {
              fputs(", ", stdout);
            } else {
              first = 0;
            }
            fputs(*val, stdout);
          }
          putc('\n', stdout);
        }
      }
    }
  }

  for (child_suite = suite->suites ; child_suite != NULL && child_suite->prefix != NULL ; child_suite++) {
    munit_suite_list_tests(child_suite, show_params, pre);
  }

  munit_maybe_free_concat(pre, prefix, suite->prefix);
}

static munit_bool
munit_stream_supports_ansi(FILE *stream) {
#if !defined(_WIN32)
  return isatty(fileno(stream));
#else

#if !defined(__MINGW32__)
  size_t ansicon_size = 0;
#endif

  if (isatty(fileno(stream))) {
#if !defined(__MINGW32__)
    getenv_s(&ansicon_size, NULL, 0, "ANSICON");
    return ansicon_size != 0;
#else
    return getenv("ANSICON") != NULL;
#endif
  }
  return 0;
#endif
}

int
munit_suite_main_custom(const MunitSuite* suite, void* user_data,
                        int argc, char* const argv[MUNIT_ARRAY_PARAM(argc + 1)],
                        const MunitArgument arguments[]) {
  int result = EXIT_FAILURE;
  MunitTestRunner runner;
  size_t parameters_size = 0;
  size_t tests_size = 0;
  int arg;

  char* envptr;
  unsigned long ts;
  char* endptr;
  unsigned long long iterations;
  MunitLogLevel level;
  const MunitArgument* argument;
  const char** runner_tests;
  unsigned int tests_run;
  unsigned int tests_total;

  runner.prefix = NULL;
  runner.suite = NULL;
  runner.tests = NULL;
  runner.seed = 0;
  runner.iterations = 0;
  runner.parameters = NULL;
  runner.single_parameter_mode = 0;
  runner.user_data = NULL;

  runner.report.successful = 0;
  runner.report.skipped = 0;
  runner.report.failed = 0;
  runner.report.errored = 0;
#if defined(MUNIT_ENABLE_TIMING)
  runner.report.cpu_clock = 0;
  runner.report.wall_clock = 0;
#endif

  runner.colorize = 0;
#if !defined(_WIN32)
  runner.fork = 1;
#else
  runner.fork = 0;
#endif
  runner.show_stderr = 0;
  runner.fatal_failures = 0;
  runner.suite = suite;
  runner.user_data = user_data;
  runner.seed = munit_rand_generate_seed();
  runner.colorize = munit_stream_supports_ansi(MUNIT_OUTPUT_FILE);

  for (arg = 1 ; arg < argc ; arg++) {
    if (strncmp("--", argv[arg], 2) == 0) {
      if (strcmp("seed", argv[arg] + 2) == 0) {
        if (arg + 1 >= argc) {
          munit_logf_internal(MUNIT_LOG_ERROR, stderr, "%s requires an argument", argv[arg]);
          goto cleanup;
        }

        envptr = argv[arg + 1];
        ts = strtoul(argv[arg + 1], &envptr, 0);
        if (*envptr != '\0' || ts > (~((munit_uint32_t) 0U))) {
          munit_logf_internal(MUNIT_LOG_ERROR, stderr, "invalid value ('%s') passed to %s", argv[arg + 1], argv[arg]);
          goto cleanup;
        }
        runner.seed = (munit_uint32_t) ts;

        arg++;
      } else if (strcmp("iterations", argv[arg] + 2) == 0) {
        if (arg + 1 >= argc) {
          munit_logf_internal(MUNIT_LOG_ERROR, stderr, "%s requires an argument", argv[arg]);
          goto cleanup;
        }

        endptr = argv[arg + 1];
        iterations = strtoul(argv[arg + 1], &endptr, 0);
        if (*endptr != '\0' || iterations > UINT_MAX) {
          munit_logf_internal(MUNIT_LOG_ERROR, stderr, "invalid value ('%s') passed to %s", argv[arg + 1], argv[arg]);
          goto cleanup;
        }

        runner.iterations = (unsigned int) iterations;

        arg++;
      } else if (strcmp("param", argv[arg] + 2) == 0) {
        if (arg + 2 >= argc) {
          munit_logf_internal(MUNIT_LOG_ERROR, stderr, "%s requires two arguments", argv[arg]);
          goto cleanup;
        }

        runner.parameters = realloc(runner.parameters, sizeof(MunitParameter) * (parameters_size + 2));
        if (runner.parameters == NULL) {
          munit_log_internal(MUNIT_LOG_ERROR, stderr, "failed to allocate memory");
          goto cleanup;
        }
        runner.parameters[parameters_size].name = (char*) argv[arg + 1];
        runner.parameters[parameters_size].value = (char*) argv[arg + 2];
        parameters_size++;
        runner.parameters[parameters_size].name = NULL;
        runner.parameters[parameters_size].value = NULL;
        arg += 2;
      } else if (strcmp("color", argv[arg] + 2) == 0) {
        if (arg + 1 >= argc) {
          munit_logf_internal(MUNIT_LOG_ERROR, stderr, "%s requires an argument", argv[arg]);
          goto cleanup;
        }

        if (strcmp(argv[arg + 1], "always") == 0)
          runner.colorize = 1;
        else if (strcmp(argv[arg + 1], "never") == 0)
          runner.colorize = 0;
        else if (strcmp(argv[arg + 1], "auto") == 0)
          runner.colorize = munit_stream_supports_ansi(MUNIT_OUTPUT_FILE);
        else {
          munit_logf_internal(MUNIT_LOG_ERROR, stderr, "invalid value ('%s') passed to %s", argv[arg + 1], argv[arg]);
          goto cleanup;
        }

        arg++;
      } else if (strcmp("help", argv[arg] + 2) == 0) {
        munit_print_help(argc, argv, user_data, arguments);
        result = EXIT_SUCCESS;
        goto cleanup;
      } else if (strcmp("single", argv[arg] + 2) == 0) {
        runner.single_parameter_mode = 1;
      } else if (strcmp("show-stderr", argv[arg] + 2) == 0) {
        runner.show_stderr = 1;
#if !defined(_WIN32)
      } else if (strcmp("no-fork", argv[arg] + 2) == 0) {
        runner.fork = 0;
#endif
      } else if (strcmp("fatal-failures", argv[arg] + 2) == 0) {
        runner.fatal_failures = 1;
      } else if (strcmp("log-visible", argv[arg] + 2) == 0 ||
                 strcmp("log-fatal", argv[arg] + 2) == 0) {
        if (arg + 1 >= argc) {
          munit_logf_internal(MUNIT_LOG_ERROR, stderr, "%s requires an argument", argv[arg]);
          goto cleanup;
        }

        if (strcmp(argv[arg + 1], "debug") == 0)
          level = MUNIT_LOG_DEBUG;
        else if (strcmp(argv[arg + 1], "info") == 0)
          level = MUNIT_LOG_INFO;
        else if (strcmp(argv[arg + 1], "warning") == 0)
          level = MUNIT_LOG_WARNING;
        else if (strcmp(argv[arg + 1], "error") == 0)
          level = MUNIT_LOG_ERROR;
        else {
          munit_logf_internal(MUNIT_LOG_ERROR, stderr, "invalid value ('%s') passed to %s", argv[arg + 1], argv[arg]);
          goto cleanup;
        }

        if (strcmp("log-visible", argv[arg] + 2) == 0)
          munit_log_level_visible = level;
        else
          munit_log_level_fatal = level;

        arg++;
      } else if (strcmp("list", argv[arg] + 2) == 0) {
        munit_suite_list_tests(suite, 0, NULL);
        result = EXIT_SUCCESS;
        goto cleanup;
      } else if (strcmp("list-params", argv[arg] + 2) == 0) {
        munit_suite_list_tests(suite, 1, NULL);
        result = EXIT_SUCCESS;
        goto cleanup;
      } else {
        argument = munit_arguments_find(arguments, argv[arg] + 2);
        if (argument == NULL) {
          munit_logf_internal(MUNIT_LOG_ERROR, stderr, "unknown argument ('%s')", argv[arg]);
          goto cleanup;
        }

        if (!argument->parse_argument(suite, user_data, &arg, argc, argv))
          goto cleanup;
      }
    } else {
      runner_tests = realloc((void*) runner.tests, sizeof(char*) * (tests_size + 2));
      if (runner_tests == NULL) {
        munit_log_internal(MUNIT_LOG_ERROR, stderr, "failed to allocate memory");
        goto cleanup;
      }
      runner.tests = runner_tests;
      runner.tests[tests_size++] = argv[arg];
      runner.tests[tests_size] = NULL;
    }
  }

  fflush(stderr);
  fprintf(MUNIT_OUTPUT_FILE, "Running test suite with seed 0x%08" PRIx32 "...\n", runner.seed);

  munit_test_runner_run(&runner);

  tests_run = runner.report.successful + runner.report.failed + runner.report.errored;
  tests_total = tests_run + runner.report.skipped;
  if (tests_run == 0) {
    fprintf(stderr, "No tests run, %d (100%%) skipped.\n", runner.report.skipped);
  } else {
    fprintf(MUNIT_OUTPUT_FILE, "%d of %d (%0.0f%%) tests successful, %d (%0.0f%%) test skipped.\n",
            runner.report.successful, tests_run,
            (((double) runner.report.successful) / ((double) tests_run)) * 100.0,
            runner.report.skipped,
            (((double) runner.report.skipped) / ((double) tests_total)) * 100.0);
  }

  if (runner.report.failed == 0 && runner.report.errored == 0) {
    result = EXIT_SUCCESS;
  }

 cleanup:
  free(runner.parameters);
  free((void*) runner.tests);

  return result;
}

int
munit_suite_main(const MunitSuite* suite, void* user_data,
                 int argc, char* const argv[MUNIT_ARRAY_PARAM(argc + 1)]) {
  return munit_suite_main_custom(suite, user_data, argc, argv, NULL);
}
