# Supplementary material for: Accurate fusion transcript identification from long- and short-read isoform sequencing at bulk or single-cell resolution
Source: Genome Res. 2025 Apr;35(4):967–86. doi: 10.1101/gr.279200.124 (PMC12047241; doi:10.1101/gr.279200.124)
Supplement: Supplement 11 [file Supplemental_File_1.zip › CTAT-LR-fusion.v1.0.0/ctat-minimap2/lib/simde/test/munit/munit.h]

/* µnit Testing Framework
 * Copyright (c) 2013-2017 Evan Nemerson <evan@nemerson.com>
 *
 * Permission is hereby granted, free of charge, to any person
 * obtaining a copy of this software and associated documentation
 * files (the "Software"), to deal in the Software without
 * restriction, including without limitation the rights to use, copy,
 * modify, merge, publish, distribute, sublicense, and/or sell copies
 * of the Software, and to permit persons to whom the Software is
 * furnished to do so, subject to the following conditions:
 *
 * The above copyright notice and this permission notice shall be
 * included in all copies or substantial portions of the Software.
 *
 * THE SOFTWARE IS PROVIDED "AS IS", WITHOUT WARRANTY OF ANY KIND,
 * EXPRESS OR IMPLIED, INCLUDING BUT NOT LIMITED TO THE WARRANTIES OF
 * MERCHANTABILITY, FITNESS FOR A PARTICULAR PURPOSE AND
 * NONINFRINGEMENT. IN NO EVENT SHALL THE AUTHORS OR COPYRIGHT HOLDERS
 * BE LIABLE FOR ANY CLAIM, DAMAGES OR OTHER LIABILITY, WHETHER IN AN
 * ACTION OF CONTRACT, TORT OR OTHERWISE, ARISING FROM, OUT OF OR IN
 * CONNECTION WITH THE SOFTWARE OR THE USE OR OTHER DEALINGS IN THE
 * SOFTWARE.
 */

#if !defined(MUNIT_H)
#define MUNIT_H

#include <stdarg.h>
#include <stdlib.h>

#define MUNIT_VERSION(major, minor, revision) \
  (((major) << 16) | ((minor) << 8) | (revision))

#define MUNIT_CURRENT_VERSION MUNIT_VERSION(0, 4, 1)

#if defined(_MSC_VER) && (_MSC_VER < 1600)
#  define munit_int8_t   __int8
#  define munit_uint8_t  unsigned __int8
#  define munit_int16_t  __int16
#  define munit_uint16_t unsigned __int16
#  define munit_int32_t  __int32
#  define munit_uint32_t unsigned __int32
#  define munit_int64_t  __int64
#  define munit_uint64_t unsigned __int64
#else
#  include <stdint.h>
#  define munit_int8_t   int8_t
#  define munit_uint8_t  uint8_t
#  define munit_int16_t  int16_t
#  define munit_uint16_t uint16_t
#  define munit_int32_t  int32_t
#  define munit_uint32_t uint32_t
#  define munit_int64_t  int64_t
#  define munit_uint64_t uint64_t
#endif

#if defined(_MSC_VER) && (_MSC_VER < 1800)
#  if !defined(PRIi8)
#    define PRIi8 "i"
#  endif
#  if !defined(PRIi16)
#    define PRIi16 "i"
#  endif
#  if !defined(PRIi32)
#    define PRIi32 "i"
#  endif
#  if !defined(PRIi64)
#    define PRIi64 "I64i"
#  endif
#  if !defined(PRId8)
#    define PRId8 "d"
#  endif
#  if !defined(PRId16)
#    define PRId16 "d"
#  endif
#  if !defined(PRId32)
#    define PRId32 "d"
#  endif
#  if !defined(PRId64)
#    define PRId64 "I64d"
#  endif
#  if !defined(PRIx8)
#    define PRIx8 "x"
#  endif
#  if !defined(PRIx16)
#    define PRIx16 "x"
#  endif
#  if !defined(PRIx32)
#    define PRIx32 "x"
#  endif
#  if !defined(PRIx64)
#    define PRIx64 "I64x"
#  endif
#  if !defined(PRIu8)
#    define PRIu8 "u"
#  endif
#  if !defined(PRIu16)
#    define PRIu16 "u"
#  endif
#  if !defined(PRIu32)
#    define PRIu32 "u"
#  endif
#  if !defined(PRIu64)
#    define PRIu64 "I64u"
#  endif
#else
#  include <inttypes.h>
#endif

#if !defined(munit_bool)
#  if defined(bool)
#    define munit_bool bool
#  elif defined(__STDC_VERSION__) && (__STDC_VERSION__ >= 199901L)
#    define munit_bool _Bool
#  else
#    define munit_bool int
#  endif
#endif

#if defined(__cplusplus)
extern "C" {
#endif

#if defined(__GNUC__)
#  define MUNIT_LIKELY(expr) (__builtin_expect ((expr), 1))
#  define MUNIT_UNLIKELY(expr) (__builtin_expect ((expr), 0))
#  define MUNIT_UNUSED __attribute__((__unused__))
#else
#  define MUNIT_LIKELY(expr) (expr)
#  define MUNIT_UNLIKELY(expr) (expr)
#  define MUNIT_UNUSED
#endif

#if defined(__STDC_VERSION__) && (__STDC_VERSION__ >= 199901L) && !defined(__PGI)
#  define MUNIT_ARRAY_PARAM(name) name
#else
#  define MUNIT_ARRAY_PARAM(name)
#endif

#if !defined(_WIN32)
#  define MUNIT_SIZE_MODIFIER "z"
#  define MUNIT_CHAR_MODIFIER "hh"
#  define MUNIT_SHORT_MODIFIER "h"
#else
#  if defined(_M_X64) || defined(__amd64__)
#    define MUNIT_SIZE_MODIFIER "I64"
#  else
#    define MUNIT_SIZE_MODIFIER ""
#  endif
#  define MUNIT_CHAR_MODIFIER ""
#  define MUNIT_SHORT_MODIFIER ""
#endif

#if defined(__STDC_VERSION__) && __STDC_VERSION__ >= 201112L
#  define MUNIT_NO_RETURN _Noreturn
#elif defined(__GNUC__)
#  define MUNIT_NO_RETURN __attribute__((__noreturn__))
#elif defined(_MSC_VER)
#  define MUNIT_NO_RETURN __declspec(noreturn)
#else
#  define MUNIT_NO_RETURN
#endif

#if defined(_MSC_VER) &&  (_MSC_VER >= 1500)
#  define MUNIT__PUSH_DISABLE_MSVC_C4127 __pragma(warning(push)) __pragma(warning(disable:4127))
#  define MUNIT__POP_DISABLE_MSVC_C4127 __pragma(warning(pop))
#else
#  define MUNIT__PUSH_DISABLE_MSVC_C4127
#  define MUNIT__POP_DISABLE_MSVC_C4127
#endif

typedef enum {
  MUNIT_LOG_DEBUG,
  MUNIT_LOG_INFO,
  MUNIT_LOG_WARNING,
  MUNIT_LOG_ERROR
} MunitLogLevel;

#if defined(__GNUC__) && !defined(__MINGW32__)
#  define MUNIT_PRINTF(string_index, first_to_check) __attribute__((format (printf, string_index, first_to_check)))
#else
#  define MUNIT_PRINTF(string_index, first_to_check)
#endif

MUNIT_PRINTF(4, 5)
void munit_logf_ex(MunitLogLevel level, const char* filename, int line, const char* format, ...);

#define munit_logf(level, format, ...) \
  munit_logf_ex(level, __FILE__, __LINE__, format, __VA_ARGS__)

#define munit_log(level, msg) \
  munit_logf(level, "%s", msg)

MUNIT_NO_RETURN
MUNIT_PRINTF(3, 4)
void munit_errorf_ex(const char* filename, int line, const char* format, ...);

#define munit_errorf(format, ...) \
  munit_errorf_ex(__FILE__, __LINE__, format, __VA_ARGS__)

#define munit_error(msg) \
  munit_errorf("%s", msg)

#define munit_assert(expr) \
  do { \
    if (!MUNIT_LIKELY(expr)) { \
      munit_error("assertion failed: " #expr); \
    } \
    MUNIT__PUSH_DISABLE_MSVC_C4127 \
  } while (0) \
  MUNIT__POP_DISABLE_MSVC_C4127

#define munit_assert_true(expr) \
  do { \
    if (!MUNIT_LIKELY(expr)) { \
      munit_error("assertion failed: " #expr " is not true"); \
    } \
    MUNIT__PUSH_DISABLE_MSVC_C4127 \
  } while (0) \
  MUNIT__POP_DISABLE_MSVC_C4127

#define munit_assert_false(expr) \
  do { \
    if (!MUNIT_LIKELY(!(expr))) { \
      munit_error("assertion failed: " #expr " is not false"); \
    } \
    MUNIT__PUSH_DISABLE_MSVC_C4127 \
  } while (0) \
  MUNIT__POP_DISABLE_MSVC_C4127

#define munit_assert_type_full(prefix, suffix, T, fmt, a, op, b)   \
  do { \
    T munit_tmp_a_ = (a); \
    T munit_tmp_b_ = (b); \
    if (!(munit_tmp_a_ op munit_tmp_b_)) {                               \
      munit_errorf("assertion failed: %s %s %s (" prefix "%" fmt suffix " %s " prefix "%" fmt suffix ")", \
                   #a, #op, #b, munit_tmp_a_, #op, munit_tmp_b_); \
    } \
    MUNIT__PUSH_DISABLE_MSVC_C4127 \
  } while (0) \
  MUNIT__POP_DISABLE_MSVC_C4127

#define munit_assert_type(T, fmt, a, op, b) \
  munit_assert_type_full("", "", T, fmt, a, op, b)

#define munit_assert_char(a, op, b) \
  munit_assert_type_full("'\\x", "'", char, "02" MUNIT_CHAR_MODIFIER "x", a, op, b)
#define munit_assert_uchar(a, op, b) \
  munit_assert_type_full("'\\x", "'", unsigned char, "02" MUNIT_CHAR_MODIFIER "x", a, op, b)
#define munit_assert_short(a, op, b) \
  munit_assert_type(short, MUNIT_SHORT_MODIFIER "d", a, op, b)
#define munit_assert_ushort(a, op, b) \
  munit_assert_type(unsigned short, MUNIT_SHORT_MODIFIER "u", a, op, b)
#define munit_assert_int(a, op, b) \
  munit_assert_type(int, "d", a, op, b)
#define munit_assert_uint(a, op, b) \
  munit_assert_type(unsigned int, "u", a, op, b)
#define munit_assert_long(a, op, b) \
  munit_assert_type(long int, "ld", a, op, b)
#define munit_assert_ulong(a, op, b) \
  munit_assert_type(unsigned long int, "lu", a, op, b)
#define munit_assert_llong(a, op, b) \
  munit_assert_type(long long int, "lld", a, op, b)
#define munit_assert_ullong(a, op, b) \
  munit_assert_type(unsigned long long int, "llu", a, op, b)

#define munit_assert_size(a, op, b) \
  munit_assert_type(size_t, MUNIT_SIZE_MODIFIER "u", a, op, b)

#define munit_assert_float(a, op, b) \
  munit_assert_type(float, "f", a, op, b)
#define munit_assert_double(a, op, b) \
  munit_assert_type(double, "g", a, op, b)
#define munit_assert_ptr(a, op, b) \
  munit_assert_type(const void*, "p", a, op, b)

#define munit_assert_int8(a, op, b)             \
  munit_assert_type(munit_int8_t, PRIi8, a, op, b)
#define munit_assert_uint8(a, op, b) \
  munit_assert_type(munit_uint8_t, PRIu8, a, op, b)
#define munit_assert_int16(a, op, b) \
  munit_assert_type(munit_int16_t, PRIi16, a, op, b)
#define munit_assert_uint16(a, op, b) \
  munit_assert_type(munit_uint16_t, PRIu16, a, op, b)
#define munit_assert_int32(a, op, b) \
  munit_assert_type(munit_int32_t, PRIi32, a, op, b)
#define munit_assert_uint32(a, op, b) \
  munit_assert_type(munit_uint32_t, PRIu32, a, op, b)
#define munit_assert_int64(a, op, b) \
  munit_assert_type(munit_int64_t, PRIi64, a, op, b)
#define munit_assert_uint64(a, op, b) \
  munit_assert_type(munit_uint64_t, PRIu64, a, op, b)

#define munit_assert_double_equal(a, b, precision) \
  do { \
    const double munit_tmp_a_ = (a); \
    const double munit_tmp_b_ = (b); \
    const double munit_tmp_diff_ = ((munit_tmp_a_ - munit_tmp_b_) < 0) ? \
      -(munit_tmp_a_ - munit_tmp_b_) : \
      (munit_tmp_a_ - munit_tmp_b_); \
    if (MUNIT_UNLIKELY(munit_tmp_diff_ > 1e-##precision)) { \
      munit_errorf("assertion failed: %s == %s (%0." #precision "g == %0." #precision "g)", \
		   #a, #b, munit_tmp_a_, munit_tmp_b_); \
    } \
    MUNIT__PUSH_DISABLE_MSVC_C4127 \
  } while (0) \
  MUNIT__POP_DISABLE_MSVC_C4127

#include <string.h>
#define munit_assert_string_equal(a, b) \
  do { \
    const char* munit_tmp_a_ = a; \
    const char* munit_tmp_b_ = b; \
    if (MUNIT_UNLIKELY(strcmp(munit_tmp_a_, munit_tmp_b_) != 0)) { \
      munit_errorf("assertion failed: string %s == %s (\"%s\" == \"%s\")", \
                   #a, #b, munit_tmp_a_, munit_tmp_b_); \
    } \
    MUNIT__PUSH_DISABLE_MSVC_C4127 \
  } while (0) \
  MUNIT__POP_DISABLE_MSVC_C4127

#define munit_assert_string_not_equal(a, b) \
  do { \
    const char* munit_tmp_a_ = a; \
    const char* munit_tmp_b_ = b; \
    if (MUNIT_UNLIKELY(strcmp(munit_tmp_a_, munit_tmp_b_) == 0)) { \
      munit_errorf("assertion failed: string %s != %s (\"%s\" == \"%s\")", \
                   #a, #b, munit_tmp_a_, munit_tmp_b_); \
    } \
    MUNIT__PUSH_DISABLE_MSVC_C4127 \
  } while (0) \
  MUNIT__POP_DISABLE_MSVC_C4127

#define munit_assert_memory_equal(size, a, b) \
  do { \
    const unsigned char* munit_tmp_a_ = (const unsigned char*) (a); \
    const unsigned char* munit_tmp_b_ = (const unsigned char*) (b); \
    const size_t munit_tmp_size_ = (size); \
    if (MUNIT_UNLIKELY(memcmp(munit_tmp_a_, munit_tmp_b_, munit_tmp_size_)) != 0) { \
      size_t munit_tmp_pos_; \
      for (munit_tmp_pos_ = 0 ; munit_tmp_pos_ < munit_tmp_size_ ; munit_tmp_pos_++) { \
        if (munit_tmp_a_[munit_tmp_pos_] != munit_tmp_b_[munit_tmp_pos_]) { \
          munit_errorf("assertion failed: memory %s == %s, at offset %" MUNIT_SIZE_MODIFIER "u", \
                       #a, #b, munit_tmp_pos_); \
          break; \
        } \
      } \
    } \
    MUNIT__PUSH_DISABLE_MSVC_C4127 \
  } while (0) \
  MUNIT__POP_DISABLE_MSVC_C4127

#define munit_assert_memory_not_equal(size, a, b) \
  do { \
    const unsigned char* munit_tmp_a_ = (const unsigned char*) (a); \
    const unsigned char* munit_tmp_b_ = (const unsigned char*) (b); \
    const size_t munit_tmp_size_ = (size); \
    if (MUNIT_UNLIKELY(memcmp(munit_tmp_a_, munit_tmp_b_, munit_tmp_size_)) == 0) { \
      munit_errorf("assertion failed: memory %s != %s (%zu bytes)", \
                   #a, #b, munit_tmp_size_); \
    } \
    MUNIT__PUSH_DISABLE_MSVC_C4127 \
  } while (0) \
  MUNIT__POP_DISABLE_MSVC_C4127

#define munit_assert_ptr_equal(a, b) \
  munit_assert_ptr(a, ==, b)
#define munit_assert_ptr_not_equal(a, b) \
  munit_assert_ptr(a, !=, b)
#define munit_assert_null(ptr) \
  munit_assert_ptr(ptr, ==, NULL)
#define munit_assert_not_null(ptr) \
  munit_assert_ptr(ptr, !=, NULL)
#define munit_assert_ptr_null(ptr) \
  munit_assert_ptr(ptr, ==, NULL)
#define munit_assert_ptr_not_null(ptr) \
  munit_assert_ptr(ptr, !=, NULL)

/*** Memory allocation ***/

void* munit_malloc_ex(const char* filename, int line, size_t size);

#define munit_malloc(size) \
  munit_malloc_ex(__FILE__, __LINE__, (size))

#define munit_new(type) \
  ((type*) munit_malloc(sizeof(type)))

#define munit_calloc(nmemb, size) \
  munit_malloc((nmemb) * (size))

#define munit_newa(type, nmemb) \
  ((type*) munit_calloc((nmemb), sizeof(type)))

/*** Random number generation ***/

void munit_rand_seed(munit_uint32_t seed);
munit_uint32_t munit_rand_uint32(void);
int munit_rand_int_range(int min, int max);
double munit_rand_double(void);
void munit_rand_memory(size_t size, munit_uint8_t buffer[MUNIT_ARRAY_PARAM(size)]);

/*** Tests and Suites ***/

typedef enum {
  /* Test successful */
  MUNIT_OK,
  /* Test failed */
  MUNIT_FAIL,
  /* Test was skipped */
  MUNIT_SKIP,
  /* Test failed due to circumstances not intended to be tested
   * (things like network errors, invalid parameter value, failure to
   * allocate memory in the test harness, etc.). */
  MUNIT_ERROR
} MunitResult;

typedef struct {
  char*  name;
  char** values;
} MunitParameterEnum;

typedef struct {
  char* name;
  char* value;
} MunitParameter;

const char* munit_parameters_get(const MunitParameter params[], const char* key);

typedef enum {
  MUNIT_TEST_OPTION_NONE             = 0,
  MUNIT_TEST_OPTION_SINGLE_ITERATION = 1 << 0,
  MUNIT_TEST_OPTION_TODO             = 1 << 1
} MunitTestOptions;

typedef MunitResult (* MunitTestFunc)(const MunitParameter params[], void* user_data_or_fixture);
typedef void*       (* MunitTestSetup)(const MunitParameter params[], void* user_data);
typedef void        (* MunitTestTearDown)(void* fixture);

typedef struct {
  char*               name;
  MunitTestFunc       test;
  MunitTestSetup      setup;
  MunitTestTearDown   tear_down;
  MunitTestOptions    options;
  MunitParameterEnum* parameters;
} MunitTest;

typedef enum {
  MUNIT_SUITE_OPTION_NONE = 0
} MunitSuiteOptions;

typedef struct MunitSuite_ MunitSuite;

struct MunitSuite_ {
  char*             prefix;
  MunitTest*        tests;
  MunitSuite*       suites;
  unsigned int      iterations;
  MunitSuiteOptions options;
};

int munit_suite_main(const MunitSuite* suite, void* user_data, int argc, char* const argv[MUNIT_ARRAY_PARAM(argc + 1)]);

/* Note: I'm not very happy with this API; it's likely to change if I
 * figure out something better.  Suggestions welcome. */

typedef struct MunitArgument_ MunitArgument;

struct MunitArgument_ {
  char* name;
  munit_bool (* parse_argument)(const MunitSuite* suite, void* user_data, int* arg, int argc, char* const argv[MUNIT_ARRAY_PARAM(argc + 1)]);
  void (* write_help)(const MunitArgument* argument, void* user_data);
};

int munit_suite_main_custom(const MunitSuite* suite,
                            void* user_data,
                            int argc, char* const argv[MUNIT_ARRAY_PARAM(argc + 1)],
                            const MunitArgument arguments[]);

#if defined(MUNIT_ENABLE_ASSERT_ALIASES)

#define assert_true(expr) munit_assert_true(expr)
#define assert_false(expr) munit_assert_false(expr)
#define assert_char(a, op, b) munit_assert_char(a, op, b)
#define assert_uchar(a, op, b) munit_assert_uchar(a, op, b)
#define assert_short(a, op, b) munit_assert_short(a, op, b)
#define assert_ushort(a, op, b) munit_assert_ushort(a, op, b)
#define assert_int(a, op, b) munit_assert_int(a, op, b)
#define assert_uint(a, op, b) munit_assert_uint(a, op, b)
#define assert_long(a, op, b) munit_assert_long(a, op, b)
#define assert_ulong(a, op, b) munit_assert_ulong(a, op, b)
#define assert_llong(a, op, b) munit_assert_llong(a, op, b)
#define assert_ullong(a, op, b) munit_assert_ullong(a, op, b)
#define assert_size(a, op, b) munit_assert_size(a, op, b)
#define assert_float(a, op, b) munit_assert_float(a, op, b)
#define assert_double(a, op, b) munit_assert_double(a, op, b)
#define assert_ptr(a, op, b) munit_assert_ptr(a, op, b)

#define assert_int8(a, op, b) munit_assert_int8(a, op, b)
#define assert_uint8(a, op, b) munit_assert_uint8(a, op, b)
#define assert_int16(a, op, b) munit_assert_int16(a, op, b)
#define assert_uint16(a, op, b) munit_assert_uint16(a, op, b)
#define assert_int32(a, op, b) munit_assert_int32(a, op, b)
#define assert_uint32(a, op, b) munit_assert_uint32(a, op, b)
#define assert_int64(a, op, b) munit_assert_int64(a, op, b)
#define assert_uint64(a, op, b) munit_assert_uint64(a, op, b)

#define assert_double_equal(a, b, precision) munit_assert_double_equal(a, b, precision)
#define assert_string_equal(a, b) munit_assert_string_equal(a, b)
#define assert_string_not_equal(a, b) munit_assert_string_not_equal(a, b)
#define assert_memory_equal(size, a, b) munit_assert_memory_equal(size, a, b)
#define assert_memory_not_equal(size, a, b) munit_assert_memory_not_equal(size, a, b)
#define assert_ptr_equal(a, b) munit_assert_ptr_equal(a, b)
#define assert_ptr_not_equal(a, b) munit_assert_ptr_not_equal(a, b)
#define assert_ptr_null(ptr) munit_assert_null_equal(ptr)
#define assert_ptr_not_null(ptr) munit_assert_not_null(ptr)

#define assert_null(ptr) munit_assert_null(ptr)
#define assert_not_null(ptr) munit_assert_not_null(ptr)

#endif /* defined(MUNIT_ENABLE_ASSERT_ALIASES) */

#if defined(__cplusplus)
}
#endif

#endif /* !defined(MUNIT_H) */

#if defined(MUNIT_ENABLE_ASSERT_ALIASES)
#  if defined(assert)
#    undef assert
#  endif
#  define assert(expr) munit_assert(expr)
#endif
