# Supplementary material for: Accurate fusion transcript identification from long- and short-read isoform sequencing at bulk or single-cell resolution
Source: Genome Res. 2025 Apr;35(4):967–86. doi: 10.1101/gr.279200.124 (PMC12047241; doi:10.1101/gr.279200.124)
Supplement: Supplement 11 [file Supplemental_File_1.zip › CTAT-LR-fusion.v1.0.0/ctat-minimap2/lib/simde/test/x86/avx.c]

/* Copyright (c) 2018, 2019 Evan Nemerson <evan@nemerson.com>
 *
 * Permission is hereby granted, free of charge, to any person
 * obtaining a copy of this software and associated documentation
 * files (the "Software"), to deal in the Software without
 * restriction, including without limitation the rights to use, copy,
 * modify, merge, publish, distribute, sublicense, and/or sell copies
 * of the Software, and to permit persons to whom the Software is
 * furnished to do so, subject to the following conditions:
 *
 * The above copyright notice and this permission notice shall be
 * included in all copies or substantial portions of the Software.
 *
 * THE SOFTWARE IS PROVIDED "AS IS", WITHOUT WARRANTY OF ANY KIND,
 * EXPRESS OR IMPLIED, INCLUDING BUT NOT LIMITED TO THE WARRANTIES OF
 * MERCHANTABILITY, FITNESS FOR A PARTICULAR PURPOSE AND
 * NONINFRINGEMENT. IN NO EVENT SHALL THE AUTHORS OR COPYRIGHT HOLDERS
 * BE LIABLE FOR ANY CLAIM, DAMAGES OR OTHER LIABILITY, WHETHER IN AN
 * ACTION OF CONTRACT, TORT OR OTHERWISE, ARISING FROM, OUT OF OR IN
 * CONNECTION WITH THE SOFTWARE OR THE USE OR OTHER DEALINGS IN THE
 * SOFTWARE.
 */

#define SIMDE_TESTS_CURRENT_ISAX avx
#include <simde/x86/avx.h>
#include <test/x86/test-avx.h>

#if defined(SIMDE_AVX_NATIVE) || defined(SIMDE_NO_NATIVE) || defined(SIMDE_ALWAYS_BUILD_NATIVE_TESTS)

static simde_float32 u32_to_f32(uint32_t u32) {
  simde_float32 f32;
  memcpy(&f32, &u32, sizeof(f32));
  return f32;
}

static simde_float64 u64_to_f64(uint64_t u64) {
  simde_float64 f64;
  memcpy(&f64, &u64, sizeof(f64));
  return f64;
}

#define SIMDE_F32_ALL_SET (u32_to_f32(~UINT32_C(0)))
#define SIMDE_F64_ALL_SET (u64_to_f64(~UINT64_C(0)))

static MunitResult
test_simde_mm256_set_epi8(const MunitParameter params[], void* data) {
  (void) params;
  (void) data;

  for (size_t i = 0 ; i < 32 ; i++) {
    int8_t a[32];
    simde__m256i r;

    munit_rand_memory(sizeof(a), (uint8_t*) a);
    r = simde_mm256_set_epi8(a[31], a[30], a[29], a[28], a[27], a[26], a[25], a[24],
                             a[23], a[22], a[21], a[20], a[19], a[18], a[17], a[16],
                             a[15], a[14], a[13], a[12], a[11], a[10], a[ 9], a[ 8],
                             a[ 7], a[ 6], a[ 5], a[ 4], a[ 3], a[ 2], a[ 1], a[ 0]);

    munit_assert_memory_equal(sizeof(a), a, &r);
  }

  return MUNIT_OK;
}

static MunitResult
test_simde_mm256_set_epi16(const MunitParameter params[], void* data) {
  (void) params;
  (void) data;

  for (size_t i = 0 ; i < 16 ; i++) {
    int16_t a[16];
    simde__m256i r;

    munit_rand_memory(sizeof(a), (uint8_t*) a);
    r = simde_mm256_set_epi16(a[15], a[14], a[13], a[12], a[11], a[10], a[ 9], a[ 8],
                              a[ 7], a[ 6], a[ 5], a[ 4], a[ 3], a[ 2], a[ 1], a[ 0]);

    munit_assert_memory_equal(sizeof(a), a, &r);
  }

  return MUNIT_OK;
}

static MunitResult
test_simde_mm256_set_epi32(const MunitParameter params[], void* data) {
  (void) params;
  (void) data;

  for (size_t i = 0 ; i < 32 ; i++) {
    int32_t a[8];
    simde__m256i r;

    munit_rand_memory(sizeof(a), (uint8_t*) a);
    r = simde_mm256_set_epi32(a[7], a[6], a[5], a[4], a[3], a[2], a[1], a[0]);

    munit_assert_memory_equal(sizeof(a), a, &r);
  }

  return MUNIT_OK;
}

static MunitResult
test_simde_mm256_set_epi64x(const MunitParameter params[], void* data) {
  (void) params;
  (void) data;

  for (size_t i = 0 ; i < 64 ; i++) {
    int64_t a[4];
    simde__m256i r;

    munit_rand_memory(sizeof(a), (uint8_t*) a);
    r = simde_mm256_set_epi64x(a[3], a[2], a[1], a[0]);

    munit_assert_memory_equal(sizeof(a), a, &r);
  }

  return MUNIT_OK;
}

static MunitResult
test_simde_mm256_set_ps(const MunitParameter params[], void* data) {
  (void) params;
  (void) data;

  for (size_t i = 0 ; i < 32 ; i++) {
    simde_float32 a[8];
    simde__m256 r;

    random_f32v(8, a);
    r = simde_mm256_set_ps(a[7], a[6], a[5], a[4], a[3], a[2], a[1], a[0]);

    munit_assert_memory_equal(sizeof(a), a, &r);
  }

  return MUNIT_OK;
}

static MunitResult
test_simde_mm256_set_pd(const MunitParameter params[], void* data) {
  (void) params;
  (void) data;

  for (size_t i = 0 ; i < 64 ; i++) {
    simde_float64 a[4];
    simde__m256d r;

    random_f64v(4, a);
    r = simde_mm256_set_pd(a[3], a[2], a[1], a[0]);

    munit_assert_memory_equal(sizeof(a), a, &r);
  }

  return MUNIT_OK;
}

static MunitResult
test_simde_mm256_set_m128(const MunitParameter params[], void* data) {
  (void) params;
  (void) data;

  for (size_t i = 0 ; i < 64 ; i++) {
    simde__m128 a[2];
    simde__m256 r;

    random_f32v(8, (simde_float32*) a);
    r = simde_mm256_set_m128(a[1], a[0]);

    munit_assert_memory_equal(sizeof(a), a, &r);
  }

  return MUNIT_OK;
}

static MunitResult
test_simde_mm256_set_m128d(const MunitParameter params[], void* data) {
  (void) params;
  (void) data;

  for (size_t i = 0 ; i < 64 ; i++) {
    simde__m128d a[2];
    simde__m256d r;

    random_f64v(4, (simde_float64*) a);
    r = simde_mm256_set_m128d(a[1], a[0]);

    munit_assert_memory_equal(sizeof(a), a, &r);
  }

  return MUNIT_OK;
}

static MunitResult
test_simde_mm256_set_m128i(const MunitParameter params[], void* data) {
  (void) params;
  (void) data;

  for (size_t i = 0 ; i < 64 ; i++) {
    simde__m128i a[2];
    simde__m256i r;

    munit_rand_memory(sizeof(a), (uint8_t*) a);
    r = simde_mm256_set_m128i(a[1], a[0]);

    munit_assert_memory_equal(sizeof(a), a, &r);
  }

  return MUNIT_OK;
}

static MunitResult
test_simde_mm256_set1_epi8(const MunitParameter params[], void* data) {
  (void) params;
  (void) data;

  const struct {
    int8_t a;
    simde__m256i r;
  } test_vec[8] = {
    { 41,
      simde_mm256_set_epi8(INT8_C(  41), INT8_C(  41), INT8_C(  41), INT8_C(  41),
                           INT8_C(  41), INT8_C(  41), INT8_C(  41), INT8_C(  41),
                           INT8_C(  41), INT8_C(  41), INT8_C(  41), INT8_C(  41),
                           INT8_C(  41), INT8_C(  41), INT8_C(  41), INT8_C(  41),
                           INT8_C(  41), INT8_C(  41), INT8_C(  41), INT8_C(  41),
                           INT8_C(  41), INT8_C(  41), INT8_C(  41), INT8_C(  41),
                           INT8_C(  41), INT8_C(  41), INT8_C(  41), INT8_C(  41),
                           INT8_C(  41), INT8_C(  41), INT8_C(  41), INT8_C(  41)) },
    { -5,
      simde_mm256_set_epi8(INT8_C(  -5), INT8_C(  -5), INT8_C(  -5), INT8_C(  -5),
                           INT8_C(  -5), INT8_C(  -5), INT8_C(  -5), INT8_C(  -5),
                           INT8_C(  -5), INT8_C(  -5), INT8_C(  -5), INT8_C(  -5),
                           INT8_C(  -5), INT8_C(  -5), INT8_C(  -5), INT8_C(  -5),
                           INT8_C(  -5), INT8_C(  -5), INT8_C(  -5), INT8_C(  -5),
                           INT8_C(  -5), INT8_C(  -5), INT8_C(  -5), INT8_C(  -5),
                           INT8_C(  -5), INT8_C(  -5), INT8_C(  -5), INT8_C(  -5),
                           INT8_C(  -5), INT8_C(  -5), INT8_C(  -5), INT8_C(  -5)) },
    { -85,
      simde_mm256_set_epi8(INT8_C( -85), INT8_C( -85), INT8_C( -85), INT8_C( -85),
                           INT8_C( -85), INT8_C( -85), INT8_C( -85), INT8_C( -85),
                           INT8_C( -85), INT8_C( -85), INT8_C( -85), INT8_C( -85),
                           INT8_C( -85), INT8_C( -85), INT8_C( -85), INT8_C( -85),
                           INT8_C( -85), INT8_C( -85), INT8_C( -85), INT8_C( -85),
                           INT8_C( -85), INT8_C( -85), INT8_C( -85), INT8_C( -85),
                           INT8_C( -85), INT8_C( -85), INT8_C( -85), INT8_C( -85),
                           INT8_C( -85), INT8_C( -85), INT8_C( -85), INT8_C( -85)) },
    { 61,
      simde_mm256_set_epi8(INT8_C(  61), INT8_C(  61), INT8_C(  61), INT8_C(  61),
                           INT8_C(  61), INT8_C(  61), INT8_C(  61), INT8_C(  61),
                           INT8_C(  61), INT8_C(  61), INT8_C(  61), INT8_C(  61),
                           INT8_C(  61), INT8_C(  61), INT8_C(  61), INT8_C(  61),
                           INT8_C(  61), INT8_C(  61), INT8_C(  61), INT8_C(  61),
                           INT8_C(  61), INT8_C(  61), INT8_C(  61), INT8_C(  61),
                           INT8_C(  61), INT8_C(  61), INT8_C(  61), INT8_C(  61),
                           INT8_C(  61), INT8_C(  61), INT8_C(  61), INT8_C(  61)) },
    { -125,
      simde_mm256_set_epi8(INT8_C(-125), INT8_C(-125), INT8_C(-125), INT8_C(-125),
                           INT8_C(-125), INT8_C(-125), INT8_C(-125), INT8_C(-125),
                           INT8_C(-125), INT8_C(-125), INT8_C(-125), INT8_C(-125),
                           INT8_C(-125), INT8_C(-125), INT8_C(-125), INT8_C(-125),
                           INT8_C(-125), INT8_C(-125), INT8_C(-125), INT8_C(-125),
                           INT8_C(-125), INT8_C(-125), INT8_C(-125), INT8_C(-125),
                           INT8_C(-125), INT8_C(-125), INT8_C(-125), INT8_C(-125),
                           INT8_C(-125), INT8_C(-125), INT8_C(-125), INT8_C(-125)) },
    { -117,
      simde_mm256_set_epi8(INT8_C(-117), INT8_C(-117), INT8_C(-117), INT8_C(-117),
                           INT8_C(-117), INT8_C(-117), INT8_C(-117), INT8_C(-117),
                           INT8_C(-117), INT8_C(-117), INT8_C(-117), INT8_C(-117),
                           INT8_C(-117), INT8_C(-117), INT8_C(-117), INT8_C(-117),
                           INT8_C(-117), INT8_C(-117), INT8_C(-117), INT8_C(-117),
                           INT8_C(-117), INT8_C(-117), INT8_C(-117), INT8_C(-117),
                           INT8_C(-117), INT8_C(-117), INT8_C(-117), INT8_C(-117),
                           INT8_C(-117), INT8_C(-117), INT8_C(-117), INT8_C(-117)) },
    { 5,
      simde_mm256_set_epi8(INT8_C(   5), INT8_C(   5), INT8_C(   5), INT8_C(   5),
                           INT8_C(   5), INT8_C(   5), INT8_C(   5), INT8_C(   5),
                           INT8_C(   5), INT8_C(   5), INT8_C(   5), INT8_C(   5),
                           INT8_C(   5), INT8_C(   5), INT8_C(   5), INT8_C(   5),
                           INT8_C(   5), INT8_C(   5), INT8_C(   5), INT8_C(   5),
                           INT8_C(   5), INT8_C(   5), INT8_C(   5), INT8_C(   5),
                           INT8_C(   5), INT8_C(   5), INT8_C(   5), INT8_C(   5),
                           INT8_C(   5), INT8_C(   5), INT8_C(   5), INT8_C(   5)) },
    { -41,
      simde_mm256_set_epi8(INT8_C( -41), INT8_C( -41), INT8_C( -41), INT8_C( -41),
                           INT8_C( -41), INT8_C( -41), INT8_C( -41), INT8_C( -41),
                           INT8_C( -41), INT8_C( -41), INT8_C( -41), INT8_C( -41),
                           INT8_C( -41), INT8_C( -41), INT8_C( -41), INT8_C( -41),
                           INT8_C( -41), INT8_C( -41), INT8_C( -41), INT8_C( -41),
                           INT8_C( -41), INT8_C( -41), INT8_C( -41), INT8_C( -41),
                           INT8_C( -41), INT8_C( -41), INT8_C( -41), INT8_C( -41),
                           INT8_C( -41), INT8_C( -41), INT8_C( -41), INT8_C( -41)) }
  };

  for (size_t i = 0 ; i < (sizeof(test_vec) / sizeof(test_vec[0])); i++) {
    simde__m256i r = simde_mm256_set1_epi8(test_vec[i].a);
    simde_assert_m256i_i8(r, ==, test_vec[i].r);
  }

  return MUNIT_OK;
}

static MunitResult
test_simde_mm256_set1_epi16(const MunitParameter params[], void* data) {
  (void) params;
  (void) data;

  const struct {
    int16_t a;
    simde__m256i r;
  } test_vec[8] = {
    { INT16_C( -7117),
      simde_mm256_set_epi16(INT16_C( -7117), INT16_C( -7117), INT16_C( -7117), INT16_C( -7117),
                            INT16_C( -7117), INT16_C( -7117), INT16_C( -7117), INT16_C( -7117),
                            INT16_C( -7117), INT16_C( -7117), INT16_C( -7117), INT16_C( -7117),
                            INT16_C( -7117), INT16_C( -7117), INT16_C( -7117), INT16_C( -7117)) },
    { INT16_C( -4832),
      simde_mm256_set_epi16(INT16_C( -4832), INT16_C( -4832), INT16_C( -4832), INT16_C( -4832),
                            INT16_C( -4832), INT16_C( -4832), INT16_C( -4832), INT16_C( -4832),
                            INT16_C( -4832), INT16_C( -4832), INT16_C( -4832), INT16_C( -4832),
                            INT16_C( -4832), INT16_C( -4832), INT16_C( -4832), INT16_C( -4832)) },
    { INT16_C( 20615),
      simde_mm256_set_epi16(INT16_C( 20615), INT16_C( 20615), INT16_C( 20615), INT16_C( 20615),
                            INT16_C( 20615), INT16_C( 20615), INT16_C( 20615), INT16_C( 20615),
                            INT16_C( 20615), INT16_C( 20615), INT16_C( 20615), INT16_C( 20615),
                            INT16_C( 20615), INT16_C( 20615), INT16_C( 20615), INT16_C( 20615)) },
    { INT16_C(-30117),
      simde_mm256_set_epi16(INT16_C(-30117), INT16_C(-30117), INT16_C(-30117), INT16_C(-30117),
                            INT16_C(-30117), INT16_C(-30117), INT16_C(-30117), INT16_C(-30117),
                            INT16_C(-30117), INT16_C(-30117), INT16_C(-30117), INT16_C(-30117),
                            INT16_C(-30117), INT16_C(-30117), INT16_C(-30117), INT16_C(-30117)) },
    { INT16_C( 32088),
      simde_mm256_set_epi16(INT16_C( 32088), INT16_C( 32088), INT16_C( 32088), INT16_C( 32088),
                            INT16_C( 32088), INT16_C( 32088), INT16_C( 32088), INT16_C( 32088),
                            INT16_C( 32088), INT16_C( 32088), INT16_C( 32088), INT16_C( 32088),
                            INT16_C( 32088), INT16_C( 32088), INT16_C( 32088), INT16_C( 32088)) },
    { INT16_C(-14076),
      simde_mm256_set_epi16(INT16_C(-14076), INT16_C(-14076), INT16_C(-14076), INT16_C(-14076),
                            INT16_C(-14076), INT16_C(-14076), INT16_C(-14076), INT16_C(-14076),
                            INT16_C(-14076), INT16_C(-14076), INT16_C(-14076), INT16_C(-14076),
                            INT16_C(-14076), INT16_C(-14076), INT16_C(-14076), INT16_C(-14076)) },
    { INT16_C( -9132),
      simde_mm256_set_epi16(INT16_C( -9132), INT16_C( -9132), INT16_C( -9132), INT16_C( -9132),
                            INT16_C( -9132), INT16_C( -9132), INT16_C( -9132), INT16_C( -9132),
                            INT16_C( -9132), INT16_C( -9132), INT16_C( -9132), INT16_C( -9132),
                            INT16_C( -9132), INT16_C( -9132), INT16_C( -9132), INT16_C( -9132)) },
    { INT16_C(-24801),
      simde_mm256_set_epi16(INT16_C(-24801), INT16_C(-24801), INT16_C(-24801), INT16_C(-24801),
                            INT16_C(-24801), INT16_C(-24801), INT16_C(-24801), INT16_C(-24801),
                            INT16_C(-24801), INT16_C(-24801), INT16_C(-24801), INT16_C(-24801),
                            INT16_C(-24801), INT16_C(-24801), INT16_C(-24801), INT16_C(-24801)) }
  };

  for (size_t i = 0 ; i < (sizeof(test_vec) / sizeof(test_vec[0])); i++) {
    simde__m256i r = simde_mm256_set1_epi16(test_vec[i].a);
    simde_assert_m256i_i16(r, ==, test_vec[i].r);
  }

  return MUNIT_OK;
}

static MunitResult
test_simde_mm256_set1_epi32(const MunitParameter params[], void* data) {
  (void) params;
  (void) data;

  const struct {
    int32_t a;
    simde__m256i r;
  } test_vec[8] = {
    { INT32_C( 1458307866),
      simde_mm256_set_epi32(INT32_C( 1458307866), INT32_C( 1458307866), INT32_C( 1458307866), INT32_C( 1458307866),
                            INT32_C( 1458307866), INT32_C( 1458307866), INT32_C( 1458307866), INT32_C( 1458307866)) },
    { INT32_C(-1231481357),
      simde_mm256_set_epi32(INT32_C(-1231481357), INT32_C(-1231481357), INT32_C(-1231481357), INT32_C(-1231481357),
                            INT32_C(-1231481357), INT32_C(-1231481357), INT32_C(-1231481357), INT32_C(-1231481357)) },
    { INT32_C( 1330347041),
      simde_mm256_set_epi32(INT32_C( 1330347041), INT32_C( 1330347041), INT32_C( 1330347041), INT32_C( 1330347041),
                            INT32_C( 1330347041), INT32_C( 1330347041), INT32_C( 1330347041), INT32_C( 1330347041)) },
    { INT32_C(-2031969158),
      simde_mm256_set_epi32(INT32_C(-2031969158), INT32_C(-2031969158), INT32_C(-2031969158), INT32_C(-2031969158),
                            INT32_C(-2031969158), INT32_C(-2031969158), INT32_C(-2031969158), INT32_C(-2031969158)) },
    { INT32_C(  138293031),
      simde_mm256_set_epi32(INT32_C(  138293031), INT32_C(  138293031), INT32_C(  138293031), INT32_C(  138293031),
                            INT32_C(  138293031), INT32_C(  138293031), INT32_C(  138293031), INT32_C(  138293031)) },
    { INT32_C( -870589211),
      simde_mm256_set_epi32(INT32_C( -870589211), INT32_C( -870589211), INT32_C( -870589211), INT32_C( -870589211),
                            INT32_C( -870589211), INT32_C( -870589211), INT32_C( -870589211), INT32_C( -870589211)) },
    { INT32_C( 1439279097),
      simde_mm256_set_epi32(INT32_C( 1439279097), INT32_C( 1439279097), INT32_C( 1439279097), INT32_C( 1439279097),
                            INT32_C( 1439279097), INT32_C( 1439279097), INT32_C( 1439279097), INT32_C( 1439279097)) },
    { INT32_C( -102725779),
      simde_mm256_set_epi32(INT32_C( -102725779), INT32_C( -102725779), INT32_C( -102725779), INT32_C( -102725779),
                            INT32_C( -102725779), INT32_C( -102725779), INT32_C( -102725779), INT32_C( -102725779)) }
  };

  for (size_t i = 0 ; i < (sizeof(test_vec) / sizeof(test_vec[0])); i++) {
    simde__m256i r = simde_mm256_set1_epi32(test_vec[i].a);
    simde_assert_m256i_i32(r, ==, test_vec[i].r);
  }

  return MUNIT_OK;
}

static MunitResult
test_simde_mm256_set1_epi64x(const MunitParameter params[], void* data) {
  (void) params;
  (void) data;

  const struct {
    int64_t a;
    simde__m256i r;
  } test_vec[8] = {
    { INT64_C( 5105791061004147197),
      simde_mm256_set_epi64x(INT64_C( 5105791061004147197), INT64_C( 5105791061004147197),
                             INT64_C( 5105791061004147197), INT64_C( 5105791061004147197)) },
    { INT64_C(-2078502026959165134),
      simde_mm256_set_epi64x(INT64_C(-2078502026959165134), INT64_C(-2078502026959165134),
                             INT64_C(-2078502026959165134), INT64_C(-2078502026959165134)) },
    { INT64_C( 3468007801991671414),
      simde_mm256_set_epi64x(INT64_C( 3468007801991671414), INT64_C( 3468007801991671414),
                             INT64_C( 3468007801991671414), INT64_C( 3468007801991671414)) },
    { INT64_C(-1026830878024479084),
      simde_mm256_set_epi64x(INT64_C(-1026830878024479084), INT64_C(-1026830878024479084),
                             INT64_C(-1026830878024479084), INT64_C(-1026830878024479084)) },
    { INT64_C(-5815393469667065909),
      simde_mm256_set_epi64x(INT64_C(-5815393469667065909), INT64_C(-5815393469667065909),
                             INT64_C(-5815393469667065909), INT64_C(-5815393469667065909)) },
    { INT64_C(-1858841878581774308),
      simde_mm256_set_epi64x(INT64_C(-1858841878581774308), INT64_C(-1858841878581774308),
                             INT64_C(-1858841878581774308), INT64_C(-1858841878581774308)) },
    { INT64_C( 6272125310275044670),
      simde_mm256_set_epi64x(INT64_C( 6272125310275044670), INT64_C( 6272125310275044670),
                             INT64_C( 6272125310275044670), INT64_C( 6272125310275044670)) },
    { INT64_C( 6393396529564376044),
      simde_mm256_set_epi64x(INT64_C( 6393396529564376044), INT64_C( 6393396529564376044),
                             INT64_C( 6393396529564376044), INT64_C( 6393396529564376044)) }
  };

  for (size_t i = 0 ; i < (sizeof(test_vec) / sizeof(test_vec[0])); i++) {
    simde__m256i r = simde_mm256_set1_epi64x(test_vec[i].a);
    simde_assert_m256i_i64(r, ==, test_vec[i].r);
  }

  return MUNIT_OK;
}

static MunitResult
test_simde_mm256_set1_ps(const MunitParameter params[], void* data) {
  (void) params;
  (void) data;

  const struct {
    simde_float32 a;
    simde__m256 r;
  } test_vec[8] = {
    { SIMDE_FLOAT32_C(  -73.91),
      simde_mm256_set_ps(SIMDE_FLOAT32_C(  -73.91), SIMDE_FLOAT32_C(  -73.91),
                         SIMDE_FLOAT32_C(  -73.91), SIMDE_FLOAT32_C(  -73.91),
                         SIMDE_FLOAT32_C(  -73.91), SIMDE_FLOAT32_C(  -73.91),
                         SIMDE_FLOAT32_C(  -73.91), SIMDE_FLOAT32_C(  -73.91)) },
    { SIMDE_FLOAT32_C(  953.36),
      simde_mm256_set_ps(SIMDE_FLOAT32_C(  953.36), SIMDE_FLOAT32_C(  953.36),
                         SIMDE_FLOAT32_C(  953.36), SIMDE_FLOAT32_C(  953.36),
                         SIMDE_FLOAT32_C(  953.36), SIMDE_FLOAT32_C(  953.36),
                         SIMDE_FLOAT32_C(  953.36), SIMDE_FLOAT32_C(  953.36)) },
    { SIMDE_FLOAT32_C(  888.18),
      simde_mm256_set_ps(SIMDE_FLOAT32_C(  888.18), SIMDE_FLOAT32_C(  888.18),
                         SIMDE_FLOAT32_C(  888.18), SIMDE_FLOAT32_C(  888.18),
                         SIMDE_FLOAT32_C(  888.18), SIMDE_FLOAT32_C(  888.18),
                         SIMDE_FLOAT32_C(  888.18), SIMDE_FLOAT32_C(  888.18)) },
    { SIMDE_FLOAT32_C(  232.71),
      simde_mm256_set_ps(SIMDE_FLOAT32_C(  232.71), SIMDE_FLOAT32_C(  232.71),
                         SIMDE_FLOAT32_C(  232.71), SIMDE_FLOAT32_C(  232.71),
                         SIMDE_FLOAT32_C(  232.71), SIMDE_FLOAT32_C(  232.71),
                         SIMDE_FLOAT32_C(  232.71), SIMDE_FLOAT32_C(  232.71)) },
    { SIMDE_FLOAT32_C( -598.38),
      simde_mm256_set_ps(SIMDE_FLOAT32_C( -598.38), SIMDE_FLOAT32_C( -598.38),
                         SIMDE_FLOAT32_C( -598.38), SIMDE_FLOAT32_C( -598.38),
                         SIMDE_FLOAT32_C( -598.38), SIMDE_FLOAT32_C( -598.38),
                         SIMDE_FLOAT32_C( -598.38), SIMDE_FLOAT32_C( -598.38)) },
    { SIMDE_FLOAT32_C(  762.88),
      simde_mm256_set_ps(SIMDE_FLOAT32_C(  762.88), SIMDE_FLOAT32_C(  762.88),
                         SIMDE_FLOAT32_C(  762.88), SIMDE_FLOAT32_C(  762.88),
                         SIMDE_FLOAT32_C(  762.88), SIMDE_FLOAT32_C(  762.88),
                         SIMDE_FLOAT32_C(  762.88), SIMDE_FLOAT32_C(  762.88)) },
    { SIMDE_FLOAT32_C( -225.89),
      simde_mm256_set_ps(SIMDE_FLOAT32_C( -225.89), SIMDE_FLOAT32_C( -225.89),
                         SIMDE_FLOAT32_C( -225.89), SIMDE_FLOAT32_C( -225.89),
                         SIMDE_FLOAT32_C( -225.89), SIMDE_FLOAT32_C( -225.89),
                         SIMDE_FLOAT32_C( -225.89), SIMDE_FLOAT32_C( -225.89)) },
    { SIMDE_FLOAT32_C( -115.32),
      simde_mm256_set_ps(SIMDE_FLOAT32_C( -115.32), SIMDE_FLOAT32_C( -115.32),
                         SIMDE_FLOAT32_C( -115.32), SIMDE_FLOAT32_C( -115.32),
                         SIMDE_FLOAT32_C( -115.32), SIMDE_FLOAT32_C( -115.32),
                         SIMDE_FLOAT32_C( -115.32), SIMDE_FLOAT32_C( -115.32)) }
  };

  for (size_t i = 0 ; i < (sizeof(test_vec) / sizeof(test_vec[0])); i++) {
    simde__m256 r = simde_mm256_set1_ps(test_vec[i].a);
    simde_assert_m256_close(r, test_vec[i].r, 1);
  }

  return MUNIT_OK;
}

static MunitResult
test_simde_mm256_set1_pd(const MunitParameter params[], void* data) {
  (void) params;
  (void) data;

  const struct {
    simde_float64 a;
    simde__m256d r;
  } test_vec[8] = {
    { SIMDE_FLOAT64_C( -494.25),
      simde_mm256_set_pd(SIMDE_FLOAT64_C( -494.25), SIMDE_FLOAT64_C( -494.25),
                         SIMDE_FLOAT64_C( -494.25), SIMDE_FLOAT64_C( -494.25)) },
    { SIMDE_FLOAT64_C(  610.20),
      simde_mm256_set_pd(SIMDE_FLOAT64_C(  610.20), SIMDE_FLOAT64_C(  610.20),
                         SIMDE_FLOAT64_C(  610.20), SIMDE_FLOAT64_C(  610.20)) },
    { SIMDE_FLOAT64_C( -471.35),
      simde_mm256_set_pd(SIMDE_FLOAT64_C( -471.35), SIMDE_FLOAT64_C( -471.35),
                         SIMDE_FLOAT64_C( -471.35), SIMDE_FLOAT64_C( -471.35)) },
    { SIMDE_FLOAT64_C( -211.28),
      simde_mm256_set_pd(SIMDE_FLOAT64_C( -211.28), SIMDE_FLOAT64_C( -211.28),
                         SIMDE_FLOAT64_C( -211.28), SIMDE_FLOAT64_C( -211.28)) },
    { SIMDE_FLOAT64_C(  -27.80),
      simde_mm256_set_pd(SIMDE_FLOAT64_C(  -27.80), SIMDE_FLOAT64_C(  -27.80),
                         SIMDE_FLOAT64_C(  -27.80), SIMDE_FLOAT64_C(  -27.80)) },
    { SIMDE_FLOAT64_C(  866.02),
      simde_mm256_set_pd(SIMDE_FLOAT64_C(  866.02), SIMDE_FLOAT64_C(  866.02),
                         SIMDE_FLOAT64_C(  866.02), SIMDE_FLOAT64_C(  866.02)) },
    { SIMDE_FLOAT64_C( -278.22),
      simde_mm256_set_pd(SIMDE_FLOAT64_C( -278.22), SIMDE_FLOAT64_C( -278.22),
                         SIMDE_FLOAT64_C( -278.22), SIMDE_FLOAT64_C( -278.22)) },
    { SIMDE_FLOAT64_C(  868.90),
      simde_mm256_set_pd(SIMDE_FLOAT64_C(  868.90), SIMDE_FLOAT64_C(  868.90),
                         SIMDE_FLOAT64_C(  868.90), SIMDE_FLOAT64_C(  868.90)) }
  };

  for (size_t i = 0 ; i < (sizeof(test_vec) / sizeof(test_vec[0])); i++) {
    simde__m256d r = simde_mm256_set1_pd(test_vec[i].a);
    simde_assert_m256d_close(r, test_vec[i].r, 1);
  }

  return MUNIT_OK;
}

static MunitResult
test_simde_mm256_add_ps(const MunitParameter params[], void* data) {
  (void) params;
  (void) data;

  const struct {
    simde__m256 a;
    simde__m256 b;
    simde__m256 r;
  } test_vec[8] = {
    { simde_mm256_set_ps(SIMDE_FLOAT32_C(  770.99), SIMDE_FLOAT32_C(  104.99),
                         SIMDE_FLOAT32_C( -101.89), SIMDE_FLOAT32_C( -513.24),
                         SIMDE_FLOAT32_C( -417.43), SIMDE_FLOAT32_C( -288.54),
                         SIMDE_FLOAT32_C(  266.43), SIMDE_FLOAT32_C( -560.62)),
      simde_mm256_set_ps(SIMDE_FLOAT32_C(  587.57), SIMDE_FLOAT32_C( -411.17),
                         SIMDE_FLOAT32_C(  235.43), SIMDE_FLOAT32_C(  663.07),
                         SIMDE_FLOAT32_C( -931.58), SIMDE_FLOAT32_C( -273.94),
                         SIMDE_FLOAT32_C( -824.43), SIMDE_FLOAT32_C(  308.33)),
      simde_mm256_set_ps(SIMDE_FLOAT32_C( 1358.56), SIMDE_FLOAT32_C( -306.18),
                         SIMDE_FLOAT32_C(  133.54), SIMDE_FLOAT32_C(  149.83),
                         SIMDE_FLOAT32_C(-1349.01), SIMDE_FLOAT32_C( -562.48),
                         SIMDE_FLOAT32_C( -558.00), SIMDE_FLOAT32_C( -252.29)) },
    { simde_mm256_set_ps(SIMDE_FLOAT32_C( -380.17), SIMDE_FLOAT32_C( -292.76),
                         SIMDE_FLOAT32_C(  -50.19), SIMDE_FLOAT32_C(  631.87),
                         SIMDE_FLOAT32_C(  407.07), SIMDE_FLOAT32_C(   82.94),
                         SIMDE_FLOAT32_C(  710.14), SIMDE_FLOAT32_C(  140.15)),
      simde_mm256_set_ps(SIMDE_FLOAT32_C(  175.15), SIMDE_FLOAT32_C(  286.98),
                         SIMDE_FLOAT32_C(  813.95), SIMDE_FLOAT32_C( -881.68),
                         SIMDE_FLOAT32_C(  977.49), SIMDE_FLOAT32_C(  528.94),
                         SIMDE_FLOAT32_C(  994.01), SIMDE_FLOAT32_C(  529.37)),
      simde_mm256_set_ps(SIMDE_FLOAT32_C( -205.02), SIMDE_FLOAT32_C(   -5.78),
                         SIMDE_FLOAT32_C(  763.76), SIMDE_FLOAT32_C( -249.81),
                         SIMDE_FLOAT32_C( 1384.56), SIMDE_FLOAT32_C(  611.88),
                         SIMDE_FLOAT32_C( 1704.15), SIMDE_FLOAT32_C(  669.52)) },
    { simde_mm256_set_ps(SIMDE_FLOAT32_C(  160.16), SIMDE_FLOAT32_C(  875.39),
                         SIMDE_FLOAT32_C(  514.63), SIMDE_FLOAT32_C( -397.44),
                         SIMDE_FLOAT32_C(  299.15), SIMDE_FLOAT32_C( -674.71),
                         SIMDE_FLOAT32_C(  625.83), SIMDE_FLOAT32_C( -614.91)),
      simde_mm256_set_ps(SIMDE_FLOAT32_C( -835.86), SIMDE_FLOAT32_C(  900.26),
                         SIMDE_FLOAT32_C(  485.80), SIMDE_FLOAT32_C( -508.14),
                         SIMDE_FLOAT32_C(  244.55), SIMDE_FLOAT32_C(  182.83),
                         SIMDE_FLOAT32_C(  -64.03), SIMDE_FLOAT32_C(    1.31)),
      simde_mm256_set_ps(SIMDE_FLOAT32_C( -675.70), SIMDE_FLOAT32_C( 1775.65),
                         SIMDE_FLOAT32_C( 1000.43), SIMDE_FLOAT32_C( -905.58),
                         SIMDE_FLOAT32_C(  543.70), SIMDE_FLOAT32_C( -491.88),
                         SIMDE_FLOAT32_C(  561.80), SIMDE_FLOAT32_C( -613.60)) },
    { simde_mm256_set_ps(SIMDE_FLOAT32_C( -699.57), SIMDE_FLOAT32_C(  489.63),
                         SIMDE_FLOAT32_C(  414.73), SIMDE_FLOAT32_C(  451.08),
                         SIMDE_FLOAT32_C( -926.15), SIMDE_FLOAT32_C( -146.45),
                         SIMDE_FLOAT32_C(  105.18), SIMDE_FLOAT32_C( -637.88)),
      simde_mm256_set_ps(SIMDE_FLOAT32_C( -524.62), SIMDE_FLOAT32_C(   50.97),
                         SIMDE_FLOAT32_C(  -65.89), SIMDE_FLOAT32_C(  850.47),
                         SIMDE_FLOAT32_C(  952.97), SIMDE_FLOAT32_C( -408.81),
                         SIMDE_FLOAT32_C(  653.26), SIMDE_FLOAT32_C(  365.69)),
      simde_mm256_set_ps(SIMDE_FLOAT32_C(-1224.19), SIMDE_FLOAT32_C(  540.60),
                         SIMDE_FLOAT32_C(  348.84), SIMDE_FLOAT32_C( 1301.55),
                         SIMDE_FLOAT32_C(   26.82), SIMDE_FLOAT32_C( -555.26),
                         SIMDE_FLOAT32_C(  758.44), SIMDE_FLOAT32_C( -272.19)) },
    { simde_mm256_set_ps(SIMDE_FLOAT32_C(  185.82), SIMDE_FLOAT32_C(  -69.85),
                         SIMDE_FLOAT32_C( -529.83), SIMDE_FLOAT32_C(    7.18),
                         SIMDE_FLOAT32_C(  181.46), SIMDE_FLOAT32_C( -392.96),
                         SIMDE_FLOAT32_C( -825.54), SIMDE_FLOAT32_C(  -73.18)),
      simde_mm256_set_ps(SIMDE_FLOAT32_C( -863.74), SIMDE_FLOAT32_C(  538.93),
                         SIMDE_FLOAT32_C(  867.32), SIMDE_FLOAT32_C( -263.67),
                         SIMDE_FLOAT32_C(   54.32), SIMDE_FLOAT32_C(  185.31),
                         SIMDE_FLOAT32_C( -761.42), SIMDE_FLOAT32_C( -272.23)),
      simde_mm256_set_ps(SIMDE_FLOAT32_C( -677.92), SIMDE_FLOAT32_C(  469.08),
                         SIMDE_FLOAT32_C(  337.49), SIMDE_FLOAT32_C( -256.49),
                         SIMDE_FLOAT32_C(  235.78), SIMDE_FLOAT32_C( -207.65),
                         SIMDE_FLOAT32_C(-1586.96), SIMDE_FLOAT32_C( -345.41)) },
    { simde_mm256_set_ps(SIMDE_FLOAT32_C(  693.17), SIMDE_FLOAT32_C( -668.89),
                         SIMDE_FLOAT32_C(  -84.19), SIMDE_FLOAT32_C( -965.81),
                         SIMDE_FLOAT32_C(   87.16), SIMDE_FLOAT32_C( -403.06),
                         SIMDE_FLOAT32_C(  609.16), SIMDE_FLOAT32_C( -596.97)),
      simde_mm256_set_ps(SIMDE_FLOAT32_C(   -8.20), SIMDE_FLOAT32_C(  127.25),
                         SIMDE_FLOAT32_C( -585.64), SIMDE_FLOAT32_C( -146.63),
                         SIMDE_FLOAT32_C(  610.52), SIMDE_FLOAT32_C(  318.25),
                         SIMDE_FLOAT32_C( -951.82), SIMDE_FLOAT32_C(   72.45)),
      simde_mm256_set_ps(SIMDE_FLOAT32_C(  684.97), SIMDE_FLOAT32_C( -541.64),
                         SIMDE_FLOAT32_C( -669.83), SIMDE_FLOAT32_C(-1112.44),
                         SIMDE_FLOAT32_C(  697.68), SIMDE_FLOAT32_C(  -84.81),
                         SIMDE_FLOAT32_C( -342.66), SIMDE_FLOAT32_C( -524.52)) },
    { simde_mm256_set_ps(SIMDE_FLOAT32_C( -894.89), SIMDE_FLOAT32_C(  538.71),
                         SIMDE_FLOAT32_C(  705.28), SIMDE_FLOAT32_C(  408.87),
                         SIMDE_FLOAT32_C(  595.54), SIMDE_FLOAT32_C(  916.74),
                         SIMDE_FLOAT32_C(  901.91), SIMDE_FLOAT32_C( -728.42)),
      simde_mm256_set_ps(SIMDE_FLOAT32_C( -290.65), SIMDE_FLOAT32_C(  876.93),
                         SIMDE_FLOAT32_C(   99.14), SIMDE_FLOAT32_C(  948.23),
                         SIMDE_FLOAT32_C( -630.32), SIMDE_FLOAT32_C( -883.56),
                         SIMDE_FLOAT32_C(  844.54), SIMDE_FLOAT32_C(  507.10)),
      simde_mm256_set_ps(SIMDE_FLOAT32_C(-1185.54), SIMDE_FLOAT32_C( 1415.64),
                         SIMDE_FLOAT32_C(  804.42), SIMDE_FLOAT32_C( 1357.10),
                         SIMDE_FLOAT32_C(  -34.78), SIMDE_FLOAT32_C(   33.18),
                         SIMDE_FLOAT32_C( 1746.45), SIMDE_FLOAT32_C( -221.32)) },
    { simde_mm256_set_ps(SIMDE_FLOAT32_C(  126.73), SIMDE_FLOAT32_C( -250.52),
                         SIMDE_FLOAT32_C( -981.38), SIMDE_FLOAT32_C(  834.39),
                         SIMDE_FLOAT32_C(  -38.78), SIMDE_FLOAT32_C(  -35.08),
                         SIMDE_FLOAT32_C(  480.59), SIMDE_FLOAT32_C(  503.57)),
      simde_mm256_set_ps(SIMDE_FLOAT32_C( -239.82), SIMDE_FLOAT32_C(   81.48),
                         SIMDE_FLOAT32_C( -961.01), SIMDE_FLOAT32_C( -408.34),
                         SIMDE_FLOAT32_C(  705.38), SIMDE_FLOAT32_C(   10.31),
                         SIMDE_FLOAT32_C(  562.97), SIMDE_FLOAT32_C(  952.79)),
      simde_mm256_set_ps(SIMDE_FLOAT32_C( -113.09), SIMDE_FLOAT32_C( -169.04),
                         SIMDE_FLOAT32_C(-1942.39), SIMDE_FLOAT32_C(  426.05),
                         SIMDE_FLOAT32_C(  666.60), SIMDE_FLOAT32_C(  -24.77),
                         SIMDE_FLOAT32_C( 1043.56), SIMDE_FLOAT32_C( 1456.36)) }
  };

  for (size_t i = 0 ; i < (sizeof(test_vec) / sizeof(test_vec[0])); i++) {
    simde__m256 r = simde_mm256_add_ps(test_vec[i].a, test_vec[i].b);
    simde_assert_m256_close(r, test_vec[i].r, 1);
  }

  return MUNIT_OK;
}

static MunitResult
test_simde_mm256_add_pd(const MunitParameter params[], void* data) {
  (void) params;
  (void) data;

  const struct {
    simde__m256d a;
    simde__m256d b;
    simde__m256d r;
  } test_vec[8] = {
    { simde_mm256_set_pd(SIMDE_FLOAT64_C(  303.85), SIMDE_FLOAT64_C(  912.11),
                         SIMDE_FLOAT64_C( -650.18), SIMDE_FLOAT64_C(  473.98)),
      simde_mm256_set_pd(SIMDE_FLOAT64_C( -109.04), SIMDE_FLOAT64_C( -576.86),
                         SIMDE_FLOAT64_C( -110.30), SIMDE_FLOAT64_C(  423.02)),
      simde_mm256_set_pd(SIMDE_FLOAT64_C(  194.81), SIMDE_FLOAT64_C(  335.25),
                         SIMDE_FLOAT64_C( -760.48), SIMDE_FLOAT64_C(  897.00)) },
    { simde_mm256_set_pd(SIMDE_FLOAT64_C(  979.21), SIMDE_FLOAT64_C(  275.57),
                         SIMDE_FLOAT64_C(  499.36), SIMDE_FLOAT64_C( -638.79)),
      simde_mm256_set_pd(SIMDE_FLOAT64_C(  988.55), SIMDE_FLOAT64_C( -838.17),
                         SIMDE_FLOAT64_C( -141.00), SIMDE_FLOAT64_C( -264.15)),
      simde_mm256_set_pd(SIMDE_FLOAT64_C( 1967.76), SIMDE_FLOAT64_C( -562.60),
                         SIMDE_FLOAT64_C(  358.36), SIMDE_FLOAT64_C( -902.94)) },
    { simde_mm256_set_pd(SIMDE_FLOAT64_C( -601.88), SIMDE_FLOAT64_C(  830.35),
                         SIMDE_FLOAT64_C( -809.06), SIMDE_FLOAT64_C(  444.49)),
      simde_mm256_set_pd(SIMDE_FLOAT64_C( -242.19), SIMDE_FLOAT64_C( -659.35),
                         SIMDE_FLOAT64_C(  783.96), SIMDE_FLOAT64_C( -941.55)),
      simde_mm256_set_pd(SIMDE_FLOAT64_C( -844.07), SIMDE_FLOAT64_C(  171.00),
                         SIMDE_FLOAT64_C(  -25.10), SIMDE_FLOAT64_C( -497.06)) },
    { simde_mm256_set_pd(SIMDE_FLOAT64_C( -183.86), SIMDE_FLOAT64_C( -913.99),
                         SIMDE_FLOAT64_C(  681.98), SIMDE_FLOAT64_C(  778.30)),
      simde_mm256_set_pd(SIMDE_FLOAT64_C( -143.75), SIMDE_FLOAT64_C( -874.49),
                         SIMDE_FLOAT64_C(  158.94), SIMDE_FLOAT64_C(  168.19)),
      simde_mm256_set_pd(SIMDE_FLOAT64_C( -327.61), SIMDE_FLOAT64_C(-1788.48),
                         SIMDE_FLOAT64_C(  840.92), SIMDE_FLOAT64_C(  946.49)) },
    { simde_mm256_set_pd(SIMDE_FLOAT64_C(  -46.65), SIMDE_FLOAT64_C( -996.47),
                         SIMDE_FLOAT64_C(  910.52), SIMDE_FLOAT64_C( -114.20)),
      simde_mm256_set_pd(SIMDE_FLOAT64_C(  749.53), SIMDE_FLOAT64_C(  540.86),
                         SIMDE_FLOAT64_C(   64.91), SIMDE_FLOAT64_C( -347.42)),
      simde_mm256_set_pd(SIMDE_FLOAT64_C(  702.88), SIMDE_FLOAT64_C( -455.61),
                         SIMDE_FLOAT64_C(  975.43), SIMDE_FLOAT64_C( -461.62)) },
    { simde_mm256_set_pd(SIMDE_FLOAT64_C( -739.61), SIMDE_FLOAT64_C(  573.43),
                         SIMDE_FLOAT64_C(  552.79), SIMDE_FLOAT64_C( -374.31)),
      simde_mm256_set_pd(SIMDE_FLOAT64_C( -947.01), SIMDE_FLOAT64_C(  120.02),
                         SIMDE_FLOAT64_C(  463.99), SIMDE_FLOAT64_C(   50.32)),
      simde_mm256_set_pd(SIMDE_FLOAT64_C(-1686.62), SIMDE_FLOAT64_C(  693.45),
                         SIMDE_FLOAT64_C( 1016.78), SIMDE_FLOAT64_C( -323.99)) },
    { simde_mm256_set_pd(SIMDE_FLOAT64_C( -187.57), SIMDE_FLOAT64_C(  -62.04),
                         SIMDE_FLOAT64_C(  957.24), SIMDE_FLOAT64_C(  581.23)),
      simde_mm256_set_pd(SIMDE_FLOAT64_C(  950.16), SIMDE_FLOAT64_C(  298.02),
                         SIMDE_FLOAT64_C(  203.94), SIMDE_FLOAT64_C( -826.89)),
      simde_mm256_set_pd(SIMDE_FLOAT64_C(  762.59), SIMDE_FLOAT64_C(  235.98),
                         SIMDE_FLOAT64_C( 1161.18), SIMDE_FLOAT64_C( -245.66)) },
    { simde_mm256_set_pd(SIMDE_FLOAT64_C(  612.20), SIMDE_FLOAT64_C(  556.68),
                         SIMDE_FLOAT64_C(  158.92), SIMDE_FLOAT64_C(  158.42)),
      simde_mm256_set_pd(SIMDE_FLOAT64_C(   66.07), SIMDE_FLOAT64_C( -695.86),
                         SIMDE_FLOAT64_C(  940.17), SIMDE_FLOAT64_C(  935.20)),
      simde_mm256_set_pd(SIMDE_FLOAT64_C(  678.27), SIMDE_FLOAT64_C( -139.18),
                         SIMDE_FLOAT64_C( 1099.09), SIMDE_FLOAT64_C( 1093.62)) }
  };

  for (size_t i = 0 ; i < (sizeof(test_vec) / sizeof(test_vec[0])); i++) {
    simde__m256d r = simde_mm256_add_pd(test_vec[i].a, test_vec[i].b);
    simde_assert_m256d_close(r, test_vec[i].r, 1);
  }

  return MUNIT_OK;
}

static MunitResult
test_simde_mm256_addsub_ps(const MunitParameter params[], void* data) {
  (void) params;
  (void) data;

  const struct {
    simde__m256 a;
    simde__m256 b;
    simde__m256 r;
  } test_vec[8] = {
    { simde_mm256_set_ps(SIMDE_FLOAT32_C( -665.97), SIMDE_FLOAT32_C( -119.17),
                         SIMDE_FLOAT32_C(   98.44), SIMDE_FLOAT32_C( -870.79),
                         SIMDE_FLOAT32_C(  715.06), SIMDE_FLOAT32_C(  168.23),
                         SIMDE_FLOAT32_C(  291.85), SIMDE_FLOAT32_C(  803.77)),
      simde_mm256_set_ps(SIMDE_FLOAT32_C(  437.26), SIMDE_FLOAT32_C(  621.28),
                         SIMDE_FLOAT32_C(  727.27), SIMDE_FLOAT32_C( -902.73),
                         SIMDE_FLOAT32_C( -279.74), SIMDE_FLOAT32_C(  960.47),
                         SIMDE_FLOAT32_C( -437.81), SIMDE_FLOAT32_C(  516.31)),
      simde_mm256_set_ps(SIMDE_FLOAT32_C( -228.71), SIMDE_FLOAT32_C( -740.45),
                         SIMDE_FLOAT32_C(  825.71), SIMDE_FLOAT32_C(   31.94),
                         SIMDE_FLOAT32_C(  435.32), SIMDE_FLOAT32_C( -792.24),
                         SIMDE_FLOAT32_C( -145.96), SIMDE_FLOAT32_C(  287.46)) },
    { simde_mm256_set_ps(SIMDE_FLOAT32_C( -441.72), SIMDE_FLOAT32_C(  881.45),
                         SIMDE_FLOAT32_C(  512.79), SIMDE_FLOAT32_C( -201.00),
                         SIMDE_FLOAT32_C(  709.10), SIMDE_FLOAT32_C(  130.51),
                         SIMDE_FLOAT32_C( -836.20), SIMDE_FLOAT32_C(  276.45)),
      simde_mm256_set_ps(SIMDE_FLOAT32_C( -410.67), SIMDE_FLOAT32_C(  408.11),
                         SIMDE_FLOAT32_C( -371.59), SIMDE_FLOAT32_C( -135.76),
                         SIMDE_FLOAT32_C( -896.75), SIMDE_FLOAT32_C( -185.21),
                         SIMDE_FLOAT32_C( -154.35), SIMDE_FLOAT32_C( -995.14)),
      simde_mm256_set_ps(SIMDE_FLOAT32_C( -852.39), SIMDE_FLOAT32_C(  473.34),
                         SIMDE_FLOAT32_C(  141.20), SIMDE_FLOAT32_C(  -65.24),
                         SIMDE_FLOAT32_C( -187.65), SIMDE_FLOAT32_C(  315.72),
                         SIMDE_FLOAT32_C( -990.55), SIMDE_FLOAT32_C( 1271.59)) },
    { simde_mm256_set_ps(SIMDE_FLOAT32_C(  792.33), SIMDE_FLOAT32_C( -677.48),
                         SIMDE_FLOAT32_C(  -78.97), SIMDE_FLOAT32_C(  595.95),
                         SIMDE_FLOAT32_C(  441.86), SIMDE_FLOAT32_C(  221.91),
                         SIMDE_FLOAT32_C(  688.66), SIMDE_FLOAT32_C( -937.21)),
      simde_mm256_set_ps(SIMDE_FLOAT32_C(  615.36), SIMDE_FLOAT32_C( -858.28),
                         SIMDE_FLOAT32_C(  102.87), SIMDE_FLOAT32_C( -380.97),
                         SIMDE_FLOAT32_C( -155.81), SIMDE_FLOAT32_C( -426.12),
                         SIMDE_FLOAT32_C( -862.23), SIMDE_FLOAT32_C( -891.31)),
      simde_mm256_set_ps(SIMDE_FLOAT32_C( 1407.69), SIMDE_FLOAT32_C(  180.80),
                         SIMDE_FLOAT32_C(   23.90), SIMDE_FLOAT32_C(  976.92),
                         SIMDE_FLOAT32_C(  286.05), SIMDE_FLOAT32_C(  648.03),
                         SIMDE_FLOAT32_C( -173.57), SIMDE_FLOAT32_C(  -45.90)) },
    { simde_mm256_set_ps(SIMDE_FLOAT32_C( -493.40), SIMDE_FLOAT32_C( -257.06),
                         SIMDE_FLOAT32_C( -968.46), SIMDE_FLOAT32_C(  634.36),
                         SIMDE_FLOAT32_C( -600.69), SIMDE_FLOAT32_C( -769.31),
                         SIMDE_FLOAT32_C(  230.22), SIMDE_FLOAT32_C( -863.68)),
      simde_mm256_set_ps(SIMDE_FLOAT32_C( -678.13), SIMDE_FLOAT32_C(  166.99),
                         SIMDE_FLOAT32_C(  125.37), SIMDE_FLOAT32_C( -846.30),
                         SIMDE_FLOAT32_C(  414.00), SIMDE_FLOAT32_C( -144.57),
                         SIMDE_FLOAT32_C(  -43.08), SIMDE_FLOAT32_C(  287.75)),
      simde_mm256_set_ps(SIMDE_FLOAT32_C(-1171.53), SIMDE_FLOAT32_C( -424.05),
                         SIMDE_FLOAT32_C( -843.09), SIMDE_FLOAT32_C( 1480.66),
                         SIMDE_FLOAT32_C( -186.69), SIMDE_FLOAT32_C( -624.74),
                         SIMDE_FLOAT32_C(  187.14), SIMDE_FLOAT32_C(-1151.43)) },
    { simde_mm256_set_ps(SIMDE_FLOAT32_C( -449.73), SIMDE_FLOAT32_C( -350.27),
                         SIMDE_FLOAT32_C( -591.20), SIMDE_FLOAT32_C(  571.44),
                         SIMDE_FLOAT32_C(  787.95), SIMDE_FLOAT32_C(  514.78),
                         SIMDE_FLOAT32_C( -355.32), SIMDE_FLOAT32_C(  545.86)),
      simde_mm256_set_ps(SIMDE_FLOAT32_C(  341.77), SIMDE_FLOAT32_C( -839.01),
                         SIMDE_FLOAT32_C(   -9.88), SIMDE_FLOAT32_C(  193.01),
                         SIMDE_FLOAT32_C(  871.45), SIMDE_FLOAT32_C( -840.06),
                         SIMDE_FLOAT32_C(  689.52), SIMDE_FLOAT32_C( -902.32)),
      simde_mm256_set_ps(SIMDE_FLOAT32_C( -107.96), SIMDE_FLOAT32_C(  488.74),
                         SIMDE_FLOAT32_C( -601.08), SIMDE_FLOAT32_C(  378.43),
                         SIMDE_FLOAT32_C( 1659.40), SIMDE_FLOAT32_C( 1354.84),
                         SIMDE_FLOAT32_C(  334.20), SIMDE_FLOAT32_C( 1448.18)) },
    { simde_mm256_set_ps(SIMDE_FLOAT32_C( -336.63), SIMDE_FLOAT32_C(  960.76),
                         SIMDE_FLOAT32_C(  657.64), SIMDE_FLOAT32_C( -548.45),
                         SIMDE_FLOAT32_C( -101.48), SIMDE_FLOAT32_C( -271.70),
                         SIMDE_FLOAT32_C(   23.46), SIMDE_FLOAT32_C(  562.46)),
      simde_mm256_set_ps(SIMDE_FLOAT32_C( -564.95), SIMDE_FLOAT32_C( -418.72),
                         SIMDE_FLOAT32_C( -693.90), SIMDE_FLOAT32_C( -314.48),
                         SIMDE_FLOAT32_C( -760.76), SIMDE_FLOAT32_C(    7.61),
                         SIMDE_FLOAT32_C(  228.32), SIMDE_FLOAT32_C( -230.31)),
      simde_mm256_set_ps(SIMDE_FLOAT32_C( -901.58), SIMDE_FLOAT32_C( 1379.48),
                         SIMDE_FLOAT32_C(  -36.26), SIMDE_FLOAT32_C( -233.97),
                         SIMDE_FLOAT32_C( -862.24), SIMDE_FLOAT32_C( -279.31),
                         SIMDE_FLOAT32_C(  251.78), SIMDE_FLOAT32_C(  792.77)) },
    { simde_mm256_set_ps(SIMDE_FLOAT32_C( -451.91), SIMDE_FLOAT32_C( -184.14),
                         SIMDE_FLOAT32_C( -772.77), SIMDE_FLOAT32_C( -278.00),
                         SIMDE_FLOAT32_C( -640.89), SIMDE_FLOAT32_C(  -35.35),
                         SIMDE_FLOAT32_C( -518.18), SIMDE_FLOAT32_C( -851.69)),
      simde_mm256_set_ps(SIMDE_FLOAT32_C( -152.24), SIMDE_FLOAT32_C(  636.58),
                         SIMDE_FLOAT32_C( -808.67), SIMDE_FLOAT32_C(  166.94),
                         SIMDE_FLOAT32_C( -359.45), SIMDE_FLOAT32_C( -888.48),
                         SIMDE_FLOAT32_C( -553.07), SIMDE_FLOAT32_C( -570.58)),
      simde_mm256_set_ps(SIMDE_FLOAT32_C( -604.15), SIMDE_FLOAT32_C( -820.72),
                         SIMDE_FLOAT32_C(-1581.44), SIMDE_FLOAT32_C( -444.94),
                         SIMDE_FLOAT32_C(-1000.34), SIMDE_FLOAT32_C(  853.13),
                         SIMDE_FLOAT32_C(-1071.25), SIMDE_FLOAT32_C( -281.11)) },
    { simde_mm256_set_ps(SIMDE_FLOAT32_C(   -3.71), SIMDE_FLOAT32_C( -782.28),
                         SIMDE_FLOAT32_C(  533.36), SIMDE_FLOAT32_C(  848.42),
                         SIMDE_FLOAT32_C(  345.49), SIMDE_FLOAT32_C( -110.04),
                         SIMDE_FLOAT32_C( -550.91), SIMDE_FLOAT32_C(   -5.89)),
      simde_mm256_set_ps(SIMDE_FLOAT32_C(  186.13), SIMDE_FLOAT32_C( -310.95),
                         SIMDE_FLOAT32_C(  742.56), SIMDE_FLOAT32_C( -943.39),
                         SIMDE_FLOAT32_C( -294.98), SIMDE_FLOAT32_C( -455.35),
                         SIMDE_FLOAT32_C(  262.46), SIMDE_FLOAT32_C(  299.17)),
      simde_mm256_set_ps(SIMDE_FLOAT32_C(  182.42), SIMDE_FLOAT32_C( -471.33),
                         SIMDE_FLOAT32_C( 1275.92), SIMDE_FLOAT32_C( 1791.81),
                         SIMDE_FLOAT32_C(   50.51), SIMDE_FLOAT32_C(  345.31),
                         SIMDE_FLOAT32_C( -288.45), SIMDE_FLOAT32_C( -305.06)) }
  };

  for (size_t i = 0 ; i < (sizeof(test_vec) / sizeof(test_vec[0])); i++) {
    simde__m256 r = simde_mm256_addsub_ps(test_vec[i].a, test_vec[i].b);
    simde_assert_m256_close(r, test_vec[i].r, 1);
  }

  return MUNIT_OK;
}

static MunitResult
test_simde_mm256_addsub_pd(const MunitParameter params[], void* data) {
  (void) params;
  (void) data;

  const struct {
    simde__m256d a;
    simde__m256d b;
    simde__m256d r;
  } test_vec[8] = {
    { simde_mm256_set_pd(SIMDE_FLOAT64_C(  715.06), SIMDE_FLOAT64_C(  168.23),
                         SIMDE_FLOAT64_C(  291.85), SIMDE_FLOAT64_C(  803.77)),
      simde_mm256_set_pd(SIMDE_FLOAT64_C( -279.74), SIMDE_FLOAT64_C(  960.47),
                         SIMDE_FLOAT64_C( -437.81), SIMDE_FLOAT64_C(  516.31)),
      simde_mm256_set_pd(SIMDE_FLOAT64_C(  435.32), SIMDE_FLOAT64_C( -792.24),
                         SIMDE_FLOAT64_C( -145.96), SIMDE_FLOAT64_C(  287.46)) },
    { simde_mm256_set_pd(SIMDE_FLOAT64_C( -665.97), SIMDE_FLOAT64_C( -119.17),
                         SIMDE_FLOAT64_C(   98.44), SIMDE_FLOAT64_C( -870.79)),
      simde_mm256_set_pd(SIMDE_FLOAT64_C(  437.26), SIMDE_FLOAT64_C(  621.28),
                         SIMDE_FLOAT64_C(  727.27), SIMDE_FLOAT64_C( -902.73)),
      simde_mm256_set_pd(SIMDE_FLOAT64_C( -228.71), SIMDE_FLOAT64_C( -740.45),
                         SIMDE_FLOAT64_C(  825.71), SIMDE_FLOAT64_C(   31.94)) },
    { simde_mm256_set_pd(SIMDE_FLOAT64_C(  709.10), SIMDE_FLOAT64_C(  130.51),
                         SIMDE_FLOAT64_C( -836.20), SIMDE_FLOAT64_C(  276.45)),
      simde_mm256_set_pd(SIMDE_FLOAT64_C( -896.75), SIMDE_FLOAT64_C( -185.21),
                         SIMDE_FLOAT64_C( -154.35), SIMDE_FLOAT64_C( -995.14)),
      simde_mm256_set_pd(SIMDE_FLOAT64_C( -187.65), SIMDE_FLOAT64_C(  315.72),
                         SIMDE_FLOAT64_C( -990.55), SIMDE_FLOAT64_C( 1271.59)) },
    { simde_mm256_set_pd(SIMDE_FLOAT64_C( -441.72), SIMDE_FLOAT64_C(  881.45),
                         SIMDE_FLOAT64_C(  512.79), SIMDE_FLOAT64_C( -201.00)),
      simde_mm256_set_pd(SIMDE_FLOAT64_C( -410.67), SIMDE_FLOAT64_C(  408.11),
                         SIMDE_FLOAT64_C( -371.59), SIMDE_FLOAT64_C( -135.76)),
      simde_mm256_set_pd(SIMDE_FLOAT64_C( -852.39), SIMDE_FLOAT64_C(  473.34),
                         SIMDE_FLOAT64_C(  141.20), SIMDE_FLOAT64_C(  -65.24)) },
    { simde_mm256_set_pd(SIMDE_FLOAT64_C(  441.86), SIMDE_FLOAT64_C(  221.91),
                         SIMDE_FLOAT64_C(  688.66), SIMDE_FLOAT64_C( -937.21)),
      simde_mm256_set_pd(SIMDE_FLOAT64_C( -155.81), SIMDE_FLOAT64_C( -426.12),
                         SIMDE_FLOAT64_C( -862.23), SIMDE_FLOAT64_C( -891.31)),
      simde_mm256_set_pd(SIMDE_FLOAT64_C(  286.05), SIMDE_FLOAT64_C(  648.03),
                         SIMDE_FLOAT64_C( -173.57), SIMDE_FLOAT64_C(  -45.90)) },
    { simde_mm256_set_pd(SIMDE_FLOAT64_C(  792.33), SIMDE_FLOAT64_C( -677.48),
                         SIMDE_FLOAT64_C(  -78.97), SIMDE_FLOAT64_C(  595.95)),
      simde_mm256_set_pd(SIMDE_FLOAT64_C(  615.36), SIMDE_FLOAT64_C( -858.28),
                         SIMDE_FLOAT64_C(  102.87), SIMDE_FLOAT64_C( -380.97)),
      simde_mm256_set_pd(SIMDE_FLOAT64_C( 1407.69), SIMDE_FLOAT64_C(  180.80),
                         SIMDE_FLOAT64_C(   23.90), SIMDE_FLOAT64_C(  976.92)) },
    { simde_mm256_set_pd(SIMDE_FLOAT64_C( -600.69), SIMDE_FLOAT64_C( -769.31),
                         SIMDE_FLOAT64_C(  230.22), SIMDE_FLOAT64_C( -863.68)),
      simde_mm256_set_pd(SIMDE_FLOAT64_C(  414.00), SIMDE_FLOAT64_C( -144.57),
                         SIMDE_FLOAT64_C(  -43.08), SIMDE_FLOAT64_C(  287.75)),
      simde_mm256_set_pd(SIMDE_FLOAT64_C( -186.69), SIMDE_FLOAT64_C( -624.74),
                         SIMDE_FLOAT64_C(  187.14), SIMDE_FLOAT64_C(-1151.43)) },
    { simde_mm256_set_pd(SIMDE_FLOAT64_C( -493.40), SIMDE_FLOAT64_C( -257.06),
                         SIMDE_FLOAT64_C( -968.46), SIMDE_FLOAT64_C(  634.36)),
      simde_mm256_set_pd(SIMDE_FLOAT64_C( -678.13), SIMDE_FLOAT64_C(  166.99),
                         SIMDE_FLOAT64_C(  125.37), SIMDE_FLOAT64_C( -846.30)),
      simde_mm256_set_pd(SIMDE_FLOAT64_C(-1171.53), SIMDE_FLOAT64_C( -424.05),
                         SIMDE_FLOAT64_C( -843.09), SIMDE_FLOAT64_C( 1480.66)) }
  };

  for (size_t i = 0 ; i < (sizeof(test_vec) / sizeof(test_vec[0])); i++) {
    simde__m256d r = simde_mm256_addsub_pd(test_vec[i].a, test_vec[i].b);
    simde_assert_m256d_close(r, test_vec[i].r, 1);
  }

  return MUNIT_OK;
}

static MunitResult
test_simde_mm256_and_ps(const MunitParameter params[], void* data) {
  (void) params;
  (void) data;

  const struct {
    simde__m256 a;
    simde__m256 b;
    simde__m256 r;
  } test_vec[8] = {
    { simde_mm256_set_ps(SIMDE_FLOAT32_C( -927.26), SIMDE_FLOAT32_C( -802.03),
                         SIMDE_FLOAT32_C( -266.41), SIMDE_FLOAT32_C(  -50.41),
                         SIMDE_FLOAT32_C( -309.19), SIMDE_FLOAT32_C( -707.19),
                         SIMDE_FLOAT32_C( -220.07), SIMDE_FLOAT32_C(  127.67)),
      simde_mm256_set_ps(SIMDE_FLOAT32_C( -205.91), SIMDE_FLOAT32_C( -275.07),
                         SIMDE_FLOAT32_C(  -13.57), SIMDE_FLOAT32_C(  990.91),
                         SIMDE_FLOAT32_C( -167.84), SIMDE_FLOAT32_C(  346.85),
                         SIMDE_FLOAT32_C(  124.29), SIMDE_FLOAT32_C(  759.96)),
      simde_mm256_set_ps(SIMDE_FLOAT32_C(   -3.09), SIMDE_FLOAT32_C(   -2.13),
                         SIMDE_FLOAT32_C(   -8.07), SIMDE_FLOAT32_C(    3.03),
                         SIMDE_FLOAT32_C( -130.56), SIMDE_FLOAT32_C(    2.50),
                         SIMDE_FLOAT32_C(   54.02), SIMDE_FLOAT32_C(    2.96)) },
    { simde_mm256_set_ps(SIMDE_FLOAT32_C(  -39.85), SIMDE_FLOAT32_C(  325.28),
                         SIMDE_FLOAT32_C(  658.09), SIMDE_FLOAT32_C(  797.01),
                         SIMDE_FLOAT32_C( -512.38), SIMDE_FLOAT32_C( -352.93),
                         SIMDE_FLOAT32_C( -357.04), SIMDE_FLOAT32_C( -456.94)),
      simde_mm256_set_ps(SIMDE_FLOAT32_C( -802.91), SIMDE_FLOAT32_C(  574.48),
                         SIMDE_FLOAT32_C( -277.42), SIMDE_FLOAT32_C(  470.68),
                         SIMDE_FLOAT32_C( -575.30), SIMDE_FLOAT32_C(  -85.17),
                         SIMDE_FLOAT32_C(  928.67), SIMDE_FLOAT32_C(  878.11)),
      simde_mm256_set_ps(SIMDE_FLOAT32_C(   -2.13), SIMDE_FLOAT32_C(    2.04),
                         SIMDE_FLOAT32_C(    2.01), SIMDE_FLOAT32_C(    3.05),
                         SIMDE_FLOAT32_C( -512.25), SIMDE_FLOAT32_C(  -80.17),
                         SIMDE_FLOAT32_C(    2.50), SIMDE_FLOAT32_C(    3.00)) },
    { simde_mm256_set_ps(SIMDE_FLOAT32_C(  758.85), SIMDE_FLOAT32_C(  749.41),
                         SIMDE_FLOAT32_C(  129.33), SIMDE_FLOAT32_C( -389.28),
                         SIMDE_FLOAT32_C( -248.13), SIMDE_FLOAT32_C(  236.41),
                         SIMDE_FLOAT32_C(  416.63), SIMDE_FLOAT32_C( -413.79)),
      simde_mm256_set_ps(SIMDE_FLOAT32_C( -615.54), SIMDE_FLOAT32_C(  496.18),
                         SIMDE_FLOAT32_C( -485.54), SIMDE_FLOAT32_C( -818.26),
                         SIMDE_FLOAT32_C( -139.14), SIMDE_FLOAT32_C(  955.99),
                         SIMDE_FLOAT32_C(  356.33), SIMDE_FLOAT32_C( -498.79)),
      simde_mm256_set_ps(SIMDE_FLOAT32_C(  614.53), SIMDE_FLOAT32_C(    2.88),
                         SIMDE_FLOAT32_C(  128.27), SIMDE_FLOAT32_C(   -3.01),
                         SIMDE_FLOAT32_C( -136.13), SIMDE_FLOAT32_C(    3.69),
                         SIMDE_FLOAT32_C(  288.00), SIMDE_FLOAT32_C( -400.79)) },
    { simde_mm256_set_ps(SIMDE_FLOAT32_C( -131.10), SIMDE_FLOAT32_C( -368.55),
                         SIMDE_FLOAT32_C(  657.24), SIMDE_FLOAT32_C(  939.62),
                         SIMDE_FLOAT32_C(  -50.98), SIMDE_FLOAT32_C(  313.56),
                         SIMDE_FLOAT32_C( -914.58), SIMDE_FLOAT32_C(  -29.59)),
      simde_mm256_set_ps(SIMDE_FLOAT32_C( -195.92), SIMDE_FLOAT32_C( -475.65),
                         SIMDE_FLOAT32_C( -524.29), SIMDE_FLOAT32_C(  537.04),
                         SIMDE_FLOAT32_C( -280.43), SIMDE_FLOAT32_C(  379.54),
                         SIMDE_FLOAT32_C(  -38.50), SIMDE_FLOAT32_C( -188.05)),
      simde_mm256_set_ps(SIMDE_FLOAT32_C( -131.04), SIMDE_FLOAT32_C( -336.52),
                         SIMDE_FLOAT32_C(  512.03), SIMDE_FLOAT32_C(  521.04),
                         SIMDE_FLOAT32_C(  -34.03), SIMDE_FLOAT32_C(  313.54),
                         SIMDE_FLOAT32_C(   -2.00), SIMDE_FLOAT32_C(  -10.75)) },
    { simde_mm256_set_ps(SIMDE_FLOAT32_C(  159.88), SIMDE_FLOAT32_C( -559.41),
                         SIMDE_FLOAT32_C(  -99.24), SIMDE_FLOAT32_C( -420.50),
                         SIMDE_FLOAT32_C( -953.72), SIMDE_FLOAT32_C(  849.74),
                         SIMDE_FLOAT32_C(   80.27), SIMDE_FLOAT32_C(  -41.97)),
      simde_mm256_set_ps(SIMDE_FLOAT32_C(  457.08), SIMDE_FLOAT32_C( -505.60),
                         SIMDE_FLOAT32_C( -390.51), SIMDE_FLOAT32_C( -524.68),
                         SIMDE_FLOAT32_C( -419.12), SIMDE_FLOAT32_C(  955.42),
                         SIMDE_FLOAT32_C(  180.08), SIMDE_FLOAT32_C(   33.67)),
      simde_mm256_set_ps(SIMDE_FLOAT32_C(  132.50), SIMDE_FLOAT32_C(   -2.14),
                         SIMDE_FLOAT32_C(  -97.13), SIMDE_FLOAT32_C(   -2.03),
                         SIMDE_FLOAT32_C(   -3.00), SIMDE_FLOAT32_C(  785.16),
                         SIMDE_FLOAT32_C(   40.00), SIMDE_FLOAT32_C(   33.66)) },
    { simde_mm256_set_ps(SIMDE_FLOAT32_C(  157.14), SIMDE_FLOAT32_C( -391.25),
                         SIMDE_FLOAT32_C( -362.22), SIMDE_FLOAT32_C( -137.98),
                         SIMDE_FLOAT32_C( -303.90), SIMDE_FLOAT32_C(  545.52),
                         SIMDE_FLOAT32_C( -383.06), SIMDE_FLOAT32_C(  973.73)),
      simde_mm256_set_ps(SIMDE_FLOAT32_C( -973.80), SIMDE_FLOAT32_C(  457.53),
                         SIMDE_FLOAT32_C( -199.04), SIMDE_FLOAT32_C(  856.68),
                         SIMDE_FLOAT32_C( -830.67), SIMDE_FLOAT32_C( -121.42),
                         SIMDE_FLOAT32_C(  772.32), SIMDE_FLOAT32_C(  704.39)),
      simde_mm256_set_ps(SIMDE_FLOAT32_C(    2.27), SIMDE_FLOAT32_C(  385.00),
                         SIMDE_FLOAT32_C( -133.03), SIMDE_FLOAT32_C(    2.00),
                         SIMDE_FLOAT32_C(   -2.12), SIMDE_FLOAT32_C(    2.00),
                         SIMDE_FLOAT32_C(    2.02), SIMDE_FLOAT32_C(  704.14)) },
    { simde_mm256_set_ps(SIMDE_FLOAT32_C(  942.14), SIMDE_FLOAT32_C(  176.96),
                         SIMDE_FLOAT32_C(  525.37), SIMDE_FLOAT32_C(  924.18),
                         SIMDE_FLOAT32_C( -300.50), SIMDE_FLOAT32_C( -450.02),
                         SIMDE_FLOAT32_C(  708.11), SIMDE_FLOAT32_C(  742.76)),
      simde_mm256_set_ps(SIMDE_FLOAT32_C(  647.68), SIMDE_FLOAT32_C(  632.57),
                         SIMDE_FLOAT32_C( -972.04), SIMDE_FLOAT32_C( -483.76),
                         SIMDE_FLOAT32_C(  274.26), SIMDE_FLOAT32_C(  570.79),
                         SIMDE_FLOAT32_C( -945.60), SIMDE_FLOAT32_C( -519.05)),
      simde_mm256_set_ps(SIMDE_FLOAT32_C(  646.13), SIMDE_FLOAT32_C(    2.25),
                         SIMDE_FLOAT32_C(  524.04), SIMDE_FLOAT32_C(    3.52),
                         SIMDE_FLOAT32_C(  256.00), SIMDE_FLOAT32_C(    2.00),
                         SIMDE_FLOAT32_C(  640.09), SIMDE_FLOAT32_C(  518.00)) },
    { simde_mm256_set_ps(SIMDE_FLOAT32_C(  361.93), SIMDE_FLOAT32_C( -223.38),
                         SIMDE_FLOAT32_C(  -51.19), SIMDE_FLOAT32_C( -300.56),
                         SIMDE_FLOAT32_C(  363.29), SIMDE_FLOAT32_C(  804.04),
                         SIMDE_FLOAT32_C(   99.54), SIMDE_FLOAT32_C( -622.58)),
      simde_mm256_set_ps(SIMDE_FLOAT32_C(  446.79), SIMDE_FLOAT32_C(  300.89),
                         SIMDE_FLOAT32_C(  727.13), SIMDE_FLOAT32_C( -671.93),
                         SIMDE_FLOAT32_C(  708.76), SIMDE_FLOAT32_C( -834.24),
                         SIMDE_FLOAT32_C( -881.82), SIMDE_FLOAT32_C(  430.54)),
      simde_mm256_set_ps(SIMDE_FLOAT32_C(  296.79), SIMDE_FLOAT32_C(  150.38),
                         SIMDE_FLOAT32_C(    2.07), SIMDE_FLOAT32_C(   -2.10),
                         SIMDE_FLOAT32_C(    2.77), SIMDE_FLOAT32_C(  768.03),
                         SIMDE_FLOAT32_C(    3.06), SIMDE_FLOAT32_C(    2.30)) }
  };

  for (size_t i = 0 ; i < (sizeof(test_vec) / sizeof(test_vec[0])); i++) {
    simde__m256 r = simde_mm256_and_ps(test_vec[i].a, test_vec[i].b);
    simde_assert_m256_close(r, test_vec[i].r, 1);
  }

  return MUNIT_OK;
}

static MunitResult
test_simde_mm256_and_pd(const MunitParameter params[], void* data) {
  (void) params;
  (void) data;

  const struct {
    simde__m256d a;
    simde__m256d b;
    simde__m256d r;
  } test_vec[8] = {
    { simde_mm256_set_pd(SIMDE_FLOAT64_C( -309.19), SIMDE_FLOAT64_C( -707.19),
                         SIMDE_FLOAT64_C( -220.07), SIMDE_FLOAT64_C(  127.67)),
      simde_mm256_set_pd(SIMDE_FLOAT64_C( -167.84), SIMDE_FLOAT64_C(  346.85),
                         SIMDE_FLOAT64_C(  124.29), SIMDE_FLOAT64_C(  759.96)),
      simde_mm256_set_pd(SIMDE_FLOAT64_C( -130.56), SIMDE_FLOAT64_C(    2.50),
                         SIMDE_FLOAT64_C(   54.02), SIMDE_FLOAT64_C(    2.96)) },
    { simde_mm256_set_pd(SIMDE_FLOAT64_C( -927.26), SIMDE_FLOAT64_C( -802.03),
                         SIMDE_FLOAT64_C( -266.41), SIMDE_FLOAT64_C(  -50.41)),
      simde_mm256_set_pd(SIMDE_FLOAT64_C( -205.91), SIMDE_FLOAT64_C( -275.07),
                         SIMDE_FLOAT64_C(  -13.57), SIMDE_FLOAT64_C(  990.91)),
      simde_mm256_set_pd(SIMDE_FLOAT64_C(   -3.09), SIMDE_FLOAT64_C(   -2.13),
                         SIMDE_FLOAT64_C(   -8.07), SIMDE_FLOAT64_C(    3.03)) },
    { simde_mm256_set_pd(SIMDE_FLOAT64_C( -512.38), SIMDE_FLOAT64_C( -352.93),
                         SIMDE_FLOAT64_C( -357.04), SIMDE_FLOAT64_C( -456.94)),
      simde_mm256_set_pd(SIMDE_FLOAT64_C( -575.30), SIMDE_FLOAT64_C(  -85.17),
                         SIMDE_FLOAT64_C(  928.67), SIMDE_FLOAT64_C(  878.11)),
      simde_mm256_set_pd(SIMDE_FLOAT64_C( -512.25), SIMDE_FLOAT64_C(  -80.17),
                         SIMDE_FLOAT64_C(    2.50), SIMDE_FLOAT64_C(    3.00)) },
    { simde_mm256_set_pd(SIMDE_FLOAT64_C(  -39.85), SIMDE_FLOAT64_C(  325.28),
                         SIMDE_FLOAT64_C(  658.09), SIMDE_FLOAT64_C(  797.01)),
      simde_mm256_set_pd(SIMDE_FLOAT64_C( -802.91), SIMDE_FLOAT64_C(  574.48),
                         SIMDE_FLOAT64_C( -277.42), SIMDE_FLOAT64_C(  470.68)),
      simde_mm256_set_pd(SIMDE_FLOAT64_C(   -2.13), SIMDE_FLOAT64_C(    2.04),
                         SIMDE_FLOAT64_C(    2.01), SIMDE_FLOAT64_C(    3.05)) },
    { simde_mm256_set_pd(SIMDE_FLOAT64_C( -248.13), SIMDE_FLOAT64_C(  236.41),
                         SIMDE_FLOAT64_C(  416.63), SIMDE_FLOAT64_C( -413.79)),
      simde_mm256_set_pd(SIMDE_FLOAT64_C( -139.14), SIMDE_FLOAT64_C(  955.99),
                         SIMDE_FLOAT64_C(  356.33), SIMDE_FLOAT64_C( -498.79)),
      simde_mm256_set_pd(SIMDE_FLOAT64_C( -136.13), SIMDE_FLOAT64_C(    3.69),
                         SIMDE_FLOAT64_C(  288.00), SIMDE_FLOAT64_C( -400.79)) },
    { simde_mm256_set_pd(SIMDE_FLOAT64_C(  758.85), SIMDE_FLOAT64_C(  749.41),
                         SIMDE_FLOAT64_C(  129.33), SIMDE_FLOAT64_C( -389.28)),
      simde_mm256_set_pd(SIMDE_FLOAT64_C( -615.54), SIMDE_FLOAT64_C(  496.18),
                         SIMDE_FLOAT64_C( -485.54), SIMDE_FLOAT64_C( -818.26)),
      simde_mm256_set_pd(SIMDE_FLOAT64_C(  614.53), SIMDE_FLOAT64_C(    2.88),
                         SIMDE_FLOAT64_C(  128.27), SIMDE_FLOAT64_C(   -3.01)) },
    { simde_mm256_set_pd(SIMDE_FLOAT64_C(  -50.98), SIMDE_FLOAT64_C(  313.56),
                         SIMDE_FLOAT64_C( -914.58), SIMDE_FLOAT64_C(  -29.59)),
      simde_mm256_set_pd(SIMDE_FLOAT64_C( -280.43), SIMDE_FLOAT64_C(  379.54),
                         SIMDE_FLOAT64_C(  -38.50), SIMDE_FLOAT64_C( -188.05)),
      simde_mm256_set_pd(SIMDE_FLOAT64_C(  -34.03), SIMDE_FLOAT64_C(  313.54),
                         SIMDE_FLOAT64_C(   -2.00), SIMDE_FLOAT64_C(  -10.75)) },
    { simde_mm256_set_pd(SIMDE_FLOAT64_C( -131.10), SIMDE_FLOAT64_C( -368.55),
                         SIMDE_FLOAT64_C(  657.24), SIMDE_FLOAT64_C(  939.62)),
      simde_mm256_set_pd(SIMDE_FLOAT64_C( -195.92), SIMDE_FLOAT64_C( -475.65),
                         SIMDE_FLOAT64_C( -524.29), SIMDE_FLOAT64_C(  537.04)),
      simde_mm256_set_pd(SIMDE_FLOAT64_C( -131.04), SIMDE_FLOAT64_C( -336.52),
                         SIMDE_FLOAT64_C(  512.03), SIMDE_FLOAT64_C(  521.04)) }
  };

  for (size_t i = 0 ; i < (sizeof(test_vec) / sizeof(test_vec[0])); i++) {
    simde__m256d r = simde_mm256_and_pd(test_vec[i].a, test_vec[i].b);
    simde_assert_m256d_close(r, test_vec[i].r, 1);
  }

  return MUNIT_OK;
}

static MunitResult
test_simde_mm256_andnot_ps(const MunitParameter params[], void* data) {
  (void) params;
  (void) data;

  const struct {
    simde__m256i a;
    simde__m256i b;
    simde__m256i r;
  } test_vec[8] = {
    { simde_mm256_set_epi32(INT32_C(-1269691626), INT32_C(-1170050076), INT32_C( -309781764), INT32_C( -576457271),
                            INT32_C( -634907762), INT32_C( 2098123667), INT32_C( -562209537), INT32_C(    5131913)),
      simde_mm256_set_epi32(INT32_C( 1938996560), INT32_C( -950945230), INT32_C( 1149254280), INT32_C(   44378753),
                            INT32_C( 2057504516), INT32_C( -993118301), INT32_C( 1739559582), INT32_C( -627102775)),
      simde_mm256_set_epi32(INT32_C( 1132508224), INT32_C( 1158776850), INT32_C(       8192), INT32_C(   33819136),
                            INT32_C(  545457152), INT32_C(-2134891488), INT32_C(  562201088), INT32_C( -628022976)) },
    { simde_mm256_set_epi32(INT32_C( 1623231278), INT32_C( 1012862807), INT32_C(-1490329263), INT32_C( -978121763),
                            INT32_C( 1155479170), INT32_C( 1443672525), INT32_C(-2006927873), INT32_C(-1659310326)),
      simde_mm256_set_epi32(INT32_C( 1899349789), INT32_C( -971300838), INT32_C(-1615418151), INT32_C( 1727488659),
                            INT32_C( -760518716), INT32_C( -855193027), INT32_C(-1052461502), INT32_C( 1027044741)),
      simde_mm256_set_epi32(INT32_C(  288703505), INT32_C(-1040179192), INT32_C(  412388488), INT32_C(  574906370),
                            INT32_C(-1843379900), INT32_C(-1996338640), INT32_C( 1090781696), INT32_C(  539431045)) },
    { simde_mm256_set_epi32(INT32_C(-2122027976), INT32_C( -148145974), INT32_C(    -727916), INT32_C(  -26694351),
                            INT32_C(-1526957699), INT32_C( -878651731), INT32_C( 1530541127), INT32_C(-1559858122)),
      simde_mm256_set_epi32(INT32_C( -534865702), INT32_C(-2025680665), INT32_C(  838358535), INT32_C( 1081018378),
                            INT32_C(-1920205149), INT32_C( -965251235), INT32_C(  386054154), INT32_C(-2050252028)),
      simde_mm256_set_epi32(INT32_C( 1612353730), INT32_C(    4227109), INT32_C(     528899), INT32_C(     458762),
                            INT32_C(  151225986), INT32_C(   72821072), INT32_C(   67143688), INT32_C(   80315136)) },
    { simde_mm256_set_epi32(INT32_C(  677275617), INT32_C(-1590450048), INT32_C( 1228022027), INT32_C(-1869880241),
                            INT32_C( -606167369), INT32_C( 1388808224), INT32_C(  759425545), INT32_C(  885944499)),
      simde_mm256_set_epi32(INT32_C(  148370019), INT32_C(    1263704), INT32_C( -153021241), INT32_C( 1201345211),
                            INT32_C( 1277824171), INT32_C(-1597492935), INT32_C(  875204555), INT32_C(  494146139)),
      simde_mm256_set_epi32(INT32_C(    8491010), INT32_C(      16472), INT32_C(-1228860220), INT32_C( 1192235696),
                            INT32_C(   69206024), INT32_C(-1610075879), INT32_C(  271058370), INT32_C(  154141256)) },
    { simde_mm256_set_epi32(INT32_C(-1186629793), INT32_C(-1939451012), INT32_C( 1901741359), INT32_C(  320110090),
                            INT32_C(  759094695), INT32_C(-2033042315), INT32_C(-1537152402), INT32_C( -430790655)),
      simde_mm256_set_epi32(INT32_C(-1742460754), INT32_C(  244002796), INT32_C( 1060007632), INT32_C( 2113362450),
                            INT32_C( 1987282511), INT32_C(-1021964277), INT32_C(  124383649), INT32_C( -826572412)),
      simde_mm256_set_epi32(INT32_C(    2099360), INT32_C(   42544256), INT32_C(  237251280), INT32_C( 1826816016),
                            INT32_C( 1379992136), INT32_C( 1090781194), INT32_C(   50925953), INT32_C(  145293700)) },
    { simde_mm256_set_epi32(INT32_C( 1671320788), INT32_C(   16189529), INT32_C(-1485817573), INT32_C(  275783232),
                            INT32_C( -537268511), INT32_C(-1218162385), INT32_C(  832178136), INT32_C(-1011542055)),
      simde_mm256_set_epi32(INT32_C( 1761443736), INT32_C(   53908736), INT32_C(-1387734476), INT32_C(  460708168),
                            INT32_C( 1701279267), INT32_C( 1520265677), INT32_C(-1733909786), INT32_C(  106810720)),
      simde_mm256_set_epi32(INT32_C(  140585736), INT32_C(   50369792), INT32_C(  134791716), INT32_C(  184926472),
                            INT32_C(  537268226), INT32_C( 1217996992), INT32_C(-2010865626), INT32_C(   71878688)) },
    { simde_mm256_set_epi32(INT32_C( 1589201791), INT32_C(-1842375346), INT32_C(-2000660080), INT32_C( -325292371),
                            INT32_C(  507717673), INT32_C(-1795722597), INT32_C( -367442910), INT32_C(  -52157671)),
      simde_mm256_set_epi32(INT32_C(  948353791), INT32_C( -947869222), INT32_C( 1848909924), INT32_C( 1620600148),
                            INT32_C(-1789584398), INT32_C(-1352425263), INT32_C( 1123687286), INT32_C( -367624963)),
      simde_mm256_set_epi32(INT32_C(  537309312), INT32_C( 1166026896), INT32_C( 1714692196), INT32_C(        336),
                            INT32_C(-2129390638), INT32_C(  721453120), INT32_C(   14818132), INT32_C(   34757860)) },
    { simde_mm256_set_epi32(INT32_C(  296819835), INT32_C(  519012224), INT32_C( 1292929763), INT32_C( 1826612612),
                            INT32_C(-1166644367), INT32_C(-1218677893), INT32_C( 1596508105), INT32_C(  479196973)),
      simde_mm256_set_epi32(INT32_C(-1798100031), INT32_C( 1081570687), INT32_C( -734752872), INT32_C( 1848654589),
                            INT32_C(-1212254773), INT32_C( 1838985430), INT32_C( 1056167509), INT32_C(-1850230510)),
      simde_mm256_set_epi32(INT32_C(-2076040320), INT32_C( 1074790527), INT32_C(-1876687592), INT32_C(   35658361),
                            INT32_C(   92804234), INT32_C( 1216381060), INT32_C(  550703124), INT32_C(-2127558638)) }
  };

  for (size_t i = 0 ; i < (sizeof(test_vec) / sizeof(test_vec[0])); i++) {
    simde__m256i r = simde_mm256_castps_si256(simde_mm256_andnot_ps(simde_mm256_castsi256_ps(test_vec[i].a), simde_mm256_castsi256_ps(test_vec[i].b)));
    simde_assert_m256i_i32(r, ==, test_vec[i].r);
  }

  return MUNIT_OK;
}

static MunitResult
test_simde_mm256_andnot_pd(const MunitParameter params[], void* data) {
  (void) params;
  (void) data;

  const struct {
    simde__m256i a;
    simde__m256i b;
    simde__m256i r;
  } test_vec[8] = {
    { simde_mm256_set_epi64x(INT64_C(-8439082616481350053), INT64_C(-1591722586538286382),
                             INT64_C( 1596940992066035921), INT64_C( 7218980746644065590)),
      simde_mm256_set_epi64x(INT64_C(-2889835723484335944), INT64_C( 5702037989414933855),
                             INT64_C(-7588441850660451968), INT64_C( 5622786757188964496)),
      simde_mm256_set_epi64x(INT64_C( 6126343173960302752), INT64_C(  432527267492795661),
                             INT64_C(-9182839637781772032), INT64_C(  720582821084942464)) },
    { simde_mm256_set_epi64x(INT64_C(-3971123103425330466), INT64_C(  247751845170013697),
                             INT64_C( 5585328925838094706), INT64_C(  530115277368604043)),
      simde_mm256_set_epi64x(INT64_C( 4478919331480512906), INT64_C( 7586040465456902581),
                             INT64_C(-3267189003236240754), INT64_C( 4065656935289916932)),
      simde_mm256_set_epi64x(INT64_C( 3893433775916460288), INT64_C( 7495967802570838452),
                             INT64_C(-7914921412211473780), INT64_C( 4045363244402936324)) },
    { simde_mm256_set_epi64x(INT64_C(-3585412687111992497), INT64_C( 6297904517919445636),
                             INT64_C( 3051626993143041669), INT64_C( 4507652791803794073)),
      simde_mm256_set_epi64x(INT64_C( 7790656180790731512), INT64_C(-2238278921609140434),
                             INT64_C(-3659407193774134076), INT64_C(-7376863833910103250)),
      simde_mm256_set_epi64x(INT64_C( 2306388938282574000), INT64_C(-6876986580769954518),
                             INT64_C(-4240666768871972800), INT64_C(-9142279579591991002)) },
    { simde_mm256_set_epi64x(INT64_C( 7999698065344811916), INT64_C(-7341244500866629440),
                             INT64_C(-7328850488568705697), INT64_C(-2323514350316525032)),
      simde_mm256_set_epi64x(INT64_C( -107804005911866164), INT64_C(  111123727598973975),
                             INT64_C(-1111380546027591655), INT64_C( 4764066650640007854)),
      simde_mm256_set_epi64x(INT64_C(-8034139356564159424), INT64_C(  108159439879631895),
                             INT64_C( 6958347297832099840), INT64_C(    7957580804685990)) },
    { simde_mm256_set_epi64x(INT64_C( 3459048579714364836), INT64_C(-3973289916381214951),
                             INT64_C(-7209230353107463172), INT64_C( 2930204184482970329)),
      simde_mm256_set_epi64x(INT64_C( 3010733025435453292), INT64_C( -745749005863907277),
                             INT64_C(-3524732567674843907), INT64_C(-5826758923945327044)),
      simde_mm256_set_epi64x(INT64_C(  704889912361353800), INT64_C( 3828781103108395042),
                             INT64_C( 4901042599637093377), INT64_C(-8718669257106881500)) },
    { simde_mm256_set_epi64x(INT64_C(-7592832401699875339), INT64_C(-8023654109997292762),
                             INT64_C(-2771476036962446296), INT64_C( 9102393041728593835)),
      simde_mm256_set_epi64x(INT64_C( 8663885080599503900), INT64_C(-7386785027439544145),
                             INT64_C( 8164489019718037552), INT64_C(  750237314916317106)),
      simde_mm256_set_epi64x(INT64_C( 7501880507188158472), INT64_C(  673462032523630729),
                             INT64_C( 2325549012813766672), INT64_C(   11611668710957072)) },
    { simde_mm256_set_epi64x(INT64_C(  845408412650914951), INT64_C(-8878005092884591737),
                             INT64_C( 8700006383250628168), INT64_C( 5164616504794613874)),
      simde_mm256_set_epi64x(INT64_C(-8091532354365363750), INT64_C(-8752462265867882388),
                             INT64_C( 4660987830245455204), INT64_C(-5583031631743087362)),
      simde_mm256_set_epi64x(INT64_C(-8934015756479190696), INT64_C(  144397281535078504),
                             INT64_C(     851058845950244), INT64_C(-5764308427349687156)) },
    { simde_mm256_set_epi64x(INT64_C( 2555908784249146521), INT64_C(-8475938792743727314),
                             INT64_C( 2225136272678261710), INT64_C( -363869634240011329)),
      simde_mm256_set_epi64x(INT64_C(-1884165091148513154), INT64_C(-7810796383227036924),
                             INT64_C(-3384871664970291123), INT64_C( 3413049808639883718)),
      simde_mm256_set_epi64x(INT64_C(-4286845753352634266), INT64_C( 1261025490606501888),
                             INT64_C(-4537798832575469567), INT64_C(  363824553704642624)) }
  };

  for (size_t i = 0 ; i < (sizeof(test_vec) / sizeof(test_vec[0])); i++) {
    simde__m256i r = simde_mm256_castpd_si256(simde_mm256_andnot_pd(simde_mm256_castsi256_pd(test_vec[i].a), simde_mm256_castsi256_pd(test_vec[i].b)));
    simde_assert_m256i_i64(r, ==, test_vec[i].r);
  }

  return MUNIT_OK;
}

static MunitResult
test_simde_mm256_blend_ps(const MunitParameter params[], void* data) {
  (void) params;
  (void) data;

  const struct {
    simde__m256 a;
    simde__m256 b;
    simde__m256 r;
  } test_vec[8] = {
    { simde_mm256_set_ps(SIMDE_FLOAT32_C(   61.35), SIMDE_FLOAT32_C(  540.33),
                         SIMDE_FLOAT32_C( -888.48), SIMDE_FLOAT32_C(  570.09),
                         SIMDE_FLOAT32_C(  312.02), SIMDE_FLOAT32_C( -960.46),
                         SIMDE_FLOAT32_C( -440.55), SIMDE_FLOAT32_C( -796.55)),
      simde_mm256_set_ps(SIMDE_FLOAT32_C( -286.42), SIMDE_FLOAT32_C( -835.51),
                         SIMDE_FLOAT32_C(  177.42), SIMDE_FLOAT32_C(  142.03),
                         SIMDE_FLOAT32_C(  501.36), SIMDE_FLOAT32_C( -894.74),
                         SIMDE_FLOAT32_C( -798.77), SIMDE_FLOAT32_C(  511.25)),
      simde_mm256_set_ps(SIMDE_FLOAT32_C(   61.35), SIMDE_FLOAT32_C(  540.33),
                         SIMDE_FLOAT32_C( -888.48), SIMDE_FLOAT32_C(  570.09),
                         SIMDE_FLOAT32_C(  501.36), SIMDE_FLOAT32_C( -894.74),
                         SIMDE_FLOAT32_C( -440.55), SIMDE_FLOAT32_C(  511.25)) },
    { simde_mm256_set_ps(SIMDE_FLOAT32_C(  783.21), SIMDE_FLOAT32_C(  251.09),
                         SIMDE_FLOAT32_C( -929.85), SIMDE_FLOAT32_C( -378.97),
                         SIMDE_FLOAT32_C(  496.83), SIMDE_FLOAT32_C( -643.84),
                         SIMDE_FLOAT32_C( -785.45), SIMDE_FLOAT32_C( -676.85)),
      simde_mm256_set_ps(SIMDE_FLOAT32_C(  375.42), SIMDE_FLOAT32_C( -689.69),
                         SIMDE_FLOAT32_C(  240.54), SIMDE_FLOAT32_C( -955.13),
                         SIMDE_FLOAT32_C(   82.52), SIMDE_FLOAT32_C(  210.36),
                         SIMDE_FLOAT32_C(  621.75), SIMDE_FLOAT32_C( -780.72)),
      simde_mm256_set_ps(SIMDE_FLOAT32_C(  783.21), SIMDE_FLOAT32_C(  251.09),
                         SIMDE_FLOAT32_C( -929.85), SIMDE_FLOAT32_C( -378.97),
                         SIMDE_FLOAT32_C(   82.52), SIMDE_FLOAT32_C(  210.36),
                         SIMDE_FLOAT32_C( -785.45), SIMDE_FLOAT32_C( -780.72)) },
    { simde_mm256_set_ps(SIMDE_FLOAT32_C( -747.80), SIMDE_FLOAT32_C( -376.86),
                         SIMDE_FLOAT32_C(  238.38), SIMDE_FLOAT32_C( -668.84),
                         SIMDE_FLOAT32_C(  238.09), SIMDE_FLOAT32_C(  936.53),
                         SIMDE_FLOAT32_C( -693.41), SIMDE_FLOAT32_C( -381.56)),
      simde_mm256_set_ps(SIMDE_FLOAT32_C(   83.85), SIMDE_FLOAT32_C(  559.24),
                         SIMDE_FLOAT32_C( -896.35), SIMDE_FLOAT32_C(  225.46),
                         SIMDE_FLOAT32_C( -243.15), SIMDE_FLOAT32_C( -714.74),
                         SIMDE_FLOAT32_C(  388.91), SIMDE_FLOAT32_C(  608.15)),
      simde_mm256_set_ps(SIMDE_FLOAT32_C( -747.80), SIMDE_FLOAT32_C( -376.86),
                         SIMDE_FLOAT32_C(  238.38), SIMDE_FLOAT32_C( -668.84),
                         SIMDE_FLOAT32_C( -243.15), SIMDE_FLOAT32_C( -714.74),
                         SIMDE_FLOAT32_C( -693.41), SIMDE_FLOAT32_C(  608.15)) },
    { simde_mm256_set_ps(SIMDE_FLOAT32_C(    1.67), SIMDE_FLOAT32_C( -361.23),
                         SIMDE_FLOAT32_C(  362.97), SIMDE_FLOAT32_C( -860.62),
                         SIMDE_FLOAT32_C(  518.00), SIMDE_FLOAT32_C(  985.53),
                         SIMDE_FLOAT32_C(  -40.74), SIMDE_FLOAT32_C(  246.28)),
      simde_mm256_set_ps(SIMDE_FLOAT32_C(  236.67), SIMDE_FLOAT32_C( -133.38),
                         SIMDE_FLOAT32_C( -240.09), SIMDE_FLOAT32_C(  681.13),
                         SIMDE_FLOAT32_C( -437.53), SIMDE_FLOAT32_C(  645.53),
                         SIMDE_FLOAT32_C(  472.51), SIMDE_FLOAT32_C(   30.02)),
      simde_mm256_set_ps(SIMDE_FLOAT32_C(    1.67), SIMDE_FLOAT32_C( -361.23),
                         SIMDE_FLOAT32_C(  362.97), SIMDE_FLOAT32_C( -860.62),
                         SIMDE_FLOAT32_C( -437.53), SIMDE_FLOAT32_C(  645.53),
                         SIMDE_FLOAT32_C(  -40.74), SIMDE_FLOAT32_C(   30.02)) },
    { simde_mm256_set_ps(SIMDE_FLOAT32_C( -759.07), SIMDE_FLOAT32_C(  240.96),
                         SIMDE_FLOAT32_C( -743.41), SIMDE_FLOAT32_C( -766.95),
                         SIMDE_FLOAT32_C( -733.55), SIMDE_FLOAT32_C( -798.68),
                         SIMDE_FLOAT32_C( -189.75), SIMDE_FLOAT32_C( -424.58)),
      simde_mm256_set_ps(SIMDE_FLOAT32_C( -396.91), SIMDE_FLOAT32_C(  509.13),
                         SIMDE_FLOAT32_C(  462.02), SIMDE_FLOAT32_C(  520.45),
                         SIMDE_FLOAT32_C(  948.24), SIMDE_FLOAT32_C(  730.18),
                         SIMDE_FLOAT32_C( -709.02), SIMDE_FLOAT32_C( -858.64)),
      simde_mm256_set_ps(SIMDE_FLOAT32_C( -759.07), SIMDE_FLOAT32_C(  240.96),
                         SIMDE_FLOAT32_C( -743.41), SIMDE_FLOAT32_C( -766.95),
                         SIMDE_FLOAT32_C(  948.24), SIMDE_FLOAT32_C(  730.18),
                         SIMDE_FLOAT32_C( -189.75), SIMDE_FLOAT32_C( -858.64)) },
    { simde_mm256_set_ps(SIMDE_FLOAT32_C(  624.31), SIMDE_FLOAT32_C(  375.12),
                         SIMDE_FLOAT32_C(  629.27), SIMDE_FLOAT32_C(  901.24),
                         SIMDE_FLOAT32_C( -896.96), SIMDE_FLOAT32_C( -769.47),
                         SIMDE_FLOAT32_C(  452.93), SIMDE_FLOAT32_C( -251.17)),
      simde_mm256_set_ps(SIMDE_FLOAT32_C( -148.06), SIMDE_FLOAT32_C( -474.61),
                         SIMDE_FLOAT32_C( -146.01), SIMDE_FLOAT32_C( -955.67),
                         SIMDE_FLOAT32_C(  931.60), SIMDE_FLOAT32_C( -773.07),
                         SIMDE_FLOAT32_C(  626.99), SIMDE_FLOAT32_C(  431.72)),
      simde_mm256_set_ps(SIMDE_FLOAT32_C(  624.31), SIMDE_FLOAT32_C(  375.12),
                         SIMDE_FLOAT32_C(  629.27), SIMDE_FLOAT32_C(  901.24),
                         SIMDE_FLOAT32_C(  931.60), SIMDE_FLOAT32_C( -773.07),
                         SIMDE_FLOAT32_C(  452.93), SIMDE_FLOAT32_C(  431.72)) },
    { simde_mm256_set_ps(SIMDE_FLOAT32_C( -812.40), SIMDE_FLOAT32_C( -551.18),
                         SIMDE_FLOAT32_C(  389.71), SIMDE_FLOAT32_C(  667.74),
                         SIMDE_FLOAT32_C(   -2.37), SIMDE_FLOAT32_C( -129.53),
                         SIMDE_FLOAT32_C(  860.16), SIMDE_FLOAT32_C(  760.95)),
      simde_mm256_set_ps(SIMDE_FLOAT32_C( -172.95), SIMDE_FLOAT32_C( -591.71),
                         SIMDE_FLOAT32_C( -137.29), SIMDE_FLOAT32_C( -689.63),
                         SIMDE_FLOAT32_C(  644.48), SIMDE_FLOAT32_C(  859.03),
                         SIMDE_FLOAT32_C( -963.16), SIMDE_FLOAT32_C( -158.52)),
      simde_mm256_set_ps(SIMDE_FLOAT32_C( -812.40), SIMDE_FLOAT32_C( -551.18),
                         SIMDE_FLOAT32_C(  389.71), SIMDE_FLOAT32_C(  667.74),
                         SIMDE_FLOAT32_C(  644.48), SIMDE_FLOAT32_C(  859.03),
                         SIMDE_FLOAT32_C(  860.16), SIMDE_FLOAT32_C( -158.52)) },
    { simde_mm256_set_ps(SIMDE_FLOAT32_C(   53.03), SIMDE_FLOAT32_C( -493.76),
                         SIMDE_FLOAT32_C(  623.37), SIMDE_FLOAT32_C(  296.00),
                         SIMDE_FLOAT32_C( -416.71), SIMDE_FLOAT32_C( -539.89),
                         SIMDE_FLOAT32_C(  210.88), SIMDE_FLOAT32_C(  585.18)),
      simde_mm256_set_ps(SIMDE_FLOAT32_C(  -34.37), SIMDE_FLOAT32_C( -267.21),
                         SIMDE_FLOAT32_C(  411.37), SIMDE_FLOAT32_C( -265.51),
                         SIMDE_FLOAT32_C(  345.42), SIMDE_FLOAT32_C(  252.46),
                         SIMDE_FLOAT32_C(  286.48), SIMDE_FLOAT32_C( -858.99)),
      simde_mm256_set_ps(SIMDE_FLOAT32_C(   53.03), SIMDE_FLOAT32_C( -493.76),
                         SIMDE_FLOAT32_C(  623.37), SIMDE_FLOAT32_C(  296.00),
                         SIMDE_FLOAT32_C(  345.42), SIMDE_FLOAT32_C(  252.46),
                         SIMDE_FLOAT32_C(  210.88), SIMDE_FLOAT32_C( -858.99)) }
  };

  for (size_t i = 0 ; i < (sizeof(test_vec) / sizeof(test_vec[0])); i++) {
    simde__m256 r = simde_mm256_blend_ps(test_vec[i].a, test_vec[i].b, 13);
    simde_assert_m256_close(r, test_vec[i].r, 1);
  }

  return MUNIT_OK;
}

static MunitResult
test_simde_mm256_blend_pd(const MunitParameter params[], void* data) {
  (void) params;
  (void) data;

  const struct {
    simde__m256d a;
    simde__m256d b;
    simde__m256d r;
  } test_vec[8] = {
    { simde_mm256_set_pd(SIMDE_FLOAT64_C(  983.61), SIMDE_FLOAT64_C(  -51.56),
                         SIMDE_FLOAT64_C(  561.13), SIMDE_FLOAT64_C( -977.17)),
      simde_mm256_set_pd(SIMDE_FLOAT64_C(  311.03), SIMDE_FLOAT64_C( -876.87),
                         SIMDE_FLOAT64_C(   15.56), SIMDE_FLOAT64_C(  821.58)),
      simde_mm256_set_pd(SIMDE_FLOAT64_C(  311.03), SIMDE_FLOAT64_C( -876.87),
                         SIMDE_FLOAT64_C(  561.13), SIMDE_FLOAT64_C(  821.58)) },
    { simde_mm256_set_pd(SIMDE_FLOAT64_C(  486.15), SIMDE_FLOAT64_C( -809.80),
                         SIMDE_FLOAT64_C( -134.49), SIMDE_FLOAT64_C( -709.30)),
      simde_mm256_set_pd(SIMDE_FLOAT64_C( -588.52), SIMDE_FLOAT64_C( -823.37),
                         SIMDE_FLOAT64_C( -436.62), SIMDE_FLOAT64_C( -938.83)),
      simde_mm256_set_pd(SIMDE_FLOAT64_C( -588.52), SIMDE_FLOAT64_C( -823.37),
                         SIMDE_FLOAT64_C( -134.49), SIMDE_FLOAT64_C( -938.83)) },
    { simde_mm256_set_pd(SIMDE_FLOAT64_C(   10.97), SIMDE_FLOAT64_C( -837.09),
                         SIMDE_FLOAT64_C( -238.93), SIMDE_FLOAT64_C( -927.62)),
      simde_mm256_set_pd(SIMDE_FLOAT64_C( -150.59), SIMDE_FLOAT64_C(  428.13),
                         SIMDE_FLOAT64_C(  655.11), SIMDE_FLOAT64_C(  -28.81)),
      simde_mm256_set_pd(SIMDE_FLOAT64_C( -150.59), SIMDE_FLOAT64_C(  428.13),
                         SIMDE_FLOAT64_C( -238.93), SIMDE_FLOAT64_C(  -28.81)) },
    { simde_mm256_set_pd(SIMDE_FLOAT64_C( -691.52), SIMDE_FLOAT64_C( -756.72),
                         SIMDE_FLOAT64_C(   69.02), SIMDE_FLOAT64_C( -249.34)),
      simde_mm256_set_pd(SIMDE_FLOAT64_C( -857.57), SIMDE_FLOAT64_C( -720.61),
                         SIMDE_FLOAT64_C(  529.12), SIMDE_FLOAT64_C(  813.95)),
      simde_mm256_set_pd(SIMDE_FLOAT64_C( -857.57), SIMDE_FLOAT64_C( -720.61),
                         SIMDE_FLOAT64_C(   69.02), SIMDE_FLOAT64_C(  813.95)) },
    { simde_mm256_set_pd(SIMDE_FLOAT64_C(  743.57), SIMDE_FLOAT64_C(  671.72),
                         SIMDE_FLOAT64_C(  747.66), SIMDE_FLOAT64_C(  592.11)),
      simde_mm256_set_pd(SIMDE_FLOAT64_C( -559.29), SIMDE_FLOAT64_C(  529.63),
                         SIMDE_FLOAT64_C(  121.55), SIMDE_FLOAT64_C( -352.32)),
      simde_mm256_set_pd(SIMDE_FLOAT64_C( -559.29), SIMDE_FLOAT64_C(  529.63),
                         SIMDE_FLOAT64_C(  747.66), SIMDE_FLOAT64_C( -352.32)) },
    { simde_mm256_set_pd(SIMDE_FLOAT64_C( -466.05), SIMDE_FLOAT64_C( -621.64),
                         SIMDE_FLOAT64_C(  113.70), SIMDE_FLOAT64_C( -906.12)),
      simde_mm256_set_pd(SIMDE_FLOAT64_C( -919.48), SIMDE_FLOAT64_C(  972.84),
                         SIMDE_FLOAT64_C(  378.79), SIMDE_FLOAT64_C( -196.68)),
      simde_mm256_set_pd(SIMDE_FLOAT64_C( -919.48), SIMDE_FLOAT64_C(  972.84),
                         SIMDE_FLOAT64_C(  113.70), SIMDE_FLOAT64_C( -196.68)) },
    { simde_mm256_set_pd(SIMDE_FLOAT64_C( -749.13), SIMDE_FLOAT64_C(   30.92),
                         SIMDE_FLOAT64_C(  753.62), SIMDE_FLOAT64_C( -864.28)),
      simde_mm256_set_pd(SIMDE_FLOAT64_C( -997.13), SIMDE_FLOAT64_C(  675.64),
                         SIMDE_FLOAT64_C( -135.93), SIMDE_FLOAT64_C( -647.89)),
      simde_mm256_set_pd(SIMDE_FLOAT64_C( -997.13), SIMDE_FLOAT64_C(  675.64),
                         SIMDE_FLOAT64_C(  753.62), SIMDE_FLOAT64_C( -647.89)) },
    { simde_mm256_set_pd(SIMDE_FLOAT64_C(  757.64), SIMDE_FLOAT64_C(  119.62),
                         SIMDE_FLOAT64_C(  682.14), SIMDE_FLOAT64_C( -348.74)),
      simde_mm256_set_pd(SIMDE_FLOAT64_C(  467.61), SIMDE_FLOAT64_C(  532.40),
                         SIMDE_FLOAT64_C(  959.59), SIMDE_FLOAT64_C( -392.58)),
      simde_mm256_set_pd(SIMDE_FLOAT64_C(  467.61), SIMDE_FLOAT64_C(  532.40),
                         SIMDE_FLOAT64_C(  682.14), SIMDE_FLOAT64_C( -392.58)) }
  };

  for (size_t i = 0 ; i < (sizeof(test_vec) / sizeof(test_vec[0])); i++) {
    simde__m256d r = simde_mm256_blend_pd(test_vec[i].a, test_vec[i].b, 13);
    simde_assert_m256d_close(r, test_vec[i].r, 1);
  }

  return MUNIT_OK;
}

static MunitResult
test_simde_mm256_blendv_ps(const MunitParameter params[], void* data) {
  (void) params;
  (void) data;

  const struct {
    simde__m256 a;
    simde__m256 b;
    simde__m256 mask;
    simde__m256 r;
  } test_vec[8] = {
    { simde_mm256_set_ps(SIMDE_FLOAT32_C( -169.19), SIMDE_FLOAT32_C( -303.51),
                         SIMDE_FLOAT32_C(  280.62), SIMDE_FLOAT32_C(  971.56),
                         SIMDE_FLOAT32_C(  558.62), SIMDE_FLOAT32_C(  244.31),
                         SIMDE_FLOAT32_C( -482.20), SIMDE_FLOAT32_C(  526.92)),
      simde_mm256_set_ps(SIMDE_FLOAT32_C(  779.01), SIMDE_FLOAT32_C( -628.61),
                         SIMDE_FLOAT32_C( -781.26), SIMDE_FLOAT32_C( -923.79),
                         SIMDE_FLOAT32_C( -624.75), SIMDE_FLOAT32_C( -481.19),
                         SIMDE_FLOAT32_C(  750.60), SIMDE_FLOAT32_C(  693.30)),
      simde_mm256_set_ps(SIMDE_FLOAT32_C(  392.97), SIMDE_FLOAT32_C(  752.07),
                         SIMDE_FLOAT32_C(  -74.68), SIMDE_FLOAT32_C( -769.29),
                         SIMDE_FLOAT32_C(  600.30), SIMDE_FLOAT32_C( -577.83),
                         SIMDE_FLOAT32_C(  257.89), SIMDE_FLOAT32_C( -759.37)),
      simde_mm256_set_ps(SIMDE_FLOAT32_C( -169.19), SIMDE_FLOAT32_C( -303.51),
                         SIMDE_FLOAT32_C( -781.26), SIMDE_FLOAT32_C( -923.79),
                         SIMDE_FLOAT32_C(  558.62), SIMDE_FLOAT32_C( -481.19),
                         SIMDE_FLOAT32_C( -482.20), SIMDE_FLOAT32_C(  693.30)) },
    { simde_mm256_set_ps(SIMDE_FLOAT32_C(  436.77), SIMDE_FLOAT32_C(  265.17),
                         SIMDE_FLOAT32_C( -598.85), SIMDE_FLOAT32_C( -424.56),
                         SIMDE_FLOAT32_C(  -24.79), SIMDE_FLOAT32_C( -558.99),
                         SIMDE_FLOAT32_C( -299.03), SIMDE_FLOAT32_C( -367.92)),
      simde_mm256_set_ps(SIMDE_FLOAT32_C(  434.09), SIMDE_FLOAT32_C(   46.59),
                         SIMDE_FLOAT32_C(   85.98), SIMDE_FLOAT32_C( -164.97),
                         SIMDE_FLOAT32_C(   72.68), SIMDE_FLOAT32_C( -140.26),
                         SIMDE_FLOAT32_C(  458.69), SIMDE_FLOAT32_C(  804.02)),
      simde_mm256_set_ps(SIMDE_FLOAT32_C(  696.57), SIMDE_FLOAT32_C(  799.50),
                         SIMDE_FLOAT32_C(  216.00), SIMDE_FLOAT32_C(  812.94),
                         SIMDE_FLOAT32_C(  321.91), SIMDE_FLOAT32_C(  497.67),
                         SIMDE_FLOAT32_C( -321.87), SIMDE_FLOAT32_C(  -96.28)),
      simde_mm256_set_ps(SIMDE_FLOAT32_C(  436.77), SIMDE_FLOAT32_C(  265.17),
                         SIMDE_FLOAT32_C( -598.85), SIMDE_FLOAT32_C( -424.56),
                         SIMDE_FLOAT32_C(  -24.79), SIMDE_FLOAT32_C( -558.99),
                         SIMDE_FLOAT32_C(  458.69), SIMDE_FLOAT32_C(  804.02)) },
    { simde_mm256_set_ps(SIMDE_FLOAT32_C(  593.15), SIMDE_FLOAT32_C(  822.85),
                         SIMDE_FLOAT32_C( -843.43), SIMDE_FLOAT32_C( -486.43),
                         SIMDE_FLOAT32_C(  259.42), SIMDE_FLOAT32_C( -708.30),
                         SIMDE_FLOAT32_C( -398.61), SIMDE_FLOAT32_C(  689.88)),
      simde_mm256_set_ps(SIMDE_FLOAT32_C( -402.96), SIMDE_FLOAT32_C(  346.21),
                         SIMDE_FLOAT32_C( -865.06), SIMDE_FLOAT32_C(  330.41),
                         SIMDE_FLOAT32_C(  355.72), SIMDE_FLOAT32_C( -380.53),
                         SIMDE_FLOAT32_C(  702.28), SIMDE_FLOAT32_C(    6.18)),
      simde_mm256_set_ps(SIMDE_FLOAT32_C( -441.80), SIMDE_FLOAT32_C(  453.07),
                         SIMDE_FLOAT32_C( -312.81), SIMDE_FLOAT32_C(  655.80),
                         SIMDE_FLOAT32_C( -443.61), SIMDE_FLOAT32_C( -292.20),
                         SIMDE_FLOAT32_C( -429.77), SIMDE_FLOAT32_C(  815.31)),
      simde_mm256_set_ps(SIMDE_FLOAT32_C( -402.96), SIMDE_FLOAT32_C(  822.85),
                         SIMDE_FLOAT32_C( -865.06), SIMDE_FLOAT32_C( -486.43),
                         SIMDE_FLOAT32_C(  355.72), SIMDE_FLOAT32_C( -380.53),
                         SIMDE_FLOAT32_C(  702.28), SIMDE_FLOAT32_C(  689.88)) },
    { simde_mm256_set_ps(SIMDE_FLOAT32_C(  627.12), SIMDE_FLOAT32_C( -903.61),
                         SIMDE_FLOAT32_C(  802.66), SIMDE_FLOAT32_C(  393.79),
                         SIMDE_FLOAT32_C( -634.24), SIMDE_FLOAT32_C(  782.19),
                         SIMDE_FLOAT32_C(  964.94), SIMDE_FLOAT32_C( -554.43)),
      simde_mm256_set_ps(SIMDE_FLOAT32_C( -249.23), SIMDE_FLOAT32_C( -358.11),
                         SIMDE_FLOAT32_C(   69.71), SIMDE_FLOAT32_C(  774.95),
                         SIMDE_FLOAT32_C( -447.84), SIMDE_FLOAT32_C( -947.94),
                         SIMDE_FLOAT32_C( -908.85), SIMDE_FLOAT32_C(  -21.47)),
      simde_mm256_set_ps(SIMDE_FLOAT32_C(  241.23), SIMDE_FLOAT32_C(   27.04),
                         SIMDE_FLOAT32_C(  341.47), SIMDE_FLOAT32_C(  482.33),
                         SIMDE_FLOAT32_C(  411.77), SIMDE_FLOAT32_C( -282.69),
                         SIMDE_FLOAT32_C(  915.57), SIMDE_FLOAT32_C( -213.96)),
      simde_mm256_set_ps(SIMDE_FLOAT32_C(  627.12), SIMDE_FLOAT32_C( -903.61),
                         SIMDE_FLOAT32_C(  802.66), SIMDE_FLOAT32_C(  393.79),
                         SIMDE_FLOAT32_C( -634.24), SIMDE_FLOAT32_C( -947.94),
                         SIMDE_FLOAT32_C(  964.94), SIMDE_FLOAT32_C(  -21.47)) },
    { simde_mm256_set_ps(SIMDE_FLOAT32_C(  365.56), SIMDE_FLOAT32_C(  297.70),
                         SIMDE_FLOAT32_C( -723.56), SIMDE_FLOAT32_C(  -52.07),
                         SIMDE_FLOAT32_C(  692.93), SIMDE_FLOAT32_C( -882.05),
                         SIMDE_FLOAT32_C( -424.36), SIMDE_FLOAT32_C( -366.57)),
      simde_mm256_set_ps(SIMDE_FLOAT32_C(  744.52), SIMDE_FLOAT32_C(  387.36),
                         SIMDE_FLOAT32_C( -311.40), SIMDE_FLOAT32_C( -280.68),
                         SIMDE_FLOAT32_C(  556.91), SIMDE_FLOAT32_C(  703.77),
                         SIMDE_FLOAT32_C( -828.92), SIMDE_FLOAT32_C(  893.13)),
      simde_mm256_set_ps(SIMDE_FLOAT32_C( -152.86), SIMDE_FLOAT32_C(  793.25),
                         SIMDE_FLOAT32_C(  667.69), SIMDE_FLOAT32_C(  940.95),
                         SIMDE_FLOAT32_C( -273.21), SIMDE_FLOAT32_C(  148.61),
                         SIMDE_FLOAT32_C(  420.18), SIMDE_FLOAT32_C(    4.30)),
      simde_mm256_set_ps(SIMDE_FLOAT32_C(  744.52), SIMDE_FLOAT32_C(  297.70),
                         SIMDE_FLOAT32_C( -723.56), SIMDE_FLOAT32_C(  -52.07),
                         SIMDE_FLOAT32_C(  556.91), SIMDE_FLOAT32_C( -882.05),
                         SIMDE_FLOAT32_C( -424.36), SIMDE_FLOAT32_C( -366.57)) },
    { simde_mm256_set_ps(SIMDE_FLOAT32_C(  806.04), SIMDE_FLOAT32_C(  998.56),
                         SIMDE_FLOAT32_C(  954.81), SIMDE_FLOAT32_C( -105.93),
                         SIMDE_FLOAT32_C(  810.39), SIMDE_FLOAT32_C( -451.40),
                         SIMDE_FLOAT32_C( -991.41), SIMDE_FLOAT32_C(   24.70)),
      simde_mm256_set_ps(SIMDE_FLOAT32_C(   69.57), SIMDE_FLOAT32_C(  -71.31),
                         SIMDE_FLOAT32_C( -379.77), SIMDE_FLOAT32_C( -507.58),
                         SIMDE_FLOAT32_C( -931.37), SIMDE_FLOAT32_C( -271.48),
                         SIMDE_FLOAT32_C(  709.92), SIMDE_FLOAT32_C( -442.85)),
      simde_mm256_set_ps(SIMDE_FLOAT32_C( -608.56), SIMDE_FLOAT32_C( -319.60),
                         SIMDE_FLOAT32_C( -930.98), SIMDE_FLOAT32_C( -628.59),
                         SIMDE_FLOAT32_C(  898.10), SIMDE_FLOAT32_C( -782.18),
                         SIMDE_FLOAT32_C( -846.42), SIMDE_FLOAT32_C(  513.23)),
      simde_mm256_set_ps(SIMDE_FLOAT32_C(   69.57), SIMDE_FLOAT32_C(  -71.31),
                         SIMDE_FLOAT32_C( -379.77), SIMDE_FLOAT32_C( -507.58),
                         SIMDE_FLOAT32_C(  810.39), SIMDE_FLOAT32_C( -271.48),
                         SIMDE_FLOAT32_C(  709.92), SIMDE_FLOAT32_C(   24.70)) },
    { simde_mm256_set_ps(SIMDE_FLOAT32_C( -598.65), SIMDE_FLOAT32_C( -864.46),
                         SIMDE_FLOAT32_C( -182.16), SIMDE_FLOAT32_C(  855.39),
                         SIMDE_FLOAT32_C( -689.66), SIMDE_FLOAT32_C(  116.31),
                         SIMDE_FLOAT32_C( -552.00), SIMDE_FLOAT32_C(  962.19)),
      simde_mm256_set_ps(SIMDE_FLOAT32_C(    2.01), SIMDE_FLOAT32_C(  601.06),
                         SIMDE_FLOAT32_C(  276.21), SIMDE_FLOAT32_C( -129.29),
                         SIMDE_FLOAT32_C( -199.59), SIMDE_FLOAT32_C( -345.44),
                         SIMDE_FLOAT32_C( -185.67), SIMDE_FLOAT32_C(  900.58)),
      simde_mm256_set_ps(SIMDE_FLOAT32_C(  857.48), SIMDE_FLOAT32_C( -480.62),
                         SIMDE_FLOAT32_C( -406.99), SIMDE_FLOAT32_C( -422.80),
                         SIMDE_FLOAT32_C(    1.49), SIMDE_FLOAT32_C(  102.14),
                         SIMDE_FLOAT32_C(  113.98), SIMDE_FLOAT32_C( -405.64)),
      simde_mm256_set_ps(SIMDE_FLOAT32_C( -598.65), SIMDE_FLOAT32_C(  601.06),
                         SIMDE_FLOAT32_C(  276.21), SIMDE_FLOAT32_C( -129.29),
                         SIMDE_FLOAT32_C( -689.66), SIMDE_FLOAT32_C(  116.31),
                         SIMDE_FLOAT32_C( -552.00), SIMDE_FLOAT32_C(  900.58)) },
    { simde_mm256_set_ps(SIMDE_FLOAT32_C(  890.83), SIMDE_FLOAT32_C(  201.56),
                         SIMDE_FLOAT32_C(  104.24), SIMDE_FLOAT32_C(  496.38),
                         SIMDE_FLOAT32_C(  607.57), SIMDE_FLOAT32_C(  285.01),
                         SIMDE_FLOAT32_C(  501.29), SIMDE_FLOAT32_C( -590.78)),
      simde_mm256_set_ps(SIMDE_FLOAT32_C( -643.60), SIMDE_FLOAT32_C(  256.83),
                         SIMDE_FLOAT32_C(  140.60), SIMDE_FLOAT32_C(  204.90),
                         SIMDE_FLOAT32_C(  371.07), SIMDE_FLOAT32_C( -744.00),
                         SIMDE_FLOAT32_C(  751.14), SIMDE_FLOAT32_C(  233.26)),
      simde_mm256_set_ps(SIMDE_FLOAT32_C( -384.25), SIMDE_FLOAT32_C( -588.66),
                         SIMDE_FLOAT32_C( -531.19), SIMDE_FLOAT32_C( -520.11),
                         SIMDE_FLOAT32_C(  648.35), SIMDE_FLOAT32_C( -584.03),
                         SIMDE_FLOAT32_C(  700.38), SIMDE_FLOAT32_C(   21.17)),
      simde_mm256_set_ps(SIMDE_FLOAT32_C( -643.60), SIMDE_FLOAT32_C(  256.83),
                         SIMDE_FLOAT32_C(  140.60), SIMDE_FLOAT32_C(  204.90),
                         SIMDE_FLOAT32_C(  607.57), SIMDE_FLOAT32_C( -744.00),
                         SIMDE_FLOAT32_C(  501.29), SIMDE_FLOAT32_C( -590.78)) }
  };

  for (size_t i = 0 ; i < (sizeof(test_vec) / sizeof(test_vec[0])); i++) {
    simde__m256 r = simde_mm256_blendv_ps(test_vec[i].a, test_vec[i].b, test_vec[i].mask);
    simde_assert_m256_close(r, test_vec[i].r, 1);
  }

  return MUNIT_OK;
}

static MunitResult
test_simde_mm256_blendv_pd(const MunitParameter params[], void* data) {
  (void) params;
  (void) data;

  const struct {
    simde__m256d a;
    simde__m256d b;
    simde__m256d mask;
    simde__m256d r;
  } test_vec[8] = {
    { simde_mm256_set_pd(SIMDE_FLOAT64_C( -587.29), SIMDE_FLOAT64_C(  745.99),
                         SIMDE_FLOAT64_C(  660.01), SIMDE_FLOAT64_C(  -72.44)),
      simde_mm256_set_pd(SIMDE_FLOAT64_C(  307.98), SIMDE_FLOAT64_C(  879.25),
                         SIMDE_FLOAT64_C(  340.44), SIMDE_FLOAT64_C( -338.42)),
      simde_mm256_set_pd(SIMDE_FLOAT64_C( -599.03), SIMDE_FLOAT64_C(  269.37),
                         SIMDE_FLOAT64_C( -940.99), SIMDE_FLOAT64_C( -383.55)),
      simde_mm256_set_pd(SIMDE_FLOAT64_C(  307.98), SIMDE_FLOAT64_C(  745.99),
                         SIMDE_FLOAT64_C(  340.44), SIMDE_FLOAT64_C( -338.42)) },
    { simde_mm256_set_pd(SIMDE_FLOAT64_C( -369.37), SIMDE_FLOAT64_C(  888.66),
                         SIMDE_FLOAT64_C( -159.55), SIMDE_FLOAT64_C( -869.53)),
      simde_mm256_set_pd(SIMDE_FLOAT64_C(  649.46), SIMDE_FLOAT64_C(  886.19),
                         SIMDE_FLOAT64_C(  926.89), SIMDE_FLOAT64_C( -697.40)),
      simde_mm256_set_pd(SIMDE_FLOAT64_C( -515.74), SIMDE_FLOAT64_C( -918.64),
                         SIMDE_FLOAT64_C(  131.75), SIMDE_FLOAT64_C(  581.75)),
      simde_mm256_set_pd(SIMDE_FLOAT64_C(  649.46), SIMDE_FLOAT64_C(  886.19),
                         SIMDE_FLOAT64_C( -159.55), SIMDE_FLOAT64_C( -869.53)) },
    { simde_mm256_set_pd(SIMDE_FLOAT64_C( -900.47), SIMDE_FLOAT64_C(  409.14),
                         SIMDE_FLOAT64_C( -799.12), SIMDE_FLOAT64_C( -260.50)),
      simde_mm256_set_pd(SIMDE_FLOAT64_C(  -10.16), SIMDE_FLOAT64_C(  623.74),
                         SIMDE_FLOAT64_C( -915.24), SIMDE_FLOAT64_C( -491.31)),
      simde_mm256_set_pd(SIMDE_FLOAT64_C(  804.78), SIMDE_FLOAT64_C( -317.20),
                         SIMDE_FLOAT64_C( -335.85), SIMDE_FLOAT64_C( -779.77)),
      simde_mm256_set_pd(SIMDE_FLOAT64_C( -900.47), SIMDE_FLOAT64_C(  623.74),
                         SIMDE_FLOAT64_C( -915.24), SIMDE_FLOAT64_C( -491.31)) },
    { simde_mm256_set_pd(SIMDE_FLOAT64_C(  -87.84), SIMDE_FLOAT64_C(  244.36),
                         SIMDE_FLOAT64_C(  -17.33), SIMDE_FLOAT64_C(  496.74)),
      simde_mm256_set_pd(SIMDE_FLOAT64_C(  176.35), SIMDE_FLOAT64_C(  303.26),
                         SIMDE_FLOAT64_C( -414.16), SIMDE_FLOAT64_C(  -98.44)),
      simde_mm256_set_pd(SIMDE_FLOAT64_C( -385.65), SIMDE_FLOAT64_C( -192.42),
                         SIMDE_FLOAT64_C(  392.65), SIMDE_FLOAT64_C( -902.76)),
      simde_mm256_set_pd(SIMDE_FLOAT64_C(  176.35), SIMDE_FLOAT64_C(  303.26),
                         SIMDE_FLOAT64_C(  -17.33), SIMDE_FLOAT64_C(  -98.44)) },
    { simde_mm256_set_pd(SIMDE_FLOAT64_C( -793.35), SIMDE_FLOAT64_C(    6.53),
                         SIMDE_FLOAT64_C(  858.41), SIMDE_FLOAT64_C(  175.72)),
      simde_mm256_set_pd(SIMDE_FLOAT64_C(  376.10), SIMDE_FLOAT64_C( -410.32),
                         SIMDE_FLOAT64_C(  -49.60), SIMDE_FLOAT64_C( -434.06)),
      simde_mm256_set_pd(SIMDE_FLOAT64_C( -290.24), SIMDE_FLOAT64_C(  223.04),
                         SIMDE_FLOAT64_C(  738.63), SIMDE_FLOAT64_C( -193.43)),
      simde_mm256_set_pd(SIMDE_FLOAT64_C(  376.10), SIMDE_FLOAT64_C(    6.53),
                         SIMDE_FLOAT64_C(  858.41), SIMDE_FLOAT64_C( -434.06)) },
    { simde_mm256_set_pd(SIMDE_FLOAT64_C( -894.04), SIMDE_FLOAT64_C( -968.20),
                         SIMDE_FLOAT64_C(  146.09), SIMDE_FLOAT64_C( -741.36)),
      simde_mm256_set_pd(SIMDE_FLOAT64_C( -570.76), SIMDE_FLOAT64_C( -340.64),
                         SIMDE_FLOAT64_C(  593.54), SIMDE_FLOAT64_C( -684.62)),
      simde_mm256_set_pd(SIMDE_FLOAT64_C(  155.79), SIMDE_FLOAT64_C(  975.56),
                         SIMDE_FLOAT64_C(  939.33), SIMDE_FLOAT64_C(  615.78)),
      simde_mm256_set_pd(SIMDE_FLOAT64_C( -894.04), SIMDE_FLOAT64_C( -968.20),
                         SIMDE_FLOAT64_C(  146.09), SIMDE_FLOAT64_C( -741.36)) },
    { simde_mm256_set_pd(SIMDE_FLOAT64_C( -512.44), SIMDE_FLOAT64_C(  657.99),
                         SIMDE_FLOAT64_C(  888.55), SIMDE_FLOAT64_C(  863.80)),
      simde_mm256_set_pd(SIMDE_FLOAT64_C(  344.43), SIMDE_FLOAT64_C(  994.17),
                         SIMDE_FLOAT64_C( -142.41), SIMDE_FLOAT64_C( -388.31)),
      simde_mm256_set_pd(SIMDE_FLOAT64_C( -738.41), SIMDE_FLOAT64_C(  935.62),
                         SIMDE_FLOAT64_C( -743.51), SIMDE_FLOAT64_C(  -41.25)),
      simde_mm256_set_pd(SIMDE_FLOAT64_C(  344.43), SIMDE_FLOAT64_C(  657.99),
                         SIMDE_FLOAT64_C( -142.41), SIMDE_FLOAT64_C( -388.31)) },
    { simde_mm256_set_pd(SIMDE_FLOAT64_C( -178.00), SIMDE_FLOAT64_C( -981.39),
                         SIMDE_FLOAT64_C( -631.33), SIMDE_FLOAT64_C(  518.52)),
      simde_mm256_set_pd(SIMDE_FLOAT64_C(  592.14), SIMDE_FLOAT64_C(  -27.22),
                         SIMDE_FLOAT64_C(  736.38), SIMDE_FLOAT64_C(  579.20)),
      simde_mm256_set_pd(SIMDE_FLOAT64_C(  893.09), SIMDE_FLOAT64_C(  120.96),
                         SIMDE_FLOAT64_C(  910.10), SIMDE_FLOAT64_C( -128.61)),
      simde_mm256_set_pd(SIMDE_FLOAT64_C( -178.00), SIMDE_FLOAT64_C( -981.39),
                         SIMDE_FLOAT64_C( -631.33), SIMDE_FLOAT64_C(  579.20)) }
  };

  for (size_t i = 0 ; i < (sizeof(test_vec) / sizeof(test_vec[0])); i++) {
    simde__m256d r = simde_mm256_blendv_pd(test_vec[i].a, test_vec[i].b, test_vec[i].mask);
    simde_assert_m256d_close(r, test_vec[i].r, 1);
  }

  return MUNIT_OK;
}

static MunitResult
test_simde_mm256_broadcast_pd(const MunitParameter params[], void* data) {
  (void) params;
  (void) data;

  const struct {
    simde__m128d a;
    simde__m256d r;
  } test_vec[8] = {
    { simde_mm_set_pd(SIMDE_FLOAT64_C( -513.14), SIMDE_FLOAT64_C( -996.03)),
      simde_mm256_set_pd(SIMDE_FLOAT64_C( -513.14), SIMDE_FLOAT64_C( -996.03),
                         SIMDE_FLOAT64_C( -513.14), SIMDE_FLOAT64_C( -996.03)) },
    { simde_mm_set_pd(SIMDE_FLOAT64_C( -857.31), SIMDE_FLOAT64_C(  353.95)),
      simde_mm256_set_pd(SIMDE_FLOAT64_C( -857.31), SIMDE_FLOAT64_C(  353.95),
                         SIMDE_FLOAT64_C( -857.31), SIMDE_FLOAT64_C(  353.95)) },
    { simde_mm_set_pd(SIMDE_FLOAT64_C( -899.34), SIMDE_FLOAT64_C(  232.82)),
      simde_mm256_set_pd(SIMDE_FLOAT64_C( -899.34), SIMDE_FLOAT64_C(  232.82),
                         SIMDE_FLOAT64_C( -899.34), SIMDE_FLOAT64_C(  232.82)) },
    { simde_mm_set_pd(SIMDE_FLOAT64_C(  382.07), SIMDE_FLOAT64_C(  111.12)),
      simde_mm256_set_pd(SIMDE_FLOAT64_C(  382.07), SIMDE_FLOAT64_C(  111.12),
                         SIMDE_FLOAT64_C(  382.07), SIMDE_FLOAT64_C(  111.12)) },
    { simde_mm_set_pd(SIMDE_FLOAT64_C( -172.90), SIMDE_FLOAT64_C(  651.78)),
      simde_mm256_set_pd(SIMDE_FLOAT64_C( -172.90), SIMDE_FLOAT64_C(  651.78),
                         SIMDE_FLOAT64_C( -172.90), SIMDE_FLOAT64_C(  651.78)) },
    { simde_mm_set_pd(SIMDE_FLOAT64_C(  181.43), SIMDE_FLOAT64_C( -457.14)),
      simde_mm256_set_pd(SIMDE_FLOAT64_C(  181.43), SIMDE_FLOAT64_C( -457.14),
                         SIMDE_FLOAT64_C(  181.43), SIMDE_FLOAT64_C( -457.14)) },
    { simde_mm_set_pd(SIMDE_FLOAT64_C( -742.24), SIMDE_FLOAT64_C(  215.84)),
      simde_mm256_set_pd(SIMDE_FLOAT64_C( -742.24), SIMDE_FLOAT64_C(  215.84),
                         SIMDE_FLOAT64_C( -742.24), SIMDE_FLOAT64_C(  215.84)) },
    { simde_mm_set_pd(SIMDE_FLOAT64_C( -536.84), SIMDE_FLOAT64_C(  334.73)),
      simde_mm256_set_pd(SIMDE_FLOAT64_C( -536.84), SIMDE_FLOAT64_C(  334.73),
                         SIMDE_FLOAT64_C( -536.84), SIMDE_FLOAT64_C(  334.73)) }
  };

  for (size_t i = 0 ; i < (sizeof(test_vec) / sizeof(test_vec[0])); i++) {
    simde__m256d r = simde_mm256_broadcast_pd(&(test_vec[i].a));
    simde_assert_m256d_close(r, test_vec[i].r, 1);
  }

  return MUNIT_OK;
}

static MunitResult
test_simde_mm256_broadcast_ps(const MunitParameter params[], void* data) {
  (void) params;
  (void) data;

  const struct {
    simde__m128 a;
    simde__m256 r;
  } test_vec[8] = {
    { simde_mm_set_ps(SIMDE_FLOAT32_C( -120.60), SIMDE_FLOAT32_C( -932.90), SIMDE_FLOAT32_C( -860.11), SIMDE_FLOAT32_C(  350.60)),
      simde_mm256_set_ps(SIMDE_FLOAT32_C( -120.60), SIMDE_FLOAT32_C( -932.90),
                         SIMDE_FLOAT32_C( -860.11), SIMDE_FLOAT32_C(  350.60),
                         SIMDE_FLOAT32_C( -120.60), SIMDE_FLOAT32_C( -932.90),
                         SIMDE_FLOAT32_C( -860.11), SIMDE_FLOAT32_C(  350.60)) },
    { simde_mm_set_ps(SIMDE_FLOAT32_C(  391.01), SIMDE_FLOAT32_C( -590.54), SIMDE_FLOAT32_C(  324.31), SIMDE_FLOAT32_C( -643.80)),
      simde_mm256_set_ps(SIMDE_FLOAT32_C(  391.01), SIMDE_FLOAT32_C( -590.54),
                         SIMDE_FLOAT32_C(  324.31), SIMDE_FLOAT32_C( -643.80),
                         SIMDE_FLOAT32_C(  391.01), SIMDE_FLOAT32_C( -590.54),
                         SIMDE_FLOAT32_C(  324.31), SIMDE_FLOAT32_C( -643.80)) },
    { simde_mm_set_ps(SIMDE_FLOAT32_C( -491.12), SIMDE_FLOAT32_C( -967.66), SIMDE_FLOAT32_C(  104.85), SIMDE_FLOAT32_C(  671.42)),
      simde_mm256_set_ps(SIMDE_FLOAT32_C( -491.12), SIMDE_FLOAT32_C( -967.66),
                         SIMDE_FLOAT32_C(  104.85), SIMDE_FLOAT32_C(  671.42),
                         SIMDE_FLOAT32_C( -491.12), SIMDE_FLOAT32_C( -967.66),
                         SIMDE_FLOAT32_C(  104.85), SIMDE_FLOAT32_C(  671.42)) },
    { simde_mm_set_ps(SIMDE_FLOAT32_C(  -32.73), SIMDE_FLOAT32_C( -190.09), SIMDE_FLOAT32_C( -799.15), SIMDE_FLOAT32_C(  623.57)),
      simde_mm256_set_ps(SIMDE_FLOAT32_C(  -32.73), SIMDE_FLOAT32_C( -190.09),
                         SIMDE_FLOAT32_C( -799.15), SIMDE_FLOAT32_C(  623.57),
                         SIMDE_FLOAT32_C(  -32.73), SIMDE_FLOAT32_C( -190.09),
                         SIMDE_FLOAT32_C( -799.15), SIMDE_FLOAT32_C(  623.57)) },
    { simde_mm_set_ps(SIMDE_FLOAT32_C(  125.40), SIMDE_FLOAT32_C( -581.68), SIMDE_FLOAT32_C(   -8.66), SIMDE_FLOAT32_C(  -28.30)),
      simde_mm256_set_ps(SIMDE_FLOAT32_C(  125.40), SIMDE_FLOAT32_C( -581.68),
                         SIMDE_FLOAT32_C(   -8.66), SIMDE_FLOAT32_C(  -28.30),
                         SIMDE_FLOAT32_C(  125.40), SIMDE_FLOAT32_C( -581.68),
                         SIMDE_FLOAT32_C(   -8.66), SIMDE_FLOAT32_C(  -28.30)) },
    { simde_mm_set_ps(SIMDE_FLOAT32_C(  419.56), SIMDE_FLOAT32_C(   29.31), SIMDE_FLOAT32_C(  547.18), SIMDE_FLOAT32_C(  390.29)),
      simde_mm256_set_ps(SIMDE_FLOAT32_C(  419.56), SIMDE_FLOAT32_C(   29.31),
                         SIMDE_FLOAT32_C(  547.18), SIMDE_FLOAT32_C(  390.29),
                         SIMDE_FLOAT32_C(  419.56), SIMDE_FLOAT32_C(   29.31),
                         SIMDE_FLOAT32_C(  547.18), SIMDE_FLOAT32_C(  390.29)) },
    { simde_mm_set_ps(SIMDE_FLOAT32_C( -994.03), SIMDE_FLOAT32_C(   56.64), SIMDE_FLOAT32_C(   34.15), SIMDE_FLOAT32_C( -848.34)),
      simde_mm256_set_ps(SIMDE_FLOAT32_C( -994.03), SIMDE_FLOAT32_C(   56.64),
                         SIMDE_FLOAT32_C(   34.15), SIMDE_FLOAT32_C( -848.34),
                         SIMDE_FLOAT32_C( -994.03), SIMDE_FLOAT32_C(   56.64),
                         SIMDE_FLOAT32_C(   34.15), SIMDE_FLOAT32_C( -848.34)) },
    { simde_mm_set_ps(SIMDE_FLOAT32_C(  124.11), SIMDE_FLOAT32_C( -417.13), SIMDE_FLOAT32_C(  650.71), SIMDE_FLOAT32_C(   49.59)),
      simde_mm256_set_ps(SIMDE_FLOAT32_C(  124.11), SIMDE_FLOAT32_C( -417.13),
                         SIMDE_FLOAT32_C(  650.71), SIMDE_FLOAT32_C(   49.59),
                         SIMDE_FLOAT32_C(  124.11), SIMDE_FLOAT32_C( -417.13),
                         SIMDE_FLOAT32_C(  650.71), SIMDE_FLOAT32_C(   49.59)) }
  };

  for (size_t i = 0 ; i < (sizeof(test_vec) / sizeof(test_vec[0])); i++) {
    simde__m256 r = simde_mm256_broadcast_ps(&(test_vec[i].a));
    simde_assert_m256_close(r, test_vec[i].r, 1);
  }

  return MUNIT_OK;
}

static MunitResult
test_simde_mm256_broadcast_sd(const MunitParameter params[], void* data) {
  (void) params;
  (void) data;

  const struct {
    simde_float64 a;
    simde__m256d r;
  } test_vec[8] = {
    { SIMDE_FLOAT64_C(  800.84),
      simde_mm256_set_pd(SIMDE_FLOAT64_C(  800.84), SIMDE_FLOAT64_C(  800.84),
                         SIMDE_FLOAT64_C(  800.84), SIMDE_FLOAT64_C(  800.84)) },
    { SIMDE_FLOAT64_C(  700.06),
      simde_mm256_set_pd(SIMDE_FLOAT64_C(  700.06), SIMDE_FLOAT64_C(  700.06),
                         SIMDE_FLOAT64_C(  700.06), SIMDE_FLOAT64_C(  700.06)) },
    { SIMDE_FLOAT64_C( -801.66),
      simde_mm256_set_pd(SIMDE_FLOAT64_C( -801.66), SIMDE_FLOAT64_C( -801.66),
                         SIMDE_FLOAT64_C( -801.66), SIMDE_FLOAT64_C( -801.66)) },
    { SIMDE_FLOAT64_C( -941.38),
      simde_mm256_set_pd(SIMDE_FLOAT64_C( -941.38), SIMDE_FLOAT64_C( -941.38),
                         SIMDE_FLOAT64_C( -941.38), SIMDE_FLOAT64_C( -941.38)) },
    { SIMDE_FLOAT64_C( -346.77),
      simde_mm256_set_pd(SIMDE_FLOAT64_C( -346.77), SIMDE_FLOAT64_C( -346.77),
                         SIMDE_FLOAT64_C( -346.77), SIMDE_FLOAT64_C( -346.77)) },
    { SIMDE_FLOAT64_C( -833.73),
      simde_mm256_set_pd(SIMDE_FLOAT64_C( -833.73), SIMDE_FLOAT64_C( -833.73),
                         SIMDE_FLOAT64_C( -833.73), SIMDE_FLOAT64_C( -833.73)) },
    { SIMDE_FLOAT64_C(  315.88),
      simde_mm256_set_pd(SIMDE_FLOAT64_C(  315.88), SIMDE_FLOAT64_C(  315.88),
                         SIMDE_FLOAT64_C(  315.88), SIMDE_FLOAT64_C(  315.88)) },
    { SIMDE_FLOAT64_C( -868.73),
      simde_mm256_set_pd(SIMDE_FLOAT64_C( -868.73), SIMDE_FLOAT64_C( -868.73),
                         SIMDE_FLOAT64_C( -868.73), SIMDE_FLOAT64_C( -868.73)) }
  };

  for (size_t i = 0 ; i < (sizeof(test_vec) / sizeof(test_vec[0])); i++) {
    simde__m256d r = simde_mm256_broadcast_sd(&(test_vec[i].a));
    simde_assert_m256d_close(r, test_vec[i].r, 1);
  }

  return MUNIT_OK;
}

static MunitResult
test_simde_mm_broadcast_ss(const MunitParameter params[], void* data) {
  (void) params;
  (void) data;

  const struct {
    simde_float32 a;
    simde__m128 r;
  } test_vec[8] = {
    { SIMDE_FLOAT32_C(  137.82),
      simde_mm_set_ps(SIMDE_FLOAT32_C(  137.82), SIMDE_FLOAT32_C(  137.82), SIMDE_FLOAT32_C(  137.82), SIMDE_FLOAT32_C(  137.82)) },
    { SIMDE_FLOAT32_C( -118.58),
      simde_mm_set_ps(SIMDE_FLOAT32_C( -118.58), SIMDE_FLOAT32_C( -118.58), SIMDE_FLOAT32_C( -118.58), SIMDE_FLOAT32_C( -118.58)) },
    { SIMDE_FLOAT32_C(  963.02),
      simde_mm_set_ps(SIMDE_FLOAT32_C(  963.02), SIMDE_FLOAT32_C(  963.02), SIMDE_FLOAT32_C(  963.02), SIMDE_FLOAT32_C(  963.02)) },
    { SIMDE_FLOAT32_C(  515.85),
      simde_mm_set_ps(SIMDE_FLOAT32_C(  515.85), SIMDE_FLOAT32_C(  515.85), SIMDE_FLOAT32_C(  515.85), SIMDE_FLOAT32_C(  515.85)) },
    { SIMDE_FLOAT32_C(  110.78),
      simde_mm_set_ps(SIMDE_FLOAT32_C(  110.78), SIMDE_FLOAT32_C(  110.78), SIMDE_FLOAT32_C(  110.78), SIMDE_FLOAT32_C(  110.78)) },
    { SIMDE_FLOAT32_C( -190.98),
      simde_mm_set_ps(SIMDE_FLOAT32_C( -190.98), SIMDE_FLOAT32_C( -190.98), SIMDE_FLOAT32_C( -190.98), SIMDE_FLOAT32_C( -190.98)) },
    { SIMDE_FLOAT32_C( -429.63),
      simde_mm_set_ps(SIMDE_FLOAT32_C( -429.63), SIMDE_FLOAT32_C( -429.63), SIMDE_FLOAT32_C( -429.63), SIMDE_FLOAT32_C( -429.63)) },
    { SIMDE_FLOAT32_C( -924.63),
      simde_mm_set_ps(SIMDE_FLOAT32_C( -924.63), SIMDE_FLOAT32_C( -924.63), SIMDE_FLOAT32_C( -924.63), SIMDE_FLOAT32_C( -924.63)) }
  };

  for (size_t i = 0 ; i < (sizeof(test_vec) / sizeof(test_vec[0])); i++) {
    simde__m128 r = simde_mm_broadcast_ss(&(test_vec[i].a));
    simde_assert_m128_close(r, test_vec[i].r, 1);
  }

  return MUNIT_OK;
}

static MunitResult
test_simde_mm256_broadcast_ss(const MunitParameter params[], void* data) {
  (void) params;
  (void) data;

  const struct {
    simde_float32 a;
    simde__m256 r;
  } test_vec[8] = {
    { SIMDE_FLOAT32_C( -970.00),
      simde_mm256_set_ps(SIMDE_FLOAT32_C( -970.00), SIMDE_FLOAT32_C( -970.00),
                         SIMDE_FLOAT32_C( -970.00), SIMDE_FLOAT32_C( -970.00),
                         SIMDE_FLOAT32_C( -970.00), SIMDE_FLOAT32_C( -970.00),
                         SIMDE_FLOAT32_C( -970.00), SIMDE_FLOAT32_C( -970.00)) },
    { SIMDE_FLOAT32_C(  425.08),
      simde_mm256_set_ps(SIMDE_FLOAT32_C(  425.08), SIMDE_FLOAT32_C(  425.08),
                         SIMDE_FLOAT32_C(  425.08), SIMDE_FLOAT32_C(  425.08),
                         SIMDE_FLOAT32_C(  425.08), SIMDE_FLOAT32_C(  425.08),
                         SIMDE_FLOAT32_C(  425.08), SIMDE_FLOAT32_C(  425.08)) },
    { SIMDE_FLOAT32_C(  814.32),
      simde_mm256_set_ps(SIMDE_FLOAT32_C(  814.32), SIMDE_FLOAT32_C(  814.32),
                         SIMDE_FLOAT32_C(  814.32), SIMDE_FLOAT32_C(  814.32),
                         SIMDE_FLOAT32_C(  814.32), SIMDE_FLOAT32_C(  814.32),
                         SIMDE_FLOAT32_C(  814.32), SIMDE_FLOAT32_C(  814.32)) },
    { SIMDE_FLOAT32_C(  309.83),
      simde_mm256_set_ps(SIMDE_FLOAT32_C(  309.83), SIMDE_FLOAT32_C(  309.83),
                         SIMDE_FLOAT32_C(  309.83), SIMDE_FLOAT32_C(  309.83),
                         SIMDE_FLOAT32_C(  309.83), SIMDE_FLOAT32_C(  309.83),
                         SIMDE_FLOAT32_C(  309.83), SIMDE_FLOAT32_C(  309.83)) },
    { SIMDE_FLOAT32_C( -410.17),
      simde_mm256_set_ps(SIMDE_FLOAT32_C( -410.17), SIMDE_FLOAT32_C( -410.17),
                         SIMDE_FLOAT32_C( -410.17), SIMDE_FLOAT32_C( -410.17),
                         SIMDE_FLOAT32_C( -410.17), SIMDE_FLOAT32_C( -410.17),
                         SIMDE_FLOAT32_C( -410.17), SIMDE_FLOAT32_C( -410.17)) },
    { SIMDE_FLOAT32_C( -592.37),
      simde_mm256_set_ps(SIMDE_FLOAT32_C( -592.37), SIMDE_FLOAT32_C( -592.37),
                         SIMDE_FLOAT32_C( -592.37), SIMDE_FLOAT32_C( -592.37),
                         SIMDE_FLOAT32_C( -592.37), SIMDE_FLOAT32_C( -592.37),
                         SIMDE_FLOAT32_C( -592.37), SIMDE_FLOAT32_C( -592.37)) },
    { SIMDE_FLOAT32_C(  297.30),
      simde_mm256_set_ps(SIMDE_FLOAT32_C(  297.30), SIMDE_FLOAT32_C(  297.30),
                         SIMDE_FLOAT32_C(  297.30), SIMDE_FLOAT32_C(  297.30),
                         SIMDE_FLOAT32_C(  297.30), SIMDE_FLOAT32_C(  297.30),
                         SIMDE_FLOAT32_C(  297.30), SIMDE_FLOAT32_C(  297.30)) },
    { SIMDE_FLOAT32_C( -549.85),
      simde_mm256_set_ps(SIMDE_FLOAT32_C( -549.85), SIMDE_FLOAT32_C( -549.85),
                         SIMDE_FLOAT32_C( -549.85), SIMDE_FLOAT32_C( -549.85),
                         SIMDE_FLOAT32_C( -549.85), SIMDE_FLOAT32_C( -549.85),
                         SIMDE_FLOAT32_C( -549.85), SIMDE_FLOAT32_C( -549.85)) }
  };

  for (size_t i = 0 ; i < (sizeof(test_vec) / sizeof(test_vec[0])); i++) {
    simde__m256 r = simde_mm256_broadcast_ss(&(test_vec[i].a));
    simde_assert_m256_close(r, test_vec[i].r, 1);
  }

  return MUNIT_OK;
}

static MunitResult
test_simde_mm256_castpd128_pd256(const MunitParameter params[], void* data) {
  (void) params;
  (void) data;

  const struct {
    simde__m128d a;
    simde__m256d r;
  } test_vec[8] = {
    { simde_mm_set_pd(SIMDE_FLOAT64_C( -698.37), SIMDE_FLOAT64_C(  516.77)),
      simde_mm256_set_pd(SIMDE_FLOAT64_C(    0.00), SIMDE_FLOAT64_C(    0.00),
                         SIMDE_FLOAT64_C( -698.37), SIMDE_FLOAT64_C(  516.77)) },
    { simde_mm_set_pd(SIMDE_FLOAT64_C( -509.42), SIMDE_FLOAT64_C( -285.35)),
      simde_mm256_set_pd(SIMDE_FLOAT64_C(    0.00), SIMDE_FLOAT64_C(    0.00),
                         SIMDE_FLOAT64_C( -509.42), SIMDE_FLOAT64_C( -285.35)) },
    { simde_mm_set_pd(SIMDE_FLOAT64_C( -919.57), SIMDE_FLOAT64_C(  938.94)),
      simde_mm256_set_pd(SIMDE_FLOAT64_C(    0.00), SIMDE_FLOAT64_C(    0.00),
                         SIMDE_FLOAT64_C( -919.57), SIMDE_FLOAT64_C(  938.94)) },
    { simde_mm_set_pd(SIMDE_FLOAT64_C(   39.71), SIMDE_FLOAT64_C(  227.66)),
      simde_mm256_set_pd(SIMDE_FLOAT64_C(    0.00), SIMDE_FLOAT64_C(    0.00),
                         SIMDE_FLOAT64_C(   39.71), SIMDE_FLOAT64_C(  227.66)) },
    { simde_mm_set_pd(SIMDE_FLOAT64_C(  548.32), SIMDE_FLOAT64_C( -120.08)),
      simde_mm256_set_pd(SIMDE_FLOAT64_C(    0.00), SIMDE_FLOAT64_C(    0.00),
                         SIMDE_FLOAT64_C(  548.32), SIMDE_FLOAT64_C( -120.08)) },
    { simde_mm_set_pd(SIMDE_FLOAT64_C( -962.85), SIMDE_FLOAT64_C(  234.42)),
      simde_mm256_set_pd(SIMDE_FLOAT64_C(    0.00), SIMDE_FLOAT64_C(    0.00),
                         SIMDE_FLOAT64_C( -962.85), SIMDE_FLOAT64_C(  234.42)) },
    { simde_mm_set_pd(SIMDE_FLOAT64_C( -939.16), SIMDE_FLOAT64_C( -985.25)),
      simde_mm256_set_pd(SIMDE_FLOAT64_C(    0.00), SIMDE_FLOAT64_C(    0.00),
                         SIMDE_FLOAT64_C( -939.16), SIMDE_FLOAT64_C( -985.25)) },
    { simde_mm_set_pd(SIMDE_FLOAT64_C(  302.61), SIMDE_FLOAT64_C(  350.72)),
      simde_mm256_set_pd(SIMDE_FLOAT64_C(    0.00), SIMDE_FLOAT64_C(    0.00),
                         SIMDE_FLOAT64_C(  302.61), SIMDE_FLOAT64_C(  350.72)) }
  };

  for (size_t i = 0 ; i < (sizeof(test_vec) / sizeof(test_vec[0])); i++) {
    simde__m256d_private r = simde__m256d_to_private(simde_mm256_castpd128_pd256(test_vec[i].a));
    simde__m256d_private expected = simde__m256d_to_private(test_vec[i].r);
    simde_assert_m128d_equal(r.m128d[0], expected.m128d[0]);
  }

  return MUNIT_OK;
}

static MunitResult
test_simde_mm256_castpd256_pd128(const MunitParameter params[], void* data) {
  (void) params;
  (void) data;

  const struct {
    simde__m256d a;
    simde__m128d r;
  } test_vec[8] = {
    { simde_mm256_set_pd(SIMDE_FLOAT64_C( -956.85), SIMDE_FLOAT64_C(  625.41),
                         SIMDE_FLOAT64_C(  728.85), SIMDE_FLOAT64_C(  239.74)),
      simde_mm_set_pd(SIMDE_FLOAT64_C(  728.85), SIMDE_FLOAT64_C(  239.74)) },
    { simde_mm256_set_pd(SIMDE_FLOAT64_C( -642.31), SIMDE_FLOAT64_C( -953.04),
                         SIMDE_FLOAT64_C( -288.66), SIMDE_FLOAT64_C(  999.01)),
      simde_mm_set_pd(SIMDE_FLOAT64_C( -288.66), SIMDE_FLOAT64_C(  999.01)) },
    { simde_mm256_set_pd(SIMDE_FLOAT64_C( -330.74), SIMDE_FLOAT64_C(  875.72),
                         SIMDE_FLOAT64_C( -137.28), SIMDE_FLOAT64_C( -787.08)),
      simde_mm_set_pd(SIMDE_FLOAT64_C( -137.28), SIMDE_FLOAT64_C( -787.08)) },
    { simde_mm256_set_pd(SIMDE_FLOAT64_C( -616.04), SIMDE_FLOAT64_C( -762.33),
                         SIMDE_FLOAT64_C(  806.25), SIMDE_FLOAT64_C( -621.65)),
      simde_mm_set_pd(SIMDE_FLOAT64_C(  806.25), SIMDE_FLOAT64_C( -621.65)) },
    { simde_mm256_set_pd(SIMDE_FLOAT64_C(  -28.93), SIMDE_FLOAT64_C(  468.91),
                         SIMDE_FLOAT64_C(  242.39), SIMDE_FLOAT64_C(   -4.32)),
      simde_mm_set_pd(SIMDE_FLOAT64_C(  242.39), SIMDE_FLOAT64_C(   -4.32)) },
    { simde_mm256_set_pd(SIMDE_FLOAT64_C( -635.10), SIMDE_FLOAT64_C( -479.80),
                         SIMDE_FLOAT64_C(  479.34), SIMDE_FLOAT64_C(  994.78)),
      simde_mm_set_pd(SIMDE_FLOAT64_C(  479.34), SIMDE_FLOAT64_C(  994.78)) },
    { simde_mm256_set_pd(SIMDE_FLOAT64_C(  839.27), SIMDE_FLOAT64_C( -846.55),
                         SIMDE_FLOAT64_C( -287.23), SIMDE_FLOAT64_C(  498.33)),
      simde_mm_set_pd(SIMDE_FLOAT64_C( -287.23), SIMDE_FLOAT64_C(  498.33)) },
    { simde_mm256_set_pd(SIMDE_FLOAT64_C(  -68.67), SIMDE_FLOAT64_C(  956.25),
                         SIMDE_FLOAT64_C(  462.89), SIMDE_FLOAT64_C( -555.47)),
      simde_mm_set_pd(SIMDE_FLOAT64_C(  462.89), SIMDE_FLOAT64_C( -555.47)) }
  };

  for (size_t i = 0 ; i < (sizeof(test_vec) / sizeof(test_vec[0])); i++) {
    simde__m128d r = simde_mm256_castpd256_pd128(test_vec[i].a);
    simde_assert_m128i_equal(simde_mm_castpd_si128(r), simde_mm_castpd_si128(test_vec[i].r));
  }

  return MUNIT_OK;
}

static MunitResult
test_simde_mm256_ceil_pd(const MunitParameter params[], void* data) {
  (void) params;
  (void) data;

  const struct {
    simde__m256d a;
    simde__m256d r;
  } test_vec[8] = {
    { simde_mm256_set_pd(SIMDE_FLOAT64_C( -242.41), SIMDE_FLOAT64_C( -377.59),
                         SIMDE_FLOAT64_C(  787.73), SIMDE_FLOAT64_C(  903.22)),
      simde_mm256_set_pd(SIMDE_FLOAT64_C( -242.00), SIMDE_FLOAT64_C( -377.00),
                         SIMDE_FLOAT64_C(  788.00), SIMDE_FLOAT64_C(  904.00)) },
    { simde_mm256_set_pd(SIMDE_FLOAT64_C( -851.63), SIMDE_FLOAT64_C( -168.29),
                         SIMDE_FLOAT64_C(  -47.72), SIMDE_FLOAT64_C( -227.89)),
      simde_mm256_set_pd(SIMDE_FLOAT64_C( -851.00), SIMDE_FLOAT64_C( -168.00),
                         SIMDE_FLOAT64_C(  -47.00), SIMDE_FLOAT64_C( -227.00)) },
    { simde_mm256_set_pd(SIMDE_FLOAT64_C(  922.71), SIMDE_FLOAT64_C( -494.40),
                         SIMDE_FLOAT64_C( -263.96), SIMDE_FLOAT64_C( -353.64)),
      simde_mm256_set_pd(SIMDE_FLOAT64_C(  923.00), SIMDE_FLOAT64_C( -494.00),
                         SIMDE_FLOAT64_C( -263.00), SIMDE_FLOAT64_C( -353.00)) },
    { simde_mm256_set_pd(SIMDE_FLOAT64_C( -611.84), SIMDE_FLOAT64_C(  512.63),
                         SIMDE_FLOAT64_C( -238.35), SIMDE_FLOAT64_C( -170.16)),
      simde_mm256_set_pd(SIMDE_FLOAT64_C( -611.00), SIMDE_FLOAT64_C(  513.00),
                         SIMDE_FLOAT64_C( -238.00), SIMDE_FLOAT64_C( -170.00)) },
    { simde_mm256_set_pd(SIMDE_FLOAT64_C(  816.43), SIMDE_FLOAT64_C(  815.17),
                         SIMDE_FLOAT64_C(  214.52), SIMDE_FLOAT64_C( -660.09)),
      simde_mm256_set_pd(SIMDE_FLOAT64_C(  817.00), SIMDE_FLOAT64_C(  816.00),
                         SIMDE_FLOAT64_C(  215.00), SIMDE_FLOAT64_C( -660.00)) },
    { simde_mm256_set_pd(SIMDE_FLOAT64_C(  434.90), SIMDE_FLOAT64_C(   54.02),
                         SIMDE_FLOAT64_C( -447.58), SIMDE_FLOAT64_C(  766.46)),
      simde_mm256_set_pd(SIMDE_FLOAT64_C(  435.00), SIMDE_FLOAT64_C(   55.00),
                         SIMDE_FLOAT64_C( -447.00), SIMDE_FLOAT64_C(  767.00)) },
    { simde_mm256_set_pd(SIMDE_FLOAT64_C(  372.78), SIMDE_FLOAT64_C( -135.62),
                         SIMDE_FLOAT64_C(  715.18), SIMDE_FLOAT64_C( -737.69)),
      simde_mm256_set_pd(SIMDE_FLOAT64_C(  373.00), SIMDE_FLOAT64_C( -135.00),
                         SIMDE_FLOAT64_C(  716.00), SIMDE_FLOAT64_C( -737.00)) },
    { simde_mm256_set_pd(SIMDE_FLOAT64_C(  491.75), SIMDE_FLOAT64_C(  481.14),
                         SIMDE_FLOAT64_C(  571.31), SIMDE_FLOAT64_C(  426.99)),
      simde_mm256_set_pd(SIMDE_FLOAT64_C(  492.00), SIMDE_FLOAT64_C(  482.00),
                         SIMDE_FLOAT64_C(  572.00), SIMDE_FLOAT64_C(  427.00)) }
  };

  for (size_t i = 0 ; i < (sizeof(test_vec) / sizeof(test_vec[0])); i++) {
    simde__m256d r = simde_mm256_ceil_pd(test_vec[i].a);
    simde_assert_m256d_close(r, test_vec[i].r, 1);
  }

  return MUNIT_OK;
}

static MunitResult
test_simde_mm256_ceil_ps(const MunitParameter params[], void* data) {
  (void) params;
  (void) data;

  const struct {
    simde__m256 a;
    simde__m256 r;
  } test_vec[8] = {
    { simde_mm256_set_ps(SIMDE_FLOAT32_C(  719.50), SIMDE_FLOAT32_C(  423.42),
                         SIMDE_FLOAT32_C( -325.80), SIMDE_FLOAT32_C(   -7.65),
                         SIMDE_FLOAT32_C(  549.35), SIMDE_FLOAT32_C(   88.23),
                         SIMDE_FLOAT32_C(  442.11), SIMDE_FLOAT32_C(  103.18)),
      simde_mm256_set_ps(SIMDE_FLOAT32_C(  720.00), SIMDE_FLOAT32_C(  424.00),
                         SIMDE_FLOAT32_C( -325.00), SIMDE_FLOAT32_C(   -7.00),
                         SIMDE_FLOAT32_C(  550.00), SIMDE_FLOAT32_C(   89.00),
                         SIMDE_FLOAT32_C(  443.00), SIMDE_FLOAT32_C(  104.00)) },
    { simde_mm256_set_ps(SIMDE_FLOAT32_C(  295.26), SIMDE_FLOAT32_C(  174.52),
                         SIMDE_FLOAT32_C(  976.35), SIMDE_FLOAT32_C( -556.97),
                         SIMDE_FLOAT32_C( -188.36), SIMDE_FLOAT32_C( -888.83),
                         SIMDE_FLOAT32_C(  -89.34), SIMDE_FLOAT32_C(  743.04)),
      simde_mm256_set_ps(SIMDE_FLOAT32_C(  296.00), SIMDE_FLOAT32_C(  175.00),
                         SIMDE_FLOAT32_C(  977.00), SIMDE_FLOAT32_C( -556.00),
                         SIMDE_FLOAT32_C( -188.00), SIMDE_FLOAT32_C( -888.00),
                         SIMDE_FLOAT32_C(  -89.00), SIMDE_FLOAT32_C(  744.00)) },
    { simde_mm256_set_ps(SIMDE_FLOAT32_C( -846.44), SIMDE_FLOAT32_C(  768.02),
                         SIMDE_FLOAT32_C(  217.87), SIMDE_FLOAT32_C(  724.14),
                         SIMDE_FLOAT32_C( -751.28), SIMDE_FLOAT32_C(  377.99),
                         SIMDE_FLOAT32_C( -892.77), SIMDE_FLOAT32_C( -779.41)),
      simde_mm256_set_ps(SIMDE_FLOAT32_C( -846.00), SIMDE_FLOAT32_C(  769.00),
                         SIMDE_FLOAT32_C(  218.00), SIMDE_FLOAT32_C(  725.00),
                         SIMDE_FLOAT32_C( -751.00), SIMDE_FLOAT32_C(  378.00),
                         SIMDE_FLOAT32_C( -892.00), SIMDE_FLOAT32_C( -779.00)) },
    { simde_mm256_set_ps(SIMDE_FLOAT32_C( -291.21), SIMDE_FLOAT32_C( -433.62),
                         SIMDE_FLOAT32_C(  331.96), SIMDE_FLOAT32_C(   13.15),
                         SIMDE_FLOAT32_C(   -6.69), SIMDE_FLOAT32_C( -467.28),
                         SIMDE_FLOAT32_C( -722.45), SIMDE_FLOAT32_C( -121.36)),
      simde_mm256_set_ps(SIMDE_FLOAT32_C( -291.00), SIMDE_FLOAT32_C( -433.00),
                         SIMDE_FLOAT32_C(  332.00), SIMDE_FLOAT32_C(   14.00),
                         SIMDE_FLOAT32_C(   -6.00), SIMDE_FLOAT32_C( -467.00),
                         SIMDE_FLOAT32_C( -722.00), SIMDE_FLOAT32_C( -121.00)) },
    { simde_mm256_set_ps(SIMDE_FLOAT32_C(  337.66), SIMDE_FLOAT32_C(  332.63),
                         SIMDE_FLOAT32_C(  164.76), SIMDE_FLOAT32_C(  401.70),
                         SIMDE_FLOAT32_C( -359.22), SIMDE_FLOAT32_C( -704.77),
                         SIMDE_FLOAT32_C(  780.49), SIMDE_FLOAT32_C( -605.11)),
      simde_mm256_set_ps(SIMDE_FLOAT32_C(  338.00), SIMDE_FLOAT32_C(  333.00),
                         SIMDE_FLOAT32_C(  165.00), SIMDE_FLOAT32_C(  402.00),
                         SIMDE_FLOAT32_C( -359.00), SIMDE_FLOAT32_C( -704.00),
                         SIMDE_FLOAT32_C(  781.00), SIMDE_FLOAT32_C( -605.00)) },
    { simde_mm256_set_ps(SIMDE_FLOAT32_C( -670.88), SIMDE_FLOAT32_C(  812.79),
                         SIMDE_FLOAT32_C( -668.93), SIMDE_FLOAT32_C(  476.98),
                         SIMDE_FLOAT32_C(  590.12), SIMDE_FLOAT32_C(    1.22),
                         SIMDE_FLOAT32_C( -683.68), SIMDE_FLOAT32_C( -789.77)),
      simde_mm256_set_ps(SIMDE_FLOAT32_C( -670.00), SIMDE_FLOAT32_C(  813.00),
                         SIMDE_FLOAT32_C( -668.00), SIMDE_FLOAT32_C(  477.00),
                         SIMDE_FLOAT32_C(  591.00), SIMDE_FLOAT32_C(    2.00),
                         SIMDE_FLOAT32_C( -683.00), SIMDE_FLOAT32_C( -789.00)) },
    { simde_mm256_set_ps(SIMDE_FLOAT32_C( -872.42), SIMDE_FLOAT32_C(  -77.05),
                         SIMDE_FLOAT32_C( -381.51), SIMDE_FLOAT32_C( -862.58),
                         SIMDE_FLOAT32_C( -846.15), SIMDE_FLOAT32_C( -734.49),
                         SIMDE_FLOAT32_C(  -50.68), SIMDE_FLOAT32_C(  512.52)),
      simde_mm256_set_ps(SIMDE_FLOAT32_C( -872.00), SIMDE_FLOAT32_C(  -77.00),
                         SIMDE_FLOAT32_C( -381.00), SIMDE_FLOAT32_C( -862.00),
                         SIMDE_FLOAT32_C( -846.00), SIMDE_FLOAT32_C( -734.00),
                         SIMDE_FLOAT32_C(  -50.00), SIMDE_FLOAT32_C(  513.00)) },
    { simde_mm256_set_ps(SIMDE_FLOAT32_C( -195.22), SIMDE_FLOAT32_C(  -18.78),
                         SIMDE_FLOAT32_C(  479.49), SIMDE_FLOAT32_C(  552.41),
                         SIMDE_FLOAT32_C(  445.93), SIMDE_FLOAT32_C(  -70.46),
                         SIMDE_FLOAT32_C( -477.54), SIMDE_FLOAT32_C(  557.19)),
      simde_mm256_set_ps(SIMDE_FLOAT32_C( -195.00), SIMDE_FLOAT32_C(  -18.00),
                         SIMDE_FLOAT32_C(  480.00), SIMDE_FLOAT32_C(  553.00),
                         SIMDE_FLOAT32_C(  446.00), SIMDE_FLOAT32_C(  -70.00),
                         SIMDE_FLOAT32_C( -477.00), SIMDE_FLOAT32_C(  558.00)) }
  };

  for (size_t i = 0 ; i < (sizeof(test_vec) / sizeof(test_vec[0])); i++) {
    simde__m256 r = simde_mm256_ceil_ps(test_vec[i].a);
    simde_assert_m256_close(r, test_vec[i].r, 1);
  }

  return MUNIT_OK;
}

static MunitResult
test_simde_mm_cmp_pd(const MunitParameter params[], void* data) {
  (void) params;
  (void) data;

  const struct {
    simde__m128d a;
    simde__m128d b;
    simde__m128d r;
  } test_vec[] = {
    /* 0 */
    { simde_mm_set_pd(SIMDE_FLOAT64_C( -529.39), SIMDE_FLOAT64_C(  120.21)),
      simde_mm_set_pd(SIMDE_FLOAT64_C( -464.46), SIMDE_FLOAT64_C(  787.53)),
      simde_mm_set_pd(SIMDE_FLOAT64_C(    0.00), SIMDE_FLOAT64_C(    0.00)) },
    { simde_mm_set_pd(SIMDE_FLOAT64_C(  952.78), SIMDE_FLOAT64_C( -168.70)),
      simde_mm_set_pd(SIMDE_FLOAT64_C( -565.68), SIMDE_FLOAT64_C( -927.74)),
      simde_mm_set_pd(SIMDE_FLOAT64_C(    0.00), SIMDE_FLOAT64_C(    0.00)) },
    { simde_mm_set_pd(SIMDE_FLOAT64_C(  154.75), SIMDE_FLOAT64_C(  421.91)),
      simde_mm_set_pd(SIMDE_FLOAT64_C(  154.75), SIMDE_FLOAT64_C(  421.91)),
      simde_mm_setone_pd() },
    { simde_mm_set_pd(SIMDE_FLOAT64_C(  824.22), SIMDE_FLOAT64_C(  893.34)),
      simde_mm_set_pd(                     NAN ,                      NAN ),
      simde_mm_set_pd(SIMDE_FLOAT64_C(    0.00), SIMDE_FLOAT64_C(    0.00)) },
    { simde_mm_set_pd(                     NAN ,                      NAN ),
      simde_mm_set_pd(SIMDE_FLOAT64_C( -441.87), SIMDE_FLOAT64_C(  716.23)),
      simde_mm_set_pd(SIMDE_FLOAT64_C(    0.00), SIMDE_FLOAT64_C(    0.00)) },
    /* 1 */
    { simde_mm_set_pd(SIMDE_FLOAT64_C(  696.22), SIMDE_FLOAT64_C( -762.68)),
      simde_mm_set_pd(SIMDE_FLOAT64_C(  919.14), SIMDE_FLOAT64_C(  193.81)),
      simde_mm_setone_pd() },
    { simde_mm_set_pd(SIMDE_FLOAT64_C(  633.35), SIMDE_FLOAT64_C(  108.68)),
      simde_mm_set_pd(SIMDE_FLOAT64_C( -781.31), SIMDE_FLOAT64_C( -480.81)),
      simde_mm_set_pd(SIMDE_FLOAT64_C(    0.00), SIMDE_FLOAT64_C(    0.00)) },
    { simde_mm_set_pd(SIMDE_FLOAT64_C( -959.59), SIMDE_FLOAT64_C(  537.83)),
      simde_mm_set_pd(SIMDE_FLOAT64_C( -959.59), SIMDE_FLOAT64_C(  537.83)),
      simde_mm_set_pd(SIMDE_FLOAT64_C(    0.00), SIMDE_FLOAT64_C(    0.00)) },
    { simde_mm_set_pd(SIMDE_FLOAT64_C( -264.04), SIMDE_FLOAT64_C(  375.43)),
      simde_mm_set_pd(                     NAN ,                      NAN ),
      simde_mm_set_pd(SIMDE_FLOAT64_C(    0.00), SIMDE_FLOAT64_C(    0.00)) },
    { simde_mm_set_pd(                     NAN ,                      NAN ),
      simde_mm_set_pd(SIMDE_FLOAT64_C( -794.42), SIMDE_FLOAT64_C(  595.55)),
      simde_mm_set_pd(SIMDE_FLOAT64_C(    0.00), SIMDE_FLOAT64_C(    0.00)) },
    /* 2 */
    { simde_mm_set_pd(SIMDE_FLOAT64_C(  867.95), SIMDE_FLOAT64_C(  922.57)),
      simde_mm_set_pd(SIMDE_FLOAT64_C(  898.26), SIMDE_FLOAT64_C(  935.85)),
      simde_mm_setone_pd() },
    { simde_mm_set_pd(SIMDE_FLOAT64_C(  202.85), SIMDE_FLOAT64_C(  -31.08)),
      simde_mm_set_pd(SIMDE_FLOAT64_C( -774.78), SIMDE_FLOAT64_C( -447.16)),
      simde_mm_set_pd(SIMDE_FLOAT64_C(    0.00), SIMDE_FLOAT64_C(    0.00)) },
    { simde_mm_set_pd(SIMDE_FLOAT64_C(  -73.41), SIMDE_FLOAT64_C( -449.20)),
      simde_mm_set_pd(SIMDE_FLOAT64_C(  -73.41), SIMDE_FLOAT64_C( -449.20)),
      simde_mm_setone_pd() },
    { simde_mm_set_pd(SIMDE_FLOAT64_C(  566.15), SIMDE_FLOAT64_C(   58.04)),
      simde_mm_set_pd(                     NAN ,                      NAN ),
      simde_mm_set_pd(SIMDE_FLOAT64_C(    0.00), SIMDE_FLOAT64_C(    0.00)) },
    { simde_mm_set_pd(                     NAN ,                      NAN ),
      simde_mm_set_pd(SIMDE_FLOAT64_C(  933.00), SIMDE_FLOAT64_C(  506.59)),
      simde_mm_set_pd(SIMDE_FLOAT64_C(    0.00), SIMDE_FLOAT64_C(    0.00)) },
    /* 3 */
    { simde_mm_set_pd(SIMDE_FLOAT64_C( -556.30), SIMDE_FLOAT64_C( -294.30)),
      simde_mm_set_pd(SIMDE_FLOAT64_C(  925.83), SIMDE_FLOAT64_C(  574.06)),
      simde_mm_set_pd(SIMDE_FLOAT64_C(    0.00), SIMDE_FLOAT64_C(    0.00)) },
    { simde_mm_set_pd(SIMDE_FLOAT64_C(  845.95), SIMDE_FLOAT64_C( -455.20)),
      simde_mm_set_pd(SIMDE_FLOAT64_C(  819.95), SIMDE_FLOAT64_C( -999.32)),
      simde_mm_set_pd(SIMDE_FLOAT64_C(    0.00), SIMDE_FLOAT64_C(    0.00)) },
    { simde_mm_set_pd(SIMDE_FLOAT64_C(  836.45), SIMDE_FLOAT64_C(   52.64)),
      simde_mm_set_pd(SIMDE_FLOAT64_C(  836.45), SIMDE_FLOAT64_C(   52.64)),
      simde_mm_set_pd(SIMDE_FLOAT64_C(    0.00), SIMDE_FLOAT64_C(    0.00)) },
    { simde_mm_set_pd(SIMDE_FLOAT64_C(  885.07), SIMDE_FLOAT64_C(  301.93)),
      simde_mm_set_pd(                     NAN ,                      NAN ),
      simde_mm_setone_pd() },
    { simde_mm_set_pd(                     NAN ,                      NAN ),
      simde_mm_set_pd(SIMDE_FLOAT64_C(  439.24), SIMDE_FLOAT64_C( -579.89)),
      simde_mm_setone_pd() },
    /* 4 */
    { simde_mm_set_pd(SIMDE_FLOAT64_C( -870.88), SIMDE_FLOAT64_C(  245.45)),
      simde_mm_set_pd(SIMDE_FLOAT64_C(  -24.26), SIMDE_FLOAT64_C(  522.18)),
      simde_mm_setone_pd() },
    { simde_mm_set_pd(SIMDE_FLOAT64_C(  197.35), SIMDE_FLOAT64_C(  431.63)),
      simde_mm_set_pd(SIMDE_FLOAT64_C( -239.79), SIMDE_FLOAT64_C( -923.26)),
      simde_mm_setone_pd() },
    { simde_mm_set_pd(SIMDE_FLOAT64_C( -817.59), SIMDE_FLOAT64_C(  878.84)),
      simde_mm_set_pd(SIMDE_FLOAT64_C( -817.59), SIMDE_FLOAT64_C(  878.84)),
      simde_mm_set_pd(SIMDE_FLOAT64_C(    0.00), SIMDE_FLOAT64_C(    0.00)) },
    { simde_mm_set_pd(SIMDE_FLOAT64_C(  732.05), SIMDE_FLOAT64_C(  358.02)),
      simde_mm_set_pd(                     NAN ,                      NAN ),
      simde_mm_setone_pd() },
    { simde_mm_set_pd(                     NAN ,                      NAN ),
      simde_mm_set_pd(SIMDE_FLOAT64_C(  376.41), SIMDE_FLOAT64_C( -150.39)),
      simde_mm_setone_pd() },
    /* 5 */
    { simde_mm_set_pd(SIMDE_FLOAT64_C( -752.97), SIMDE_FLOAT64_C(  -94.36)),
      simde_mm_set_pd(SIMDE_FLOAT64_C(  129.56), SIMDE_FLOAT64_C(  291.14)),
      simde_mm_set_pd(SIMDE_FLOAT64_C(    0.00), SIMDE_FLOAT64_C(    0.00)) },
    { simde_mm_set_pd(SIMDE_FLOAT64_C( -694.60), SIMDE_FLOAT64_C(  283.15)),
      simde_mm_set_pd(SIMDE_FLOAT64_C( -744.59), SIMDE_FLOAT64_C( -281.74)),
      simde_mm_setone_pd() },
    { simde_mm_set_pd(SIMDE_FLOAT64_C( -245.17), SIMDE_FLOAT64_C(  713.29)),
      simde_mm_set_pd(SIMDE_FLOAT64_C( -245.17), SIMDE_FLOAT64_C(  713.29)),
      simde_mm_setone_pd() },
    { simde_mm_set_pd(SIMDE_FLOAT64_C(  800.54), SIMDE_FLOAT64_C(  336.83)),
      simde_mm_set_pd(                     NAN ,                      NAN ),
      simde_mm_setone_pd() },
    { simde_mm_set_pd(                     NAN ,                      NAN ),
      simde_mm_set_pd(SIMDE_FLOAT64_C( -984.20), SIMDE_FLOAT64_C(  916.79)),
      simde_mm_setone_pd() },
    /* 6 */
    { simde_mm_set_pd(SIMDE_FLOAT64_C(  418.56), SIMDE_FLOAT64_C(  721.42)),
      simde_mm_set_pd(SIMDE_FLOAT64_C(  588.80), SIMDE_FLOAT64_C(  954.29)),
      simde_mm_set_pd(SIMDE_FLOAT64_C(    0.00), SIMDE_FLOAT64_C(    0.00)) },
    { simde_mm_set_pd(SIMDE_FLOAT64_C( -876.64), SIMDE_FLOAT64_C(  774.45)),
      simde_mm_set_pd(SIMDE_FLOAT64_C( -978.38), SIMDE_FLOAT64_C( -374.92)),
      simde_mm_setone_pd() },
    { simde_mm_set_pd(SIMDE_FLOAT64_C(  421.63), SIMDE_FLOAT64_C(  686.94)),
      simde_mm_set_pd(SIMDE_FLOAT64_C(  421.63), SIMDE_FLOAT64_C(  686.94)),
      simde_mm_set_pd(SIMDE_FLOAT64_C(    0.00), SIMDE_FLOAT64_C(    0.00)) },
    { simde_mm_set_pd(SIMDE_FLOAT64_C(  562.25), SIMDE_FLOAT64_C(  712.76)),
      simde_mm_set_pd(                     NAN ,                      NAN ),
      simde_mm_setone_pd() },
    { simde_mm_set_pd(                     NAN ,                      NAN ),
      simde_mm_set_pd(SIMDE_FLOAT64_C(  -34.73), SIMDE_FLOAT64_C(   32.85)),
      simde_mm_setone_pd() },
    /* 7 */
    { simde_mm_set_pd(SIMDE_FLOAT64_C( -970.08), SIMDE_FLOAT64_C(  342.40)),
      simde_mm_set_pd(SIMDE_FLOAT64_C( -564.35), SIMDE_FLOAT64_C(  715.16)),
      simde_mm_setone_pd() },
    { simde_mm_set_pd(SIMDE_FLOAT64_C(   74.04), SIMDE_FLOAT64_C(  782.97)),
      simde_mm_set_pd(SIMDE_FLOAT64_C( -252.40), SIMDE_FLOAT64_C( -653.45)),
      simde_mm_setone_pd() },
    { simde_mm_set_pd(SIMDE_FLOAT64_C( -820.35), SIMDE_FLOAT64_C(  846.68)),
      simde_mm_set_pd(SIMDE_FLOAT64_C( -820.35), SIMDE_FLOAT64_C(  846.68)),
      simde_mm_setone_pd() },
    { simde_mm_set_pd(SIMDE_FLOAT64_C(  262.97), SIMDE_FLOAT64_C( -220.11)),
      simde_mm_set_pd(                     NAN ,                      NAN ),
      simde_mm_set_pd(SIMDE_FLOAT64_C(    0.00), SIMDE_FLOAT64_C(    0.00)) },
    { simde_mm_set_pd(                     NAN ,                      NAN ),
      simde_mm_set_pd(SIMDE_FLOAT64_C(  652.85), SIMDE_FLOAT64_C(  169.21)),
      simde_mm_set_pd(SIMDE_FLOAT64_C(    0.00), SIMDE_FLOAT64_C(    0.00)) },
    /* 8 */
    { simde_mm_set_pd(SIMDE_FLOAT64_C(   61.55), SIMDE_FLOAT64_C( -860.01)),
      simde_mm_set_pd(SIMDE_FLOAT64_C(  131.29), SIMDE_FLOAT64_C( -493.79)),
      simde_mm_set_pd(SIMDE_FLOAT64_C(    0.00), SIMDE_FLOAT64_C(    0.00)) },
    { simde_mm_set_pd(SIMDE_FLOAT64_C(  793.95), SIMDE_FLOAT64_C(  172.98)),
      simde_mm_set_pd(SIMDE_FLOAT64_C( -232.93), SIMDE_FLOAT64_C(  -38.95)),
      simde_mm_set_pd(SIMDE_FLOAT64_C(    0.00), SIMDE_FLOAT64_C(    0.00)) },
    { simde_mm_set_pd(SIMDE_FLOAT64_C(  900.57), SIMDE_FLOAT64_C(  468.19)),
      simde_mm_set_pd(SIMDE_FLOAT64_C(  900.57), SIMDE_FLOAT64_C(  468.19)),
      simde_mm_setone_pd() },
    { simde_mm_set_pd(SIMDE_FLOAT64_C( -955.72), SIMDE_FLOAT64_C( -966.92)),
      simde_mm_set_pd(                     NAN ,                      NAN ),
      simde_mm_setone_pd() },
    { simde_mm_set_pd(                     NAN ,                      NAN ),
      simde_mm_set_pd(SIMDE_FLOAT64_C(  955.81), SIMDE_FLOAT64_C(  521.19)),
      simde_mm_setone_pd() },
    /* 9 */
    { simde_mm_set_pd(SIMDE_FLOAT64_C(  295.38), SIMDE_FLOAT64_C( -590.44)),
      simde_mm_set_pd(SIMDE_FLOAT64_C(  311.26), SIMDE_FLOAT64_C(  337.73)),
      simde_mm_setone_pd() },
    { simde_mm_set_pd(SIMDE_FLOAT64_C(  -88.55), SIMDE_FLOAT64_C( -176.19)),
      simde_mm_set_pd(SIMDE_FLOAT64_C( -876.40), SIMDE_FLOAT64_C( -707.99)),
      simde_mm_set_pd(SIMDE_FLOAT64_C(    0.00), SIMDE_FLOAT64_C(    0.00)) },
    { simde_mm_set_pd(SIMDE_FLOAT64_C(  723.57), SIMDE_FLOAT64_C(  487.84)),
      simde_mm_set_pd(SIMDE_FLOAT64_C(  723.57), SIMDE_FLOAT64_C(  487.84)),
      simde_mm_set_pd(SIMDE_FLOAT64_C(    0.00), SIMDE_FLOAT64_C(    0.00)) },
    { simde_mm_set_pd(SIMDE_FLOAT64_C( -138.67), SIMDE_FLOAT64_C( -722.72)),
      simde_mm_set_pd(                     NAN ,                      NAN ),
      simde_mm_setone_pd() },
    { simde_mm_set_pd(                     NAN ,                      NAN ),
      simde_mm_set_pd(SIMDE_FLOAT64_C(  469.74), SIMDE_FLOAT64_C( -238.12)),
      simde_mm_setone_pd() },
    /* 10 */
    { simde_mm_set_pd(SIMDE_FLOAT64_C( -964.03), SIMDE_FLOAT64_C( -655.88)),
      simde_mm_set_pd(SIMDE_FLOAT64_C(  882.48), SIMDE_FLOAT64_C( -632.34)),
      simde_mm_setone_pd() },
    { simde_mm_set_pd(SIMDE_FLOAT64_C( -490.96), SIMDE_FLOAT64_C( -663.74)),
      simde_mm_set_pd(SIMDE_FLOAT64_C( -923.12), SIMDE_FLOAT64_C( -723.09)),
      simde_mm_set_pd(SIMDE_FLOAT64_C(    0.00), SIMDE_FLOAT64_C(    0.00)) },
    { simde_mm_set_pd(SIMDE_FLOAT64_C( -820.28), SIMDE_FLOAT64_C(  245.58)),
      simde_mm_set_pd(SIMDE_FLOAT64_C( -820.28), SIMDE_FLOAT64_C(  245.58)),
      simde_mm_setone_pd() },
    { simde_mm_set_pd(SIMDE_FLOAT64_C(  -45.30), SIMDE_FLOAT64_C( -758.31)),
      simde_mm_set_pd(                     NAN ,                      NAN ),
      simde_mm_setone_pd() },
    { simde_mm_set_pd(                     NAN ,                      NAN ),
      simde_mm_set_pd(SIMDE_FLOAT64_C( -336.62), SIMDE_FLOAT64_C(  364.29)),
      simde_mm_setone_pd() },
    /* 11 */
    { simde_mm_set_pd(SIMDE_FLOAT64_C( -362.47), SIMDE_FLOAT64_C( -433.79)),
      simde_mm_set_pd(SIMDE_FLOAT64_C(   48.67), SIMDE_FLOAT64_C(  358.03)),
      simde_mm_set_pd(SIMDE_FLOAT64_C(    0.00), SIMDE_FLOAT64_C(    0.00)) },
    { simde_mm_set_pd(SIMDE_FLOAT64_C( -861.52), SIMDE_FLOAT64_C(  340.11)),
      simde_mm_set_pd(SIMDE_FLOAT64_C( -862.78), SIMDE_FLOAT64_C(  207.12)),
      simde_mm_set_pd(SIMDE_FLOAT64_C(    0.00), SIMDE_FLOAT64_C(    0.00)) },
    { simde_mm_set_pd(SIMDE_FLOAT64_C(  -51.45), SIMDE_FLOAT64_C( -796.45)),
      simde_mm_set_pd(SIMDE_FLOAT64_C(  -51.45), SIMDE_FLOAT64_C( -796.45)),
      simde_mm_set_pd(SIMDE_FLOAT64_C(    0.00), SIMDE_FLOAT64_C(    0.00)) },
    { simde_mm_set_pd(SIMDE_FLOAT64_C(  402.78), SIMDE_FLOAT64_C( -860.46)),
      simde_mm_set_pd(                     NAN ,                      NAN ),
      simde_mm_set_pd(SIMDE_FLOAT64_C(    0.00), SIMDE_FLOAT64_C(    0.00)) },
    { simde_mm_set_pd(                     NAN ,                      NAN ),
      simde_mm_set_pd(SIMDE_FLOAT64_C(  908.56), SIMDE_FLOAT64_C(  -80.23)),
      simde_mm_set_pd(SIMDE_FLOAT64_C(    0.00), SIMDE_FLOAT64_C(    0.00)) },
    /* 12 */
    { simde_mm_set_pd(SIMDE_FLOAT64_C( -144.07), SIMDE_FLOAT64_C(  314.22)),
      simde_mm_set_pd(SIMDE_FLOAT64_C(  -99.92), SIMDE_FLOAT64_C(  650.58)),
      simde_mm_setone_pd() },
    { simde_mm_set_pd(SIMDE_FLOAT64_C( -107.66), SIMDE_FLOAT64_C(  861.03)),
      simde_mm_set_pd(SIMDE_FLOAT64_C( -934.47), SIMDE_FLOAT64_C( -412.02)),
      simde_mm_setone_pd() },
    { simde_mm_set_pd(SIMDE_FLOAT64_C( -526.73), SIMDE_FLOAT64_C(  343.68)),
      simde_mm_set_pd(SIMDE_FLOAT64_C( -526.73), SIMDE_FLOAT64_C(  343.68)),
      simde_mm_set_pd(SIMDE_FLOAT64_C(    0.00), SIMDE_FLOAT64_C(    0.00)) },
    { simde_mm_set_pd(SIMDE_FLOAT64_C( -938.85), SIMDE_FLOAT64_C(  543.93)),
      simde_mm_set_pd(                     NAN ,                      NAN ),
      simde_mm_set_pd(SIMDE_FLOAT64_C(    0.00), SIMDE_FLOAT64_C(    0.00)) },
    { simde_mm_set_pd(                     NAN ,                      NAN ),
      simde_mm_set_pd(SIMDE_FLOAT64_C(  129.05), SIMDE_FLOAT64_C( -765.37)),
      simde_mm_set_pd(SIMDE_FLOAT64_C(    0.00), SIMDE_FLOAT64_C(    0.00)) },
    /* 13 */
    { simde_mm_set_pd(SIMDE_FLOAT64_C(   61.28), SIMDE_FLOAT64_C( -648.14)),
      simde_mm_set_pd(SIMDE_FLOAT64_C(   99.59), SIMDE_FLOAT64_C( -325.86)),
      simde_mm_set_pd(SIMDE_FLOAT64_C(    0.00), SIMDE_FLOAT64_C(    0.00)) },
    { simde_mm_set_pd(SIMDE_FLOAT64_C(  939.35), SIMDE_FLOAT64_C( -697.80)),
      simde_mm_set_pd(SIMDE_FLOAT64_C(  734.09), SIMDE_FLOAT64_C( -772.91)),
      simde_mm_setone_pd() },
    { simde_mm_set_pd(SIMDE_FLOAT64_C(  218.18), SIMDE_FLOAT64_C(  171.79)),
      simde_mm_set_pd(SIMDE_FLOAT64_C(  218.18), SIMDE_FLOAT64_C(  171.79)),
      simde_mm_setone_pd() },
    { simde_mm_set_pd(SIMDE_FLOAT64_C(  886.78), SIMDE_FLOAT64_C(  528.38)),
      simde_mm_set_pd(                     NAN ,                      NAN ),
      simde_mm_set_pd(SIMDE_FLOAT64_C(    0.00), SIMDE_FLOAT64_C(    0.00)) },
    { simde_mm_set_pd(                     NAN ,                      NAN ),
      simde_mm_set_pd(SIMDE_FLOAT64_C(  952.68), SIMDE_FLOAT64_C(  182.51)),
      simde_mm_set_pd(SIMDE_FLOAT64_C(    0.00), SIMDE_FLOAT64_C(    0.00)) },
    /* 14 */
    { simde_mm_set_pd(SIMDE_FLOAT64_C( -948.92), SIMDE_FLOAT64_C(  488.55)),
      simde_mm_set_pd(SIMDE_FLOAT64_C(  567.68), SIMDE_FLOAT64_C(  834.87)),
      simde_mm_set_pd(SIMDE_FLOAT64_C(    0.00), SIMDE_FLOAT64_C(    0.00)) },
    { simde_mm_set_pd(SIMDE_FLOAT64_C( -912.43), SIMDE_FLOAT64_C( -847.25)),
      simde_mm_set_pd(SIMDE_FLOAT64_C( -926.68), SIMDE_FLOAT64_C( -927.41)),
      simde_mm_setone_pd() },
    { simde_mm_set_pd(SIMDE_FLOAT64_C( -280.98), SIMDE_FLOAT64_C( -321.44)),
      simde_mm_set_pd(SIMDE_FLOAT64_C( -280.98), SIMDE_FLOAT64_C( -321.44)),
      simde_mm_set_pd(SIMDE_FLOAT64_C(    0.00), SIMDE_FLOAT64_C(    0.00)) },
    { simde_mm_set_pd(SIMDE_FLOAT64_C(  508.36), SIMDE_FLOAT64_C( -377.93)),
      simde_mm_set_pd(                     NAN ,                      NAN ),
      simde_mm_set_pd(SIMDE_FLOAT64_C(    0.00), SIMDE_FLOAT64_C(    0.00)) },
    { simde_mm_set_pd(                     NAN ,                      NAN ),
      simde_mm_set_pd(SIMDE_FLOAT64_C(  632.00), SIMDE_FLOAT64_C(  236.33)),
      simde_mm_set_pd(SIMDE_FLOAT64_C(    0.00), SIMDE_FLOAT64_C(    0.00)) },
    /* 15 */
    { simde_mm_set_pd(SIMDE_FLOAT64_C( -534.25), SIMDE_FLOAT64_C(  462.64)),
      simde_mm_set_pd(SIMDE_FLOAT64_C( -400.74), SIMDE_FLOAT64_C(  786.60)),
      simde_mm_setone_pd() },
    { simde_mm_set_pd(SIMDE_FLOAT64_C(   22.21), SIMDE_FLOAT64_C(    3.85)),
      simde_mm_set_pd(SIMDE_FLOAT64_C( -806.06), SIMDE_FLOAT64_C( -774.50)),
      simde_mm_setone_pd() },
    { simde_mm_set_pd(SIMDE_FLOAT64_C( -135.43), SIMDE_FLOAT64_C(    5.39)),
      simde_mm_set_pd(SIMDE_FLOAT64_C( -135.43), SIMDE_FLOAT64_C(    5.39)),
      simde_mm_setone_pd() },
    { simde_mm_set_pd(SIMDE_FLOAT64_C( -328.86), SIMDE_FLOAT64_C(   -1.43)),
      simde_mm_set_pd(                     NAN ,                      NAN ),
      simde_mm_setone_pd() },
    { simde_mm_set_pd(                     NAN ,                      NAN ),
      simde_mm_set_pd(SIMDE_FLOAT64_C( -578.68), SIMDE_FLOAT64_C( -504.59)),
      simde_mm_setone_pd() },
    /* 16 */
    { simde_mm_set_pd(SIMDE_FLOAT64_C( -183.81), SIMDE_FLOAT64_C(  940.71)),
      simde_mm_set_pd(SIMDE_FLOAT64_C(  116.32), SIMDE_FLOAT64_C(  968.80)),
      simde_mm_set_pd(SIMDE_FLOAT64_C(    0.00), SIMDE_FLOAT64_C(    0.00)) },
    { simde_mm_set_pd(SIMDE_FLOAT64_C(  162.80), SIMDE_FLOAT64_C(  230.56)),
      simde_mm_set_pd(SIMDE_FLOAT64_C(   42.45), SIMDE_FLOAT64_C( -802.62)),
      simde_mm_set_pd(SIMDE_FLOAT64_C(    0.00), SIMDE_FLOAT64_C(    0.00)) },
    { simde_mm_set_pd(SIMDE_FLOAT64_C(  372.34), SIMDE_FLOAT64_C(  537.19)),
      simde_mm_set_pd(SIMDE_FLOAT64_C(  372.34), SIMDE_FLOAT64_C(  537.19)),
      simde_mm_setone_pd() },
    { simde_mm_set_pd(SIMDE_FLOAT64_C( -170.70), SIMDE_FLOAT64_C(   78.35)),
      simde_mm_set_pd(                     NAN ,                      NAN ),
      simde_mm_set_pd(SIMDE_FLOAT64_C(    0.00), SIMDE_FLOAT64_C(    0.00)) },
    { simde_mm_set_pd(                     NAN ,                      NAN ),
      simde_mm_set_pd(SIMDE_FLOAT64_C( -787.71), SIMDE_FLOAT64_C( -624.37)),
      simde_mm_set_pd(SIMDE_FLOAT64_C(    0.00), SIMDE_FLOAT64_C(    0.00)) },
    /* 17 */
    { simde_mm_set_pd(SIMDE_FLOAT64_C(  571.06), SIMDE_FLOAT64_C( -858.35)),
      simde_mm_set_pd(SIMDE_FLOAT64_C(  935.34), SIMDE_FLOAT64_C(  933.83)),
      simde_mm_setone_pd() },
    { simde_mm_set_pd(SIMDE_FLOAT64_C(   66.28), SIMDE_FLOAT64_C(   64.16)),
      simde_mm_set_pd(SIMDE_FLOAT64_C( -291.80), SIMDE_FLOAT64_C(  -28.70)),
      simde_mm_set_pd(SIMDE_FLOAT64_C(    0.00), SIMDE_FLOAT64_C(    0.00)) },
    { simde_mm_set_pd(SIMDE_FLOAT64_C( -336.17), SIMDE_FLOAT64_C( -225.92)),
      simde_mm_set_pd(SIMDE_FLOAT64_C( -336.17), SIMDE_FLOAT64_C( -225.92)),
      simde_mm_set_pd(SIMDE_FLOAT64_C(    0.00), SIMDE_FLOAT64_C(    0.00)) },
    { simde_mm_set_pd(SIMDE_FLOAT64_C( -780.19), SIMDE_FLOAT64_C(  709.48)),
      simde_mm_set_pd(                     NAN ,                      NAN ),
      simde_mm_set_pd(SIMDE_FLOAT64_C(    0.00), SIMDE_FLOAT64_C(    0.00)) },
    { simde_mm_set_pd(                     NAN ,                      NAN ),
      simde_mm_set_pd(SIMDE_FLOAT64_C( -626.75), SIMDE_FLOAT64_C( -830.11)),
      simde_mm_set_pd(SIMDE_FLOAT64_C(    0.00), SIMDE_FLOAT64_C(    0.00)) },
    /* 18 */
    { simde_mm_set_pd(SIMDE_FLOAT64_C( -366.69), SIMDE_FLOAT64_C(  668.86)),
      simde_mm_set_pd(SIMDE_FLOAT64_C(  797.88), SIMDE_FLOAT64_C(  703.26)),
      simde_mm_setone_pd() },
    { simde_mm_set_pd(SIMDE_FLOAT64_C(  789.39), SIMDE_FLOAT64_C(  864.32)),
      simde_mm_set_pd(SIMDE_FLOAT64_C( -300.63), SIMDE_FLOAT64_C( -736.94)),
      simde_mm_set_pd(SIMDE_FLOAT64_C(    0.00), SIMDE_FLOAT64_C(    0.00)) },
    { simde_mm_set_pd(SIMDE_FLOAT64_C(   83.76), SIMDE_FLOAT64_C( -578.41)),
      simde_mm_set_pd(SIMDE_FLOAT64_C(   83.76), SIMDE_FLOAT64_C( -578.41)),
      simde_mm_setone_pd() },
    { simde_mm_set_pd(SIMDE_FLOAT64_C(   92.61), SIMDE_FLOAT64_C(  780.89)),
      simde_mm_set_pd(                     NAN ,                      NAN ),
      simde_mm_set_pd(SIMDE_FLOAT64_C(    0.00), SIMDE_FLOAT64_C(    0.00)) },
    { simde_mm_set_pd(                     NAN ,                      NAN ),
      simde_mm_set_pd(SIMDE_FLOAT64_C(  133.54), SIMDE_FLOAT64_C(  148.20)),
      simde_mm_set_pd(SIMDE_FLOAT64_C(    0.00), SIMDE_FLOAT64_C(    0.00)) },
    /* 19 */
    { simde_mm_set_pd(SIMDE_FLOAT64_C( -871.45), SIMDE_FLOAT64_C(  -75.05)),
      simde_mm_set_pd(SIMDE_FLOAT64_C(  790.19), SIMDE_FLOAT64_C(  387.76)),
      simde_mm_set_pd(SIMDE_FLOAT64_C(    0.00), SIMDE_FLOAT64_C(    0.00)) },
    { simde_mm_set_pd(SIMDE_FLOAT64_C( -715.95), SIMDE_FLOAT64_C( -242.69)),
      simde_mm_set_pd(SIMDE_FLOAT64_C( -870.55), SIMDE_FLOAT64_C( -419.34)),
      simde_mm_set_pd(SIMDE_FLOAT64_C(    0.00), SIMDE_FLOAT64_C(    0.00)) },
    { simde_mm_set_pd(SIMDE_FLOAT64_C( -163.63), SIMDE_FLOAT64_C(  323.84)),
      simde_mm_set_pd(SIMDE_FLOAT64_C( -163.63), SIMDE_FLOAT64_C(  323.84)),
      simde_mm_set_pd(SIMDE_FLOAT64_C(    0.00), SIMDE_FLOAT64_C(    0.00)) },
    { simde_mm_set_pd(SIMDE_FLOAT64_C( -855.58), SIMDE_FLOAT64_C(  821.79)),
      simde_mm_set_pd(                     NAN ,                      NAN ),
      simde_mm_setone_pd() },
    { simde_mm_set_pd(                     NAN ,                      NAN ),
      simde_mm_set_pd(SIMDE_FLOAT64_C( -759.48), SIMDE_FLOAT64_C( -410.97)),
      simde_mm_setone_pd() },
    /* 20 */
    { simde_mm_set_pd(SIMDE_FLOAT64_C(  608.05), SIMDE_FLOAT64_C(  305.86)),
      simde_mm_set_pd(SIMDE_FLOAT64_C(  786.81), SIMDE_FLOAT64_C(  485.46)),
      simde_mm_setone_pd() },
    { simde_mm_set_pd(SIMDE_FLOAT64_C( -332.74), SIMDE_FLOAT64_C( -240.33)),
      simde_mm_set_pd(SIMDE_FLOAT64_C( -490.37), SIMDE_FLOAT64_C( -482.95)),
      simde_mm_setone_pd() },
    { simde_mm_set_pd(SIMDE_FLOAT64_C(  959.57), SIMDE_FLOAT64_C( -245.61)),
      simde_mm_set_pd(SIMDE_FLOAT64_C(  959.57), SIMDE_FLOAT64_C( -245.61)),
      simde_mm_set_pd(SIMDE_FLOAT64_C(    0.00), SIMDE_FLOAT64_C(    0.00)) },
    { simde_mm_set_pd(SIMDE_FLOAT64_C(  471.52), SIMDE_FLOAT64_C( -254.36)),
      simde_mm_set_pd(                     NAN ,                      NAN ),
      simde_mm_setone_pd() },
    { simde_mm_set_pd(                     NAN ,                      NAN ),
      simde_mm_set_pd(SIMDE_FLOAT64_C(  805.34), SIMDE_FLOAT64_C(   47.10)),
      simde_mm_setone_pd() },
    /* 21 */
    { simde_mm_set_pd(SIMDE_FLOAT64_C( -883.05), SIMDE_FLOAT64_C( -685.82)),
      simde_mm_set_pd(SIMDE_FLOAT64_C(  437.76), SIMDE_FLOAT64_C( -261.16)),
      simde_mm_set_pd(SIMDE_FLOAT64_C(    0.00), SIMDE_FLOAT64_C(    0.00)) },
    { simde_mm_set_pd(SIMDE_FLOAT64_C(   25.17), SIMDE_FLOAT64_C( -978.34)),
      simde_mm_set_pd(SIMDE_FLOAT64_C( -316.84), SIMDE_FLOAT64_C( -988.59)),
      simde_mm_setone_pd() },
    { simde_mm_set_pd(SIMDE_FLOAT64_C( -278.35), SIMDE_FLOAT64_C(  800.33)),
      simde_mm_set_pd(SIMDE_FLOAT64_C( -278.35), SIMDE_FLOAT64_C(  800.33)),
      simde_mm_setone_pd() },
    { simde_mm_set_pd(SIMDE_FLOAT64_C(  504.01), SIMDE_FLOAT64_C( -993.03)),
      simde_mm_set_pd(                     NAN ,                      NAN ),
      simde_mm_setone_pd() },
    { simde_mm_set_pd(                     NAN ,                      NAN ),
      simde_mm_set_pd(SIMDE_FLOAT64_C( -482.47), SIMDE_FLOAT64_C( -682.33)),
      simde_mm_setone_pd() },
    /* 22 */
    { simde_mm_set_pd(SIMDE_FLOAT64_C( -947.05), SIMDE_FLOAT64_C(  497.51)),
      simde_mm_set_pd(SIMDE_FLOAT64_C( -479.84), SIMDE_FLOAT64_C(  771.58)),
      simde_mm_set_pd(SIMDE_FLOAT64_C(    0.00), SIMDE_FLOAT64_C(    0.00)) },
    { simde_mm_set_pd(SIMDE_FLOAT64_C( -957.22), SIMDE_FLOAT64_C( -498.17)),
      simde_mm_set_pd(SIMDE_FLOAT64_C( -996.36), SIMDE_FLOAT64_C( -893.25)),
      simde_mm_setone_pd() },
    { simde_mm_set_pd(SIMDE_FLOAT64_C( -196.35), SIMDE_FLOAT64_C(   70.52)),
      simde_mm_set_pd(SIMDE_FLOAT64_C( -196.35), SIMDE_FLOAT64_C(   70.52)),
      simde_mm_set_pd(SIMDE_FLOAT64_C(    0.00), SIMDE_FLOAT64_C(    0.00)) },
    { simde_mm_set_pd(SIMDE_FLOAT64_C( -895.00), SIMDE_FLOAT64_C( -516.24)),
      simde_mm_set_pd(                     NAN ,                      NAN ),
      simde_mm_setone_pd() },
    { simde_mm_set_pd(                     NAN ,                      NAN ),
      simde_mm_set_pd(SIMDE_FLOAT64_C( -605.59), SIMDE_FLOAT64_C(   95.56)),
      simde_mm_setone_pd() },
    /* 23 */
    { simde_mm_set_pd(SIMDE_FLOAT64_C( -277.10), SIMDE_FLOAT64_C(  593.77)),
      simde_mm_set_pd(SIMDE_FLOAT64_C( -225.52), SIMDE_FLOAT64_C(  955.22)),
      simde_mm_setone_pd() },
    { simde_mm_set_pd(SIMDE_FLOAT64_C(  210.46), SIMDE_FLOAT64_C( -668.10)),
      simde_mm_set_pd(SIMDE_FLOAT64_C(    0.93), SIMDE_FLOAT64_C( -776.93)),
      simde_mm_setone_pd() },
    { simde_mm_set_pd(SIMDE_FLOAT64_C(  268.81), SIMDE_FLOAT64_C(   42.66)),
      simde_mm_set_pd(SIMDE_FLOAT64_C(  268.81), SIMDE_FLOAT64_C(   42.66)),
      simde_mm_setone_pd() },
    { simde_mm_set_pd(SIMDE_FLOAT64_C(  -67.56), SIMDE_FLOAT64_C( -371.19)),
      simde_mm_set_pd(                     NAN ,                      NAN ),
      simde_mm_set_pd(SIMDE_FLOAT64_C(    0.00), SIMDE_FLOAT64_C(    0.00)) },
    { simde_mm_set_pd(                     NAN ,                      NAN ),
      simde_mm_set_pd(SIMDE_FLOAT64_C( -744.56), SIMDE_FLOAT64_C( -864.69)),
      simde_mm_set_pd(SIMDE_FLOAT64_C(    0.00), SIMDE_FLOAT64_C(    0.00)) },
    /* 24 */
    { simde_mm_set_pd(SIMDE_FLOAT64_C(  175.90), SIMDE_FLOAT64_C(  695.21)),
      simde_mm_set_pd(SIMDE_FLOAT64_C(  929.95), SIMDE_FLOAT64_C(  903.96)),
      simde_mm_set_pd(SIMDE_FLOAT64_C(    0.00), SIMDE_FLOAT64_C(    0.00)) },
    { simde_mm_set_pd(SIMDE_FLOAT64_C( -218.17), SIMDE_FLOAT64_C( -840.49)),
      simde_mm_set_pd(SIMDE_FLOAT64_C( -226.66), SIMDE_FLOAT64_C( -928.05)),
      simde_mm_set_pd(SIMDE_FLOAT64_C(    0.00), SIMDE_FLOAT64_C(    0.00)) },
    { simde_mm_set_pd(SIMDE_FLOAT64_C(  395.44), SIMDE_FLOAT64_C(  139.62)),
      simde_mm_set_pd(SIMDE_FLOAT64_C(  395.44), SIMDE_FLOAT64_C(  139.62)),
      simde_mm_setone_pd() },
    { simde_mm_set_pd(SIMDE_FLOAT64_C(  -61.05), SIMDE_FLOAT64_C(  478.18)),
      simde_mm_set_pd(                     NAN ,                      NAN ),
      simde_mm_setone_pd() },
    { simde_mm_set_pd(                     NAN ,                      NAN ),
      simde_mm_set_pd(SIMDE_FLOAT64_C( -577.95), SIMDE_FLOAT64_C( -574.53)),
      simde_mm_setone_pd() },
    /* 25 */
    { simde_mm_set_pd(SIMDE_FLOAT64_C(  416.40), SIMDE_FLOAT64_C( -526.24)),
      simde_mm_set_pd(SIMDE_FLOAT64_C(  660.03), SIMDE_FLOAT64_C(  -28.91)),
      simde_mm_setone_pd() },
    { simde_mm_set_pd(SIMDE_FLOAT64_C( -774.73), SIMDE_FLOAT64_C(  566.48)),
      simde_mm_set_pd(SIMDE_FLOAT64_C( -917.37), SIMDE_FLOAT64_C( -880.02)),
      simde_mm_set_pd(SIMDE_FLOAT64_C(    0.00), SIMDE_FLOAT64_C(    0.00)) },
    { simde_mm_set_pd(SIMDE_FLOAT64_C(   -0.48), SIMDE_FLOAT64_C( -440.72)),
      simde_mm_set_pd(SIMDE_FLOAT64_C(   -0.48), SIMDE_FLOAT64_C( -440.72)),
      simde_mm_set_pd(SIMDE_FLOAT64_C(    0.00), SIMDE_FLOAT64_C(    0.00)) },
    { simde_mm_set_pd(SIMDE_FLOAT64_C( -568.05), SIMDE_FLOAT64_C( -288.94)),
      simde_mm_set_pd(                     NAN ,                      NAN ),
      simde_mm_setone_pd() },
    { simde_mm_set_pd(                     NAN ,                      NAN ),
      simde_mm_set_pd(SIMDE_FLOAT64_C(  864.36), SIMDE_FLOAT64_C(  525.81)),
      simde_mm_setone_pd() },
    /* 26 */
    { simde_mm_set_pd(SIMDE_FLOAT64_C( -542.28), SIMDE_FLOAT64_C(  892.19)),
      simde_mm_set_pd(SIMDE_FLOAT64_C( -306.92), SIMDE_FLOAT64_C(  949.05)),
      simde_mm_setone_pd() },
    { simde_mm_set_pd(SIMDE_FLOAT64_C(  412.57), SIMDE_FLOAT64_C(  620.17)),
      simde_mm_set_pd(SIMDE_FLOAT64_C(   59.07), SIMDE_FLOAT64_C(  108.31)),
      simde_mm_set_pd(SIMDE_FLOAT64_C(    0.00), SIMDE_FLOAT64_C(    0.00)) },
    { simde_mm_set_pd(SIMDE_FLOAT64_C( -427.72), SIMDE_FLOAT64_C(  114.96)),
      simde_mm_set_pd(SIMDE_FLOAT64_C( -427.72), SIMDE_FLOAT64_C(  114.96)),
      simde_mm_setone_pd() },
    { simde_mm_set_pd(SIMDE_FLOAT64_C(  946.11), SIMDE_FLOAT64_C(   48.04)),
      simde_mm_set_pd(                     NAN ,                      NAN ),
      simde_mm_setone_pd() },
    { simde_mm_set_pd(                     NAN ,                      NAN ),
      simde_mm_set_pd(SIMDE_FLOAT64_C(  318.10), SIMDE_FLOAT64_C( -874.65)),
      simde_mm_setone_pd() },
    /* 27 */
    { simde_mm_set_pd(SIMDE_FLOAT64_C(  143.93), SIMDE_FLOAT64_C(  507.00)),
      simde_mm_set_pd(SIMDE_FLOAT64_C(  234.55), SIMDE_FLOAT64_C(  992.31)),
      simde_mm_set_pd(SIMDE_FLOAT64_C(    0.00), SIMDE_FLOAT64_C(    0.00)) },
    { simde_mm_set_pd(SIMDE_FLOAT64_C(  929.86), SIMDE_FLOAT64_C(  964.70)),
      simde_mm_set_pd(SIMDE_FLOAT64_C( -205.11), SIMDE_FLOAT64_C(  847.14)),
      simde_mm_set_pd(SIMDE_FLOAT64_C(    0.00), SIMDE_FLOAT64_C(    0.00)) },
    { simde_mm_set_pd(SIMDE_FLOAT64_C( -693.95), SIMDE_FLOAT64_C(  407.42)),
      simde_mm_set_pd(SIMDE_FLOAT64_C( -693.95), SIMDE_FLOAT64_C(  407.42)),
      simde_mm_set_pd(SIMDE_FLOAT64_C(    0.00), SIMDE_FLOAT64_C(    0.00)) },
    { simde_mm_set_pd(SIMDE_FLOAT64_C( -669.92), SIMDE_FLOAT64_C( -839.60)),
      simde_mm_set_pd(                     NAN ,                      NAN ),
      simde_mm_set_pd(SIMDE_FLOAT64_C(    0.00), SIMDE_FLOAT64_C(    0.00)) },
    { simde_mm_set_pd(                     NAN ,                      NAN ),
      simde_mm_set_pd(SIMDE_FLOAT64_C(  788.01), SIMDE_FLOAT64_C( -470.01)),
      simde_mm_set_pd(SIMDE_FLOAT64_C(    0.00), SIMDE_FLOAT64_C(    0.00)) },
    /* 28 */
    { simde_mm_set_pd(SIMDE_FLOAT64_C(  979.33), SIMDE_FLOAT64_C( -879.66)),
      simde_mm_set_pd(SIMDE_FLOAT64_C(  997.49), SIMDE_FLOAT64_C(  973.15)),
      simde_mm_setone_pd() },
    { simde_mm_set_pd(SIMDE_FLOAT64_C( -307.60), SIMDE_FLOAT64_C(  589.50)),
      simde_mm_set_pd(SIMDE_FLOAT64_C( -312.27), SIMDE_FLOAT64_C( -323.93)),
      simde_mm_setone_pd() },
    { simde_mm_set_pd(SIMDE_FLOAT64_C( -607.36), SIMDE_FLOAT64_C(  554.31)),
      simde_mm_set_pd(SIMDE_FLOAT64_C( -607.36), SIMDE_FLOAT64_C(  554.31)),
      simde_mm_set_pd(SIMDE_FLOAT64_C(    0.00), SIMDE_FLOAT64_C(    0.00)) },
    { simde_mm_set_pd(SIMDE_FLOAT64_C(  121.31), SIMDE_FLOAT64_C( -306.77)),
      simde_mm_set_pd(                     NAN ,                      NAN ),
      simde_mm_set_pd(SIMDE_FLOAT64_C(    0.00), SIMDE_FLOAT64_C(    0.00)) },
    { simde_mm_set_pd(                     NAN ,                      NAN ),
      simde_mm_set_pd(SIMDE_FLOAT64_C( -196.08), SIMDE_FLOAT64_C( -442.55)),
      simde_mm_set_pd(SIMDE_FLOAT64_C(    0.00), SIMDE_FLOAT64_C(    0.00)) },
    /* 29 */
    { simde_mm_set_pd(SIMDE_FLOAT64_C(  205.23), SIMDE_FLOAT64_C(  463.92)),
      simde_mm_set_pd(SIMDE_FLOAT64_C(  891.83), SIMDE_FLOAT64_C(  478.06)),
      simde_mm_set_pd(SIMDE_FLOAT64_C(    0.00), SIMDE_FLOAT64_C(    0.00)) },
    { simde_mm_set_pd(SIMDE_FLOAT64_C(   83.52), SIMDE_FLOAT64_C( -712.98)),
      simde_mm_set_pd(SIMDE_FLOAT64_C( -494.14), SIMDE_FLOAT64_C( -713.70)),
      simde_mm_setone_pd() },
    { simde_mm_set_pd(SIMDE_FLOAT64_C( -225.77), SIMDE_FLOAT64_C(  -14.65)),
      simde_mm_set_pd(SIMDE_FLOAT64_C( -225.77), SIMDE_FLOAT64_C(  -14.65)),
      simde_mm_setone_pd() },
    { simde_mm_set_pd(SIMDE_FLOAT64_C(  277.42), SIMDE_FLOAT64_C( -194.72)),
      simde_mm_set_pd(                     NAN ,                      NAN ),
      simde_mm_set_pd(SIMDE_FLOAT64_C(    0.00), SIMDE_FLOAT64_C(    0.00)) },
    { simde_mm_set_pd(                     NAN ,                      NAN ),
      simde_mm_set_pd(SIMDE_FLOAT64_C(  401.09), SIMDE_FLOAT64_C( -152.20)),
      simde_mm_set_pd(SIMDE_FLOAT64_C(    0.00), SIMDE_FLOAT64_C(    0.00)) },
    /* 30 */
    { simde_mm_set_pd(SIMDE_FLOAT64_C( -392.42), SIMDE_FLOAT64_C(  780.51)),
      simde_mm_set_pd(SIMDE_FLOAT64_C( -149.10), SIMDE_FLOAT64_C(  880.51)),
      simde_mm_set_pd(SIMDE_FLOAT64_C(    0.00), SIMDE_FLOAT64_C(    0.00)) },
    { simde_mm_set_pd(SIMDE_FLOAT64_C( -834.34), SIMDE_FLOAT64_C(  188.96)),
      simde_mm_set_pd(SIMDE_FLOAT64_C( -969.00), SIMDE_FLOAT64_C( -426.74)),
      simde_mm_setone_pd() },
    { simde_mm_set_pd(SIMDE_FLOAT64_C(  862.72), SIMDE_FLOAT64_C(  212.40)),
      simde_mm_set_pd(SIMDE_FLOAT64_C(  862.72), SIMDE_FLOAT64_C(  212.40)),
      simde_mm_set_pd(SIMDE_FLOAT64_C(    0.00), SIMDE_FLOAT64_C(    0.00)) },
    { simde_mm_set_pd(SIMDE_FLOAT64_C(   70.37), SIMDE_FLOAT64_C(  306.92)),
      simde_mm_set_pd(                     NAN ,                      NAN ),
      simde_mm_set_pd(SIMDE_FLOAT64_C(    0.00), SIMDE_FLOAT64_C(    0.00)) },
    { simde_mm_set_pd(                     NAN ,                      NAN ),
      simde_mm_set_pd(SIMDE_FLOAT64_C(  111.27), SIMDE_FLOAT64_C(  341.53)),
      simde_mm_set_pd(SIMDE_FLOAT64_C(    0.00), SIMDE_FLOAT64_C(    0.00)) },
    /* 31 */
    { simde_mm_set_pd(SIMDE_FLOAT64_C( -438.67), SIMDE_FLOAT64_C(  106.33)),
      simde_mm_set_pd(SIMDE_FLOAT64_C(   49.90), SIMDE_FLOAT64_C(  670.54)),
      simde_mm_setone_pd() },
    { simde_mm_set_pd(SIMDE_FLOAT64_C( -363.04), SIMDE_FLOAT64_C(  742.23)),
      simde_mm_set_pd(SIMDE_FLOAT64_C( -538.59), SIMDE_FLOAT64_C(  410.25)),
      simde_mm_setone_pd() },
    { simde_mm_set_pd(SIMDE_FLOAT64_C(  183.16), SIMDE_FLOAT64_C( -831.08)),
      simde_mm_set_pd(SIMDE_FLOAT64_C(  183.16), SIMDE_FLOAT64_C( -831.08)),
      simde_mm_setone_pd() },
    { simde_mm_set_pd(SIMDE_FLOAT64_C(  429.68), SIMDE_FLOAT64_C(   -7.96)),
      simde_mm_set_pd(                     NAN ,                      NAN ),
      simde_mm_setone_pd() },
    { simde_mm_set_pd(                     NAN ,                      NAN ),
      simde_mm_set_pd(SIMDE_FLOAT64_C(  700.81), SIMDE_FLOAT64_C( -641.71)),
      simde_mm_setone_pd() },
  };

  for (size_t i = 0 ; i < 1 ; i++) {
    simde__m128d r = simde_mm_cmp_pd(test_vec[(0 * 5) + i].a, test_vec[(0 * 5) + i].b, 0);
    simde_assert_m128d_equal(r, test_vec[0 * 5].r);

    r = simde_mm_cmp_pd(test_vec[(1 * 5) + i].a, test_vec[(1 * 5) + i].b, 1);
    simde_assert_m128d_equal(r, test_vec[1 * 5].r);

    r = simde_mm_cmp_pd(test_vec[(2 * 5) + i].a, test_vec[(2 * 5) + i].b, 2);
    simde_assert_m128d_equal(r, test_vec[2 * 5].r);

    r = simde_mm_cmp_pd(test_vec[(3 * 5) + i].a, test_vec[(3 * 5) + i].b, 3);
    simde_assert_m128d_equal(r, test_vec[3 * 5].r);

    r = simde_mm_cmp_pd(test_vec[(4 * 5) + i].a, test_vec[(4 * 5) + i].b, 4);
    simde_assert_m128d_equal(r, test_vec[4 * 5].r);

    r = simde_mm_cmp_pd(test_vec[(5 * 5) + i].a, test_vec[(5 * 5) + i].b, 5);
    simde_assert_m128d_equal(r, test_vec[5 * 5].r);

    r = simde_mm_cmp_pd(test_vec[(6 * 5) + i].a, test_vec[(6 * 5) + i].b, 6);
    simde_assert_m128d_equal(r, test_vec[6 * 5].r);

    r = simde_mm_cmp_pd(test_vec[(7 * 5) + i].a, test_vec[(7 * 5) + i].b, 7);
    simde_assert_m128d_equal(r, test_vec[7 * 5].r);

    r = simde_mm_cmp_pd(test_vec[(8 * 5) + i].a, test_vec[(8 * 5) + i].b, 8);
    simde_assert_m128d_equal(r, test_vec[8 * 5].r);

    r = simde_mm_cmp_pd(test_vec[(9 * 5) + i].a, test_vec[(9 * 5) + i].b, 9);
    simde_assert_m128d_equal(r, test_vec[9 * 5].r);

    r = simde_mm_cmp_pd(test_vec[(10 * 5) + i].a, test_vec[(10 * 5) + i].b, 10);
    simde_assert_m128d_equal(r, test_vec[10 * 5].r);

    r = simde_mm_cmp_pd(test_vec[(11 * 5) + i].a, test_vec[(11 * 5) + i].b, 11);
    simde_assert_m128d_equal(r, test_vec[11 * 5].r);

    r = simde_mm_cmp_pd(test_vec[(12 * 5) + i].a, test_vec[(12 * 5) + i].b, 12);
    simde_assert_m128d_equal(r, test_vec[12 * 5].r);

    r = simde_mm_cmp_pd(test_vec[(13 * 5) + i].a, test_vec[(13 * 5) + i].b, 13);
    simde_assert_m128d_equal(r, test_vec[13 * 5].r);

    r = simde_mm_cmp_pd(test_vec[(14 * 5) + i].a, test_vec[(14 * 5) + i].b, 14);
    simde_assert_m128d_equal(r, test_vec[14 * 5].r);

    r = simde_mm_cmp_pd(test_vec[(15 * 5) + i].a, test_vec[(15 * 5) + i].b, 15);
    simde_assert_m128d_equal(r, test_vec[15 * 5].r);

    r = simde_mm_cmp_pd(test_vec[(16 * 5) + i].a, test_vec[(16 * 5) + i].b, 16);
    simde_assert_m128d_equal(r, test_vec[16 * 5].r);

    r = simde_mm_cmp_pd(test_vec[(17 * 5) + i].a, test_vec[(17 * 5) + i].b, 17);
    simde_assert_m128d_equal(r, test_vec[17 * 5].r);

    r = simde_mm_cmp_pd(test_vec[(18 * 5) + i].a, test_vec[(18 * 5) + i].b, 18);
    simde_assert_m128d_equal(r, test_vec[18 * 5].r);

    r = simde_mm_cmp_pd(test_vec[(19 * 5) + i].a, test_vec[(19 * 5) + i].b, 19);
    simde_assert_m128d_equal(r, test_vec[19 * 5].r);

    r = simde_mm_cmp_pd(test_vec[(20 * 5) + i].a, test_vec[(20 * 5) + i].b, 20);
    simde_assert_m128d_equal(r, test_vec[20 * 5].r);

    r = simde_mm_cmp_pd(test_vec[(21 * 5) + i].a, test_vec[(21 * 5) + i].b, 21);
    simde_assert_m128d_equal(r, test_vec[21 * 5].r);

    r = simde_mm_cmp_pd(test_vec[(22 * 5) + i].a, test_vec[(22 * 5) + i].b, 22);
    simde_assert_m128d_equal(r, test_vec[22 * 5].r);

    r = simde_mm_cmp_pd(test_vec[(23 * 5) + i].a, test_vec[(23 * 5) + i].b, 23);
    simde_assert_m128d_equal(r, test_vec[23 * 5].r);

    r = simde_mm_cmp_pd(test_vec[(24 * 5) + i].a, test_vec[(24 * 5) + i].b, SIMDE_CMP_EQ_US);
    simde_assert_m128d_equal(r, test_vec[24 * 5].r);

    r = simde_mm_cmp_pd(test_vec[(25 * 5) + i].a, test_vec[(25 * 5) + i].b, 25);
    simde_assert_m128d_equal(r, test_vec[25 * 5].r);

    r = simde_mm_cmp_pd(test_vec[(26 * 5) + i].a, test_vec[(26 * 5) + i].b, 26);
    simde_assert_m128d_equal(r, test_vec[26 * 5].r);

    r = simde_mm_cmp_pd(test_vec[(27 * 5) + i].a, test_vec[(27 * 5) + i].b, 27);
    simde_assert_m128d_equal(r, test_vec[27 * 5].r);

    r = simde_mm_cmp_pd(test_vec[(28 * 5) + i].a, test_vec[(28 * 5) + i].b, 28);
    simde_assert_m128d_equal(r, test_vec[28 * 5].r);

    r = simde_mm_cmp_pd(test_vec[(29 * 5) + i].a, test_vec[(29 * 5) + i].b, 29);
    simde_assert_m128d_equal(r, test_vec[29 * 5].r);

    r = simde_mm_cmp_pd(test_vec[(30 * 5) + i].a, test_vec[(30 * 5) + i].b, 30);
    simde_assert_m128d_equal(r, test_vec[30 * 5].r);

    r = simde_mm_cmp_pd(test_vec[(31 * 5) + i].a, test_vec[(31 * 5) + i].b, 31);
    simde_assert_m128d_equal(r, test_vec[31 * 5].r);
  }

  return MUNIT_OK;
}

static MunitResult
test_simde_mm_cmp_ps(const MunitParameter params[], void* data) {
  (void) params;
  (void) data;

  simde__m128 a, b, r, e;

  a = simde_mm_set_ps(SIMDE_FLOAT32_C(   78.15), SIMDE_FLOAT32_C(  891.26), SIMDE_FLOAT32_C( -343.00), SIMDE_FLOAT32_C(   84.56));
  b = simde_mm_set_ps(SIMDE_FLOAT32_C(  698.49), SIMDE_FLOAT32_C( -963.46), SIMDE_FLOAT32_C( -116.01), SIMDE_FLOAT32_C( -590.30));
  e = simde_mm_set_ps(SIMDE_FLOAT32_C(    0.00), SIMDE_FLOAT32_C(    0.00), SIMDE_FLOAT32_C(    0.00), SIMDE_FLOAT32_C(    0.00));
  r = simde_mm_cmp_ps(a, b, SIMDE_CMP_EQ_OQ);
  simde_assert_m128i_u32(simde_mm_castps_si128(r), ==, simde_mm_castps_si128(e));

  a = simde_mm_set_ps(SIMDE_FLOAT32_C( -265.69), SIMDE_FLOAT32_C(  933.07), SIMDE_FLOAT32_C( -527.28), SIMDE_FLOAT32_C(  -86.99));
  b = simde_mm_set_ps(SIMDE_FLOAT32_C( -890.35), SIMDE_FLOAT32_C( -111.28), SIMDE_FLOAT32_C(  338.07), SIMDE_FLOAT32_C( -617.73));
  e = simde_mm_set_ps(SIMDE_FLOAT32_C(    0.00), SIMDE_FLOAT32_C(    0.00), SIMDE_F32_ALL_SET, SIMDE_FLOAT32_C(    0.00));
  r = simde_mm_cmp_ps(a, b, SIMDE_CMP_LT_OS);
  simde_assert_m128i_u32(simde_mm_castps_si128(r), ==, simde_mm_castps_si128(e));

  a = simde_mm_set_ps(SIMDE_FLOAT32_C(  768.00), SIMDE_FLOAT32_C(   58.55), SIMDE_FLOAT32_C(  317.58), SIMDE_FLOAT32_C( -318.11));
  b = simde_mm_set_ps(SIMDE_FLOAT32_C(  357.58), SIMDE_FLOAT32_C(  682.66), SIMDE_FLOAT32_C(  366.57), SIMDE_FLOAT32_C( -244.60));
  e = simde_mm_set_ps(SIMDE_FLOAT32_C(    0.00), SIMDE_F32_ALL_SET, SIMDE_F32_ALL_SET, SIMDE_F32_ALL_SET);
  r = simde_mm_cmp_ps(a, b, SIMDE_CMP_LE_OS);
  simde_assert_m128i_u32(simde_mm_castps_si128(r), ==, simde_mm_castps_si128(e));

  a = simde_mm_set_ps(SIMDE_FLOAT32_C( -194.29), SIMDE_FLOAT32_C(  977.31), SIMDE_FLOAT32_C(  -40.23), SIMDE_FLOAT32_C(  277.84));
  b = simde_mm_set_ps(SIMDE_FLOAT32_C(  740.22), SIMDE_FLOAT32_C(  146.59), SIMDE_FLOAT32_C(  780.20), SIMDE_FLOAT32_C(  471.27));
  e = simde_mm_set_ps(SIMDE_FLOAT32_C(    0.00), SIMDE_FLOAT32_C(    0.00), SIMDE_FLOAT32_C(    0.00), SIMDE_FLOAT32_C(    0.00));
  r = simde_mm_cmp_ps(a, b, SIMDE_CMP_UNORD_Q);
  simde_assert_m128i_u32(simde_mm_castps_si128(r), ==, simde_mm_castps_si128(e));

  a = simde_mm_set_ps(SIMDE_FLOAT32_C( -120.65), SIMDE_FLOAT32_C( -397.11), SIMDE_FLOAT32_C(  121.30), SIMDE_FLOAT32_C( -296.83));
  b = simde_mm_set_ps(SIMDE_FLOAT32_C(  705.83), SIMDE_FLOAT32_C(   29.37), SIMDE_FLOAT32_C(  519.72), SIMDE_FLOAT32_C( -103.90));
  e = simde_mm_set_ps(SIMDE_F32_ALL_SET, SIMDE_F32_ALL_SET, SIMDE_F32_ALL_SET, SIMDE_F32_ALL_SET);
  r = simde_mm_cmp_ps(a, b, SIMDE_CMP_NEQ_UQ);
  simde_assert_m128i_u32(simde_mm_castps_si128(r), ==, simde_mm_castps_si128(e));

  a = simde_mm_set_ps(SIMDE_FLOAT32_C(  303.98), SIMDE_FLOAT32_C(  122.35), SIMDE_FLOAT32_C( -371.51), SIMDE_FLOAT32_C( -830.97));
  b = simde_mm_set_ps(SIMDE_FLOAT32_C(  595.80), SIMDE_FLOAT32_C( -291.27), SIMDE_FLOAT32_C(  984.58), SIMDE_FLOAT32_C( -789.32));
  e = simde_mm_set_ps(SIMDE_FLOAT32_C(    0.00), SIMDE_F32_ALL_SET, SIMDE_FLOAT32_C(    0.00), SIMDE_FLOAT32_C(    0.00));
  r = simde_mm_cmp_ps(a, b, SIMDE_CMP_NLT_US);
  simde_assert_m128i_u32(simde_mm_castps_si128(r), ==, simde_mm_castps_si128(e));

  a = simde_mm_set_ps(SIMDE_FLOAT32_C(  390.87), SIMDE_FLOAT32_C( -500.80), SIMDE_FLOAT32_C(  239.69), SIMDE_FLOAT32_C( -651.02));
  b = simde_mm_set_ps(SIMDE_FLOAT32_C( -942.42), SIMDE_FLOAT32_C( -340.28), SIMDE_FLOAT32_C(  850.37), SIMDE_FLOAT32_C(  422.67));
  e = simde_mm_set_ps(SIMDE_F32_ALL_SET, SIMDE_FLOAT32_C(    0.00), SIMDE_FLOAT32_C(    0.00), SIMDE_FLOAT32_C(    0.00));
  r = simde_mm_cmp_ps(a, b, SIMDE_CMP_NLE_US);
  simde_assert_m128i_u32(simde_mm_castps_si128(r), ==, simde_mm_castps_si128(e));

  a = simde_mm_set_ps(SIMDE_FLOAT32_C(  241.90), SIMDE_FLOAT32_C(  133.36), SIMDE_FLOAT32_C(  343.70), SIMDE_FLOAT32_C( -917.50));
  b = simde_mm_set_ps(SIMDE_FLOAT32_C( -715.40), SIMDE_FLOAT32_C( -986.32), SIMDE_FLOAT32_C(  113.89), SIMDE_FLOAT32_C(  742.57));
  e = simde_mm_set_ps(SIMDE_F32_ALL_SET, SIMDE_F32_ALL_SET, SIMDE_F32_ALL_SET, SIMDE_F32_ALL_SET);
  r = simde_mm_cmp_ps(a, b, SIMDE_CMP_ORD_Q);
  simde_assert_m128i_u32(simde_mm_castps_si128(r), ==, simde_mm_castps_si128(e));

  a = simde_mm_set_ps(SIMDE_FLOAT32_C(  230.45), SIMDE_FLOAT32_C( -311.44), SIMDE_FLOAT32_C(  132.25), SIMDE_FLOAT32_C(  566.85));
  b = simde_mm_set_ps(SIMDE_FLOAT32_C( -731.72), SIMDE_FLOAT32_C(  889.65), SIMDE_FLOAT32_C( -586.14), SIMDE_FLOAT32_C( -778.06));
  e = simde_mm_set_ps(SIMDE_FLOAT32_C(    0.00), SIMDE_FLOAT32_C(    0.00), SIMDE_FLOAT32_C(    0.00), SIMDE_FLOAT32_C(    0.00));
  r = simde_mm_cmp_ps(a, b, SIMDE_CMP_EQ_UQ);
  simde_assert_m128i_u32(simde_mm_castps_si128(r), ==, simde_mm_castps_si128(e));

  a = simde_mm_set_ps(SIMDE_FLOAT32_C(  702.60), SIMDE_FLOAT32_C( -355.63), SIMDE_FLOAT32_C(  969.32), SIMDE_FLOAT32_C(  907.68));
  b = simde_mm_set_ps(SIMDE_FLOAT32_C(  987.82), SIMDE_FLOAT32_C(   -0.12), SIMDE_FLOAT32_C(  651.63), SIMDE_FLOAT32_C(  179.23));
  e = simde_mm_set_ps(SIMDE_F32_ALL_SET, SIMDE_F32_ALL_SET, SIMDE_FLOAT32_C(    0.00), SIMDE_FLOAT32_C(    0.00));
  r = simde_mm_cmp_ps(a, b, SIMDE_CMP_NGE_US);
  simde_assert_m128i_u32(simde_mm_castps_si128(r), ==, simde_mm_castps_si128(e));

  a = simde_mm_set_ps(SIMDE_FLOAT32_C( -252.24), SIMDE_FLOAT32_C(  835.98), SIMDE_FLOAT32_C(  -89.83), SIMDE_FLOAT32_C( -473.83));
  b = simde_mm_set_ps(SIMDE_FLOAT32_C(  473.44), SIMDE_FLOAT32_C(  -13.26), SIMDE_FLOAT32_C(  522.39), SIMDE_FLOAT32_C(  -29.61));
  e = simde_mm_set_ps(SIMDE_F32_ALL_SET, SIMDE_FLOAT32_C(    0.00), SIMDE_F32_ALL_SET, SIMDE_F32_ALL_SET);
  r = simde_mm_cmp_ps(a, b, SIMDE_CMP_NGT_US);
  simde_assert_m128i_u32(simde_mm_castps_si128(r), ==, simde_mm_castps_si128(e));

  a = simde_mm_set_ps(SIMDE_FLOAT32_C( -250.48), SIMDE_FLOAT32_C( -560.42), SIMDE_FLOAT32_C( -229.52), SIMDE_FLOAT32_C(  960.81));
  b = simde_mm_set_ps(SIMDE_FLOAT32_C(  541.13), SIMDE_FLOAT32_C( -966.78), SIMDE_FLOAT32_C( -436.47), SIMDE_FLOAT32_C( -463.72));
  e = simde_mm_set_ps(SIMDE_FLOAT32_C(    0.00), SIMDE_FLOAT32_C(    0.00), SIMDE_FLOAT32_C(    0.00), SIMDE_FLOAT32_C(    0.00));
  r = simde_mm_cmp_ps(a, b, SIMDE_CMP_FALSE_OQ);
  simde_assert_m128i_u32(simde_mm_castps_si128(r), ==, simde_mm_castps_si128(e));

  a = simde_mm_set_ps(SIMDE_FLOAT32_C(  178.14), SIMDE_FLOAT32_C( -394.90), SIMDE_FLOAT32_C( -713.61), SIMDE_FLOAT32_C( -298.00));
  b = simde_mm_set_ps(SIMDE_FLOAT32_C( -303.13), SIMDE_FLOAT32_C( -717.53), SIMDE_FLOAT32_C(  358.73), SIMDE_FLOAT32_C(  268.02));
  e = simde_mm_set_ps(SIMDE_F32_ALL_SET, SIMDE_F32_ALL_SET, SIMDE_F32_ALL_SET, SIMDE_F32_ALL_SET);
  r = simde_mm_cmp_ps(a, b, SIMDE_CMP_NEQ_OQ);
  simde_assert_m128i_u32(simde_mm_castps_si128(r), ==, simde_mm_castps_si128(e));

  a = simde_mm_set_ps(SIMDE_FLOAT32_C(  241.76), SIMDE_FLOAT32_C(  236.50), SIMDE_FLOAT32_C(  831.59), SIMDE_FLOAT32_C( -144.41));
  b = simde_mm_set_ps(SIMDE_FLOAT32_C( -899.96), SIMDE_FLOAT32_C( -131.90), SIMDE_FLOAT32_C( -192.42), SIMDE_FLOAT32_C(  450.27));
  e = simde_mm_set_ps(SIMDE_F32_ALL_SET, SIMDE_F32_ALL_SET, SIMDE_F32_ALL_SET, SIMDE_FLOAT32_C(    0.00));
  r = simde_mm_cmp_ps(a, b, SIMDE_CMP_GE_OS);
  simde_assert_m128i_u32(simde_mm_castps_si128(r), ==, simde_mm_castps_si128(e));

  a = simde_mm_set_ps(SIMDE_FLOAT32_C( -203.58), SIMDE_FLOAT32_C( -605.68), SIMDE_FLOAT32_C(  670.89), SIMDE_FLOAT32_C(  -47.94));
  b = simde_mm_set_ps(SIMDE_FLOAT32_C(  952.52), SIMDE_FLOAT32_C(  790.50), SIMDE_FLOAT32_C( -574.64), SIMDE_FLOAT32_C(  891.61));
  e = simde_mm_set_ps(SIMDE_FLOAT32_C(    0.00), SIMDE_FLOAT32_C(    0.00), SIMDE_F32_ALL_SET, SIMDE_FLOAT32_C(    0.00));
  r = simde_mm_cmp_ps(a, b, SIMDE_CMP_GT_OS);
  simde_assert_m128i_u32(simde_mm_castps_si128(r), ==, simde_mm_castps_si128(e));

  a = simde_mm_set_ps(SIMDE_FLOAT32_C(  598.32), SIMDE_FLOAT32_C( -203.48), SIMDE_FLOAT32_C(  825.79), SIMDE_FLOAT32_C(  618.02));
  b = simde_mm_set_ps(SIMDE_FLOAT32_C(  823.42), SIMDE_FLOAT32_C(  557.19), SIMDE_FLOAT32_C( -969.07), SIMDE_FLOAT32_C(   94.87));
  e = simde_mm_set_ps(SIMDE_F32_ALL_SET, SIMDE_F32_ALL_SET, SIMDE_F32_ALL_SET, SIMDE_F32_ALL_SET);
  r = simde_mm_cmp_ps(a, b, SIMDE_CMP_TRUE_UQ);
  simde_assert_m128i_u32(simde_mm_castps_si128(r), ==, simde_mm_castps_si128(e));

  a = simde_mm_set_ps(SIMDE_FLOAT32_C( -576.38), SIMDE_FLOAT32_C( -929.43), SIMDE_FLOAT32_C(  533.57), SIMDE_FLOAT32_C( -129.85));
  b = simde_mm_set_ps(SIMDE_FLOAT32_C( -792.74), SIMDE_FLOAT32_C( -537.71), SIMDE_FLOAT32_C(  -20.65), SIMDE_FLOAT32_C(  249.94));
  e = simde_mm_set_ps(SIMDE_FLOAT32_C(    0.00), SIMDE_FLOAT32_C(    0.00), SIMDE_FLOAT32_C(    0.00), SIMDE_FLOAT32_C(    0.00));
  r = simde_mm_cmp_ps(a, b, SIMDE_CMP_EQ_OS);
  simde_assert_m128i_u32(simde_mm_castps_si128(r), ==, simde_mm_castps_si128(e));

  a = simde_mm_set_ps(SIMDE_FLOAT32_C(  545.05), SIMDE_FLOAT32_C( -368.18), SIMDE_FLOAT32_C( -221.86), SIMDE_FLOAT32_C(  -21.72));
  b = simde_mm_set_ps(SIMDE_FLOAT32_C(  521.14), SIMDE_FLOAT32_C(  669.26), SIMDE_FLOAT32_C( -763.27), SIMDE_FLOAT32_C(  590.72));
  e = simde_mm_set_ps(SIMDE_FLOAT32_C(    0.00), SIMDE_F32_ALL_SET, SIMDE_FLOAT32_C(    0.00), SIMDE_F32_ALL_SET);
  r = simde_mm_cmp_ps(a, b, SIMDE_CMP_LT_OQ);
  simde_assert_m128i_u32(simde_mm_castps_si128(r), ==, simde_mm_castps_si128(e));

  a = simde_mm_set_ps(SIMDE_FLOAT32_C(  763.29), SIMDE_FLOAT32_C(  255.26), SIMDE_FLOAT32_C(  981.60), SIMDE_FLOAT32_C(  404.33));
  b = simde_mm_set_ps(SIMDE_FLOAT32_C(  913.52), SIMDE_FLOAT32_C(  284.87), SIMDE_FLOAT32_C(  420.08), SIMDE_FLOAT32_C( -817.56));
  e = simde_mm_set_ps(SIMDE_F32_ALL_SET, SIMDE_F32_ALL_SET, SIMDE_FLOAT32_C(    0.00), SIMDE_FLOAT32_C(    0.00));
  r = simde_mm_cmp_ps(a, b, SIMDE_CMP_LE_OQ);
  simde_assert_m128i_u32(simde_mm_castps_si128(r), ==, simde_mm_castps_si128(e));

  a = simde_mm_set_ps(SIMDE_FLOAT32_C(  989.95), SIMDE_FLOAT32_C(  638.39), SIMDE_FLOAT32_C( -397.70), SIMDE_FLOAT32_C( -288.05));
  b = simde_mm_set_ps(SIMDE_FLOAT32_C(  358.68), SIMDE_FLOAT32_C( -151.14), SIMDE_FLOAT32_C(  886.12), SIMDE_FLOAT32_C( -860.69));
  e = simde_mm_set_ps(SIMDE_FLOAT32_C(    0.00), SIMDE_FLOAT32_C(    0.00), SIMDE_FLOAT32_C(    0.00), SIMDE_FLOAT32_C(    0.00));
  r = simde_mm_cmp_ps(a, b, SIMDE_CMP_UNORD_S);
  simde_assert_m128i_u32(simde_mm_castps_si128(r), ==, simde_mm_castps_si128(e));

  a = simde_mm_set_ps(SIMDE_FLOAT32_C(  995.87), SIMDE_FLOAT32_C( -552.98), SIMDE_FLOAT32_C( -836.61), SIMDE_FLOAT32_C(  490.77));
  b = simde_mm_set_ps(SIMDE_FLOAT32_C(  436.74), SIMDE_FLOAT32_C(  515.09), SIMDE_FLOAT32_C( -164.26), SIMDE_FLOAT32_C(   49.24));
  e = simde_mm_set_ps(SIMDE_F32_ALL_SET, SIMDE_F32_ALL_SET, SIMDE_F32_ALL_SET, SIMDE_F32_ALL_SET);
  r = simde_mm_cmp_ps(a, b, SIMDE_CMP_NEQ_US);
  simde_assert_m128i_u32(simde_mm_castps_si128(r), ==, simde_mm_castps_si128(e));

  a = simde_mm_set_ps(SIMDE_FLOAT32_C(  827.88), SIMDE_FLOAT32_C(  337.02), SIMDE_FLOAT32_C( -301.47), SIMDE_FLOAT32_C( -546.27));
  b = simde_mm_set_ps(SIMDE_FLOAT32_C(  388.16), SIMDE_FLOAT32_C( -352.07), SIMDE_FLOAT32_C( -527.92), SIMDE_FLOAT32_C(  674.15));
  e = simde_mm_set_ps(SIMDE_F32_ALL_SET, SIMDE_F32_ALL_SET, SIMDE_F32_ALL_SET, SIMDE_FLOAT32_C(    0.00));
  r = simde_mm_cmp_ps(a, b, SIMDE_CMP_NLT_UQ);
  simde_assert_m128i_u32(simde_mm_castps_si128(r), ==, simde_mm_castps_si128(e));

  a = simde_mm_set_ps(SIMDE_FLOAT32_C(  819.64), SIMDE_FLOAT32_C(   88.69), SIMDE_FLOAT32_C( -965.38), SIMDE_FLOAT32_C(  535.26));
  b = simde_mm_set_ps(SIMDE_FLOAT32_C( -769.63), SIMDE_FLOAT32_C(  452.84), SIMDE_FLOAT32_C( -471.48), SIMDE_FLOAT32_C(  287.79));
  e = simde_mm_set_ps(SIMDE_F32_ALL_SET, SIMDE_FLOAT32_C(    0.00), SIMDE_FLOAT32_C(    0.00), SIMDE_F32_ALL_SET);
  r = simde_mm_cmp_ps(a, b, SIMDE_CMP_NLE_UQ);
  simde_assert_m128i_u32(simde_mm_castps_si128(r), ==, simde_mm_castps_si128(e));

  a = simde_mm_set_ps(SIMDE_FLOAT32_C(  936.69), SIMDE_FLOAT32_C( -942.15), SIMDE_FLOAT32_C( -816.57), SIMDE_FLOAT32_C( -442.35));
  b = simde_mm_set_ps(SIMDE_FLOAT32_C( -647.50), SIMDE_FLOAT32_C( -658.30), SIMDE_FLOAT32_C(  279.90), SIMDE_FLOAT32_C( -609.51));
  e = simde_mm_set_ps(SIMDE_F32_ALL_SET, SIMDE_F32_ALL_SET, SIMDE_F32_ALL_SET, SIMDE_F32_ALL_SET);
  r = simde_mm_cmp_ps(a, b, SIMDE_CMP_ORD_S);
  simde_assert_m128i_u32(simde_mm_castps_si128(r), ==, simde_mm_castps_si128(e));

  a = simde_mm_set_ps(SIMDE_FLOAT32_C(   97.05), SIMDE_FLOAT32_C(  576.41), SIMDE_FLOAT32_C( -784.84), SIMDE_FLOAT32_C(  209.13));
  b = simde_mm_set_ps(SIMDE_FLOAT32_C(  856.70), SIMDE_FLOAT32_C( -622.84), SIMDE_FLOAT32_C( -415.55), SIMDE_FLOAT32_C(   89.79));
  e = simde_mm_set_ps(SIMDE_FLOAT32_C(    0.00), SIMDE_FLOAT32_C(    0.00), SIMDE_FLOAT32_C(    0.00), SIMDE_FLOAT32_C(    0.00));
  r = simde_mm_cmp_ps(a, b, SIMDE_CMP_EQ_US);
  simde_assert_m128i_u32(simde_mm_castps_si128(r), ==, simde_mm_castps_si128(e));

  a = simde_mm_set_ps(SIMDE_FLOAT32_C(  286.91), SIMDE_FLOAT32_C( -919.92), SIMDE_FLOAT32_C( -349.88), SIMDE_FLOAT32_C( -228.88));
  b = simde_mm_set_ps(SIMDE_FLOAT32_C( -295.09), SIMDE_FLOAT32_C(  514.22), SIMDE_FLOAT32_C(  562.09), SIMDE_FLOAT32_C(  891.91));
  e = simde_mm_set_ps(SIMDE_FLOAT32_C(    0.00), SIMDE_F32_ALL_SET, SIMDE_F32_ALL_SET, SIMDE_F32_ALL_SET);
  r = simde_mm_cmp_ps(a, b, SIMDE_CMP_NGE_UQ);
  simde_assert_m128i_u32(simde_mm_castps_si128(r), ==, simde_mm_castps_si128(e));

  a = simde_mm_set_ps(SIMDE_FLOAT32_C( -640.97), SIMDE_FLOAT32_C( -490.26), SIMDE_FLOAT32_C( -933.90), SIMDE_FLOAT32_C( -330.97));
  b = simde_mm_set_ps(SIMDE_FLOAT32_C(  534.02), SIMDE_FLOAT32_C( -107.29), SIMDE_FLOAT32_C( -715.08), SIMDE_FLOAT32_C(  503.15));
  e = simde_mm_set_ps(SIMDE_F32_ALL_SET, SIMDE_F32_ALL_SET, SIMDE_F32_ALL_SET, SIMDE_F32_ALL_SET);
  r = simde_mm_cmp_ps(a, b, SIMDE_CMP_NGT_UQ);
  simde_assert_m128i_u32(simde_mm_castps_si128(r), ==, simde_mm_castps_si128(e));

  a = simde_mm_set_ps(SIMDE_FLOAT32_C( -792.34), SIMDE_FLOAT32_C(  644.13), SIMDE_FLOAT32_C( -103.88), SIMDE_FLOAT32_C(  651.28));
  b = simde_mm_set_ps(SIMDE_FLOAT32_C(   95.97), SIMDE_FLOAT32_C(   33.42), SIMDE_FLOAT32_C( -634.97), SIMDE_FLOAT32_C(  883.69));
  e = simde_mm_set_ps(SIMDE_FLOAT32_C(    0.00), SIMDE_FLOAT32_C(    0.00), SIMDE_FLOAT32_C(    0.00), SIMDE_FLOAT32_C(    0.00));
  r = simde_mm_cmp_ps(a, b, SIMDE_CMP_FALSE_OS);
  simde_assert_m128i_u32(simde_mm_castps_si128(r), ==, simde_mm_castps_si128(e));

  a = simde_mm_set_ps(SIMDE_FLOAT32_C(  218.19), SIMDE_FLOAT32_C( -253.10), SIMDE_FLOAT32_C(  639.91), SIMDE_FLOAT32_C(  539.70));
  b = simde_mm_set_ps(SIMDE_FLOAT32_C(  363.48), SIMDE_FLOAT32_C( -215.54), SIMDE_FLOAT32_C( -953.32), SIMDE_FLOAT32_C(  216.26));
  e = simde_mm_set_ps(SIMDE_F32_ALL_SET, SIMDE_F32_ALL_SET, SIMDE_F32_ALL_SET, SIMDE_F32_ALL_SET);
  r = simde_mm_cmp_ps(a, b, SIMDE_CMP_NEQ_OS);
  simde_assert_m128i_u32(simde_mm_castps_si128(r), ==, simde_mm_castps_si128(e));

  a = simde_mm_set_ps(SIMDE_FLOAT32_C( -168.77), SIMDE_FLOAT32_C( -919.40), SIMDE_FLOAT32_C(  791.57), SIMDE_FLOAT32_C( -550.77));
  b = simde_mm_set_ps(SIMDE_FLOAT32_C(  879.65), SIMDE_FLOAT32_C(  140.25), SIMDE_FLOAT32_C( -548.43), SIMDE_FLOAT32_C( -209.64));
  e = simde_mm_set_ps(SIMDE_FLOAT32_C(    0.00), SIMDE_FLOAT32_C(    0.00), SIMDE_F32_ALL_SET, SIMDE_FLOAT32_C(    0.00));
  r = simde_mm_cmp_ps(a, b, SIMDE_CMP_GE_OQ);
  simde_assert_m128i_u32(simde_mm_castps_si128(r), ==, simde_mm_castps_si128(e));

  a = simde_mm_set_ps(SIMDE_FLOAT32_C( -239.98), SIMDE_FLOAT32_C( -569.53), SIMDE_FLOAT32_C(  225.34), SIMDE_FLOAT32_C( -242.34));
  b = simde_mm_set_ps(SIMDE_FLOAT32_C(  514.36), SIMDE_FLOAT32_C(  873.84), SIMDE_FLOAT32_C(  151.62), SIMDE_FLOAT32_C(  886.55));
  e = simde_mm_set_ps(SIMDE_FLOAT32_C(    0.00), SIMDE_FLOAT32_C(    0.00), SIMDE_F32_ALL_SET, SIMDE_FLOAT32_C(    0.00));
  r = simde_mm_cmp_ps(a, b, SIMDE_CMP_GT_OQ);
  simde_assert_m128i_u32(simde_mm_castps_si128(r), ==, simde_mm_castps_si128(e));

  a = simde_mm_set_ps(SIMDE_FLOAT32_C(  -63.94), SIMDE_FLOAT32_C(  491.29), SIMDE_FLOAT32_C( -755.45), SIMDE_FLOAT32_C(  869.26));
  b = simde_mm_set_ps(SIMDE_FLOAT32_C(  206.87), SIMDE_FLOAT32_C( -613.92), SIMDE_FLOAT32_C(  387.86), SIMDE_FLOAT32_C(  -36.43));
  e = simde_mm_set_ps(SIMDE_F32_ALL_SET, SIMDE_F32_ALL_SET, SIMDE_F32_ALL_SET, SIMDE_F32_ALL_SET);
  r = simde_mm_cmp_ps(a, b, SIMDE_CMP_TRUE_US);
  simde_assert_m128i_u32(simde_mm_castps_si128(r), ==, simde_mm_castps_si128(e));

  return MUNIT_OK;
}

static MunitResult
test_simde_mm_cmp_sd(const MunitParameter params[], void* data) {
  (void) params;
  (void) data;

  simde__m128d a, b, r, e;

  a = simde_mm_set_pd(SIMDE_FLOAT64_C(  107.30), SIMDE_FLOAT64_C( -206.83));
  b = simde_mm_set_pd(SIMDE_FLOAT64_C(  787.17), SIMDE_FLOAT64_C( -721.13));
  e = simde_mm_set_pd(SIMDE_FLOAT64_C(  107.30), SIMDE_FLOAT64_C(    0.00));
  r = simde_mm_cmp_sd(a, b, 0);
  simde_assert_m128d_equal(r, e);

  a = simde_mm_set_pd(SIMDE_FLOAT64_C(   33.46), SIMDE_FLOAT64_C(  248.77));
  b = simde_mm_set_pd(SIMDE_FLOAT64_C( -730.30), SIMDE_FLOAT64_C(  751.84));
  e = simde_mm_set_pd(SIMDE_FLOAT64_C(   33.46), SIMDE_F64_ALL_SET);
  r = simde_mm_cmp_sd(a, b, 1);
  simde_assert_m128i_u64(simde_mm_castpd_si128(r), ==, simde_mm_castpd_si128(e));

  a = simde_mm_set_pd(SIMDE_FLOAT64_C(  -53.40), SIMDE_FLOAT64_C(   23.60));
  b = simde_mm_set_pd(SIMDE_FLOAT64_C( -939.31), SIMDE_FLOAT64_C( -627.35));
  e = simde_mm_set_pd(SIMDE_FLOAT64_C(  -53.40), SIMDE_FLOAT64_C(    0.00));
  r = simde_mm_cmp_sd(a, b, 2);
  simde_assert_m128i_u64(simde_mm_castpd_si128(r), ==, simde_mm_castpd_si128(e));

  a = simde_mm_set_pd(SIMDE_FLOAT64_C( -636.30), SIMDE_FLOAT64_C( -129.84));
  b = simde_mm_set_pd(SIMDE_FLOAT64_C(  230.46), SIMDE_FLOAT64_C( -440.12));
  e = simde_mm_set_pd(SIMDE_FLOAT64_C( -636.30), SIMDE_FLOAT64_C(    0.00));
  r = simde_mm_cmp_sd(a, b, 3);
  simde_assert_m128i_u64(simde_mm_castpd_si128(r), ==, simde_mm_castpd_si128(e));

  a = simde_mm_set_pd(SIMDE_FLOAT64_C(  961.48), SIMDE_FLOAT64_C(  556.89));
  b = simde_mm_set_pd(SIMDE_FLOAT64_C(  374.50), SIMDE_FLOAT64_C(  904.56));
  e = simde_mm_set_pd(SIMDE_FLOAT64_C(  961.48), SIMDE_F64_ALL_SET);
  r = simde_mm_cmp_sd(a, b, 4);
  simde_assert_m128i_u64(simde_mm_castpd_si128(r), ==, simde_mm_castpd_si128(e));

  a = simde_mm_set_pd(SIMDE_FLOAT64_C( -605.79), SIMDE_FLOAT64_C( -288.15));
  b = simde_mm_set_pd(SIMDE_FLOAT64_C( -656.14), SIMDE_FLOAT64_C(  374.06));
  e = simde_mm_set_pd(SIMDE_FLOAT64_C( -605.79), SIMDE_FLOAT64_C(    0.00));
  r = simde_mm_cmp_sd(a, b, 5);
  simde_assert_m128i_u64(simde_mm_castpd_si128(r), ==, simde_mm_castpd_si128(e));

  a = simde_mm_set_pd(SIMDE_FLOAT64_C( -592.25), SIMDE_FLOAT64_C( -155.18));
  b = simde_mm_set_pd(SIMDE_FLOAT64_C( -130.80), SIMDE_FLOAT64_C(  432.83));
  e = simde_mm_set_pd(SIMDE_FLOAT64_C( -592.25), SIMDE_FLOAT64_C(    0.00));
  r = simde_mm_cmp_sd(a, b, 6);
  simde_assert_m128i_u64(simde_mm_castpd_si128(r), ==, simde_mm_castpd_si128(e));

  a = simde_mm_set_pd(SIMDE_FLOAT64_C( -431.55), SIMDE_FLOAT64_C(  636.53));
  b = simde_mm_set_pd(SIMDE_FLOAT64_C( -452.34), SIMDE_FLOAT64_C( -728.36));
  e = simde_mm_set_pd(SIMDE_FLOAT64_C( -431.55), SIMDE_F64_ALL_SET);
  r = simde_mm_cmp_sd(a, b, 7);
  simde_assert_m128i_u64(simde_mm_castpd_si128(r), ==, simde_mm_castpd_si128(e));

  a = simde_mm_set_pd(SIMDE_FLOAT64_C( -183.31), SIMDE_FLOAT64_C( -243.73));
  b = simde_mm_set_pd(SIMDE_FLOAT64_C(  442.30), SIMDE_FLOAT64_C(  450.60));
  e = simde_mm_set_pd(SIMDE_FLOAT64_C( -183.31), SIMDE_FLOAT64_C(    0.00));
  r = simde_mm_cmp_sd(a, b, 8);
  simde_assert_m128i_u64(simde_mm_castpd_si128(r), ==, simde_mm_castpd_si128(e));

  a = simde_mm_set_pd(SIMDE_FLOAT64_C( -210.29), SIMDE_FLOAT64_C(  -50.46));
  b = simde_mm_set_pd(SIMDE_FLOAT64_C( -734.21), SIMDE_FLOAT64_C(  273.75));
  e = simde_mm_set_pd(SIMDE_FLOAT64_C( -210.29), SIMDE_F64_ALL_SET);
  r = simde_mm_cmp_sd(a, b, 9);
  simde_assert_m128i_u64(simde_mm_castpd_si128(r), ==, simde_mm_castpd_si128(e));

  a = simde_mm_set_pd(SIMDE_FLOAT64_C( -186.57), SIMDE_FLOAT64_C( -822.86));
  b = simde_mm_set_pd(SIMDE_FLOAT64_C( -462.18), SIMDE_FLOAT64_C( -425.13));
  e = simde_mm_set_pd(SIMDE_FLOAT64_C( -186.57), SIMDE_F64_ALL_SET);
  r = simde_mm_cmp_sd(a, b, 10);
  simde_assert_m128i_u64(simde_mm_castpd_si128(r), ==, simde_mm_castpd_si128(e));

  a = simde_mm_set_pd(SIMDE_FLOAT64_C(  968.62), SIMDE_FLOAT64_C( -745.37));
  b = simde_mm_set_pd(SIMDE_FLOAT64_C( -464.28), SIMDE_FLOAT64_C(  713.42));
  e = simde_mm_set_pd(SIMDE_FLOAT64_C(  968.62), SIMDE_FLOAT64_C(    0.00));
  r = simde_mm_cmp_sd(a, b, 11);
  simde_assert_m128i_u64(simde_mm_castpd_si128(r), ==, simde_mm_castpd_si128(e));

  a = simde_mm_set_pd(SIMDE_FLOAT64_C(  671.94), SIMDE_FLOAT64_C( -405.59));
  b = simde_mm_set_pd(SIMDE_FLOAT64_C( -842.74), SIMDE_FLOAT64_C( -483.02));
  e = simde_mm_set_pd(SIMDE_FLOAT64_C(  671.94), SIMDE_F64_ALL_SET);
  r = simde_mm_cmp_sd(a, b, 12);
  simde_assert_m128i_u64(simde_mm_castpd_si128(r), ==, simde_mm_castpd_si128(e));

  a = simde_mm_set_pd(SIMDE_FLOAT64_C( -228.63), SIMDE_FLOAT64_C(  298.91));
  b = simde_mm_set_pd(SIMDE_FLOAT64_C( -708.14), SIMDE_FLOAT64_C(  189.31));
  e = simde_mm_set_pd(SIMDE_FLOAT64_C( -228.63), SIMDE_F64_ALL_SET);
  r = simde_mm_cmp_sd(a, b, 13);
  simde_assert_m128i_u64(simde_mm_castpd_si128(r), ==, simde_mm_castpd_si128(e));

  a = simde_mm_set_pd(SIMDE_FLOAT64_C( -797.77), SIMDE_FLOAT64_C( -286.96));
  b = simde_mm_set_pd(SIMDE_FLOAT64_C(  288.87), SIMDE_FLOAT64_C(  398.76));
  e = simde_mm_set_pd(SIMDE_FLOAT64_C( -797.77), SIMDE_FLOAT64_C(    0.00));
  r = simde_mm_cmp_sd(a, b, 14);
  simde_assert_m128i_u64(simde_mm_castpd_si128(r), ==, simde_mm_castpd_si128(e));

  a = simde_mm_set_pd(SIMDE_FLOAT64_C( -248.44), SIMDE_FLOAT64_C(  191.43));
  b = simde_mm_set_pd(SIMDE_FLOAT64_C(  602.04), SIMDE_FLOAT64_C(  999.35));
  e = simde_mm_set_pd(SIMDE_FLOAT64_C( -248.44), SIMDE_F64_ALL_SET);
  r = simde_mm_cmp_sd(a, b, 15);
  simde_assert_m128i_u64(simde_mm_castpd_si128(r), ==, simde_mm_castpd_si128(e));

  a = simde_mm_set_pd(SIMDE_FLOAT64_C( -614.65), SIMDE_FLOAT64_C(  963.28));
  b = simde_mm_set_pd(SIMDE_FLOAT64_C( -385.61), SIMDE_FLOAT64_C(  770.12));
  e = simde_mm_set_pd(SIMDE_FLOAT64_C( -614.65), SIMDE_FLOAT64_C(    0.00));
  r = simde_mm_cmp_sd(a, b, 16);
  simde_assert_m128i_u64(simde_mm_castpd_si128(r), ==, simde_mm_castpd_si128(e));

  a = simde_mm_set_pd(SIMDE_FLOAT64_C( -717.70), SIMDE_FLOAT64_C(  750.92));
  b = simde_mm_set_pd(SIMDE_FLOAT64_C(  618.97), SIMDE_FLOAT64_C(  676.03));
  e = simde_mm_set_pd(SIMDE_FLOAT64_C( -717.70), SIMDE_FLOAT64_C(    0.00));
  r = simde_mm_cmp_sd(a, b, 17);
  simde_assert_m128i_u64(simde_mm_castpd_si128(r), ==, simde_mm_castpd_si128(e));

  a = simde_mm_set_pd(SIMDE_FLOAT64_C(  561.50), SIMDE_FLOAT64_C(  549.62));
  b = simde_mm_set_pd(SIMDE_FLOAT64_C( -454.02), SIMDE_FLOAT64_C( -961.18));
  e = simde_mm_set_pd(SIMDE_FLOAT64_C(  561.50), SIMDE_FLOAT64_C(    0.00));
  r = simde_mm_cmp_sd(a, b, 18);
  simde_assert_m128i_u64(simde_mm_castpd_si128(r), ==, simde_mm_castpd_si128(e));

  a = simde_mm_set_pd(SIMDE_FLOAT64_C( -480.89), SIMDE_FLOAT64_C(  -68.38));
  b = simde_mm_set_pd(SIMDE_FLOAT64_C(  293.48), SIMDE_FLOAT64_C(  459.12));
  e = simde_mm_set_pd(SIMDE_FLOAT64_C( -480.89), SIMDE_FLOAT64_C(    0.00));
  r = simde_mm_cmp_sd(a, b, 19);
  simde_assert_m128i_u64(simde_mm_castpd_si128(r), ==, simde_mm_castpd_si128(e));

  a = simde_mm_set_pd(SIMDE_FLOAT64_C( -600.32), SIMDE_FLOAT64_C( -105.54));
  b = simde_mm_set_pd(SIMDE_FLOAT64_C( -623.63), SIMDE_FLOAT64_C(  235.12));
  e = simde_mm_set_pd(SIMDE_FLOAT64_C( -600.32), SIMDE_F64_ALL_SET);
  r = simde_mm_cmp_sd(a, b, 20);
  simde_assert_m128i_u64(simde_mm_castpd_si128(r), ==, simde_mm_castpd_si128(e));

  a = simde_mm_set_pd(SIMDE_FLOAT64_C(  548.84), SIMDE_FLOAT64_C(  411.69));
  b = simde_mm_set_pd(SIMDE_FLOAT64_C(  824.49), SIMDE_FLOAT64_C( -866.20));
  e = simde_mm_set_pd(SIMDE_FLOAT64_C(  548.84), SIMDE_F64_ALL_SET);
  r = simde_mm_cmp_sd(a, b, 21);
  simde_assert_m128i_u64(simde_mm_castpd_si128(r), ==, simde_mm_castpd_si128(e));

  a = simde_mm_set_pd(SIMDE_FLOAT64_C(  201.44), SIMDE_FLOAT64_C(  276.75));
  b = simde_mm_set_pd(SIMDE_FLOAT64_C( -301.93), SIMDE_FLOAT64_C( -238.56));
  e = simde_mm_set_pd(SIMDE_FLOAT64_C(  201.44), SIMDE_F64_ALL_SET);
  r = simde_mm_cmp_sd(a, b, 22);
  simde_assert_m128i_u64(simde_mm_castpd_si128(r), ==, simde_mm_castpd_si128(e));

  a = simde_mm_set_pd(SIMDE_FLOAT64_C(  250.23), SIMDE_FLOAT64_C( -604.81));
  b = simde_mm_set_pd(SIMDE_FLOAT64_C(  557.49), SIMDE_FLOAT64_C(  137.99));
  e = simde_mm_set_pd(SIMDE_FLOAT64_C(  250.23), SIMDE_F64_ALL_SET);
  r = simde_mm_cmp_sd(a, b, 23);
  simde_assert_m128i_u64(simde_mm_castpd_si128(r), ==, simde_mm_castpd_si128(e));

  a = simde_mm_set_pd(SIMDE_FLOAT64_C( -235.15), SIMDE_FLOAT64_C( -121.76));
  b = simde_mm_set_pd(SIMDE_FLOAT64_C( -394.35), SIMDE_FLOAT64_C(  272.69));
  e = simde_mm_set_pd(SIMDE_FLOAT64_C( -235.15), SIMDE_FLOAT64_C(    0.00));
  r = simde_mm_cmp_sd(a, b, 24);
  simde_assert_m128i_u64(simde_mm_castpd_si128(r), ==, simde_mm_castpd_si128(e));

  a = simde_mm_set_pd(SIMDE_FLOAT64_C(  119.18), SIMDE_FLOAT64_C(  423.89));
  b = simde_mm_set_pd(SIMDE_FLOAT64_C(  610.02), SIMDE_FLOAT64_C( -437.27));
  e = simde_mm_set_pd(SIMDE_FLOAT64_C(  119.18), SIMDE_FLOAT64_C(    0.00));
  r = simde_mm_cmp_sd(a, b, 25);
  simde_assert_m128i_u64(simde_mm_castpd_si128(r), ==, simde_mm_castpd_si128(e));

  a = simde_mm_set_pd(SIMDE_FLOAT64_C( -156.34), SIMDE_FLOAT64_C( -571.13));
  b = simde_mm_set_pd(SIMDE_FLOAT64_C( -665.54), SIMDE_FLOAT64_C(  -18.98));
  e = simde_mm_set_pd(SIMDE_FLOAT64_C( -156.34), SIMDE_F64_ALL_SET);
  r = simde_mm_cmp_sd(a, b, 26);
  simde_assert_m128i_u64(simde_mm_castpd_si128(r), ==, simde_mm_castpd_si128(e));

  a = simde_mm_set_pd(SIMDE_FLOAT64_C(  685.87), SIMDE_FLOAT64_C( -600.86));
  b = simde_mm_set_pd(SIMDE_FLOAT64_C( -804.08), SIMDE_FLOAT64_C( -631.16));
  e = simde_mm_set_pd(SIMDE_FLOAT64_C(  685.87), SIMDE_FLOAT64_C(    0.00));
  r = simde_mm_cmp_sd(a, b, 27);
  simde_assert_m128i_u64(simde_mm_castpd_si128(r), ==, simde_mm_castpd_si128(e));

  a = simde_mm_set_pd(SIMDE_FLOAT64_C(  959.19), SIMDE_FLOAT64_C( -478.47));
  b = simde_mm_set_pd(SIMDE_FLOAT64_C( -520.61), SIMDE_FLOAT64_C( -214.50));
  e = simde_mm_set_pd(SIMDE_FLOAT64_C(  959.19), SIMDE_F64_ALL_SET);
  r = simde_mm_cmp_sd(a, b, 28);
  simde_assert_m128i_u64(simde_mm_castpd_si128(r), ==, simde_mm_castpd_si128(e));

  a = simde_mm_set_pd(SIMDE_FLOAT64_C( -527.73), SIMDE_FLOAT64_C( -211.69));
  b = simde_mm_set_pd(SIMDE_FLOAT64_C(  356.74), SIMDE_FLOAT64_C(  955.71));
  e = simde_mm_set_pd(SIMDE_FLOAT64_C( -527.73), SIMDE_FLOAT64_C(    0.00));
  r = simde_mm_cmp_sd(a, b, 29);
  simde_assert_m128i_u64(simde_mm_castpd_si128(r), ==, simde_mm_castpd_si128(e));

  a = simde_mm_set_pd(SIMDE_FLOAT64_C( -426.25), SIMDE_FLOAT64_C( -493.55));
  b = simde_mm_set_pd(SIMDE_FLOAT64_C(  886.66), SIMDE_FLOAT64_C(  569.52));
  e = simde_mm_set_pd(SIMDE_FLOAT64_C( -426.25), SIMDE_FLOAT64_C(    0.00));
  r = simde_mm_cmp_sd(a, b, 30);
  simde_assert_m128i_u64(simde_mm_castpd_si128(r), ==, simde_mm_castpd_si128(e));

  a = simde_mm_set_pd(SIMDE_FLOAT64_C(  981.35), SIMDE_FLOAT64_C( -586.10));
  b = simde_mm_set_pd(SIMDE_FLOAT64_C(  775.81), SIMDE_FLOAT64_C(  631.37));
  e = simde_mm_set_pd(SIMDE_FLOAT64_C(  981.35), SIMDE_F64_ALL_SET);
  r = simde_mm_cmp_sd(a, b, 31);
  simde_assert_m128i_u64(simde_mm_castpd_si128(r), ==, simde_mm_castpd_si128(e));

  return MUNIT_OK;
}

static MunitResult
test_simde_mm_cmp_ss(const MunitParameter params[], void* data) {
  (void) params;
  (void) data;

  simde__m128 a, b, r, e;

  a = simde_mm_set_ps(SIMDE_FLOAT32_C(   29.86), SIMDE_FLOAT32_C( -506.56), SIMDE_FLOAT32_C(   52.70), SIMDE_FLOAT32_C( -451.19));
  b = simde_mm_set_ps(SIMDE_FLOAT32_C( -773.77), SIMDE_FLOAT32_C(  947.93), SIMDE_FLOAT32_C( -234.67), SIMDE_FLOAT32_C( -847.97));
  e = simde_mm_move_ss(simde_mm_set_ps(SIMDE_FLOAT32_C(   29.86), SIMDE_FLOAT32_C( -506.56), SIMDE_FLOAT32_C(   52.70), SIMDE_FLOAT32_C(    0.00)), simde_mm_setzero_ps());
  r = simde_mm_cmp_ss(a, b, 0);
  simde_assert_m128i_u32(simde_mm_castps_si128(r), ==, simde_mm_castps_si128(e));

  a = simde_mm_set_ps(SIMDE_FLOAT32_C( -133.43), SIMDE_FLOAT32_C(  949.13), SIMDE_FLOAT32_C(  326.28), SIMDE_FLOAT32_C(  158.71));
  b = simde_mm_set_ps(SIMDE_FLOAT32_C(  684.48), SIMDE_FLOAT32_C(  677.57), SIMDE_FLOAT32_C( -960.66), SIMDE_FLOAT32_C( -282.67));
  e = simde_mm_move_ss(simde_mm_set_ps(SIMDE_FLOAT32_C( -133.43), SIMDE_FLOAT32_C(  949.13), SIMDE_FLOAT32_C(  326.28), SIMDE_FLOAT32_C(    0.00)), simde_mm_setzero_ps());
  r = simde_mm_cmp_ss(a, b, 1);
  simde_assert_m128i_u32(simde_mm_castps_si128(r), ==, simde_mm_castps_si128(e));

  a = simde_mm_set_ps(SIMDE_FLOAT32_C(  193.40), SIMDE_FLOAT32_C(  779.62), SIMDE_FLOAT32_C( -982.70), SIMDE_FLOAT32_C(  733.89));
  b = simde_mm_set_ps(SIMDE_FLOAT32_C(  820.93), SIMDE_FLOAT32_C(   29.11), SIMDE_FLOAT32_C( -999.26), SIMDE_FLOAT32_C(   78.74));
  e = simde_mm_move_ss(simde_mm_set_ps(SIMDE_FLOAT32_C(  193.40), SIMDE_FLOAT32_C(  779.62), SIMDE_FLOAT32_C( -982.70), SIMDE_FLOAT32_C(    0.00)), simde_mm_setzero_ps());
  r = simde_mm_cmp_ss(a, b, 2);
  simde_assert_m128i_u32(simde_mm_castps_si128(r), ==, simde_mm_castps_si128(e));

  a = simde_mm_set_ps(SIMDE_FLOAT32_C(  253.28), SIMDE_FLOAT32_C(  166.31), SIMDE_FLOAT32_C(  346.10), SIMDE_FLOAT32_C(  502.59));
  b = simde_mm_set_ps(SIMDE_FLOAT32_C(  807.03), SIMDE_FLOAT32_C(  802.13), SIMDE_FLOAT32_C(  411.74), SIMDE_FLOAT32_C(  596.93));
  e = simde_mm_move_ss(simde_mm_set_ps(SIMDE_FLOAT32_C(  253.28), SIMDE_FLOAT32_C(  166.31), SIMDE_FLOAT32_C(  346.10), SIMDE_FLOAT32_C(    0.00)), simde_mm_setzero_ps());
  r = simde_mm_cmp_ss(a, b, 3);
  simde_assert_m128i_u32(simde_mm_castps_si128(r), ==, simde_mm_castps_si128(e));

  a = simde_mm_set_ps(SIMDE_FLOAT32_C(  820.59), SIMDE_FLOAT32_C(  257.56), SIMDE_FLOAT32_C( -468.51), SIMDE_FLOAT32_C( -573.74));
  b = simde_mm_set_ps(SIMDE_FLOAT32_C( -952.67), SIMDE_FLOAT32_C( -547.39), SIMDE_FLOAT32_C(   82.21), SIMDE_FLOAT32_C(   55.32));
  e = simde_mm_move_ss(simde_mm_set_ps(SIMDE_FLOAT32_C(  820.59), SIMDE_FLOAT32_C(  257.56), SIMDE_FLOAT32_C( -468.51), SIMDE_FLOAT32_C( -573.74)), simde_mm_setone_ps());
  r = simde_mm_cmp_ss(a, b, 4);
  simde_assert_m128i_u32(simde_mm_castps_si128(r), ==, simde_mm_castps_si128(e));

  a = simde_mm_set_ps(SIMDE_FLOAT32_C( -856.96), SIMDE_FLOAT32_C(  380.95), SIMDE_FLOAT32_C(  354.16), SIMDE_FLOAT32_C(  933.34));
  b = simde_mm_set_ps(SIMDE_FLOAT32_C(  937.78), SIMDE_FLOAT32_C( -846.91), SIMDE_FLOAT32_C(  481.96), SIMDE_FLOAT32_C( -401.55));
  e = simde_mm_move_ss(simde_mm_set_ps(SIMDE_FLOAT32_C( -856.96), SIMDE_FLOAT32_C(  380.95), SIMDE_FLOAT32_C(  354.16), SIMDE_FLOAT32_C(     0.0)), simde_mm_setone_ps());
  r = simde_mm_cmp_ss(a, b, 5);
  simde_assert_m128i_u32(simde_mm_castps_si128(r), ==, simde_mm_castps_si128(e));

  a = simde_mm_set_ps(SIMDE_FLOAT32_C(  701.49), SIMDE_FLOAT32_C(  203.70), SIMDE_FLOAT32_C( -473.49), SIMDE_FLOAT32_C(  919.68));
  b = simde_mm_set_ps(SIMDE_FLOAT32_C(  917.48), SIMDE_FLOAT32_C(  496.48), SIMDE_FLOAT32_C( -380.99), SIMDE_FLOAT32_C( -612.04));
  e = simde_mm_move_ss(simde_mm_set_ps(SIMDE_FLOAT32_C(  701.49), SIMDE_FLOAT32_C(  203.70), SIMDE_FLOAT32_C( -473.49), SIMDE_FLOAT32_C(     0.0)), simde_mm_setone_ps());
  r = simde_mm_cmp_ss(a, b, 6);
  simde_assert_m128i_u32(simde_mm_castps_si128(r), ==, simde_mm_castps_si128(e));

  a = simde_mm_set_ps(SIMDE_FLOAT32_C( -495.27), SIMDE_FLOAT32_C(    2.61), SIMDE_FLOAT32_C(  190.46), SIMDE_FLOAT32_C( -489.47));
  b = simde_mm_set_ps(SIMDE_FLOAT32_C(  733.40), SIMDE_FLOAT32_C( -262.53), SIMDE_FLOAT32_C( -250.54), SIMDE_FLOAT32_C(  753.56));
  e = simde_mm_move_ss(simde_mm_set_ps(SIMDE_FLOAT32_C( -495.27), SIMDE_FLOAT32_C(    2.61), SIMDE_FLOAT32_C(  190.46), SIMDE_FLOAT32_C(     0.0)), simde_mm_setone_ps());
  r = simde_mm_cmp_ss(a, b, 7);
  simde_assert_m128i_u32(simde_mm_castps_si128(r), ==, simde_mm_castps_si128(e));

  a = simde_mm_set_ps(SIMDE_FLOAT32_C( -295.58), SIMDE_FLOAT32_C(  686.48), SIMDE_FLOAT32_C( -715.68), SIMDE_FLOAT32_C( -678.55));
  b = simde_mm_set_ps(SIMDE_FLOAT32_C(  -64.78), SIMDE_FLOAT32_C( -994.32), SIMDE_FLOAT32_C(  819.61), SIMDE_FLOAT32_C( -435.68));
  e = simde_mm_move_ss(simde_mm_set_ps(SIMDE_FLOAT32_C( -295.58), SIMDE_FLOAT32_C(  686.48), SIMDE_FLOAT32_C( -715.68), SIMDE_FLOAT32_C(    0.00)), simde_mm_setzero_ps());
  r = simde_mm_cmp_ss(a, b, 8);
  simde_assert_m128i_u32(simde_mm_castps_si128(r), ==, simde_mm_castps_si128(e));

  a = simde_mm_set_ps(SIMDE_FLOAT32_C( -446.36), SIMDE_FLOAT32_C( -630.25), SIMDE_FLOAT32_C(  895.61), SIMDE_FLOAT32_C( -359.83));
  b = simde_mm_set_ps(SIMDE_FLOAT32_C( -712.74), SIMDE_FLOAT32_C( -683.20), SIMDE_FLOAT32_C( -684.03), SIMDE_FLOAT32_C(  476.51));
  e = simde_mm_move_ss(simde_mm_set_ps(SIMDE_FLOAT32_C( -446.36), SIMDE_FLOAT32_C( -630.25), SIMDE_FLOAT32_C(  895.61), SIMDE_FLOAT32_C(     0.0)), simde_mm_setone_ps());
  r = simde_mm_cmp_ss(a, b, 9);
  simde_assert_m128i_u32(simde_mm_castps_si128(r), ==, simde_mm_castps_si128(e));

  a = simde_mm_set_ps(SIMDE_FLOAT32_C(  453.59), SIMDE_FLOAT32_C( -704.68), SIMDE_FLOAT32_C(  968.54), SIMDE_FLOAT32_C(  -73.76));
  b = simde_mm_set_ps(SIMDE_FLOAT32_C( -793.56), SIMDE_FLOAT32_C( -626.26), SIMDE_FLOAT32_C(  371.33), SIMDE_FLOAT32_C(  945.10));
  e = simde_mm_move_ss(simde_mm_set_ps(SIMDE_FLOAT32_C(  453.59), SIMDE_FLOAT32_C( -704.68), SIMDE_FLOAT32_C(  968.54), SIMDE_FLOAT32_C(     0.0)), simde_mm_setone_ps());
  r = simde_mm_cmp_ss(a, b, 10);
  simde_assert_m128i_u32(simde_mm_castps_si128(r), ==, simde_mm_castps_si128(e));

  a = simde_mm_set_ps(SIMDE_FLOAT32_C(  747.32), SIMDE_FLOAT32_C(  722.71), SIMDE_FLOAT32_C(   10.11), SIMDE_FLOAT32_C( -589.46));
  b = simde_mm_set_ps(SIMDE_FLOAT32_C( -358.96), SIMDE_FLOAT32_C( -216.71), SIMDE_FLOAT32_C( -367.08), SIMDE_FLOAT32_C(  571.81));
  e = simde_mm_move_ss(simde_mm_set_ps(SIMDE_FLOAT32_C(  747.32), SIMDE_FLOAT32_C(  722.71), SIMDE_FLOAT32_C(   10.11), SIMDE_FLOAT32_C( -589.46)), simde_mm_setzero_ps());
  r = simde_mm_cmp_ss(a, b, 11);
  simde_assert_m128i_u32(simde_mm_castps_si128(r), ==, simde_mm_castps_si128(e));

  a = simde_mm_set_ps(SIMDE_FLOAT32_C( -393.04), SIMDE_FLOAT32_C( -521.21), SIMDE_FLOAT32_C(  315.85), SIMDE_FLOAT32_C(  101.30));
  b = simde_mm_set_ps(SIMDE_FLOAT32_C( -254.13), SIMDE_FLOAT32_C(  380.76), SIMDE_FLOAT32_C(  862.95), SIMDE_FLOAT32_C( -994.97));
  e = simde_mm_move_ss(simde_mm_set_ps(SIMDE_FLOAT32_C( -393.04), SIMDE_FLOAT32_C( -521.21), SIMDE_FLOAT32_C(  315.85), SIMDE_FLOAT32_C(     0.0)), simde_mm_setone_ps());
  r = simde_mm_cmp_ss(a, b, 12);
  simde_assert_m128i_u32(simde_mm_castps_si128(r), ==, simde_mm_castps_si128(e));

  a = simde_mm_set_ps(SIMDE_FLOAT32_C( -429.51), SIMDE_FLOAT32_C(  950.04), SIMDE_FLOAT32_C(  770.94), SIMDE_FLOAT32_C( -853.08));
  b = simde_mm_set_ps(SIMDE_FLOAT32_C(  178.64), SIMDE_FLOAT32_C(  -50.79), SIMDE_FLOAT32_C(  741.69), SIMDE_FLOAT32_C( -786.81));
  e = simde_mm_move_ss(simde_mm_set_ps(SIMDE_FLOAT32_C( -429.51), SIMDE_FLOAT32_C(  950.04), SIMDE_FLOAT32_C(  770.94), SIMDE_FLOAT32_C(    0.00)), simde_mm_setzero_ps());
  r = simde_mm_cmp_ss(a, b, 13);
  simde_assert_m128i_u32(simde_mm_castps_si128(r), ==, simde_mm_castps_si128(e));

  a = simde_mm_set_ps(SIMDE_FLOAT32_C(  499.30), SIMDE_FLOAT32_C(  807.95), SIMDE_FLOAT32_C( -410.68), SIMDE_FLOAT32_C(  505.23));
  b = simde_mm_set_ps(SIMDE_FLOAT32_C( -114.66), SIMDE_FLOAT32_C(  865.01), SIMDE_FLOAT32_C( -665.39), SIMDE_FLOAT32_C(  342.00));
  e = simde_mm_move_ss(simde_mm_set_ps(SIMDE_FLOAT32_C(  499.30), SIMDE_FLOAT32_C(  807.95), SIMDE_FLOAT32_C( -410.68), SIMDE_FLOAT32_C(     0.0)), simde_mm_setone_ps());
  r = simde_mm_cmp_ss(a, b, 14);
  simde_assert_m128i_u32(simde_mm_castps_si128(r), ==, simde_mm_castps_si128(e));

  a = simde_mm_set_ps(SIMDE_FLOAT32_C(  744.11), SIMDE_FLOAT32_C(  103.80), SIMDE_FLOAT32_C(  230.08), SIMDE_FLOAT32_C( -784.93));
  b = simde_mm_set_ps(SIMDE_FLOAT32_C( -640.30), SIMDE_FLOAT32_C(  690.88), SIMDE_FLOAT32_C( -782.01), SIMDE_FLOAT32_C( -779.01));
  e = simde_mm_move_ss(simde_mm_set_ps(SIMDE_FLOAT32_C(  744.11), SIMDE_FLOAT32_C(  103.80), SIMDE_FLOAT32_C(  230.08), SIMDE_FLOAT32_C(     0.0)), simde_mm_setone_ps());
  r = simde_mm_cmp_ss(a, b, 15);
  simde_assert_m128i_u32(simde_mm_castps_si128(r), ==, simde_mm_castps_si128(e));

  a = simde_mm_set_ps(SIMDE_FLOAT32_C(  937.00), SIMDE_FLOAT32_C( -237.56), SIMDE_FLOAT32_C(  614.04), SIMDE_FLOAT32_C( -552.02));
  b = simde_mm_set_ps(SIMDE_FLOAT32_C(  636.71), SIMDE_FLOAT32_C(  821.24), SIMDE_FLOAT32_C(  385.34), SIMDE_FLOAT32_C( -655.54));
  e = simde_mm_move_ss(simde_mm_set_ps(SIMDE_FLOAT32_C(  937.00), SIMDE_FLOAT32_C( -237.56), SIMDE_FLOAT32_C(  614.04), SIMDE_FLOAT32_C(    0.00)), simde_mm_setzero_ps());
  r = simde_mm_cmp_ss(a, b, 16);
  simde_assert_m128i_u32(simde_mm_castps_si128(r), ==, simde_mm_castps_si128(e));

  a = simde_mm_set_ps(SIMDE_FLOAT32_C( -840.84), SIMDE_FLOAT32_C( -184.65), SIMDE_FLOAT32_C(  856.01), SIMDE_FLOAT32_C(  182.80));
  b = simde_mm_set_ps(SIMDE_FLOAT32_C(  -54.26), SIMDE_FLOAT32_C(  831.01), SIMDE_FLOAT32_C( -693.60), SIMDE_FLOAT32_C( -149.67));
  e = simde_mm_move_ss(simde_mm_set_ps(SIMDE_FLOAT32_C( -840.84), SIMDE_FLOAT32_C( -184.65), SIMDE_FLOAT32_C(  856.01), SIMDE_FLOAT32_C(    0.00)), simde_mm_setzero_ps());
  r = simde_mm_cmp_ss(a, b, 17);
  simde_assert_m128i_u32(simde_mm_castps_si128(r), ==, simde_mm_castps_si128(e));

  a = simde_mm_set_ps(SIMDE_FLOAT32_C(  422.72), SIMDE_FLOAT32_C( -740.98), SIMDE_FLOAT32_C( -971.04), SIMDE_FLOAT32_C(   90.38));
  b = simde_mm_set_ps(SIMDE_FLOAT32_C(  787.23), SIMDE_FLOAT32_C( -946.13), SIMDE_FLOAT32_C(  562.60), SIMDE_FLOAT32_C(   34.39));
  e = simde_mm_move_ss(simde_mm_set_ps(SIMDE_FLOAT32_C(  422.72), SIMDE_FLOAT32_C( -740.98), SIMDE_FLOAT32_C( -971.04), SIMDE_FLOAT32_C(    0.00)), simde_mm_setzero_ps());
  r = simde_mm_cmp_ss(a, b, 18);
  simde_assert_m128i_u32(simde_mm_castps_si128(r), ==, simde_mm_castps_si128(e));

  a = simde_mm_set_ps(SIMDE_FLOAT32_C(  379.97), SIMDE_FLOAT32_C(  252.47), SIMDE_FLOAT32_C(  573.41), SIMDE_FLOAT32_C(  371.64));
  b = simde_mm_set_ps(SIMDE_FLOAT32_C(   86.67), SIMDE_FLOAT32_C(  230.06), SIMDE_FLOAT32_C(  816.36), SIMDE_FLOAT32_C( -574.41));
  e = simde_mm_move_ss(simde_mm_set_ps(SIMDE_FLOAT32_C(  379.97), SIMDE_FLOAT32_C(  252.47), SIMDE_FLOAT32_C(  573.41), SIMDE_FLOAT32_C(    0.00)), simde_mm_setzero_ps());
  r = simde_mm_cmp_ss(a, b, 19);
  simde_assert_m128i_u32(simde_mm_castps_si128(r), ==, simde_mm_castps_si128(e));

  a = simde_mm_set_ps(SIMDE_FLOAT32_C( -387.90), SIMDE_FLOAT32_C( -409.94), SIMDE_FLOAT32_C(  339.05), SIMDE_FLOAT32_C(  567.23));
  b = simde_mm_set_ps(SIMDE_FLOAT32_C(  548.12), SIMDE_FLOAT32_C(  482.27), SIMDE_FLOAT32_C( -877.01), SIMDE_FLOAT32_C(  105.90));
  e = simde_mm_move_ss(simde_mm_set_ps(SIMDE_FLOAT32_C( -387.90), SIMDE_FLOAT32_C( -409.94), SIMDE_FLOAT32_C(  339.05), SIMDE_FLOAT32_C(     0.0)), simde_mm_setone_ps());
  r = simde_mm_cmp_ss(a, b, 20);
  simde_assert_m128i_u32(simde_mm_castps_si128(r), ==, simde_mm_castps_si128(e));

  a = simde_mm_set_ps(SIMDE_FLOAT32_C(  443.93), SIMDE_FLOAT32_C(  879.02), SIMDE_FLOAT32_C(  280.77), SIMDE_FLOAT32_C(  215.63));
  b = simde_mm_set_ps(SIMDE_FLOAT32_C(  858.68), SIMDE_FLOAT32_C(  507.37), SIMDE_FLOAT32_C(  274.86), SIMDE_FLOAT32_C( -935.31));
  e = simde_mm_move_ss(simde_mm_set_ps(SIMDE_FLOAT32_C(  443.93), SIMDE_FLOAT32_C(  879.02), SIMDE_FLOAT32_C(  280.77), SIMDE_FLOAT32_C(     0.0)), simde_mm_setone_ps());
  r = simde_mm_cmp_ss(a, b, 21);
  simde_assert_m128i_u32(simde_mm_castps_si128(r), ==, simde_mm_castps_si128(e));

  a = simde_mm_set_ps(SIMDE_FLOAT32_C(  417.98), SIMDE_FLOAT32_C(  304.47), SIMDE_FLOAT32_C( -370.04), SIMDE_FLOAT32_C(  620.00));
  b = simde_mm_set_ps(SIMDE_FLOAT32_C( -491.67), SIMDE_FLOAT32_C(  756.54), SIMDE_FLOAT32_C( -538.71), SIMDE_FLOAT32_C( -880.53));
  e = simde_mm_move_ss(simde_mm_set_ps(SIMDE_FLOAT32_C(  417.98), SIMDE_FLOAT32_C(  304.47), SIMDE_FLOAT32_C( -370.04), SIMDE_FLOAT32_C(     0.0)), simde_mm_setone_ps());
  r = simde_mm_cmp_ss(a, b, 22);
  simde_assert_m128i_u32(simde_mm_castps_si128(r), ==, simde_mm_castps_si128(e));

  a = simde_mm_set_ps(SIMDE_FLOAT32_C( -778.82), SIMDE_FLOAT32_C( -277.37), SIMDE_FLOAT32_C( -561.10), SIMDE_FLOAT32_C(  913.75));
  b = simde_mm_set_ps(SIMDE_FLOAT32_C( -799.75), SIMDE_FLOAT32_C(  322.89), SIMDE_FLOAT32_C(  168.49), SIMDE_FLOAT32_C( -586.31));
  e = simde_mm_move_ss(simde_mm_set_ps(SIMDE_FLOAT32_C( -778.82), SIMDE_FLOAT32_C( -277.37), SIMDE_FLOAT32_C( -561.10), SIMDE_FLOAT32_C(     0.0)), simde_mm_setone_ps());
  r = simde_mm_cmp_ss(a, b, 23);
  simde_assert_m128i_u32(simde_mm_castps_si128(r), ==, simde_mm_castps_si128(e));

  a = simde_mm_set_ps(SIMDE_FLOAT32_C(   19.63), SIMDE_FLOAT32_C( -796.59), SIMDE_FLOAT32_C(  829.80), SIMDE_FLOAT32_C(  577.01));
  b = simde_mm_set_ps(SIMDE_FLOAT32_C(  825.83), SIMDE_FLOAT32_C( -702.38), SIMDE_FLOAT32_C(  909.63), SIMDE_FLOAT32_C( -668.68));
  e = simde_mm_move_ss(simde_mm_set_ps(SIMDE_FLOAT32_C(   19.63), SIMDE_FLOAT32_C( -796.59), SIMDE_FLOAT32_C(  829.80), SIMDE_FLOAT32_C(    0.00)), simde_mm_setzero_ps());
  r = simde_mm_cmp_ss(a, b, 24);
  simde_assert_m128i_u32(simde_mm_castps_si128(r), ==, simde_mm_castps_si128(e));

  a = simde_mm_set_ps(SIMDE_FLOAT32_C( -935.55), SIMDE_FLOAT32_C( -906.06), SIMDE_FLOAT32_C(   23.18), SIMDE_FLOAT32_C( -374.29));
  b = simde_mm_set_ps(SIMDE_FLOAT32_C(  903.69), SIMDE_FLOAT32_C( -930.74), SIMDE_FLOAT32_C( -354.90), SIMDE_FLOAT32_C( -304.33));
  e = simde_mm_move_ss(simde_mm_set_ps(SIMDE_FLOAT32_C( -935.55), SIMDE_FLOAT32_C( -906.06), SIMDE_FLOAT32_C(   23.18), SIMDE_FLOAT32_C(     0.0)), simde_mm_setone_ps());
  r = simde_mm_cmp_ss(a, b, 25);
  simde_assert_m128i_u32(simde_mm_castps_si128(r), ==, simde_mm_castps_si128(e));

  a = simde_mm_set_ps(SIMDE_FLOAT32_C( -730.13), SIMDE_FLOAT32_C( -258.50), SIMDE_FLOAT32_C( -873.85), SIMDE_FLOAT32_C( -348.94));
  b = simde_mm_set_ps(SIMDE_FLOAT32_C(   29.53), SIMDE_FLOAT32_C(  827.18), SIMDE_FLOAT32_C(  334.24), SIMDE_FLOAT32_C( -491.97));
  e = simde_mm_move_ss(simde_mm_set_ps(SIMDE_FLOAT32_C( -730.13), SIMDE_FLOAT32_C( -258.50), SIMDE_FLOAT32_C( -873.85), SIMDE_FLOAT32_C(    0.00)), simde_mm_setzero_ps());
  r = simde_mm_cmp_ss(a, b, 26);
  simde_assert_m128i_u32(simde_mm_castps_si128(r), ==, simde_mm_castps_si128(e));

  a = simde_mm_set_ps(SIMDE_FLOAT32_C( -381.04), SIMDE_FLOAT32_C(  669.32), SIMDE_FLOAT32_C( -574.70), SIMDE_FLOAT32_C(  440.24));
  b = simde_mm_set_ps(SIMDE_FLOAT32_C( -837.63), SIMDE_FLOAT32_C( -877.92), SIMDE_FLOAT32_C( -226.69), SIMDE_FLOAT32_C( -557.27));
  e = simde_mm_move_ss(simde_mm_set_ps(SIMDE_FLOAT32_C( -381.04), SIMDE_FLOAT32_C(  669.32), SIMDE_FLOAT32_C( -574.70), SIMDE_FLOAT32_C(    0.00)), simde_mm_setzero_ps());
  r = simde_mm_cmp_ss(a, b, 27);
  simde_assert_m128i_u32(simde_mm_castps_si128(r), ==, simde_mm_castps_si128(e));

  a = simde_mm_set_ps(SIMDE_FLOAT32_C(  239.21), SIMDE_FLOAT32_C(  527.22), SIMDE_FLOAT32_C(  489.56), SIMDE_FLOAT32_C(  238.84));
  b = simde_mm_set_ps(SIMDE_FLOAT32_C( -364.20), SIMDE_FLOAT32_C(  722.98), SIMDE_FLOAT32_C(  475.77), SIMDE_FLOAT32_C( -967.04));
  e = simde_mm_move_ss(simde_mm_set_ps(SIMDE_FLOAT32_C(  239.21), SIMDE_FLOAT32_C(  527.22), SIMDE_FLOAT32_C(  489.56), SIMDE_FLOAT32_C(     0.0)), simde_mm_setone_ps());
  r = simde_mm_cmp_ss(a, b, 28);
  simde_assert_m128i_u32(simde_mm_castps_si128(r), ==, simde_mm_castps_si128(e));

  a = simde_mm_set_ps(SIMDE_FLOAT32_C( -308.58), SIMDE_FLOAT32_C( -108.66), SIMDE_FLOAT32_C(  857.88), SIMDE_FLOAT32_C( -131.87));
  b = simde_mm_set_ps(SIMDE_FLOAT32_C( -505.11), SIMDE_FLOAT32_C( -213.47), SIMDE_FLOAT32_C(   71.14), SIMDE_FLOAT32_C( -330.60));
  e = simde_mm_move_ss(simde_mm_set_ps(SIMDE_FLOAT32_C( -308.58), SIMDE_FLOAT32_C( -108.66), SIMDE_FLOAT32_C(  857.88), SIMDE_FLOAT32_C(     0.0)), simde_mm_setone_ps());
  r = simde_mm_cmp_ss(a, b, 29);
  simde_assert_m128i_u32(simde_mm_castps_si128(r), ==, simde_mm_castps_si128(e));

  a = simde_mm_set_ps(SIMDE_FLOAT32_C( -236.42), SIMDE_FLOAT32_C(  925.60), SIMDE_FLOAT32_C(  252.25), SIMDE_FLOAT32_C( -546.68));
  b = simde_mm_set_ps(SIMDE_FLOAT32_C(   67.98), SIMDE_FLOAT32_C( -613.65), SIMDE_FLOAT32_C( -165.27), SIMDE_FLOAT32_C(  109.49));
  e = simde_mm_move_ss(simde_mm_set_ps(SIMDE_FLOAT32_C( -236.42), SIMDE_FLOAT32_C(  925.60), SIMDE_FLOAT32_C(  252.25), SIMDE_FLOAT32_C(    0.00)), simde_mm_setzero_ps());
  r = simde_mm_cmp_ss(a, b, 30);
  simde_assert_m128i_u32(simde_mm_castps_si128(r), ==, simde_mm_castps_si128(e));

  a = simde_mm_set_ps(SIMDE_FLOAT32_C( -851.42), SIMDE_FLOAT32_C(  716.28), SIMDE_FLOAT32_C(  257.21), SIMDE_FLOAT32_C(  191.16));
  b = simde_mm_set_ps(SIMDE_FLOAT32_C( -758.42), SIMDE_FLOAT32_C(  731.61), SIMDE_FLOAT32_C(   23.45), SIMDE_FLOAT32_C(  503.57));
  e = simde_mm_move_ss(simde_mm_set_ps(SIMDE_FLOAT32_C( -851.42), SIMDE_FLOAT32_C(  716.28), SIMDE_FLOAT32_C(  257.21), SIMDE_FLOAT32_C(     0.0)), simde_mm_setone_ps());
  r = simde_mm_cmp_ss(a, b, 31);
  simde_assert_m128i_u32(simde_mm_castps_si128(r), ==, simde_mm_castps_si128(e));

  return MUNIT_OK;
}

static MunitResult
test_simde_mm256_cmp_pd(const MunitParameter params[], void* data) {
  (void) params;
  (void) data;

  simde__m256d a, b, r, e;

  a = simde_mm256_set_pd(SIMDE_FLOAT64_C( -357.57), SIMDE_FLOAT64_C(  765.93),
                         SIMDE_FLOAT64_C( -550.14), SIMDE_FLOAT64_C(  -22.41));
  b = simde_mm256_set_pd(SIMDE_FLOAT64_C(  868.56), SIMDE_FLOAT64_C(  688.68),
                         SIMDE_FLOAT64_C( -724.59), SIMDE_FLOAT64_C(  334.75));
  e = simde_mm256_set_pd(SIMDE_FLOAT64_C(    0.00), SIMDE_FLOAT64_C(    0.00),
                         SIMDE_FLOAT64_C(    0.00), SIMDE_FLOAT64_C(    0.00));
  r = simde_mm256_cmp_pd(a, b, 0);
  simde_assert_m256i_equal(simde_mm256_castpd_si256(r), simde_mm256_castpd_si256(e));

  a = simde_mm256_set_pd(SIMDE_FLOAT64_C(  -54.73), SIMDE_FLOAT64_C(   28.08),
                         SIMDE_FLOAT64_C(   97.90), SIMDE_FLOAT64_C(  892.29));
  b = simde_mm256_set_pd(SIMDE_FLOAT64_C( -838.35), SIMDE_FLOAT64_C(  389.60),
                         SIMDE_FLOAT64_C( -784.06), SIMDE_FLOAT64_C( -852.24));
  e = simde_mm256_set_pd(SIMDE_FLOAT64_C(    0.00), SIMDE_F64_ALL_SET,
                         SIMDE_FLOAT64_C(    0.00), SIMDE_FLOAT64_C(    0.00));
  r = simde_mm256_cmp_pd(a, b, 1);
  simde_assert_m256i_equal(simde_mm256_castpd_si256(r), simde_mm256_castpd_si256(e));

  a = simde_mm256_set_pd(SIMDE_FLOAT64_C( -763.82), SIMDE_FLOAT64_C( -666.98),
                         SIMDE_FLOAT64_C(   95.45), SIMDE_FLOAT64_C(  511.10));
  b = simde_mm256_set_pd(SIMDE_FLOAT64_C(   72.91), SIMDE_FLOAT64_C(  842.59),
                         SIMDE_FLOAT64_C( -301.64), SIMDE_FLOAT64_C(  977.39));
  e = simde_mm256_set_pd(SIMDE_F64_ALL_SET, SIMDE_F64_ALL_SET,
                         SIMDE_FLOAT64_C(    0.00), SIMDE_F64_ALL_SET);
  r = simde_mm256_cmp_pd(a, b, 2);
  simde_assert_m256i_equal(simde_mm256_castpd_si256(r), simde_mm256_castpd_si256(e));

  a = simde_mm256_set_pd(SIMDE_FLOAT64_C( -891.91), SIMDE_FLOAT64_C( -127.40),
                         SIMDE_FLOAT64_C(  463.49), SIMDE_FLOAT64_C(  177.91));
  b = simde_mm256_set_pd(SIMDE_FLOAT64_C( -341.50), SIMDE_FLOAT64_C(  153.72),
                         SIMDE_FLOAT64_C(  151.04), SIMDE_FLOAT64_C( -348.13));
  e = simde_mm256_set_pd(SIMDE_FLOAT64_C(    0.00), SIMDE_FLOAT64_C(    0.00),
                         SIMDE_FLOAT64_C(    0.00), SIMDE_FLOAT64_C(    0.00));
  r = simde_mm256_cmp_pd(a, b, 3);
  simde_assert_m256i_equal(simde_mm256_castpd_si256(r), simde_mm256_castpd_si256(e));

  a = simde_mm256_set_pd(SIMDE_FLOAT64_C(  100.63), SIMDE_FLOAT64_C(  228.90),
                         SIMDE_FLOAT64_C( -642.19), SIMDE_FLOAT64_C( -977.08));
  b = simde_mm256_set_pd(SIMDE_FLOAT64_C(  565.32), SIMDE_FLOAT64_C( -745.60),
                         SIMDE_FLOAT64_C( -937.14), SIMDE_FLOAT64_C( -396.84));
  e = simde_mm256_set_pd(SIMDE_F64_ALL_SET, SIMDE_F64_ALL_SET,
                         SIMDE_F64_ALL_SET, SIMDE_F64_ALL_SET);
  r = simde_mm256_cmp_pd(a, b, 4);
  simde_assert_m256i_equal(simde_mm256_castpd_si256(r), simde_mm256_castpd_si256(e));

  a = simde_mm256_set_pd(SIMDE_FLOAT64_C( -698.69), SIMDE_FLOAT64_C(  381.53),
                         SIMDE_FLOAT64_C( -995.38), SIMDE_FLOAT64_C(  904.84));
  b = simde_mm256_set_pd(SIMDE_FLOAT64_C(  610.68), SIMDE_FLOAT64_C(  607.60),
                         SIMDE_FLOAT64_C(  346.14), SIMDE_FLOAT64_C( -567.77));
  e = simde_mm256_set_pd(SIMDE_FLOAT64_C(    0.00), SIMDE_FLOAT64_C(    0.00),
                         SIMDE_FLOAT64_C(    0.00), SIMDE_F64_ALL_SET);
  r = simde_mm256_cmp_pd(a, b, 5);
  simde_assert_m256i_equal(simde_mm256_castpd_si256(r), simde_mm256_castpd_si256(e));

  a = simde_mm256_set_pd(SIMDE_FLOAT64_C(  -32.88), SIMDE_FLOAT64_C(  456.08),
                         SIMDE_FLOAT64_C( -158.08), SIMDE_FLOAT64_C( -924.19));
  b = simde_mm256_set_pd(SIMDE_FLOAT64_C(  -46.81), SIMDE_FLOAT64_C( -380.35),
                         SIMDE_FLOAT64_C(  820.23), SIMDE_FLOAT64_C( -250.91));
  e = simde_mm256_set_pd(SIMDE_F64_ALL_SET, SIMDE_F64_ALL_SET,
                         SIMDE_FLOAT64_C(    0.00), SIMDE_FLOAT64_C(    0.00));
  r = simde_mm256_cmp_pd(a, b, 6);
  simde_assert_m256i_equal(simde_mm256_castpd_si256(r), simde_mm256_castpd_si256(e));

  a = simde_mm256_set_pd(SIMDE_FLOAT64_C( -875.29), SIMDE_FLOAT64_C(   57.11),
                         SIMDE_FLOAT64_C(  260.25), SIMDE_FLOAT64_C(  164.20));
  b = simde_mm256_set_pd(SIMDE_FLOAT64_C(  715.03), SIMDE_FLOAT64_C(  526.68),
                         SIMDE_FLOAT64_C(  724.10), SIMDE_FLOAT64_C( -661.45));
  e = simde_mm256_set_pd(SIMDE_F64_ALL_SET, SIMDE_F64_ALL_SET,
                         SIMDE_F64_ALL_SET, SIMDE_F64_ALL_SET);
  r = simde_mm256_cmp_pd(a, b, 7);
  simde_assert_m256i_equal(simde_mm256_castpd_si256(r), simde_mm256_castpd_si256(e));

  a = simde_mm256_set_pd(SIMDE_FLOAT64_C(  -59.93), SIMDE_FLOAT64_C(  531.74),
                         SIMDE_FLOAT64_C(  694.87), SIMDE_FLOAT64_C(  114.93));
  b = simde_mm256_set_pd(SIMDE_FLOAT64_C(  415.34), SIMDE_FLOAT64_C(  611.46),
                         SIMDE_FLOAT64_C( -279.38), SIMDE_FLOAT64_C(  402.62));
  e = simde_mm256_set_pd(SIMDE_FLOAT64_C(    0.00), SIMDE_FLOAT64_C(    0.00),
                         SIMDE_FLOAT64_C(    0.00), SIMDE_FLOAT64_C(    0.00));
  r = simde_mm256_cmp_pd(a, b, 8);
  simde_assert_m256i_equal(simde_mm256_castpd_si256(r), simde_mm256_castpd_si256(e));

  a = simde_mm256_set_pd(SIMDE_FLOAT64_C(  414.18), SIMDE_FLOAT64_C( -763.39),
                         SIMDE_FLOAT64_C(  386.06), SIMDE_FLOAT64_C(  874.65));
  b = simde_mm256_set_pd(SIMDE_FLOAT64_C(  544.80), SIMDE_FLOAT64_C(  381.68),
                         SIMDE_FLOAT64_C(  466.15), SIMDE_FLOAT64_C( -212.81));
  e = simde_mm256_set_pd(SIMDE_F64_ALL_SET, SIMDE_F64_ALL_SET,
                         SIMDE_F64_ALL_SET, SIMDE_FLOAT64_C(    0.00));
  r = simde_mm256_cmp_pd(a, b, 9);
  simde_assert_m256i_equal(simde_mm256_castpd_si256(r), simde_mm256_castpd_si256(e));

  a = simde_mm256_set_pd(SIMDE_FLOAT64_C(  970.77), SIMDE_FLOAT64_C( -757.81),
                         SIMDE_FLOAT64_C(  907.57), SIMDE_FLOAT64_C(  981.95));
  b = simde_mm256_set_pd(SIMDE_FLOAT64_C(  537.33), SIMDE_FLOAT64_C( -552.73),
                         SIMDE_FLOAT64_C( -335.84), SIMDE_FLOAT64_C(  263.81));
  e = simde_mm256_set_pd(SIMDE_FLOAT64_C(    0.00), SIMDE_F64_ALL_SET,
                         SIMDE_FLOAT64_C(    0.00), SIMDE_FLOAT64_C(    0.00));
  r = simde_mm256_cmp_pd(a, b, 10);
  simde_assert_m256i_equal(simde_mm256_castpd_si256(r), simde_mm256_castpd_si256(e));

  a = simde_mm256_set_pd(SIMDE_FLOAT64_C(  792.31), SIMDE_FLOAT64_C(  400.04),
                         SIMDE_FLOAT64_C( -788.48), SIMDE_FLOAT64_C(  167.61));
  b = simde_mm256_set_pd(SIMDE_FLOAT64_C(  212.33), SIMDE_FLOAT64_C(  296.89),
                         SIMDE_FLOAT64_C(  622.33), SIMDE_FLOAT64_C( -766.53));
  e = simde_mm256_set_pd(SIMDE_FLOAT64_C(    0.00), SIMDE_FLOAT64_C(    0.00),
                         SIMDE_FLOAT64_C(    0.00), SIMDE_FLOAT64_C(    0.00));
  r = simde_mm256_cmp_pd(a, b, 11);
  simde_assert_m256i_equal(simde_mm256_castpd_si256(r), simde_mm256_castpd_si256(e));

  a = simde_mm256_set_pd(SIMDE_FLOAT64_C(  758.22), SIMDE_FLOAT64_C( -663.32),
                         SIMDE_FLOAT64_C( -999.81), SIMDE_FLOAT64_C(  133.54));
  b = simde_mm256_set_pd(SIMDE_FLOAT64_C( -236.40), SIMDE_FLOAT64_C(  458.49),
                         SIMDE_FLOAT64_C( -796.87), SIMDE_FLOAT64_C(  971.44));
  e = simde_mm256_set_pd(SIMDE_F64_ALL_SET, SIMDE_F64_ALL_SET,
                         SIMDE_F64_ALL_SET, SIMDE_F64_ALL_SET);
  r = simde_mm256_cmp_pd(a, b, 12);
  simde_assert_m256i_equal(simde_mm256_castpd_si256(r), simde_mm256_castpd_si256(e));

  a = simde_mm256_set_pd(SIMDE_FLOAT64_C( -918.24), SIMDE_FLOAT64_C( -553.29),
                         SIMDE_FLOAT64_C(  709.03), SIMDE_FLOAT64_C(  -42.30));
  b = simde_mm256_set_pd(SIMDE_FLOAT64_C( -249.29), SIMDE_FLOAT64_C( -863.89),
                         SIMDE_FLOAT64_C(  838.41), SIMDE_FLOAT64_C( -285.41));
  e = simde_mm256_set_pd(SIMDE_FLOAT64_C(    0.00), SIMDE_F64_ALL_SET,
                         SIMDE_FLOAT64_C(    0.00), SIMDE_F64_ALL_SET);
  r = simde_mm256_cmp_pd(a, b, 13);
  simde_assert_m256i_equal(simde_mm256_castpd_si256(r), simde_mm256_castpd_si256(e));

  a = simde_mm256_set_pd(SIMDE_FLOAT64_C( -668.93), SIMDE_FLOAT64_C( -420.18),
                         SIMDE_FLOAT64_C(  785.36), SIMDE_FLOAT64_C( -788.63));
  b = simde_mm256_set_pd(SIMDE_FLOAT64_C(  111.55), SIMDE_FLOAT64_C( -222.13),
                         SIMDE_FLOAT64_C( -579.35), SIMDE_FLOAT64_C( -996.45));
  e = simde_mm256_set_pd(SIMDE_FLOAT64_C(    0.00), SIMDE_FLOAT64_C(    0.00),
                         SIMDE_F64_ALL_SET, SIMDE_F64_ALL_SET);
  r = simde_mm256_cmp_pd(a, b, 14);
  simde_assert_m256i_equal(simde_mm256_castpd_si256(r), simde_mm256_castpd_si256(e));

  a = simde_mm256_set_pd(SIMDE_FLOAT64_C(  841.84), SIMDE_FLOAT64_C( -686.81),
                         SIMDE_FLOAT64_C( -199.31), SIMDE_FLOAT64_C(  982.01));
  b = simde_mm256_set_pd(SIMDE_FLOAT64_C(  421.52), SIMDE_FLOAT64_C(  488.69),
                         SIMDE_FLOAT64_C(  995.06), SIMDE_FLOAT64_C( -730.80));
  e = simde_mm256_set_pd(SIMDE_F64_ALL_SET, SIMDE_F64_ALL_SET,
                         SIMDE_F64_ALL_SET, SIMDE_F64_ALL_SET);
  r = simde_mm256_cmp_pd(a, b, 15);
  simde_assert_m256i_equal(simde_mm256_castpd_si256(r), simde_mm256_castpd_si256(e));

  a = simde_mm256_set_pd(SIMDE_FLOAT64_C(  -95.24), SIMDE_FLOAT64_C(  253.40),
                         SIMDE_FLOAT64_C( -815.08), SIMDE_FLOAT64_C(  358.42));
  b = simde_mm256_set_pd(SIMDE_FLOAT64_C( -399.53), SIMDE_FLOAT64_C( -710.61),
                         SIMDE_FLOAT64_C( -422.64), SIMDE_FLOAT64_C( -148.83));
  e = simde_mm256_set_pd(SIMDE_FLOAT64_C(    0.00), SIMDE_FLOAT64_C(    0.00),
                         SIMDE_FLOAT64_C(    0.00), SIMDE_FLOAT64_C(    0.00));
  r = simde_mm256_cmp_pd(a, b, 16);
  simde_assert_m256i_equal(simde_mm256_castpd_si256(r), simde_mm256_castpd_si256(e));

  a = simde_mm256_set_pd(SIMDE_FLOAT64_C(   77.77), SIMDE_FLOAT64_C(  698.58),
                         SIMDE_FLOAT64_C(  -27.60), SIMDE_FLOAT64_C(  435.81));
  b = simde_mm256_set_pd(SIMDE_FLOAT64_C( -150.12), SIMDE_FLOAT64_C( -751.03),
                         SIMDE_FLOAT64_C( -597.97), SIMDE_FLOAT64_C( -937.82));
  e = simde_mm256_set_pd(SIMDE_FLOAT64_C(    0.00), SIMDE_FLOAT64_C(    0.00),
                         SIMDE_FLOAT64_C(    0.00), SIMDE_FLOAT64_C(    0.00));
  r = simde_mm256_cmp_pd(a, b, 17);
  simde_assert_m256i_equal(simde_mm256_castpd_si256(r), simde_mm256_castpd_si256(e));

  a = simde_mm256_set_pd(SIMDE_FLOAT64_C( -838.78), SIMDE_FLOAT64_C(   93.35),
                         SIMDE_FLOAT64_C( -825.83), SIMDE_FLOAT64_C( -323.02));
  b = simde_mm256_set_pd(SIMDE_FLOAT64_C( -282.39), SIMDE_FLOAT64_C(  572.90),
                         SIMDE_FLOAT64_C( -581.23), SIMDE_FLOAT64_C(   32.08));
  e = simde_mm256_set_pd(SIMDE_F64_ALL_SET, SIMDE_F64_ALL_SET,
                         SIMDE_F64_ALL_SET, SIMDE_F64_ALL_SET);
  r = simde_mm256_cmp_pd(a, b, 18);
  simde_assert_m256i_equal(simde_mm256_castpd_si256(r), simde_mm256_castpd_si256(e));

  a = simde_mm256_set_pd(SIMDE_FLOAT64_C( -807.33), SIMDE_FLOAT64_C(  664.63),
                         SIMDE_FLOAT64_C(  982.61), SIMDE_FLOAT64_C(   63.27));
  b = simde_mm256_set_pd(SIMDE_FLOAT64_C(  946.39), SIMDE_FLOAT64_C(  207.32),
                         SIMDE_FLOAT64_C(   -9.66), SIMDE_FLOAT64_C(   11.76));
  e = simde_mm256_set_pd(SIMDE_FLOAT64_C(    0.00), SIMDE_FLOAT64_C(    0.00),
                         SIMDE_FLOAT64_C(    0.00), SIMDE_FLOAT64_C(    0.00));
  r = simde_mm256_cmp_pd(a, b, 19);
  simde_assert_m256i_equal(simde_mm256_castpd_si256(r), simde_mm256_castpd_si256(e));

  a = simde_mm256_set_pd(SIMDE_FLOAT64_C( -738.69), SIMDE_FLOAT64_C( -322.11),
                         SIMDE_FLOAT64_C( -163.93), SIMDE_FLOAT64_C( -138.57));
  b = simde_mm256_set_pd(SIMDE_FLOAT64_C(  684.55), SIMDE_FLOAT64_C( -319.23),
                         SIMDE_FLOAT64_C(  930.19), SIMDE_FLOAT64_C(  517.01));
  e = simde_mm256_set_pd(SIMDE_F64_ALL_SET, SIMDE_F64_ALL_SET,
                         SIMDE_F64_ALL_SET, SIMDE_F64_ALL_SET);
  r = simde_mm256_cmp_pd(a, b, 20);
  simde_assert_m256i_equal(simde_mm256_castpd_si256(r), simde_mm256_castpd_si256(e));

  a = simde_mm256_set_pd(SIMDE_FLOAT64_C(  -76.84), SIMDE_FLOAT64_C(  457.06),
                         SIMDE_FLOAT64_C(  575.12), SIMDE_FLOAT64_C(  845.68));
  b = simde_mm256_set_pd(SIMDE_FLOAT64_C(  233.22), SIMDE_FLOAT64_C( -237.00),
                         SIMDE_FLOAT64_C( -964.93), SIMDE_FLOAT64_C(  750.37));
  e = simde_mm256_set_pd(SIMDE_FLOAT64_C(    0.00), SIMDE_F64_ALL_SET,
                         SIMDE_F64_ALL_SET, SIMDE_F64_ALL_SET);
  r = simde_mm256_cmp_pd(a, b, 21);
  simde_assert_m256i_equal(simde_mm256_castpd_si256(r), simde_mm256_castpd_si256(e));

  a = simde_mm256_set_pd(SIMDE_FLOAT64_C(  199.98), SIMDE_FLOAT64_C(  741.05),
                         SIMDE_FLOAT64_C( -723.44), SIMDE_FLOAT64_C(  323.27));
  b = simde_mm256_set_pd(SIMDE_FLOAT64_C(  103.44), SIMDE_FLOAT64_C( -854.52),
                         SIMDE_FLOAT64_C(  244.92), SIMDE_FLOAT64_C(  486.47));
  e = simde_mm256_set_pd(SIMDE_F64_ALL_SET, SIMDE_F64_ALL_SET,
                         SIMDE_FLOAT64_C(    0.00), SIMDE_FLOAT64_C(    0.00));
  r = simde_mm256_cmp_pd(a, b, 22);
  simde_assert_m256i_equal(simde_mm256_castpd_si256(r), simde_mm256_castpd_si256(e));

  a = simde_mm256_set_pd(SIMDE_FLOAT64_C( -576.37), SIMDE_FLOAT64_C(  750.85),
                         SIMDE_FLOAT64_C(  434.13), SIMDE_FLOAT64_C(  344.29));
  b = simde_mm256_set_pd(SIMDE_FLOAT64_C( -968.83), SIMDE_FLOAT64_C(  577.41),
                         SIMDE_FLOAT64_C(  995.59), SIMDE_FLOAT64_C(  750.10));
  e = simde_mm256_set_pd(SIMDE_F64_ALL_SET, SIMDE_F64_ALL_SET,
                         SIMDE_F64_ALL_SET, SIMDE_F64_ALL_SET);
  r = simde_mm256_cmp_pd(a, b, 23);
  simde_assert_m256i_equal(simde_mm256_castpd_si256(r), simde_mm256_castpd_si256(e));

  a = simde_mm256_set_pd(SIMDE_FLOAT64_C(  526.25), SIMDE_FLOAT64_C(  -57.74),
                         SIMDE_FLOAT64_C( -432.94), SIMDE_FLOAT64_C(  882.68));
  b = simde_mm256_set_pd(SIMDE_FLOAT64_C( -495.53), SIMDE_FLOAT64_C( -602.01),
                         SIMDE_FLOAT64_C( -925.63), SIMDE_FLOAT64_C(  123.17));
  e = simde_mm256_set_pd(SIMDE_FLOAT64_C(    0.00), SIMDE_FLOAT64_C(    0.00),
                         SIMDE_FLOAT64_C(    0.00), SIMDE_FLOAT64_C(    0.00));
  r = simde_mm256_cmp_pd(a, b, 24);
  simde_assert_m256i_equal(simde_mm256_castpd_si256(r), simde_mm256_castpd_si256(e));

  a = simde_mm256_set_pd(SIMDE_FLOAT64_C( -567.21), SIMDE_FLOAT64_C(  600.16),
                         SIMDE_FLOAT64_C( -766.87), SIMDE_FLOAT64_C(   11.16));
  b = simde_mm256_set_pd(SIMDE_FLOAT64_C(  695.58), SIMDE_FLOAT64_C(  482.48),
                         SIMDE_FLOAT64_C(  350.48), SIMDE_FLOAT64_C( -969.97));
  e = simde_mm256_set_pd(SIMDE_F64_ALL_SET, SIMDE_FLOAT64_C(    0.00),
                         SIMDE_F64_ALL_SET, SIMDE_FLOAT64_C(    0.00));
  r = simde_mm256_cmp_pd(a, b, 25);
  simde_assert_m256i_equal(simde_mm256_castpd_si256(r), simde_mm256_castpd_si256(e));

  a = simde_mm256_set_pd(SIMDE_FLOAT64_C(  -85.80), SIMDE_FLOAT64_C(  500.17),
                         SIMDE_FLOAT64_C(  916.37), SIMDE_FLOAT64_C(  398.15));
  b = simde_mm256_set_pd(SIMDE_FLOAT64_C(  745.00), SIMDE_FLOAT64_C( -144.13),
                         SIMDE_FLOAT64_C( -516.66), SIMDE_FLOAT64_C(  995.75));
  e = simde_mm256_set_pd(SIMDE_F64_ALL_SET, SIMDE_FLOAT64_C(    0.00),
                         SIMDE_FLOAT64_C(    0.00), SIMDE_F64_ALL_SET);
  r = simde_mm256_cmp_pd(a, b, 26);
  simde_assert_m256i_equal(simde_mm256_castpd_si256(r), simde_mm256_castpd_si256(e));

  a = simde_mm256_set_pd(SIMDE_FLOAT64_C(  546.73), SIMDE_FLOAT64_C( -603.02),
                         SIMDE_FLOAT64_C( -971.83), SIMDE_FLOAT64_C(  389.90));
  b = simde_mm256_set_pd(SIMDE_FLOAT64_C(  776.68), SIMDE_FLOAT64_C( -130.82),
                         SIMDE_FLOAT64_C(  580.30), SIMDE_FLOAT64_C(  704.29));
  e = simde_mm256_set_pd(SIMDE_FLOAT64_C(    0.00), SIMDE_FLOAT64_C(    0.00),
                         SIMDE_FLOAT64_C(    0.00), SIMDE_FLOAT64_C(    0.00));
  r = simde_mm256_cmp_pd(a, b, 27);
  simde_assert_m256i_equal(simde_mm256_castpd_si256(r), simde_mm256_castpd_si256(e));

  a = simde_mm256_set_pd(SIMDE_FLOAT64_C( -164.05), SIMDE_FLOAT64_C(  409.22),
                         SIMDE_FLOAT64_C( -602.22), SIMDE_FLOAT64_C(  375.71));
  b = simde_mm256_set_pd(SIMDE_FLOAT64_C(  363.61), SIMDE_FLOAT64_C( -315.81),
                         SIMDE_FLOAT64_C( -199.39), SIMDE_FLOAT64_C(  806.44));
  e = simde_mm256_set_pd(SIMDE_F64_ALL_SET, SIMDE_F64_ALL_SET,
                         SIMDE_F64_ALL_SET, SIMDE_F64_ALL_SET);
  r = simde_mm256_cmp_pd(a, b, 28);
  simde_assert_m256i_equal(simde_mm256_castpd_si256(r), simde_mm256_castpd_si256(e));

  a = simde_mm256_set_pd(SIMDE_FLOAT64_C(  200.12), SIMDE_FLOAT64_C(  648.82),
                         SIMDE_FLOAT64_C(  -75.31), SIMDE_FLOAT64_C(  801.78));
  b = simde_mm256_set_pd(SIMDE_FLOAT64_C(  431.61), SIMDE_FLOAT64_C(  123.43),
                         SIMDE_FLOAT64_C(  753.52), SIMDE_FLOAT64_C( -346.75));
  e = simde_mm256_set_pd(SIMDE_FLOAT64_C(    0.00), SIMDE_F64_ALL_SET,
                         SIMDE_FLOAT64_C(    0.00), SIMDE_F64_ALL_SET);
  r = simde_mm256_cmp_pd(a, b, 29);
  simde_assert_m256i_equal(simde_mm256_castpd_si256(r), simde_mm256_castpd_si256(e));

  a = simde_mm256_set_pd(SIMDE_FLOAT64_C(  -27.55), SIMDE_FLOAT64_C(  895.94),
                         SIMDE_FLOAT64_C(  742.64), SIMDE_FLOAT64_C(  -59.01));
  b = simde_mm256_set_pd(SIMDE_FLOAT64_C(  812.89), SIMDE_FLOAT64_C( -405.22),
                         SIMDE_FLOAT64_C(  782.32), SIMDE_FLOAT64_C( -131.42));
  e = simde_mm256_set_pd(SIMDE_FLOAT64_C(    0.00), SIMDE_F64_ALL_SET,
                         SIMDE_FLOAT64_C(    0.00), SIMDE_F64_ALL_SET);
  r = simde_mm256_cmp_pd(a, b, 30);
  simde_assert_m256i_equal(simde_mm256_castpd_si256(r), simde_mm256_castpd_si256(e));

  a = simde_mm256_set_pd(SIMDE_FLOAT64_C(  -68.17), SIMDE_FLOAT64_C( -246.45),
                         SIMDE_FLOAT64_C(   32.69), SIMDE_FLOAT64_C( -878.59));
  b = simde_mm256_set_pd(SIMDE_FLOAT64_C(  -82.57), SIMDE_FLOAT64_C(  930.53),
                         SIMDE_FLOAT64_C( -591.17), SIMDE_FLOAT64_C( -164.90));
  e = simde_mm256_set_pd(SIMDE_F64_ALL_SET, SIMDE_F64_ALL_SET,
                         SIMDE_F64_ALL_SET, SIMDE_F64_ALL_SET);
  r = simde_mm256_cmp_pd(a, b, 31);
  simde_assert_m256i_equal(simde_mm256_castpd_si256(r), simde_mm256_castpd_si256(e));

  return MUNIT_OK;
}

static MunitResult
test_simde_mm256_cmp_ps(const MunitParameter params[], void* data) {
  (void) params;
  (void) data;

  simde__m256 a, b, r, e;

  a = simde_mm256_set_ps(SIMDE_FLOAT32_C(  803.75), SIMDE_FLOAT32_C(   41.82),
                         SIMDE_FLOAT32_C( -135.21), SIMDE_FLOAT32_C( -426.86),
                         SIMDE_FLOAT32_C( -667.45), SIMDE_FLOAT32_C( -471.27),
                         SIMDE_FLOAT32_C(  582.67), SIMDE_FLOAT32_C( -556.69));
  b = simde_mm256_set_ps(SIMDE_FLOAT32_C(  947.23), SIMDE_FLOAT32_C( -284.56),
                         SIMDE_FLOAT32_C( -696.40), SIMDE_FLOAT32_C(  148.35),
                         SIMDE_FLOAT32_C(  759.58), SIMDE_FLOAT32_C(  941.33),
                         SIMDE_FLOAT32_C( -734.70), SIMDE_FLOAT32_C( -491.66));
  e = simde_mm256_set_ps(SIMDE_FLOAT32_C(    0.00), SIMDE_FLOAT32_C(    0.00),
                         SIMDE_FLOAT32_C(    0.00), SIMDE_FLOAT32_C(    0.00),
                         SIMDE_FLOAT32_C(    0.00), SIMDE_FLOAT32_C(    0.00),
                         SIMDE_FLOAT32_C(    0.00), SIMDE_FLOAT32_C(    0.00));
  r = simde_mm256_cmp_ps(a, b, 0);
  simde_assert_m256i_equal(simde_mm256_castps_si256(r), simde_mm256_castps_si256(e));

  a = simde_mm256_set_ps(SIMDE_FLOAT32_C(  631.77), SIMDE_FLOAT32_C(  277.52),
                         SIMDE_FLOAT32_C( -622.54), SIMDE_FLOAT32_C( -161.68),
                         SIMDE_FLOAT32_C( -898.32), SIMDE_FLOAT32_C( -313.15),
                         SIMDE_FLOAT32_C( -233.08), SIMDE_FLOAT32_C(  -49.93));
  b = simde_mm256_set_ps(SIMDE_FLOAT32_C( -870.15), SIMDE_FLOAT32_C( -811.55),
                         SIMDE_FLOAT32_C(   94.74), SIMDE_FLOAT32_C(  -36.95),
                         SIMDE_FLOAT32_C( -368.63), SIMDE_FLOAT32_C(  744.09),
                         SIMDE_FLOAT32_C( -903.28), SIMDE_FLOAT32_C(  297.64));
  e = simde_mm256_set_ps(SIMDE_FLOAT32_C(    0.00), SIMDE_FLOAT32_C(    0.00),
                         SIMDE_F32_ALL_SET, SIMDE_F32_ALL_SET,
                         SIMDE_F32_ALL_SET, SIMDE_F32_ALL_SET,
                         SIMDE_FLOAT32_C(    0.00), SIMDE_F32_ALL_SET);
  r = simde_mm256_cmp_ps(a, b, 1);
  simde_assert_m256i_equal(simde_mm256_castps_si256(r), simde_mm256_castps_si256(e));

  a = simde_mm256_set_ps(SIMDE_FLOAT32_C( -390.61), SIMDE_FLOAT32_C(  155.36),
                         SIMDE_FLOAT32_C( -387.67), SIMDE_FLOAT32_C( -531.88),
                         SIMDE_FLOAT32_C( -713.17), SIMDE_FLOAT32_C(  805.71),
                         SIMDE_FLOAT32_C(  886.16), SIMDE_FLOAT32_C(  319.56));
  b = simde_mm256_set_ps(SIMDE_FLOAT32_C(  -28.95), SIMDE_FLOAT32_C(  -30.42),
                         SIMDE_FLOAT32_C(  455.91), SIMDE_FLOAT32_C( -309.55),
                         SIMDE_FLOAT32_C(  306.68), SIMDE_FLOAT32_C(   44.72),
                         SIMDE_FLOAT32_C(  995.53), SIMDE_FLOAT32_C( -435.97));
  e = simde_mm256_set_ps(SIMDE_F32_ALL_SET, SIMDE_FLOAT32_C(    0.00),
                         SIMDE_F32_ALL_SET, SIMDE_F32_ALL_SET,
                         SIMDE_F32_ALL_SET, SIMDE_FLOAT32_C(    0.00),
                         SIMDE_F32_ALL_SET, SIMDE_FLOAT32_C(    0.00));
  r = simde_mm256_cmp_ps(a, b, 2);
  simde_assert_m256i_equal(simde_mm256_castps_si256(r), simde_mm256_castps_si256(e));

  a = simde_mm256_set_ps(SIMDE_FLOAT32_C(  108.25), SIMDE_FLOAT32_C( -817.89),
                         SIMDE_FLOAT32_C(  544.18), SIMDE_FLOAT32_C( -228.91),
                         SIMDE_FLOAT32_C(  781.88), SIMDE_FLOAT32_C( -335.51),
                         SIMDE_FLOAT32_C(  838.72), SIMDE_FLOAT32_C(  548.66));
  b = simde_mm256_set_ps(SIMDE_FLOAT32_C( -959.57), SIMDE_FLOAT32_C( -439.07),
                         SIMDE_FLOAT32_C(  447.94), SIMDE_FLOAT32_C( -832.97),
                         SIMDE_FLOAT32_C(  300.93), SIMDE_FLOAT32_C(  268.82),
                         SIMDE_FLOAT32_C(  -44.38), SIMDE_FLOAT32_C( -764.37));
  e = simde_mm256_set_ps(SIMDE_FLOAT32_C(    0.00), SIMDE_FLOAT32_C(    0.00),
                         SIMDE_FLOAT32_C(    0.00), SIMDE_FLOAT32_C(    0.00),
                         SIMDE_FLOAT32_C(    0.00), SIMDE_FLOAT32_C(    0.00),
                         SIMDE_FLOAT32_C(    0.00), SIMDE_FLOAT32_C(    0.00));
  r = simde_mm256_cmp_ps(a, b, 3);
  simde_assert_m256i_equal(simde_mm256_castps_si256(r), simde_mm256_castps_si256(e));

  a = simde_mm256_set_ps(SIMDE_FLOAT32_C(  681.83), SIMDE_FLOAT32_C(  -98.68),
                         SIMDE_FLOAT32_C(  576.60), SIMDE_FLOAT32_C( -825.51),
                         SIMDE_FLOAT32_C( -981.15), SIMDE_FLOAT32_C( -781.62),
                         SIMDE_FLOAT32_C(  238.97), SIMDE_FLOAT32_C(  708.96));
  b = simde_mm256_set_ps(SIMDE_FLOAT32_C(  598.93), SIMDE_FLOAT32_C(  530.78),
                         SIMDE_FLOAT32_C(  290.29), SIMDE_FLOAT32_C(  456.74),
                         SIMDE_FLOAT32_C( -688.44), SIMDE_FLOAT32_C(  479.20),
                         SIMDE_FLOAT32_C( -526.39), SIMDE_FLOAT32_C(  111.85));
  e = simde_mm256_set_ps(SIMDE_F32_ALL_SET, SIMDE_F32_ALL_SET,
                         SIMDE_F32_ALL_SET, SIMDE_F32_ALL_SET,
                         SIMDE_F32_ALL_SET, SIMDE_F32_ALL_SET,
                         SIMDE_F32_ALL_SET, SIMDE_F32_ALL_SET);
  r = simde_mm256_cmp_ps(a, b, 4);
  simde_assert_m256i_equal(simde_mm256_castps_si256(r), simde_mm256_castps_si256(e));

  a = simde_mm256_set_ps(SIMDE_FLOAT32_C(    2.01), SIMDE_FLOAT32_C(  601.19),
                         SIMDE_FLOAT32_C( -226.39), SIMDE_FLOAT32_C( -602.11),
                         SIMDE_FLOAT32_C( -733.84), SIMDE_FLOAT32_C(  571.60),
                         SIMDE_FLOAT32_C(  888.40), SIMDE_FLOAT32_C(  435.87));
  b = simde_mm256_set_ps(SIMDE_FLOAT32_C( -568.84), SIMDE_FLOAT32_C( -290.97),
                         SIMDE_FLOAT32_C( -428.69), SIMDE_FLOAT32_C(  594.16),
                         SIMDE_FLOAT32_C( -385.45), SIMDE_FLOAT32_C(  878.38),
                         SIMDE_FLOAT32_C(  771.04), SIMDE_FLOAT32_C( -520.10));
  e = simde_mm256_set_ps(SIMDE_F32_ALL_SET, SIMDE_F32_ALL_SET,
                         SIMDE_F32_ALL_SET, SIMDE_FLOAT32_C(    0.00),
                         SIMDE_FLOAT32_C(    0.00), SIMDE_FLOAT32_C(    0.00),
                         SIMDE_F32_ALL_SET, SIMDE_F32_ALL_SET);
  r = simde_mm256_cmp_ps(a, b, 5);
  simde_assert_m256i_equal(simde_mm256_castps_si256(r), simde_mm256_castps_si256(e));

  a = simde_mm256_set_ps(SIMDE_FLOAT32_C( -220.16), SIMDE_FLOAT32_C( -128.37),
                         SIMDE_FLOAT32_C( -559.41), SIMDE_FLOAT32_C( -454.29),
                         SIMDE_FLOAT32_C(  350.58), SIMDE_FLOAT32_C(  911.03),
                         SIMDE_FLOAT32_C(  296.06), SIMDE_FLOAT32_C(  568.62));
  b = simde_mm256_set_ps(SIMDE_FLOAT32_C( -352.18), SIMDE_FLOAT32_C( -372.36),
                         SIMDE_FLOAT32_C(  447.08), SIMDE_FLOAT32_C(  452.17),
                         SIMDE_FLOAT32_C( -243.40), SIMDE_FLOAT32_C(  350.62),
                         SIMDE_FLOAT32_C(  305.52), SIMDE_FLOAT32_C( -502.03));
  e = simde_mm256_set_ps(SIMDE_F32_ALL_SET, SIMDE_F32_ALL_SET,
                         SIMDE_FLOAT32_C(    0.00), SIMDE_FLOAT32_C(    0.00),
                         SIMDE_F32_ALL_SET, SIMDE_F32_ALL_SET,
                         SIMDE_FLOAT32_C(    0.00), SIMDE_F32_ALL_SET);
  r = simde_mm256_cmp_ps(a, b, 6);
  simde_assert_m256i_equal(simde_mm256_castps_si256(r), simde_mm256_castps_si256(e));

  a = simde_mm256_set_ps(SIMDE_FLOAT32_C(  615.60), SIMDE_FLOAT32_C(  619.40),
                         SIMDE_FLOAT32_C(  792.77), SIMDE_FLOAT32_C(  901.05),
                         SIMDE_FLOAT32_C(  333.13), SIMDE_FLOAT32_C(   48.96),
                         SIMDE_FLOAT32_C(  132.32), SIMDE_FLOAT32_C(   26.71));
  b = simde_mm256_set_ps(SIMDE_FLOAT32_C(  120.11), SIMDE_FLOAT32_C(  415.63),
                         SIMDE_FLOAT32_C( -658.13), SIMDE_FLOAT32_C(  663.72),
                         SIMDE_FLOAT32_C(  841.19), SIMDE_FLOAT32_C( -155.80),
                         SIMDE_FLOAT32_C(  212.50), SIMDE_FLOAT32_C( -466.55));
  e = simde_mm256_set_ps(SIMDE_F32_ALL_SET, SIMDE_F32_ALL_SET,
                         SIMDE_F32_ALL_SET, SIMDE_F32_ALL_SET,
                         SIMDE_F32_ALL_SET, SIMDE_F32_ALL_SET,
                         SIMDE_F32_ALL_SET, SIMDE_F32_ALL_SET);
  r = simde_mm256_cmp_ps(a, b, 7);
  simde_assert_m256i_equal(simde_mm256_castps_si256(r), simde_mm256_castps_si256(e));

  a = simde_mm256_set_ps(SIMDE_FLOAT32_C( -433.41), SIMDE_FLOAT32_C( -764.18),
                         SIMDE_FLOAT32_C( -961.58), SIMDE_FLOAT32_C( -874.94),
                         SIMDE_FLOAT32_C( -163.70), SIMDE_FLOAT32_C( -839.31),
                         SIMDE_FLOAT32_C( -667.08), SIMDE_FLOAT32_C(  337.92));
  b = simde_mm256_set_ps(SIMDE_FLOAT32_C(  249.20), SIMDE_FLOAT32_C( -898.78),
                         SIMDE_FLOAT32_C( -555.22), SIMDE_FLOAT32_C(  707.96),
                         SIMDE_FLOAT32_C(  516.92), SIMDE_FLOAT32_C( -556.84),
                         SIMDE_FLOAT32_C( -537.76), SIMDE_FLOAT32_C( -705.36));
  e = simde_mm256_set_ps(SIMDE_FLOAT32_C(    0.00), SIMDE_FLOAT32_C(    0.00),
                         SIMDE_FLOAT32_C(    0.00), SIMDE_FLOAT32_C(    0.00),
                         SIMDE_FLOAT32_C(    0.00), SIMDE_FLOAT32_C(    0.00),
                         SIMDE_FLOAT32_C(    0.00), SIMDE_FLOAT32_C(    0.00));
  r = simde_mm256_cmp_ps(a, b, 8);
  simde_assert_m256i_equal(simde_mm256_castps_si256(r), simde_mm256_castps_si256(e));

  a = simde_mm256_set_ps(SIMDE_FLOAT32_C( -696.67), SIMDE_FLOAT32_C( -489.80),
                         SIMDE_FLOAT32_C(  200.42), SIMDE_FLOAT32_C( -399.90),
                         SIMDE_FLOAT32_C(  153.90), SIMDE_FLOAT32_C(  505.83),
                         SIMDE_FLOAT32_C(  799.31), SIMDE_FLOAT32_C(  -15.86));
  b = simde_mm256_set_ps(SIMDE_FLOAT32_C( -405.31), SIMDE_FLOAT32_C( -462.02),
                         SIMDE_FLOAT32_C(  631.03), SIMDE_FLOAT32_C( -295.26),
                         SIMDE_FLOAT32_C(  -48.91), SIMDE_FLOAT32_C(  969.53),
                         SIMDE_FLOAT32_C( -852.51), SIMDE_FLOAT32_C(  559.42));
  e = simde_mm256_set_ps(SIMDE_F32_ALL_SET, SIMDE_F32_ALL_SET,
                         SIMDE_F32_ALL_SET, SIMDE_F32_ALL_SET,
                         SIMDE_FLOAT32_C(    0.00), SIMDE_F32_ALL_SET,
                         SIMDE_FLOAT32_C(    0.00), SIMDE_F32_ALL_SET);
  r = simde_mm256_cmp_ps(a, b, 9);
  simde_assert_m256i_equal(simde_mm256_castps_si256(r), simde_mm256_castps_si256(e));

  a = simde_mm256_set_ps(SIMDE_FLOAT32_C( -561.97), SIMDE_FLOAT32_C( -971.30),
                         SIMDE_FLOAT32_C( -250.24), SIMDE_FLOAT32_C( -325.06),
                         SIMDE_FLOAT32_C(  -51.47), SIMDE_FLOAT32_C( -259.37),
                         SIMDE_FLOAT32_C( -492.34), SIMDE_FLOAT32_C(  100.58));
  b = simde_mm256_set_ps(SIMDE_FLOAT32_C( -848.06), SIMDE_FLOAT32_C( -621.13),
                         SIMDE_FLOAT32_C( -636.90), SIMDE_FLOAT32_C(  992.53),
                         SIMDE_FLOAT32_C( -474.40), SIMDE_FLOAT32_C(  -74.21),
                         SIMDE_FLOAT32_C( -340.21), SIMDE_FLOAT32_C( -243.84));
  e = simde_mm256_set_ps(SIMDE_FLOAT32_C(    0.00), SIMDE_F32_ALL_SET,
                         SIMDE_FLOAT32_C(    0.00), SIMDE_F32_ALL_SET,
                         SIMDE_FLOAT32_C(    0.00), SIMDE_F32_ALL_SET,
                         SIMDE_F32_ALL_SET, SIMDE_FLOAT32_C(    0.00));
  r = simde_mm256_cmp_ps(a, b, 10);
  simde_assert_m256i_equal(simde_mm256_castps_si256(r), simde_mm256_castps_si256(e));

  a = simde_mm256_set_ps(SIMDE_FLOAT32_C(  239.07), SIMDE_FLOAT32_C(  874.09),
                         SIMDE_FLOAT32_C(  973.63), SIMDE_FLOAT32_C( -326.74),
                         SIMDE_FLOAT32_C( -105.33), SIMDE_FLOAT32_C( -113.10),
                         SIMDE_FLOAT32_C( -907.53), SIMDE_FLOAT32_C( -299.90));
  b = simde_mm256_set_ps(SIMDE_FLOAT32_C(  153.03), SIMDE_FLOAT32_C(  322.07),
                         SIMDE_FLOAT32_C( -271.79), SIMDE_FLOAT32_C(  197.54),
                         SIMDE_FLOAT32_C(  293.92), SIMDE_FLOAT32_C(    8.21),
                         SIMDE_FLOAT32_C(  456.82), SIMDE_FLOAT32_C( -366.71));
  e = simde_mm256_set_ps(SIMDE_FLOAT32_C(    0.00), SIMDE_FLOAT32_C(    0.00),
                         SIMDE_FLOAT32_C(    0.00), SIMDE_FLOAT32_C(    0.00),
                         SIMDE_FLOAT32_C(    0.00), SIMDE_FLOAT32_C(    0.00),
                         SIMDE_FLOAT32_C(    0.00), SIMDE_FLOAT32_C(    0.00));
  r = simde_mm256_cmp_ps(a, b, 11);
  simde_assert_m256i_equal(simde_mm256_castps_si256(r), simde_mm256_castps_si256(e));

  a = simde_mm256_set_ps(SIMDE_FLOAT32_C( -287.90), SIMDE_FLOAT32_C( -229.67),
                         SIMDE_FLOAT32_C( -929.73), SIMDE_FLOAT32_C( -179.99),
                         SIMDE_FLOAT32_C(  848.21), SIMDE_FLOAT32_C( -997.57),
                         SIMDE_FLOAT32_C( -656.96), SIMDE_FLOAT32_C( -862.20));
  b = simde_mm256_set_ps(SIMDE_FLOAT32_C(  580.33), SIMDE_FLOAT32_C( -689.10),
                         SIMDE_FLOAT32_C(  649.25), SIMDE_FLOAT32_C(  176.45),
                         SIMDE_FLOAT32_C(  565.41), SIMDE_FLOAT32_C( -548.53),
                         SIMDE_FLOAT32_C( -949.03), SIMDE_FLOAT32_C(  336.81));
  e = simde_mm256_set_ps(SIMDE_F32_ALL_SET, SIMDE_F32_ALL_SET,
                         SIMDE_F32_ALL_SET, SIMDE_F32_ALL_SET,
                         SIMDE_F32_ALL_SET, SIMDE_F32_ALL_SET,
                         SIMDE_F32_ALL_SET, SIMDE_F32_ALL_SET);
  r = simde_mm256_cmp_ps(a, b, 12);
  simde_assert_m256i_equal(simde_mm256_castps_si256(r), simde_mm256_castps_si256(e));

  a = simde_mm256_set_ps(SIMDE_FLOAT32_C( -617.06), SIMDE_FLOAT32_C( -436.28),
                         SIMDE_FLOAT32_C( -774.87), SIMDE_FLOAT32_C(  811.68),
                         SIMDE_FLOAT32_C( -458.23), SIMDE_FLOAT32_C(  612.49),
                         SIMDE_FLOAT32_C(  857.84), SIMDE_FLOAT32_C(   49.61));
  b = simde_mm256_set_ps(SIMDE_FLOAT32_C(  -70.22), SIMDE_FLOAT32_C(  598.15),
                         SIMDE_FLOAT32_C( -715.51), SIMDE_FLOAT32_C( -654.30),
                         SIMDE_FLOAT32_C( -597.85), SIMDE_FLOAT32_C( -502.38),
                         SIMDE_FLOAT32_C(  175.10), SIMDE_FLOAT32_C( -126.08));
  e = simde_mm256_set_ps(SIMDE_FLOAT32_C(    0.00), SIMDE_FLOAT32_C(    0.00),
                         SIMDE_FLOAT32_C(    0.00), SIMDE_F32_ALL_SET,
                         SIMDE_F32_ALL_SET, SIMDE_F32_ALL_SET,
                         SIMDE_F32_ALL_SET, SIMDE_F32_ALL_SET);
  r = simde_mm256_cmp_ps(a, b, 13);
  simde_assert_m256i_equal(simde_mm256_castps_si256(r), simde_mm256_castps_si256(e));

  a = simde_mm256_set_ps(SIMDE_FLOAT32_C(  108.84), SIMDE_FLOAT32_C(  652.10),
                         SIMDE_FLOAT32_C( -310.88), SIMDE_FLOAT32_C( -644.71),
                         SIMDE_FLOAT32_C( -530.21), SIMDE_FLOAT32_C(  877.99),
                         SIMDE_FLOAT32_C( -626.95), SIMDE_FLOAT32_C( -794.28));
  b = simde_mm256_set_ps(SIMDE_FLOAT32_C( -222.83), SIMDE_FLOAT32_C( -112.15),
                         SIMDE_FLOAT32_C(  359.65), SIMDE_FLOAT32_C(  441.32),
                         SIMDE_FLOAT32_C( -219.23), SIMDE_FLOAT32_C(  477.22),
                         SIMDE_FLOAT32_C( -766.46), SIMDE_FLOAT32_C( -440.48));
  e = simde_mm256_set_ps(SIMDE_F32_ALL_SET, SIMDE_F32_ALL_SET,
                         SIMDE_FLOAT32_C(    0.00), SIMDE_FLOAT32_C(    0.00),
                         SIMDE_FLOAT32_C(    0.00), SIMDE_F32_ALL_SET,
                         SIMDE_F32_ALL_SET, SIMDE_FLOAT32_C(    0.00));
  r = simde_mm256_cmp_ps(a, b, 14);
  simde_assert_m256i_equal(simde_mm256_castps_si256(r), simde_mm256_castps_si256(e));

  a = simde_mm256_set_ps(SIMDE_FLOAT32_C( -718.37), SIMDE_FLOAT32_C(  402.09),
                         SIMDE_FLOAT32_C(  660.94), SIMDE_FLOAT32_C(  280.50),
                         SIMDE_FLOAT32_C( -500.81), SIMDE_FLOAT32_C(  -99.58),
                         SIMDE_FLOAT32_C(  609.32), SIMDE_FLOAT32_C( -871.48));
  b = simde_mm256_set_ps(SIMDE_FLOAT32_C( -231.85), SIMDE_FLOAT32_C( -142.83),
                         SIMDE_FLOAT32_C( -163.21), SIMDE_FLOAT32_C( -687.90),
                         SIMDE_FLOAT32_C( -906.29), SIMDE_FLOAT32_C(  896.58),
                         SIMDE_FLOAT32_C(  176.66), SIMDE_FLOAT32_C( -333.48));
  e = simde_mm256_set_ps(SIMDE_F32_ALL_SET, SIMDE_F32_ALL_SET,
                         SIMDE_F32_ALL_SET, SIMDE_F32_ALL_SET,
                         SIMDE_F32_ALL_SET, SIMDE_F32_ALL_SET,
                         SIMDE_F32_ALL_SET, SIMDE_F32_ALL_SET);
  r = simde_mm256_cmp_ps(a, b, 15);
  simde_assert_m256i_equal(simde_mm256_castps_si256(r), simde_mm256_castps_si256(e));

  a = simde_mm256_set_ps(SIMDE_FLOAT32_C(  116.16), SIMDE_FLOAT32_C(  859.97),
                         SIMDE_FLOAT32_C(  226.33), SIMDE_FLOAT32_C(    8.76),
                         SIMDE_FLOAT32_C(  653.49), SIMDE_FLOAT32_C(  911.94),
                         SIMDE_FLOAT32_C( -467.83), SIMDE_FLOAT32_C(  901.04));
  b = simde_mm256_set_ps(SIMDE_FLOAT32_C( -984.25), SIMDE_FLOAT32_C( -389.87),
                         SIMDE_FLOAT32_C(  153.18), SIMDE_FLOAT32_C(  268.28),
                         SIMDE_FLOAT32_C(  389.59), SIMDE_FLOAT32_C( -887.68),
                         SIMDE_FLOAT32_C(  270.01), SIMDE_FLOAT32_C( -864.64));
  e = simde_mm256_set_ps(SIMDE_FLOAT32_C(    0.00), SIMDE_FLOAT32_C(    0.00),
                         SIMDE_FLOAT32_C(    0.00), SIMDE_FLOAT32_C(    0.00),
                         SIMDE_FLOAT32_C(    0.00), SIMDE_FLOAT32_C(    0.00),
                         SIMDE_FLOAT32_C(    0.00), SIMDE_FLOAT32_C(    0.00));
  r = simde_mm256_cmp_ps(a, b, 16);
  simde_assert_m256i_equal(simde_mm256_castps_si256(r), simde_mm256_castps_si256(e));

  a = simde_mm256_set_ps(SIMDE_FLOAT32_C(  370.52), SIMDE_FLOAT32_C(  981.11),
                         SIMDE_FLOAT32_C(  129.13), SIMDE_FLOAT32_C( -206.59),
                         SIMDE_FLOAT32_C(  934.43), SIMDE_FLOAT32_C(  784.23),
                         SIMDE_FLOAT32_C( -480.27), SIMDE_FLOAT32_C( -564.50));
  b = simde_mm256_set_ps(SIMDE_FLOAT32_C( -678.14), SIMDE_FLOAT32_C(  144.17),
                         SIMDE_FLOAT32_C( -165.62), SIMDE_FLOAT32_C(  200.67),
                         SIMDE_FLOAT32_C( -971.31), SIMDE_FLOAT32_C( -618.84),
                         SIMDE_FLOAT32_C( -770.29), SIMDE_FLOAT32_C(  646.67));
  e = simde_mm256_set_ps(SIMDE_FLOAT32_C(    0.00), SIMDE_FLOAT32_C(    0.00),
                         SIMDE_FLOAT32_C(    0.00), SIMDE_F32_ALL_SET,
                         SIMDE_FLOAT32_C(    0.00), SIMDE_FLOAT32_C(    0.00),
                         SIMDE_FLOAT32_C(    0.00), SIMDE_F32_ALL_SET);
  r = simde_mm256_cmp_ps(a, b, 17);
  simde_assert_m256i_equal(simde_mm256_castps_si256(r), simde_mm256_castps_si256(e));

  a = simde_mm256_set_ps(SIMDE_FLOAT32_C(  163.45), SIMDE_FLOAT32_C( -974.16),
                         SIMDE_FLOAT32_C( -872.88), SIMDE_FLOAT32_C(  866.32),
                         SIMDE_FLOAT32_C(  589.17), SIMDE_FLOAT32_C( -436.70),
                         SIMDE_FLOAT32_C(  651.94), SIMDE_FLOAT32_C( -800.52));
  b = simde_mm256_set_ps(SIMDE_FLOAT32_C( -321.81), SIMDE_FLOAT32_C(  575.56),
                         SIMDE_FLOAT32_C(  664.13), SIMDE_FLOAT32_C( -598.78),
                         SIMDE_FLOAT32_C(  405.66), SIMDE_FLOAT32_C( -161.92),
                         SIMDE_FLOAT32_C( -284.93), SIMDE_FLOAT32_C(  894.57));
  e = simde_mm256_set_ps(SIMDE_FLOAT32_C(    0.00), SIMDE_F32_ALL_SET,
                         SIMDE_F32_ALL_SET, SIMDE_FLOAT32_C(    0.00),
                         SIMDE_FLOAT32_C(    0.00), SIMDE_F32_ALL_SET,
                         SIMDE_FLOAT32_C(    0.00), SIMDE_F32_ALL_SET);
  r = simde_mm256_cmp_ps(a, b, 18);
  simde_assert_m256i_equal(simde_mm256_castps_si256(r), simde_mm256_castps_si256(e));

  a = simde_mm256_set_ps(SIMDE_FLOAT32_C( -267.71), SIMDE_FLOAT32_C(  437.69),
                         SIMDE_FLOAT32_C( -122.76), SIMDE_FLOAT32_C( -910.35),
                         SIMDE_FLOAT32_C( -336.05), SIMDE_FLOAT32_C( -733.70),
                         SIMDE_FLOAT32_C( -255.51), SIMDE_FLOAT32_C(  200.58));
  b = simde_mm256_set_ps(SIMDE_FLOAT32_C(  866.33), SIMDE_FLOAT32_C(  -54.50),
                         SIMDE_FLOAT32_C(  991.32), SIMDE_FLOAT32_C(  618.32),
                         SIMDE_FLOAT32_C( -309.87), SIMDE_FLOAT32_C(  601.57),
                         SIMDE_FLOAT32_C( -408.16), SIMDE_FLOAT32_C(   18.48));
  e = simde_mm256_set_ps(SIMDE_FLOAT32_C(    0.00), SIMDE_FLOAT32_C(    0.00),
                         SIMDE_FLOAT32_C(    0.00), SIMDE_FLOAT32_C(    0.00),
                         SIMDE_FLOAT32_C(    0.00), SIMDE_FLOAT32_C(    0.00),
                         SIMDE_FLOAT32_C(    0.00), SIMDE_FLOAT32_C(    0.00));
  r = simde_mm256_cmp_ps(a, b, 19);
  simde_assert_m256i_equal(simde_mm256_castps_si256(r), simde_mm256_castps_si256(e));

  a = simde_mm256_set_ps(SIMDE_FLOAT32_C(  -16.05), SIMDE_FLOAT32_C( -298.08),
                         SIMDE_FLOAT32_C(  249.83), SIMDE_FLOAT32_C(  758.02),
                         SIMDE_FLOAT32_C(  479.46), SIMDE_FLOAT32_C(  336.47),
                         SIMDE_FLOAT32_C(  883.93), SIMDE_FLOAT32_C(  849.23));
  b = simde_mm256_set_ps(SIMDE_FLOAT32_C(  527.85), SIMDE_FLOAT32_C(  873.42),
                         SIMDE_FLOAT32_C( -416.27), SIMDE_FLOAT32_C(   38.97),
                         SIMDE_FLOAT32_C( -132.92), SIMDE_FLOAT32_C(  674.04),
                         SIMDE_FLOAT32_C( -271.02), SIMDE_FLOAT32_C(  227.53));
  e = simde_mm256_set_ps(SIMDE_F32_ALL_SET, SIMDE_F32_ALL_SET,
                         SIMDE_F32_ALL_SET, SIMDE_F32_ALL_SET,
                         SIMDE_F32_ALL_SET, SIMDE_F32_ALL_SET,
                         SIMDE_F32_ALL_SET, SIMDE_F32_ALL_SET);
  r = simde_mm256_cmp_ps(a, b, 20);
  simde_assert_m256i_equal(simde_mm256_castps_si256(r), simde_mm256_castps_si256(e));

  a = simde_mm256_set_ps(SIMDE_FLOAT32_C(  614.63), SIMDE_FLOAT32_C(  157.19),
                         SIMDE_FLOAT32_C(  417.58), SIMDE_FLOAT32_C(  646.09),
                         SIMDE_FLOAT32_C( -575.70), SIMDE_FLOAT32_C( -968.11),
                         SIMDE_FLOAT32_C( -412.85), SIMDE_FLOAT32_C(  552.77));
  b = simde_mm256_set_ps(SIMDE_FLOAT32_C( -891.04), SIMDE_FLOAT32_C(   82.95),
                         SIMDE_FLOAT32_C(  -16.42), SIMDE_FLOAT32_C(  297.67),
                         SIMDE_FLOAT32_C( -699.86), SIMDE_FLOAT32_C( -654.27),
                         SIMDE_FLOAT32_C( -999.41), SIMDE_FLOAT32_C( -517.03));
  e = simde_mm256_set_ps(SIMDE_F32_ALL_SET, SIMDE_F32_ALL_SET,
                         SIMDE_F32_ALL_SET, SIMDE_F32_ALL_SET,
                         SIMDE_F32_ALL_SET, SIMDE_FLOAT32_C(    0.00),
                         SIMDE_F32_ALL_SET, SIMDE_F32_ALL_SET);
  r = simde_mm256_cmp_ps(a, b, 21);
  simde_assert_m256i_equal(simde_mm256_castps_si256(r), simde_mm256_castps_si256(e));

  a = simde_mm256_set_ps(SIMDE_FLOAT32_C( -836.21), SIMDE_FLOAT32_C( -887.30),
                         SIMDE_FLOAT32_C( -752.55), SIMDE_FLOAT32_C( -796.40),
                         SIMDE_FLOAT32_C(  351.16), SIMDE_FLOAT32_C( -178.21),
                         SIMDE_FLOAT32_C( -706.76), SIMDE_FLOAT32_C(   73.54));
  b = simde_mm256_set_ps(SIMDE_FLOAT32_C( -426.63), SIMDE_FLOAT32_C(  604.12),
                         SIMDE_FLOAT32_C(  650.64), SIMDE_FLOAT32_C(  773.20),
                         SIMDE_FLOAT32_C(  120.86), SIMDE_FLOAT32_C(   -7.00),
                         SIMDE_FLOAT32_C(  471.29), SIMDE_FLOAT32_C(  313.92));
  e = simde_mm256_set_ps(SIMDE_FLOAT32_C(    0.00), SIMDE_FLOAT32_C(    0.00),
                         SIMDE_FLOAT32_C(    0.00), SIMDE_FLOAT32_C(    0.00),
                         SIMDE_F32_ALL_SET, SIMDE_FLOAT32_C(    0.00),
                         SIMDE_FLOAT32_C(    0.00), SIMDE_FLOAT32_C(    0.00));
  r = simde_mm256_cmp_ps(a, b, 22);
  simde_assert_m256i_equal(simde_mm256_castps_si256(r), simde_mm256_castps_si256(e));

  a = simde_mm256_set_ps(SIMDE_FLOAT32_C(  116.65), SIMDE_FLOAT32_C( -494.31),
                         SIMDE_FLOAT32_C( -707.48), SIMDE_FLOAT32_C(  709.57),
                         SIMDE_FLOAT32_C(  910.05), SIMDE_FLOAT32_C( -151.47),
                         SIMDE_FLOAT32_C( -953.89), SIMDE_FLOAT32_C( -496.46));
  b = simde_mm256_set_ps(SIMDE_FLOAT32_C(  177.47), SIMDE_FLOAT32_C( -756.65),
                         SIMDE_FLOAT32_C(  255.36), SIMDE_FLOAT32_C( -282.34),
                         SIMDE_FLOAT32_C( -175.69), SIMDE_FLOAT32_C( -724.05),
                         SIMDE_FLOAT32_C(  699.09), SIMDE_FLOAT32_C(  269.04));
  e = simde_mm256_set_ps(SIMDE_F32_ALL_SET, SIMDE_F32_ALL_SET,
                         SIMDE_F32_ALL_SET, SIMDE_F32_ALL_SET,
                         SIMDE_F32_ALL_SET, SIMDE_F32_ALL_SET,
                         SIMDE_F32_ALL_SET, SIMDE_F32_ALL_SET);
  r = simde_mm256_cmp_ps(a, b, 23);
  simde_assert_m256i_equal(simde_mm256_castps_si256(r), simde_mm256_castps_si256(e));

  a = simde_mm256_set_ps(SIMDE_FLOAT32_C( -903.19), SIMDE_FLOAT32_C(  746.12),
                         SIMDE_FLOAT32_C(  342.73), SIMDE_FLOAT32_C(  795.69),
                         SIMDE_FLOAT32_C( -643.05), SIMDE_FLOAT32_C(  437.97),
                         SIMDE_FLOAT32_C(  559.94), SIMDE_FLOAT32_C( -748.98));
  b = simde_mm256_set_ps(SIMDE_FLOAT32_C(   98.06), SIMDE_FLOAT32_C(  751.33),
                         SIMDE_FLOAT32_C(  270.29), SIMDE_FLOAT32_C(  106.83),
                         SIMDE_FLOAT32_C(  873.71), SIMDE_FLOAT32_C( -291.58),
                         SIMDE_FLOAT32_C( -813.87), SIMDE_FLOAT32_C(  765.52));
  e = simde_mm256_set_ps(SIMDE_FLOAT32_C(    0.00), SIMDE_FLOAT32_C(    0.00),
                         SIMDE_FLOAT32_C(    0.00), SIMDE_FLOAT32_C(    0.00),
                         SIMDE_FLOAT32_C(    0.00), SIMDE_FLOAT32_C(    0.00),
                         SIMDE_FLOAT32_C(    0.00), SIMDE_FLOAT32_C(    0.00));
  r = simde_mm256_cmp_ps(a, b, 24);
  simde_assert_m256i_equal(simde_mm256_castps_si256(r), simde_mm256_castps_si256(e));

  a = simde_mm256_set_ps(SIMDE_FLOAT32_C(  510.52), SIMDE_FLOAT32_C(   -0.44),
                         SIMDE_FLOAT32_C( -126.10), SIMDE_FLOAT32_C(  409.54),
                         SIMDE_FLOAT32_C(  995.44), SIMDE_FLOAT32_C(  315.04),
                         SIMDE_FLOAT32_C(  962.60), SIMDE_FLOAT32_C(  941.69));
  b = simde_mm256_set_ps(SIMDE_FLOAT32_C( -187.35), SIMDE_FLOAT32_C( -452.95),
                         SIMDE_FLOAT32_C(  721.01), SIMDE_FLOAT32_C(  306.97),
                         SIMDE_FLOAT32_C( -164.06), SIMDE_FLOAT32_C(  498.34),
                         SIMDE_FLOAT32_C( -327.01), SIMDE_FLOAT32_C(   70.94));
  e = simde_mm256_set_ps(SIMDE_FLOAT32_C(    0.00), SIMDE_FLOAT32_C(    0.00),
                         SIMDE_F32_ALL_SET, SIMDE_FLOAT32_C(    0.00),
                         SIMDE_FLOAT32_C(    0.00), SIMDE_F32_ALL_SET,
                         SIMDE_FLOAT32_C(    0.00), SIMDE_FLOAT32_C(    0.00));
  r = simde_mm256_cmp_ps(a, b, 25);
  simde_assert_m256i_equal(simde_mm256_castps_si256(r), simde_mm256_castps_si256(e));

  a = simde_mm256_set_ps(SIMDE_FLOAT32_C(  875.35), SIMDE_FLOAT32_C(  722.91),
                         SIMDE_FLOAT32_C(  314.64), SIMDE_FLOAT32_C(  955.25),
                         SIMDE_FLOAT32_C( -448.66), SIMDE_FLOAT32_C( -836.37),
                         SIMDE_FLOAT32_C( -166.39), SIMDE_FLOAT32_C(  761.84));
  b = simde_mm256_set_ps(SIMDE_FLOAT32_C(  219.22), SIMDE_FLOAT32_C(  980.19),
                         SIMDE_FLOAT32_C(  521.60), SIMDE_FLOAT32_C(  169.38),
                         SIMDE_FLOAT32_C( -454.09), SIMDE_FLOAT32_C( -679.40),
                         SIMDE_FLOAT32_C(  296.09), SIMDE_FLOAT32_C( -189.79));
  e = simde_mm256_set_ps(SIMDE_FLOAT32_C(    0.00), SIMDE_F32_ALL_SET,
                         SIMDE_F32_ALL_SET, SIMDE_FLOAT32_C(    0.00),
                         SIMDE_FLOAT32_C(    0.00), SIMDE_F32_ALL_SET,
                         SIMDE_F32_ALL_SET, SIMDE_FLOAT32_C(    0.00));
  r = simde_mm256_cmp_ps(a, b, 26);
  simde_assert_m256i_equal(simde_mm256_castps_si256(r), simde_mm256_castps_si256(e));

  a = simde_mm256_set_ps(SIMDE_FLOAT32_C(  364.98), SIMDE_FLOAT32_C(  544.21),
                         SIMDE_FLOAT32_C(  898.24), SIMDE_FLOAT32_C(  705.23),
                         SIMDE_FLOAT32_C( -349.55), SIMDE_FLOAT32_C( -507.73),
                         SIMDE_FLOAT32_C( -126.59), SIMDE_FLOAT32_C(  632.35));
  b = simde_mm256_set_ps(SIMDE_FLOAT32_C( -343.37), SIMDE_FLOAT32_C( -456.75),
                         SIMDE_FLOAT32_C(  -23.18), SIMDE_FLOAT32_C( -118.51),
                         SIMDE_FLOAT32_C( -748.39), SIMDE_FLOAT32_C(   12.78),
                         SIMDE_FLOAT32_C(  746.33), SIMDE_FLOAT32_C(  804.05));
  e = simde_mm256_set_ps(SIMDE_FLOAT32_C(    0.00), SIMDE_FLOAT32_C(    0.00),
                         SIMDE_FLOAT32_C(    0.00), SIMDE_FLOAT32_C(    0.00),
                         SIMDE_FLOAT32_C(    0.00), SIMDE_FLOAT32_C(    0.00),
                         SIMDE_FLOAT32_C(    0.00), SIMDE_FLOAT32_C(    0.00));
  r = simde_mm256_cmp_ps(a, b, 27);
  simde_assert_m256i_equal(simde_mm256_castps_si256(r), simde_mm256_castps_si256(e));

  a = simde_mm256_set_ps(SIMDE_FLOAT32_C(  460.18), SIMDE_FLOAT32_C(  347.74),
                         SIMDE_FLOAT32_C( -472.72), SIMDE_FLOAT32_C(  665.79),
                         SIMDE_FLOAT32_C(  574.55), SIMDE_FLOAT32_C( -914.40),
                         SIMDE_FLOAT32_C(  582.67), SIMDE_FLOAT32_C( -561.20));
  b = simde_mm256_set_ps(SIMDE_FLOAT32_C( -507.07), SIMDE_FLOAT32_C(   23.76),
                         SIMDE_FLOAT32_C( -452.87), SIMDE_FLOAT32_C( -385.46),
                         SIMDE_FLOAT32_C( -717.37), SIMDE_FLOAT32_C(  438.32),
                         SIMDE_FLOAT32_C(  629.22), SIMDE_FLOAT32_C(  831.24));
  e = simde_mm256_set_ps(SIMDE_F32_ALL_SET, SIMDE_F32_ALL_SET,
                         SIMDE_F32_ALL_SET, SIMDE_F32_ALL_SET,
                         SIMDE_F32_ALL_SET, SIMDE_F32_ALL_SET,
                         SIMDE_F32_ALL_SET, SIMDE_F32_ALL_SET);
  r = simde_mm256_cmp_ps(a, b, 28);
  simde_assert_m256i_equal(simde_mm256_castps_si256(r), simde_mm256_castps_si256(e));

  a = simde_mm256_set_ps(SIMDE_FLOAT32_C( -722.18), SIMDE_FLOAT32_C( -347.64),
                         SIMDE_FLOAT32_C( -854.87), SIMDE_FLOAT32_C( -899.08),
                         SIMDE_FLOAT32_C(   85.71), SIMDE_FLOAT32_C( -834.65),
                         SIMDE_FLOAT32_C(  389.94), SIMDE_FLOAT32_C(  481.97));
  b = simde_mm256_set_ps(SIMDE_FLOAT32_C(  314.14), SIMDE_FLOAT32_C(  -60.49),
                         SIMDE_FLOAT32_C(  531.62), SIMDE_FLOAT32_C(  990.93),
                         SIMDE_FLOAT32_C(   96.46), SIMDE_FLOAT32_C(  -19.75),
                         SIMDE_FLOAT32_C( -147.53), SIMDE_FLOAT32_C( -991.98));
  e = simde_mm256_set_ps(SIMDE_FLOAT32_C(    0.00), SIMDE_FLOAT32_C(    0.00),
                         SIMDE_FLOAT32_C(    0.00), SIMDE_FLOAT32_C(    0.00),
                         SIMDE_FLOAT32_C(    0.00), SIMDE_FLOAT32_C(    0.00),
                         SIMDE_F32_ALL_SET, SIMDE_F32_ALL_SET);
  r = simde_mm256_cmp_ps(a, b, 29);
  simde_assert_m256i_equal(simde_mm256_castps_si256(r), simde_mm256_castps_si256(e));

  a = simde_mm256_set_ps(SIMDE_FLOAT32_C( -326.32), SIMDE_FLOAT32_C(  553.34),
                         SIMDE_FLOAT32_C(  298.71), SIMDE_FLOAT32_C( -419.97),
                         SIMDE_FLOAT32_C(   24.57), SIMDE_FLOAT32_C(  392.20),
                         SIMDE_FLOAT32_C( -704.51), SIMDE_FLOAT32_C(  510.74));
  b = simde_mm256_set_ps(SIMDE_FLOAT32_C( -609.44), SIMDE_FLOAT32_C( -312.06),
                         SIMDE_FLOAT32_C(  205.60), SIMDE_FLOAT32_C(  160.74),
                         SIMDE_FLOAT32_C( -717.63), SIMDE_FLOAT32_C( -124.46),
                         SIMDE_FLOAT32_C(  761.31), SIMDE_FLOAT32_C(  650.10));
  e = simde_mm256_set_ps(SIMDE_F32_ALL_SET, SIMDE_F32_ALL_SET,
                         SIMDE_F32_ALL_SET, SIMDE_FLOAT32_C(    0.00),
                         SIMDE_F32_ALL_SET, SIMDE_F32_ALL_SET,
                         SIMDE_FLOAT32_C(    0.00), SIMDE_FLOAT32_C(    0.00));
  r = simde_mm256_cmp_ps(a, b, 30);
  simde_assert_m256i_equal(simde_mm256_castps_si256(r), simde_mm256_castps_si256(e));

  a = simde_mm256_set_ps(SIMDE_FLOAT32_C(   17.13), SIMDE_FLOAT32_C(  745.11),
                         SIMDE_FLOAT32_C( -376.48), SIMDE_FLOAT32_C(  594.45),
                         SIMDE_FLOAT32_C( -508.77), SIMDE_FLOAT32_C( -947.81),
                         SIMDE_FLOAT32_C(  338.88), SIMDE_FLOAT32_C(  402.07));
  b = simde_mm256_set_ps(SIMDE_FLOAT32_C(  621.66), SIMDE_FLOAT32_C(  302.73),
                         SIMDE_FLOAT32_C(  326.55), SIMDE_FLOAT32_C(  551.02),
                         SIMDE_FLOAT32_C(  772.13), SIMDE_FLOAT32_C(  272.66),
                         SIMDE_FLOAT32_C(  449.95), SIMDE_FLOAT32_C( -910.83));
  e = simde_mm256_set_ps(SIMDE_F32_ALL_SET, SIMDE_F32_ALL_SET,
                         SIMDE_F32_ALL_SET, SIMDE_F32_ALL_SET,
                         SIMDE_F32_ALL_SET, SIMDE_F32_ALL_SET,
                         SIMDE_F32_ALL_SET, SIMDE_F32_ALL_SET);
  r = simde_mm256_cmp_ps(a, b, 31);
  simde_assert_m256i_equal(simde_mm256_castps_si256(r), simde_mm256_castps_si256(e));

  return MUNIT_OK;
}

static MunitResult
test_simde_mm256_cvtepi32_pd(const MunitParameter params[], void* data) {
  (void) params;
  (void) data;

  const struct {
    simde__m128i a;
    simde__m256d r;
  } test_vec[8] = {
    { simde_mm_set_epi32(INT32_C( 1957018358), INT32_C( 1074174472), INT32_C(  124397699), INT32_C( 1881644266)),
      simde_mm256_set_pd(SIMDE_FLOAT64_C(1957018358.00), SIMDE_FLOAT64_C(1074174472.00),
                         SIMDE_FLOAT64_C(124397699.00), SIMDE_FLOAT64_C(1881644266.00)) },
    { simde_mm_set_epi32(INT32_C( 2070107316), INT32_C( 1618653378), INT32_C( 1002292861), INT32_C( 2002977375)),
      simde_mm256_set_pd(SIMDE_FLOAT64_C(2070107316.00), SIMDE_FLOAT64_C(1618653378.00),
                         SIMDE_FLOAT64_C(1002292861.00), SIMDE_FLOAT64_C(2002977375.00)) },
    { simde_mm_set_epi32(INT32_C( 2031655643), INT32_C( 1380169755), INT32_C( 1722613954), INT32_C(  223100421)),
      simde_mm256_set_pd(SIMDE_FLOAT64_C(2031655643.00), SIMDE_FLOAT64_C(1380169755.00),
                         SIMDE_FLOAT64_C(1722613954.00), SIMDE_FLOAT64_C(223100421.00)) },
    { simde_mm_set_epi32(INT32_C(-1894427767), INT32_C(-1633274427), INT32_C(-2058387969), INT32_C(-1311515394)),
      simde_mm256_set_pd(SIMDE_FLOAT64_C(-1894427767.00), SIMDE_FLOAT64_C(-1633274427.00),
                         SIMDE_FLOAT64_C(-2058387969.00), SIMDE_FLOAT64_C(-1311515394.00)) },
    { simde_mm_set_epi32(INT32_C(-1443374135), INT32_C( 1382394218), INT32_C( 1459905767), INT32_C( -756048058)),
      simde_mm256_set_pd(SIMDE_FLOAT64_C(-1443374135.00), SIMDE_FLOAT64_C(1382394218.00),
                         SIMDE_FLOAT64_C(1459905767.00), SIMDE_FLOAT64_C(-756048058.00)) },
    { simde_mm_set_epi32(INT32_C( -781596301), INT32_C( 1840524706), INT32_C( 1502138952), INT32_C(-2118210723)),
      simde_mm256_set_pd(SIMDE_FLOAT64_C(-781596301.00), SIMDE_FLOAT64_C(1840524706.00),
                         SIMDE_FLOAT64_C(1502138952.00), SIMDE_FLOAT64_C(-2118210723.00)) },
    { simde_mm_set_epi32(INT32_C(   52250967), INT32_C( 1988701031), INT32_C( 1592626424), INT32_C(-1778387557)),
      simde_mm256_set_pd(SIMDE_FLOAT64_C(52250967.00), SIMDE_FLOAT64_C(1988701031.00),
                         SIMDE_FLOAT64_C(1592626424.00), SIMDE_FLOAT64_C(-1778387557.00)) },
    { simde_mm_set_epi32(INT32_C(   30979646), INT32_C(  769206580), INT32_C(-2128276240), INT32_C( 1445709709)),
      simde_mm256_set_pd(SIMDE_FLOAT64_C(30979646.00), SIMDE_FLOAT64_C(769206580.00),
                         SIMDE_FLOAT64_C(-2128276240.00), SIMDE_FLOAT64_C(1445709709.00)) }
  };

  for (size_t i = 0 ; i < (sizeof(test_vec) / sizeof(test_vec[0])); i++) {
    simde__m256d r = simde_mm256_cvtepi32_pd(test_vec[i].a);
    simde_assert_m256d_close(r, test_vec[i].r, 1);
  }

  return MUNIT_OK;
}

static MunitResult
test_simde_mm256_cvtepi32_ps(const MunitParameter params[], void* data) {
  (void) params;
  (void) data;

  const struct {
    simde__m256i a;
    simde__m256 r;
  } test_vec[8] = {
    { simde_mm256_set_epi32(INT32_C(      -6033), INT32_C(      15813), INT32_C(      12979), INT32_C(     -31712),
                            INT32_C(      18002), INT32_C(      -6019), INT32_C(     -26810), INT32_C(      14091)),
      simde_mm256_set_ps(SIMDE_FLOAT32_C(-6033.00), SIMDE_FLOAT32_C(15813.00),
                         SIMDE_FLOAT32_C(12979.00), SIMDE_FLOAT32_C(-31712.00),
                         SIMDE_FLOAT32_C(18002.00), SIMDE_FLOAT32_C(-6019.00),
                         SIMDE_FLOAT32_C(-26810.00), SIMDE_FLOAT32_C(14091.00)) },
    { simde_mm256_set_epi32(INT32_C(       6359), INT32_C(       7786), INT32_C(      21856), INT32_C(     -20706),
                            INT32_C(     -20652), INT32_C(      21040), INT32_C(      -8561), INT32_C(     -12779)),
      simde_mm256_set_ps(SIMDE_FLOAT32_C( 6359.00), SIMDE_FLOAT32_C( 7786.00),
                         SIMDE_FLOAT32_C(21856.00), SIMDE_FLOAT32_C(-20706.00),
                         SIMDE_FLOAT32_C(-20652.00), SIMDE_FLOAT32_C(21040.00),
                         SIMDE_FLOAT32_C(-8561.00), SIMDE_FLOAT32_C(-12779.00)) },
    { simde_mm256_set_epi32(INT32_C(     -28477), INT32_C(     -21667), INT32_C(     -16892), INT32_C(     -16024),
                            INT32_C(     -11576), INT32_C(        602), INT32_C(      23902), INT32_C(      17547)),
      simde_mm256_set_ps(SIMDE_FLOAT32_C(-28477.00), SIMDE_FLOAT32_C(-21667.00),
                         SIMDE_FLOAT32_C(-16892.00), SIMDE_FLOAT32_C(-16024.00),
                         SIMDE_FLOAT32_C(-11576.00), SIMDE_FLOAT32_C(  602.00),
                         SIMDE_FLOAT32_C(23902.00), SIMDE_FLOAT32_C(17547.00)) },
    { simde_mm256_set_epi32(INT32_C(       8732), INT32_C(      13948), INT32_C(       7489), INT32_C(      25724),
                            INT32_C(      24561), INT32_C(      11189), INT32_C(      24773), INT32_C(      -8467)),
      simde_mm256_set_ps(SIMDE_FLOAT32_C( 8732.00), SIMDE_FLOAT32_C(13948.00),
                         SIMDE_FLOAT32_C( 7489.00), SIMDE_FLOAT32_C(25724.00),
                         SIMDE_FLOAT32_C(24561.00), SIMDE_FLOAT32_C(11189.00),
                         SIMDE_FLOAT32_C(24773.00), SIMDE_FLOAT32_C(-8467.00)) },
    { simde_mm256_set_epi32(INT32_C(     -31943), INT32_C(      26870), INT32_C(     -22515), INT32_C(       3030),
                            INT32_C(      24358), INT32_C(      31924), INT32_C(      30771), INT32_C(       4777)),
      simde_mm256_set_ps(SIMDE_FLOAT32_C(-31943.00), SIMDE_FLOAT32_C(26870.00),
                         SIMDE_FLOAT32_C(-22515.00), SIMDE_FLOAT32_C( 3030.00),
                         SIMDE_FLOAT32_C(24358.00), SIMDE_FLOAT32_C(31924.00),
                         SIMDE_FLOAT32_C(30771.00), SIMDE_FLOAT32_C( 4777.00)) },
    { simde_mm256_set_epi32(INT32_C(      -1809), INT32_C(     -14404), INT32_C(     -32286), INT32_C(      25399),
                            INT32_C(      29260), INT32_C(     -23412), INT32_C(      12480), INT32_C(     -23461)),
      simde_mm256_set_ps(SIMDE_FLOAT32_C(-1809.00), SIMDE_FLOAT32_C(-14404.00),
                         SIMDE_FLOAT32_C(-32286.00), SIMDE_FLOAT32_C(25399.00),
                         SIMDE_FLOAT32_C(29260.00), SIMDE_FLOAT32_C(-23412.00),
                         SIMDE_FLOAT32_C(12480.00), SIMDE_FLOAT32_C(-23461.00)) },
    { simde_mm256_set_epi32(INT32_C(      -2274), INT32_C(      23698), INT32_C(       4976), INT32_C(      13398),
                            INT32_C(      -8046), INT32_C(     -16937), INT32_C(      19340), INT32_C(      -6656)),
      simde_mm256_set_ps(SIMDE_FLOAT32_C(-2274.00), SIMDE_FLOAT32_C(23698.00),
                         SIMDE_FLOAT32_C( 4976.00), SIMDE_FLOAT32_C(13398.00),
                         SIMDE_FLOAT32_C(-8046.00), SIMDE_FLOAT32_C(-16937.00),
                         SIMDE_FLOAT32_C(19340.00), SIMDE_FLOAT32_C(-6656.00)) },
    { simde_mm256_set_epi32(INT32_C(     -29605), INT32_C(       8888), INT32_C(      -8347), INT32_C(      -8890),
                            INT32_C(      -8372), INT32_C(       7334), INT32_C(      14947), INT32_C(      -5546)),
      simde_mm256_set_ps(SIMDE_FLOAT32_C(-29605.00), SIMDE_FLOAT32_C( 8888.00),
                         SIMDE_FLOAT32_C(-8347.00), SIMDE_FLOAT32_C(-8890.00),
                         SIMDE_FLOAT32_C(-8372.00), SIMDE_FLOAT32_C( 7334.00),
                         SIMDE_FLOAT32_C(14947.00), SIMDE_FLOAT32_C(-5546.00)) }
  };

  for (size_t i = 0 ; i < (sizeof(test_vec) / sizeof(test_vec[0])); i++) {
    simde__m256 r = simde_mm256_cvtepi32_ps(test_vec[i].a);
    simde_assert_m256_close(r, test_vec[i].r, 1);
  }

  return MUNIT_OK;
}

static MunitResult
test_simde_mm256_cvtpd_epi32(const MunitParameter params[], void* data) {
  (void) params;
  (void) data;

  const struct {
    simde__m256d a;
    simde__m128i r;
  } test_vec[8] = {
    { simde_mm256_set_pd(SIMDE_FLOAT64_C(  823.92), SIMDE_FLOAT64_C( -252.31),
                         SIMDE_FLOAT64_C(  311.42), SIMDE_FLOAT64_C(  639.08)),
      simde_mm_set_epi32(INT32_C( 824), INT32_C(-252), INT32_C( 311), INT32_C( 639)) },
    { simde_mm256_set_pd(SIMDE_FLOAT64_C(  311.89), SIMDE_FLOAT64_C( -507.25),
                         SIMDE_FLOAT64_C(  748.64), SIMDE_FLOAT64_C( -488.86)),
      simde_mm_set_epi32(INT32_C( 312), INT32_C(-507), INT32_C( 749), INT32_C(-489)) },
    { simde_mm256_set_pd(SIMDE_FLOAT64_C(  478.57), SIMDE_FLOAT64_C( -328.29),
                         SIMDE_FLOAT64_C( -289.22), SIMDE_FLOAT64_C( -586.95)),
      simde_mm_set_epi32(INT32_C( 479), INT32_C(-328), INT32_C(-289), INT32_C(-587)) },
    { simde_mm256_set_pd(SIMDE_FLOAT64_C(  341.08), SIMDE_FLOAT64_C(  432.49),
                         SIMDE_FLOAT64_C(  835.07), SIMDE_FLOAT64_C( -889.53)),
      simde_mm_set_epi32(INT32_C( 341), INT32_C( 432), INT32_C( 835), INT32_C(-890)) },
    { simde_mm256_set_pd(SIMDE_FLOAT64_C( -811.21), SIMDE_FLOAT64_C( -487.29),
                         SIMDE_FLOAT64_C(  852.90), SIMDE_FLOAT64_C(  970.07)),
      simde_mm_set_epi32(INT32_C(-811), INT32_C(-487), INT32_C( 853), INT32_C( 970)) },
    { simde_mm256_set_pd(SIMDE_FLOAT64_C(  456.79), SIMDE_FLOAT64_C( -836.64),
                         SIMDE_FLOAT64_C( -396.53), SIMDE_FLOAT64_C(  788.69)),
      simde_mm_set_epi32(INT32_C( 457), INT32_C(-837), INT32_C(-397), INT32_C( 789)) },
    { simde_mm256_set_pd(SIMDE_FLOAT64_C(  538.31), SIMDE_FLOAT64_C(  630.62),
                         SIMDE_FLOAT64_C( -811.65), SIMDE_FLOAT64_C( -175.08)),
      simde_mm_set_epi32(INT32_C( 538), INT32_C( 631), INT32_C(-812), INT32_C(-175)) },
    { simde_mm256_set_pd(SIMDE_FLOAT64_C(  -53.87), SIMDE_FLOAT64_C(  -83.11),
                         SIMDE_FLOAT64_C( -288.58), SIMDE_FLOAT64_C( -287.98)),
      simde_mm_set_epi32(INT32_C( -54), INT32_C( -83), INT32_C(-289), INT32_C(-288)) }
  };

  for (size_t i = 0 ; i < (sizeof(test_vec) / sizeof(test_vec[0])); i++) {
    simde__m128i r = simde_mm256_cvtpd_epi32(test_vec[i].a);
    simde_assert_m128i_i32(r, ==, test_vec[i].r);
  }

  return MUNIT_OK;
}

static MunitResult
test_simde_mm256_cvtpd_ps(const MunitParameter params[], void* data) {
  (void) params;
  (void) data;

  const struct {
    simde__m256d a;
    simde__m128 r;
  } test_vec[8] = {
    { simde_mm256_set_pd(SIMDE_FLOAT64_C(  375.90), SIMDE_FLOAT64_C( -889.76),
                         SIMDE_FLOAT64_C( -974.31), SIMDE_FLOAT64_C(  373.58)),
      simde_mm_set_ps(SIMDE_FLOAT32_C(  375.90), SIMDE_FLOAT32_C( -889.76), SIMDE_FLOAT32_C( -974.31), SIMDE_FLOAT32_C(  373.58)) },
    { simde_mm256_set_pd(SIMDE_FLOAT64_C(   84.47), SIMDE_FLOAT64_C(  744.53),
                         SIMDE_FLOAT64_C(  -27.43), SIMDE_FLOAT64_C(  -51.38)),
      simde_mm_set_ps(SIMDE_FLOAT32_C(   84.47), SIMDE_FLOAT32_C(  744.53), SIMDE_FLOAT32_C(  -27.43), SIMDE_FLOAT32_C(  -51.38)) },
    { simde_mm256_set_pd(SIMDE_FLOAT64_C(   66.02), SIMDE_FLOAT64_C( -438.12),
                         SIMDE_FLOAT64_C(  408.44), SIMDE_FLOAT64_C(  197.54)),
      simde_mm_set_ps(SIMDE_FLOAT32_C(   66.02), SIMDE_FLOAT32_C( -438.12), SIMDE_FLOAT32_C(  408.44), SIMDE_FLOAT32_C(  197.54)) },
    { simde_mm256_set_pd(SIMDE_FLOAT64_C(   80.23), SIMDE_FLOAT64_C(  910.03),
                         SIMDE_FLOAT64_C(  928.38), SIMDE_FLOAT64_C(  305.66)),
      simde_mm_set_ps(SIMDE_FLOAT32_C(   80.23), SIMDE_FLOAT32_C(  910.03), SIMDE_FLOAT32_C(  928.38), SIMDE_FLOAT32_C(  305.66)) },
    { simde_mm256_set_pd(SIMDE_FLOAT64_C( -511.50), SIMDE_FLOAT64_C( -503.26),
                         SIMDE_FLOAT64_C( -164.88), SIMDE_FLOAT64_C(  -10.16)),
      simde_mm_set_ps(SIMDE_FLOAT32_C( -511.50), SIMDE_FLOAT32_C( -503.26), SIMDE_FLOAT32_C( -164.88), SIMDE_FLOAT32_C(  -10.16)) },
    { simde_mm256_set_pd(SIMDE_FLOAT64_C(   99.85), SIMDE_FLOAT64_C( -538.53),
                         SIMDE_FLOAT64_C(   17.38), SIMDE_FLOAT64_C( -161.67)),
      simde_mm_set_ps(SIMDE_FLOAT32_C(   99.85), SIMDE_FLOAT32_C( -538.53), SIMDE_FLOAT32_C(   17.38), SIMDE_FLOAT32_C( -161.67)) },
    { simde_mm256_set_pd(SIMDE_FLOAT64_C(  891.01), SIMDE_FLOAT64_C(  865.63),
                         SIMDE_FLOAT64_C(  -39.82), SIMDE_FLOAT64_C( -446.03)),
      simde_mm_set_ps(SIMDE_FLOAT32_C(  891.01), SIMDE_FLOAT32_C(  865.63), SIMDE_FLOAT32_C(  -39.82), SIMDE_FLOAT32_C( -446.03)) },
    { simde_mm256_set_pd(SIMDE_FLOAT64_C(  394.04), SIMDE_FLOAT64_C(  238.42),
                         SIMDE_FLOAT64_C(  746.10), SIMDE_FLOAT64_C(   -8.70)),
      simde_mm_set_ps(SIMDE_FLOAT32_C(  394.04), SIMDE_FLOAT32_C(  238.42), SIMDE_FLOAT32_C(  746.10), SIMDE_FLOAT32_C(   -8.70)) }
  };

  for (size_t i = 0 ; i < (sizeof(test_vec) / sizeof(test_vec[0])); i++) {
    simde__m128 r = simde_mm256_cvtpd_ps(test_vec[i].a);
    simde_assert_m128_close(r, test_vec[i].r, 1);
  }

  return MUNIT_OK;
}

static MunitResult
test_simde_mm256_cvtps_epi32(const MunitParameter params[], void* data) {
  (void) params;
  (void) data;

  const struct {
    simde__m256 a;
    simde__m256i r;
  } test_vec[8] = {
    { simde_mm256_set_ps(SIMDE_FLOAT32_C(  598.58), SIMDE_FLOAT32_C(  571.41),
                         SIMDE_FLOAT32_C( -242.37), SIMDE_FLOAT32_C( -717.41),
                         SIMDE_FLOAT32_C(  374.26), SIMDE_FLOAT32_C( -165.53),
                         SIMDE_FLOAT32_C( -357.04), SIMDE_FLOAT32_C( -622.88)),
      simde_mm256_set_epi32(INT32_C( 599), INT32_C( 571), INT32_C(-242), INT32_C(-717),
                            INT32_C( 374), INT32_C(-166), INT32_C(-357), INT32_C(-623)) },
    { simde_mm256_set_ps(SIMDE_FLOAT32_C(  257.81), SIMDE_FLOAT32_C( -837.70),
                         SIMDE_FLOAT32_C(  261.48), SIMDE_FLOAT32_C(  542.96),
                         SIMDE_FLOAT32_C(  769.60), SIMDE_FLOAT32_C( -711.96),
                         SIMDE_FLOAT32_C( -326.97), SIMDE_FLOAT32_C( -113.31)),
      simde_mm256_set_epi32(INT32_C( 258), INT32_C(-838), INT32_C( 261), INT32_C( 543),
                            INT32_C( 770), INT32_C(-712), INT32_C(-327), INT32_C(-113)) },
    { simde_mm256_set_ps(SIMDE_FLOAT32_C( -569.57), SIMDE_FLOAT32_C(  423.37),
                         SIMDE_FLOAT32_C(  -24.31), SIMDE_FLOAT32_C(  934.89),
                         SIMDE_FLOAT32_C(  421.98), SIMDE_FLOAT32_C(  514.39),
                         SIMDE_FLOAT32_C(  548.83), SIMDE_FLOAT32_C(  419.70)),
      simde_mm256_set_epi32(INT32_C(-570), INT32_C( 423), INT32_C( -24), INT32_C( 935),
                            INT32_C( 422), INT32_C( 514), INT32_C( 549), INT32_C( 420)) },
    { simde_mm256_set_ps(SIMDE_FLOAT32_C( -391.60), SIMDE_FLOAT32_C( -565.59),
                         SIMDE_FLOAT32_C(  -30.37), SIMDE_FLOAT32_C( -335.58),
                         SIMDE_FLOAT32_C(  613.59), SIMDE_FLOAT32_C( -997.50),
                         SIMDE_FLOAT32_C( -875.20), SIMDE_FLOAT32_C(   61.16)),
      simde_mm256_set_epi32(INT32_C(-392), INT32_C(-566), INT32_C( -30), INT32_C(-336),
                            INT32_C( 614), INT32_C(-998), INT32_C(-875), INT32_C(  61)) },
    { simde_mm256_set_ps(SIMDE_FLOAT32_C( -166.04), SIMDE_FLOAT32_C( -427.79),
                         SIMDE_FLOAT32_C(  609.54), SIMDE_FLOAT32_C( -532.28),
                         SIMDE_FLOAT32_C( -681.53), SIMDE_FLOAT32_C(  504.43),
                         SIMDE_FLOAT32_C( -888.34), SIMDE_FLOAT32_C(  403.18)),
      simde_mm256_set_epi32(INT32_C(-166), INT32_C(-428), INT32_C( 610), INT32_C(-532),
                            INT32_C(-682), INT32_C( 504), INT32_C(-888), INT32_C( 403)) },
    { simde_mm256_set_ps(SIMDE_FLOAT32_C(  216.04), SIMDE_FLOAT32_C( -927.91),
                         SIMDE_FLOAT32_C(  780.38), SIMDE_FLOAT32_C(  765.71),
                         SIMDE_FLOAT32_C( -447.72), SIMDE_FLOAT32_C(  -65.81),
                         SIMDE_FLOAT32_C(  716.35), SIMDE_FLOAT32_C(  608.15)),
      simde_mm256_set_epi32(INT32_C( 216), INT32_C(-928), INT32_C( 780), INT32_C( 766),
                            INT32_C(-448), INT32_C( -66), INT32_C( 716), INT32_C( 608)) },
    { simde_mm256_set_ps(SIMDE_FLOAT32_C(  971.27), SIMDE_FLOAT32_C( -611.58),
                         SIMDE_FLOAT32_C( -361.36), SIMDE_FLOAT32_C( -851.00),
                         SIMDE_FLOAT32_C(  839.99), SIMDE_FLOAT32_C(  207.87),
                         SIMDE_FLOAT32_C( -947.82), SIMDE_FLOAT32_C( -403.90)),
      simde_mm256_set_epi32(INT32_C( 971), INT32_C(-612), INT32_C(-361), INT32_C(-851),
                            INT32_C( 840), INT32_C( 208), INT32_C(-948), INT32_C(-404)) },
    { simde_mm256_set_ps(SIMDE_FLOAT32_C( -507.54), SIMDE_FLOAT32_C(  581.68),
                         SIMDE_FLOAT32_C( -590.23), SIMDE_FLOAT32_C(  417.30),
                         SIMDE_FLOAT32_C(  -87.52), SIMDE_FLOAT32_C( -865.50),
                         SIMDE_FLOAT32_C(  940.51), SIMDE_FLOAT32_C(  910.77)),
      simde_mm256_set_epi32(INT32_C(-508), INT32_C( 582), INT32_C(-590), INT32_C( 417),
                            INT32_C( -88), INT32_C(-866), INT32_C( 941), INT32_C( 911)) }
  };

  for (size_t i = 0 ; i < (sizeof(test_vec) / sizeof(test_vec[0])); i++) {
    simde__m256i r = simde_mm256_cvtps_epi32(test_vec[i].a);
    simde_assert_m256i_i32(r, ==, test_vec[i].r);
  }

  return MUNIT_OK;
}

static MunitResult
test_simde_mm256_cvtps_pd(const MunitParameter params[], void* data) {
  (void) params;
  (void) data;

  const struct {
    simde__m128 a;
    simde__m256d r;
  } test_vec[8] = {
    { simde_mm_set_ps(SIMDE_FLOAT32_C(  846.20), SIMDE_FLOAT32_C(  685.37), SIMDE_FLOAT32_C(  660.41), SIMDE_FLOAT32_C( -309.12)),
      simde_mm256_set_pd(SIMDE_FLOAT64_C(  846.20), SIMDE_FLOAT64_C(  685.37),
                         SIMDE_FLOAT64_C(  660.41), SIMDE_FLOAT64_C( -309.12)) },
    { simde_mm_set_ps(SIMDE_FLOAT32_C(  900.54), SIMDE_FLOAT32_C(  555.77), SIMDE_FLOAT32_C( -412.48), SIMDE_FLOAT32_C( -684.76)),
      simde_mm256_set_pd(SIMDE_FLOAT64_C(  900.54), SIMDE_FLOAT64_C(  555.77),
                         SIMDE_FLOAT64_C( -412.48), SIMDE_FLOAT64_C( -684.76)) },
    { simde_mm_set_ps(SIMDE_FLOAT32_C( -530.00), SIMDE_FLOAT32_C(  516.66), SIMDE_FLOAT32_C(  969.93), SIMDE_FLOAT32_C( -956.57)),
      simde_mm256_set_pd(SIMDE_FLOAT64_C( -530.00), SIMDE_FLOAT64_C(  516.66),
                         SIMDE_FLOAT64_C(  969.93), SIMDE_FLOAT64_C( -956.57)) },
    { simde_mm_set_ps(SIMDE_FLOAT32_C(  876.84), SIMDE_FLOAT32_C(  972.29), SIMDE_FLOAT32_C(  715.44), SIMDE_FLOAT32_C(  -66.38)),
      simde_mm256_set_pd(SIMDE_FLOAT64_C(  876.84), SIMDE_FLOAT64_C(  972.29),
                         SIMDE_FLOAT64_C(  715.44), SIMDE_FLOAT64_C(  -66.38)) },
    { simde_mm_set_ps(SIMDE_FLOAT32_C( -684.20), SIMDE_FLOAT32_C( -317.33), SIMDE_FLOAT32_C(   88.04), SIMDE_FLOAT32_C(  992.34)),
      simde_mm256_set_pd(SIMDE_FLOAT64_C( -684.20), SIMDE_FLOAT64_C( -317.33),
                         SIMDE_FLOAT64_C(   88.04), SIMDE_FLOAT64_C(  992.34)) },
    { simde_mm_set_ps(SIMDE_FLOAT32_C(  481.41), SIMDE_FLOAT32_C( -117.39), SIMDE_FLOAT32_C(  583.52), SIMDE_FLOAT32_C(  373.09)),
      simde_mm256_set_pd(SIMDE_FLOAT64_C(  481.41), SIMDE_FLOAT64_C( -117.39),
                         SIMDE_FLOAT64_C(  583.52), SIMDE_FLOAT64_C(  373.09)) },
    { simde_mm_set_ps(SIMDE_FLOAT32_C(  798.14), SIMDE_FLOAT32_C(  486.93), SIMDE_FLOAT32_C( -832.59), SIMDE_FLOAT32_C(  796.43)),
      simde_mm256_set_pd(SIMDE_FLOAT64_C(  798.14), SIMDE_FLOAT64_C(  486.93),
                         SIMDE_FLOAT64_C( -832.59), SIMDE_FLOAT64_C(  796.43)) },
    { simde_mm_set_ps(SIMDE_FLOAT32_C(   75.03), SIMDE_FLOAT32_C(  634.86), SIMDE_FLOAT32_C(  319.54), SIMDE_FLOAT32_C( -801.15)),
      simde_mm256_set_pd(SIMDE_FLOAT64_C(   75.03), SIMDE_FLOAT64_C(  634.86),
                         SIMDE_FLOAT64_C(  319.54), SIMDE_FLOAT64_C( -801.15)) }
  };

  for (size_t i = 0 ; i < (sizeof(test_vec) / sizeof(test_vec[0])); i++) {
    simde__m256d r = simde_mm256_cvtps_pd(test_vec[i].a);
    simde_assert_m256d_close(r, test_vec[i].r, 1);
  }

  return MUNIT_OK;
}

static MunitResult
test_simde_mm256_cvttpd_epi32(const MunitParameter params[], void* data) {
  (void) params;
  (void) data;

  const struct {
    simde__m256d a;
    simde__m128i r;
  } test_vec[8] = {
    { simde_mm256_set_pd(SIMDE_FLOAT64_C( -175.82), SIMDE_FLOAT64_C(  -91.19),
                         SIMDE_FLOAT64_C( -855.64), SIMDE_FLOAT64_C(-1000.00)),
      simde_mm_set_epi32(INT32_C(-175), INT32_C( -91), INT32_C(-855), INT32_C(-1000)) },
    { simde_mm256_set_pd(SIMDE_FLOAT64_C(  296.54), SIMDE_FLOAT64_C(  312.22),
                         SIMDE_FLOAT64_C( -648.31), SIMDE_FLOAT64_C(  586.65)),
      simde_mm_set_epi32(INT32_C( 296), INT32_C( 312), INT32_C(-648), INT32_C( 586)) },
    { simde_mm256_set_pd(SIMDE_FLOAT64_C(  502.08), SIMDE_FLOAT64_C( -904.00),
                         SIMDE_FLOAT64_C(  802.10), SIMDE_FLOAT64_C(  616.09)),
      simde_mm_set_epi32(INT32_C( 502), INT32_C(-904), INT32_C( 802), INT32_C( 616)) },
    { simde_mm256_set_pd(SIMDE_FLOAT64_C(  808.28), SIMDE_FLOAT64_C( -212.29),
                         SIMDE_FLOAT64_C(   75.93), SIMDE_FLOAT64_C( -979.81)),
      simde_mm_set_epi32(INT32_C( 808), INT32_C(-212), INT32_C(  75), INT32_C(-979)) },
    { simde_mm256_set_pd(SIMDE_FLOAT64_C( -426.54), SIMDE_FLOAT64_C(  577.52),
                         SIMDE_FLOAT64_C(  966.87), SIMDE_FLOAT64_C(  162.81)),
      simde_mm_set_epi32(INT32_C(-426), INT32_C( 577), INT32_C( 966), INT32_C( 162)) },
    { simde_mm256_set_pd(SIMDE_FLOAT64_C(  -50.83), SIMDE_FLOAT64_C(  928.40),
                         SIMDE_FLOAT64_C(  392.36), SIMDE_FLOAT64_C(  469.60)),
      simde_mm_set_epi32(INT32_C( -50), INT32_C( 928), INT32_C( 392), INT32_C( 469)) },
    { simde_mm256_set_pd(SIMDE_FLOAT64_C(  701.55), SIMDE_FLOAT64_C( -334.03),
                         SIMDE_FLOAT64_C(  803.63), SIMDE_FLOAT64_C(  -68.22)),
      simde_mm_set_epi32(INT32_C( 701), INT32_C(-334), INT32_C( 803), INT32_C( -68)) },
    { simde_mm256_set_pd(SIMDE_FLOAT64_C( -168.66), SIMDE_FLOAT64_C( -164.87),
                         SIMDE_FLOAT64_C(  824.77), SIMDE_FLOAT64_C( -834.37)),
      simde_mm_set_epi32(INT32_C(-168), INT32_C(-164), INT32_C( 824), INT32_C(-834)) }
  };

  for (size_t i = 0 ; i < (sizeof(test_vec) / sizeof(test_vec[0])); i++) {
    simde__m128i r = simde_mm256_cvttpd_epi32(test_vec[i].a);
    simde_assert_m128i_i32(r, ==, test_vec[i].r);
  }

  return MUNIT_OK;
}

static MunitResult
test_simde_mm256_cvttps_epi32(const MunitParameter params[], void* data) {
  (void) params;
  (void) data;

  const struct {
    simde__m256 a;
    simde__m256i r;
  } test_vec[8] = {
    { simde_mm256_set_ps(SIMDE_FLOAT32_C( -135.75), SIMDE_FLOAT32_C(  534.39),
                         SIMDE_FLOAT32_C(  -81.93), SIMDE_FLOAT32_C( -234.94),
                         SIMDE_FLOAT32_C( -390.94), SIMDE_FLOAT32_C( -625.05),
                         SIMDE_FLOAT32_C(  991.22), SIMDE_FLOAT32_C(  326.76)),
      simde_mm256_set_epi32(INT32_C(-135), INT32_C( 534), INT32_C( -81), INT32_C(-234),
                            INT32_C(-390), INT32_C(-625), INT32_C( 991), INT32_C( 326)) },
    { simde_mm256_set_ps(SIMDE_FLOAT32_C(  864.35), SIMDE_FLOAT32_C(  855.52),
                         SIMDE_FLOAT32_C( -619.15), SIMDE_FLOAT32_C( -985.70),
                         SIMDE_FLOAT32_C( -511.44), SIMDE_FLOAT32_C(  327.81),
                         SIMDE_FLOAT32_C(   88.57), SIMDE_FLOAT32_C(  775.15)),
      simde_mm256_set_epi32(INT32_C( 864), INT32_C( 855), INT32_C(-619), INT32_C(-985),
                            INT32_C(-511), INT32_C( 327), INT32_C(  88), INT32_C( 775)) },
    { simde_mm256_set_ps(SIMDE_FLOAT32_C(  464.19), SIMDE_FLOAT32_C( -184.66),
                         SIMDE_FLOAT32_C(  626.41), SIMDE_FLOAT32_C(  -54.43),
                         SIMDE_FLOAT32_C(  810.20), SIMDE_FLOAT32_C(  906.68),
                         SIMDE_FLOAT32_C(  -63.04), SIMDE_FLOAT32_C( -182.48)),
      simde_mm256_set_epi32(INT32_C( 464), INT32_C(-184), INT32_C( 626), INT32_C( -54),
                            INT32_C( 810), INT32_C( 906), INT32_C( -63), INT32_C(-182)) },
    { simde_mm256_set_ps(SIMDE_FLOAT32_C(  127.49), SIMDE_FLOAT32_C( -473.91),
                         SIMDE_FLOAT32_C( -171.73), SIMDE_FLOAT32_C( -903.89),
                         SIMDE_FLOAT32_C(   73.85), SIMDE_FLOAT32_C( -545.98),
                         SIMDE_FLOAT32_C( -240.40), SIMDE_FLOAT32_C(  286.08)),
      simde_mm256_set_epi32(INT32_C( 127), INT32_C(-473), INT32_C(-171), INT32_C(-903),
                            INT32_C(  73), INT32_C(-545), INT32_C(-240), INT32_C( 286)) },
    { simde_mm256_set_ps(SIMDE_FLOAT32_C( -184.43), SIMDE_FLOAT32_C(  171.84),
                         SIMDE_FLOAT32_C( -693.45), SIMDE_FLOAT32_C( -961.18),
                         SIMDE_FLOAT32_C( -527.37), SIMDE_FLOAT32_C(  565.38),
                         SIMDE_FLOAT32_C(  865.23), SIMDE_FLOAT32_C(  998.03)),
      simde_mm256_set_epi32(INT32_C(-184), INT32_C( 171), INT32_C(-693), INT32_C(-961),
                            INT32_C(-527), INT32_C( 565), INT32_C( 865), INT32_C( 998)) },
    { simde_mm256_set_ps(SIMDE_FLOAT32_C(  417.68), SIMDE_FLOAT32_C(  795.88),
                         SIMDE_FLOAT32_C( -307.52), SIMDE_FLOAT32_C(   75.71),
                         SIMDE_FLOAT32_C( -179.42), SIMDE_FLOAT32_C( -352.61),
                         SIMDE_FLOAT32_C( -314.52), SIMDE_FLOAT32_C(  250.68)),
      simde_mm256_set_epi32(INT32_C( 417), INT32_C( 795), INT32_C(-307), INT32_C(  75),
                            INT32_C(-179), INT32_C(-352), INT32_C(-314), INT32_C( 250)) },
    { simde_mm256_set_ps(SIMDE_FLOAT32_C(   89.37), SIMDE_FLOAT32_C( -634.21),
                         SIMDE_FLOAT32_C(  115.63), SIMDE_FLOAT32_C(  878.23),
                         SIMDE_FLOAT32_C( -321.46), SIMDE_FLOAT32_C(  524.08),
                         SIMDE_FLOAT32_C(  597.19), SIMDE_FLOAT32_C(  940.58)),
      simde_mm256_set_epi32(INT32_C(  89), INT32_C(-634), INT32_C( 115), INT32_C( 878),
                            INT32_C(-321), INT32_C( 524), INT32_C( 597), INT32_C( 940)) },
    { simde_mm256_set_ps(SIMDE_FLOAT32_C( -643.91), SIMDE_FLOAT32_C(  102.13),
                         SIMDE_FLOAT32_C(  800.40), SIMDE_FLOAT32_C( -587.08),
                         SIMDE_FLOAT32_C( -734.61), SIMDE_FLOAT32_C(  772.26),
                         SIMDE_FLOAT32_C( -256.23), SIMDE_FLOAT32_C( -452.64)),
      simde_mm256_set_epi32(INT32_C(-643), INT32_C( 102), INT32_C( 800), INT32_C(-587),
                            INT32_C(-734), INT32_C( 772), INT32_C(-256), INT32_C(-452)) }
  };

  for (size_t i = 0 ; i < (sizeof(test_vec) / sizeof(test_vec[0])); i++) {
    simde__m256i r = simde_mm256_cvttps_epi32(test_vec[i].a);
    simde_assert_m256i_i32(r, ==, test_vec[i].r);
  }

  return MUNIT_OK;
}

static MunitResult
test_simde_mm256_div_ps(const MunitParameter params[], void* data) {
  (void) params;
  (void) data;

  const struct {
    simde__m256 a;
    simde__m256 b;
    simde__m256 r;
  } test_vec[8] = {
    { simde_mm256_set_ps(SIMDE_FLOAT32_C(  675.83), SIMDE_FLOAT32_C(  732.26),
                         SIMDE_FLOAT32_C(   -4.57), SIMDE_FLOAT32_C( -168.80),
                         SIMDE_FLOAT32_C( -520.00), SIMDE_FLOAT32_C( -692.17),
                         SIMDE_FLOAT32_C(  934.56), SIMDE_FLOAT32_C(  631.79)),
      simde_mm256_set_ps(SIMDE_FLOAT32_C( -378.09), SIMDE_FLOAT32_C( -656.19),
                         SIMDE_FLOAT32_C( -265.99), SIMDE_FLOAT32_C( -457.08),
                         SIMDE_FLOAT32_C( -481.51), SIMDE_FLOAT32_C(  732.73),
                         SIMDE_FLOAT32_C(  321.36), SIMDE_FLOAT32_C( -269.65)),
      simde_mm256_set_ps(SIMDE_FLOAT32_C(   -1.79), SIMDE_FLOAT32_C(   -1.12),
                         SIMDE_FLOAT32_C(    0.02), SIMDE_FLOAT32_C(    0.37),
                         SIMDE_FLOAT32_C(    1.08), SIMDE_FLOAT32_C(   -0.94),
                         SIMDE_FLOAT32_C(    2.91), SIMDE_FLOAT32_C(   -2.34)) },
    { simde_mm256_set_ps(SIMDE_FLOAT32_C(  118.79), SIMDE_FLOAT32_C(  887.62),
                         SIMDE_FLOAT32_C(  493.85), SIMDE_FLOAT32_C( -554.19),
                         SIMDE_FLOAT32_C(  954.00), SIMDE_FLOAT32_C( -438.20),
                         SIMDE_FLOAT32_C(  457.40), SIMDE_FLOAT32_C( -597.80)),
      simde_mm256_set_ps(SIMDE_FLOAT32_C(  136.05), SIMDE_FLOAT32_C( -648.50),
                         SIMDE_FLOAT32_C(  975.99), SIMDE_FLOAT32_C(  125.14),
                         SIMDE_FLOAT32_C(  391.49), SIMDE_FLOAT32_C( -989.28),
                         SIMDE_FLOAT32_C( -980.53), SIMDE_FLOAT32_C(  107.28)),
      simde_mm256_set_ps(SIMDE_FLOAT32_C(    0.87), SIMDE_FLOAT32_C(   -1.37),
                         SIMDE_FLOAT32_C(    0.51), SIMDE_FLOAT32_C(   -4.43),
                         SIMDE_FLOAT32_C(    2.44), SIMDE_FLOAT32_C(    0.44),
                         SIMDE_FLOAT32_C(   -0.47), SIMDE_FLOAT32_C(   -5.57)) },
    { simde_mm256_set_ps(SIMDE_FLOAT32_C(  788.25), SIMDE_FLOAT32_C( -786.20),
                         SIMDE_FLOAT32_C( -386.26), SIMDE_FLOAT32_C( -761.33),
                         SIMDE_FLOAT32_C(  307.75), SIMDE_FLOAT32_C(  863.78),
                         SIMDE_FLOAT32_C(  634.25), SIMDE_FLOAT32_C(  687.96)),
      simde_mm256_set_ps(SIMDE_FLOAT32_C(  593.79), SIMDE_FLOAT32_C( -856.02),
                         SIMDE_FLOAT32_C(  504.54), SIMDE_FLOAT32_C(  553.51),
                         SIMDE_FLOAT32_C(  287.73), SIMDE_FLOAT32_C( -351.53),
                         SIMDE_FLOAT32_C( -572.54), SIMDE_FLOAT32_C(  264.37)),
      simde_mm256_set_ps(SIMDE_FLOAT32_C(    1.33), SIMDE_FLOAT32_C(    0.92),
                         SIMDE_FLOAT32_C(   -0.77), SIMDE_FLOAT32_C(   -1.38),
                         SIMDE_FLOAT32_C(    1.07), SIMDE_FLOAT32_C(   -2.46),
                         SIMDE_FLOAT32_C(   -1.11), SIMDE_FLOAT32_C(    2.60)) },
    { simde_mm256_set_ps(SIMDE_FLOAT32_C(  139.28), SIMDE_FLOAT32_C(  906.17),
                         SIMDE_FLOAT32_C(  486.23), SIMDE_FLOAT32_C(  556.78),
                         SIMDE_FLOAT32_C( -178.50), SIMDE_FLOAT32_C( -222.99),
                         SIMDE_FLOAT32_C(  642.44), SIMDE_FLOAT32_C(  839.86)),
      simde_mm256_set_ps(SIMDE_FLOAT32_C( -272.29), SIMDE_FLOAT32_C( -752.32),
                         SIMDE_FLOAT32_C( -335.75), SIMDE_FLOAT32_C( -704.13),
                         SIMDE_FLOAT32_C(  526.15), SIMDE_FLOAT32_C( -407.90),
                         SIMDE_FLOAT32_C(  -13.13), SIMDE_FLOAT32_C( -893.18)),
      simde_mm256_set_ps(SIMDE_FLOAT32_C(   -0.51), SIMDE_FLOAT32_C(   -1.20),
                         SIMDE_FLOAT32_C(   -1.45), SIMDE_FLOAT32_C(   -0.79),
                         SIMDE_FLOAT32_C(   -0.34), SIMDE_FLOAT32_C(    0.55),
                         SIMDE_FLOAT32_C(  -48.93), SIMDE_FLOAT32_C(   -0.94)) },
    { simde_mm256_set_ps(SIMDE_FLOAT32_C( -332.01), SIMDE_FLOAT32_C( -279.46),
                         SIMDE_FLOAT32_C(  360.69), SIMDE_FLOAT32_C( -121.43),
                         SIMDE_FLOAT32_C(  819.79), SIMDE_FLOAT32_C(  512.44),
                         SIMDE_FLOAT32_C( -185.75), SIMDE_FLOAT32_C(  503.23)),
      simde_mm256_set_ps(SIMDE_FLOAT32_C(  621.10), SIMDE_FLOAT32_C(  514.79),
                         SIMDE_FLOAT32_C( -672.95), SIMDE_FLOAT32_C(  -62.01),
                         SIMDE_FLOAT32_C( -155.11), SIMDE_FLOAT32_C(  518.20),
                         SIMDE_FLOAT32_C( -704.10), SIMDE_FLOAT32_C( -249.95)),
      simde_mm256_set_ps(SIMDE_FLOAT32_C(   -0.53), SIMDE_FLOAT32_C(   -0.54),
                         SIMDE_FLOAT32_C(   -0.54), SIMDE_FLOAT32_C(    1.96),
                         SIMDE_FLOAT32_C(   -5.29), SIMDE_FLOAT32_C(    0.99),
                         SIMDE_FLOAT32_C(    0.26), SIMDE_FLOAT32_C(   -2.01)) },
    { simde_mm256_set_ps(SIMDE_FLOAT32_C( -784.88), SIMDE_FLOAT32_C( -855.22),
                         SIMDE_FLOAT32_C( -347.04), SIMDE_FLOAT32_C( -241.02),
                         SIMDE_FLOAT32_C(  748.57), SIMDE_FLOAT32_C( -179.02),
                         SIMDE_FLOAT32_C( -995.77), SIMDE_FLOAT32_C( -927.09)),
      simde_mm256_set_ps(SIMDE_FLOAT32_C(  868.43), SIMDE_FLOAT32_C(    9.90),
                         SIMDE_FLOAT32_C( -308.85), SIMDE_FLOAT32_C( -944.06),
                         SIMDE_FLOAT32_C( -323.62), SIMDE_FLOAT32_C(  739.02),
                         SIMDE_FLOAT32_C(  -61.38), SIMDE_FLOAT32_C(  426.14)),
      simde_mm256_set_ps(SIMDE_FLOAT32_C(   -0.90), SIMDE_FLOAT32_C(  -86.39),
                         SIMDE_FLOAT32_C(    1.12), SIMDE_FLOAT32_C(    0.26),
                         SIMDE_FLOAT32_C(   -2.31), SIMDE_FLOAT32_C(   -0.24),
                         SIMDE_FLOAT32_C(   16.22), SIMDE_FLOAT32_C(   -2.18)) },
    { simde_mm256_set_ps(SIMDE_FLOAT32_C(  307.07), SIMDE_FLOAT32_C(  591.05),
                         SIMDE_FLOAT32_C( -630.36), SIMDE_FLOAT32_C(  826.28),
                         SIMDE_FLOAT32_C( -436.93), SIMDE_FLOAT32_C(  982.53),
                         SIMDE_FLOAT32_C( -808.08), SIMDE_FLOAT32_C(  630.31)),
      simde_mm256_set_ps(SIMDE_FLOAT32_C( -339.08), SIMDE_FLOAT32_C( -235.71),
                         SIMDE_FLOAT32_C( -196.92), SIMDE_FLOAT32_C(   27.62),
                         SIMDE_FLOAT32_C( -443.69), SIMDE_FLOAT32_C(  242.35),
                         SIMDE_FLOAT32_C(  774.01), SIMDE_FLOAT32_C(  833.91)),
      simde_mm256_set_ps(SIMDE_FLOAT32_C(   -0.91), SIMDE_FLOAT32_C(   -2.51),
                         SIMDE_FLOAT32_C(    3.20), SIMDE_FLOAT32_C(   29.92),
                         SIMDE_FLOAT32_C(    0.98), SIMDE_FLOAT32_C(    4.05),
                         SIMDE_FLOAT32_C(   -1.04), SIMDE_FLOAT32_C(    0.76)) },
    { simde_mm256_set_ps(SIMDE_FLOAT32_C( -830.19), SIMDE_FLOAT32_C( -620.56),
                         SIMDE_FLOAT32_C( -306.38), SIMDE_FLOAT32_C( -602.04),
                         SIMDE_FLOAT32_C(  183.46), SIMDE_FLOAT32_C(  824.79),
                         SIMDE_FLOAT32_C( -492.06), SIMDE_FLOAT32_C( -609.65)),
      simde_mm256_set_ps(SIMDE_FLOAT32_C( -335.15), SIMDE_FLOAT32_C( -390.73),
                         SIMDE_FLOAT32_C(  951.40), SIMDE_FLOAT32_C(  398.19),
                         SIMDE_FLOAT32_C(  181.71), SIMDE_FLOAT32_C( -932.03),
                         SIMDE_FLOAT32_C(  887.77), SIMDE_FLOAT32_C(  257.75)),
      simde_mm256_set_ps(SIMDE_FLOAT32_C(    2.48), SIMDE_FLOAT32_C(    1.59),
                         SIMDE_FLOAT32_C(   -0.32), SIMDE_FLOAT32_C(   -1.51),
                         SIMDE_FLOAT32_C(    1.01), SIMDE_FLOAT32_C(   -0.88),
                         SIMDE_FLOAT32_C(   -0.55), SIMDE_FLOAT32_C(   -2.37)) }
  };
  for (size_t i = 0 ; i < (sizeof(test_vec) / sizeof(test_vec[0])); i++) {
    simde__m256 r = simde_mm256_div_ps(test_vec[i].a, test_vec[i].b);
    simde_assert_m256_close(r, test_vec[i].r, 1);
  }

  return MUNIT_OK;
}

static MunitResult
test_simde_mm256_div_pd(const MunitParameter params[], void* data) {
  (void) params;
  (void) data;

  const struct {
    simde__m256d a;
    simde__m256d b;
    simde__m256d r;
  } test_vec[8] = {
    { simde_mm256_set_pd(SIMDE_FLOAT64_C(   42.76), SIMDE_FLOAT64_C(  925.42),
                         SIMDE_FLOAT64_C(  624.80), SIMDE_FLOAT64_C(  413.87)),
      simde_mm256_set_pd(SIMDE_FLOAT64_C( -621.50), SIMDE_FLOAT64_C( -651.30),
                         SIMDE_FLOAT64_C( -233.59), SIMDE_FLOAT64_C( -713.35)),
      simde_mm256_set_pd(SIMDE_FLOAT64_C(   -0.07), SIMDE_FLOAT64_C(   -1.42),
                         SIMDE_FLOAT64_C(   -2.67), SIMDE_FLOAT64_C(   -0.58)) },
    { simde_mm256_set_pd(SIMDE_FLOAT64_C(  275.93), SIMDE_FLOAT64_C(  360.88),
                         SIMDE_FLOAT64_C(   -7.47), SIMDE_FLOAT64_C( -347.34)),
      simde_mm256_set_pd(SIMDE_FLOAT64_C(  479.86), SIMDE_FLOAT64_C(  205.26),
                         SIMDE_FLOAT64_C(  174.68), SIMDE_FLOAT64_C(  363.12)),
      simde_mm256_set_pd(SIMDE_FLOAT64_C(    0.58), SIMDE_FLOAT64_C(    1.76),
                         SIMDE_FLOAT64_C(   -0.04), SIMDE_FLOAT64_C(   -0.96)) },
    { simde_mm256_set_pd(SIMDE_FLOAT64_C(  977.82), SIMDE_FLOAT64_C(  875.25),
                         SIMDE_FLOAT64_C(  775.86), SIMDE_FLOAT64_C(  314.76)),
      simde_mm256_set_pd(SIMDE_FLOAT64_C( -748.72), SIMDE_FLOAT64_C(  258.24),
                         SIMDE_FLOAT64_C( -578.49), SIMDE_FLOAT64_C( -708.35)),
      simde_mm256_set_pd(SIMDE_FLOAT64_C(   -1.31), SIMDE_FLOAT64_C(    3.39),
                         SIMDE_FLOAT64_C(   -1.34), SIMDE_FLOAT64_C(   -0.44)) },
    { simde_mm256_set_pd(SIMDE_FLOAT64_C(  617.56), SIMDE_FLOAT64_C( -254.21),
                         SIMDE_FLOAT64_C( -890.06), SIMDE_FLOAT64_C( -996.38)),
      simde_mm256_set_pd(SIMDE_FLOAT64_C( -247.08), SIMDE_FLOAT64_C(  661.94),
                         SIMDE_FLOAT64_C( -120.93), SIMDE_FLOAT64_C( -574.61)),
      simde_mm256_set_pd(SIMDE_FLOAT64_C(   -2.50), SIMDE_FLOAT64_C(   -0.38),
                         SIMDE_FLOAT64_C(    7.36), SIMDE_FLOAT64_C(    1.73)) },
    { simde_mm256_set_pd(SIMDE_FLOAT64_C( -932.29), SIMDE_FLOAT64_C( -263.62),
                         SIMDE_FLOAT64_C( -571.69), SIMDE_FLOAT64_C(  -83.26)),
      simde_mm256_set_pd(SIMDE_FLOAT64_C(  395.02), SIMDE_FLOAT64_C(  290.85),
                         SIMDE_FLOAT64_C( -853.00), SIMDE_FLOAT64_C(  928.61)),
      simde_mm256_set_pd(SIMDE_FLOAT64_C(   -2.36), SIMDE_FLOAT64_C(   -0.91),
                         SIMDE_FLOAT64_C(    0.67), SIMDE_FLOAT64_C(   -0.09)) },
    { simde_mm256_set_pd(SIMDE_FLOAT64_C( -109.60), SIMDE_FLOAT64_C( -812.14),
                         SIMDE_FLOAT64_C( -474.36), SIMDE_FLOAT64_C( -732.62)),
      simde_mm256_set_pd(SIMDE_FLOAT64_C( -982.62), SIMDE_FLOAT64_C( -995.34),
                         SIMDE_FLOAT64_C(  -51.94), SIMDE_FLOAT64_C(  973.17)),
      simde_mm256_set_pd(SIMDE_FLOAT64_C(    0.11), SIMDE_FLOAT64_C(    0.82),
                         SIMDE_FLOAT64_C(    9.13), SIMDE_FLOAT64_C(   -0.75)) },
    { simde_mm256_set_pd(SIMDE_FLOAT64_C( -826.31), SIMDE_FLOAT64_C( -333.99),
                         SIMDE_FLOAT64_C( -238.49), SIMDE_FLOAT64_C( -706.13)),
      simde_mm256_set_pd(SIMDE_FLOAT64_C(  929.44), SIMDE_FLOAT64_C(  493.44),
                         SIMDE_FLOAT64_C( -539.23), SIMDE_FLOAT64_C( -683.88)),
      simde_mm256_set_pd(SIMDE_FLOAT64_C(   -0.89), SIMDE_FLOAT64_C(   -0.68),
                         SIMDE_FLOAT64_C(    0.44), SIMDE_FLOAT64_C(    1.03)) },
    { simde_mm256_set_pd(SIMDE_FLOAT64_C(  419.98), SIMDE_FLOAT64_C(  -51.88),
                         SIMDE_FLOAT64_C( -580.15), SIMDE_FLOAT64_C( -198.88)),
      simde_mm256_set_pd(SIMDE_FLOAT64_C(  246.03), SIMDE_FLOAT64_C( -149.94),
                         SIMDE_FLOAT64_C( -107.67), SIMDE_FLOAT64_C(  875.62)),
      simde_mm256_set_pd(SIMDE_FLOAT64_C(    1.71), SIMDE_FLOAT64_C(    0.35),
                         SIMDE_FLOAT64_C(    5.39), SIMDE_FLOAT64_C(   -0.23)) }
  };

  for (size_t i = 0 ; i < (sizeof(test_vec) / sizeof(test_vec[0])); i++) {
    simde__m256d r = simde_mm256_div_pd(test_vec[i].a, test_vec[i].b);
    simde_assert_m256d_close(r, test_vec[i].r, 1);
  }

  return MUNIT_OK;
}

static MunitResult
test_simde_mm256_floor_ps(const MunitParameter params[], void* data) {
  (void) params;
  (void) data;

  const struct {
    simde__m256 a;
    simde__m256 r;
  } test_vec[8] = {
    { simde_mm256_set_ps(SIMDE_FLOAT32_C(  520.72), SIMDE_FLOAT32_C(  834.16),
                         SIMDE_FLOAT32_C( -945.36), SIMDE_FLOAT32_C( -135.41),
                         SIMDE_FLOAT32_C(  289.19), SIMDE_FLOAT32_C(  462.54),
                         SIMDE_FLOAT32_C( -937.67), SIMDE_FLOAT32_C(  706.09)),
      simde_mm256_set_ps(SIMDE_FLOAT32_C(  520.00), SIMDE_FLOAT32_C(  834.00),
                         SIMDE_FLOAT32_C( -946.00), SIMDE_FLOAT32_C( -136.00),
                         SIMDE_FLOAT32_C(  289.00), SIMDE_FLOAT32_C(  462.00),
                         SIMDE_FLOAT32_C( -938.00), SIMDE_FLOAT32_C(  706.00)) },
    { simde_mm256_set_ps(SIMDE_FLOAT32_C(   -9.00), SIMDE_FLOAT32_C(  401.24),
                         SIMDE_FLOAT32_C(  899.70), SIMDE_FLOAT32_C( -258.03),
                         SIMDE_FLOAT32_C( -634.92), SIMDE_FLOAT32_C( -438.26),
                         SIMDE_FLOAT32_C(  433.94), SIMDE_FLOAT32_C( -170.51)),
      simde_mm256_set_ps(SIMDE_FLOAT32_C(   -9.00), SIMDE_FLOAT32_C(  401.00),
                         SIMDE_FLOAT32_C(  899.00), SIMDE_FLOAT32_C( -259.00),
                         SIMDE_FLOAT32_C( -635.00), SIMDE_FLOAT32_C( -439.00),
                         SIMDE_FLOAT32_C(  433.00), SIMDE_FLOAT32_C( -171.00)) },
    { simde_mm256_set_ps(SIMDE_FLOAT32_C( -908.95), SIMDE_FLOAT32_C( -376.33),
                         SIMDE_FLOAT32_C( -639.88), SIMDE_FLOAT32_C(   40.45),
                         SIMDE_FLOAT32_C( -431.46), SIMDE_FLOAT32_C( -404.49),
                         SIMDE_FLOAT32_C( -411.60), SIMDE_FLOAT32_C(  531.65)),
      simde_mm256_set_ps(SIMDE_FLOAT32_C( -909.00), SIMDE_FLOAT32_C( -377.00),
                         SIMDE_FLOAT32_C( -640.00), SIMDE_FLOAT32_C(   40.00),
                         SIMDE_FLOAT32_C( -432.00), SIMDE_FLOAT32_C( -405.00),
                         SIMDE_FLOAT32_C( -412.00), SIMDE_FLOAT32_C(  531.00)) },
    { simde_mm256_set_ps(SIMDE_FLOAT32_C( -394.79), SIMDE_FLOAT32_C( -654.48),
                         SIMDE_FLOAT32_C(  223.95), SIMDE_FLOAT32_C( -557.45),
                         SIMDE_FLOAT32_C(  908.61), SIMDE_FLOAT32_C( -493.34),
                         SIMDE_FLOAT32_C(  466.68), SIMDE_FLOAT32_C( -301.36)),
      simde_mm256_set_ps(SIMDE_FLOAT32_C( -395.00), SIMDE_FLOAT32_C( -655.00),
                         SIMDE_FLOAT32_C(  223.00), SIMDE_FLOAT32_C( -558.00),
                         SIMDE_FLOAT32_C(  908.00), SIMDE_FLOAT32_C( -494.00),
                         SIMDE_FLOAT32_C(  466.00), SIMDE_FLOAT32_C( -302.00)) },
    { simde_mm256_set_ps(SIMDE_FLOAT32_C(   -5.40), SIMDE_FLOAT32_C(  828.84),
                         SIMDE_FLOAT32_C(  468.99), SIMDE_FLOAT32_C(  665.66),
                         SIMDE_FLOAT32_C( -648.14), SIMDE_FLOAT32_C( -841.90),
                         SIMDE_FLOAT32_C( -380.33), SIMDE_FLOAT32_C(  740.32)),
      simde_mm256_set_ps(SIMDE_FLOAT32_C(   -6.00), SIMDE_FLOAT32_C(  828.00),
                         SIMDE_FLOAT32_C(  468.00), SIMDE_FLOAT32_C(  665.00),
                         SIMDE_FLOAT32_C( -649.00), SIMDE_FLOAT32_C( -842.00),
                         SIMDE_FLOAT32_C( -381.00), SIMDE_FLOAT32_C(  740.00)) },
    { simde_mm256_set_ps(SIMDE_FLOAT32_C( -752.16), SIMDE_FLOAT32_C( -655.98),
                         SIMDE_FLOAT32_C(  902.13), SIMDE_FLOAT32_C(  972.30),
                         SIMDE_FLOAT32_C( -497.57), SIMDE_FLOAT32_C( -530.16),
                         SIMDE_FLOAT32_C( -966.55), SIMDE_FLOAT32_C(  570.95)),
      simde_mm256_set_ps(SIMDE_FLOAT32_C( -753.00), SIMDE_FLOAT32_C( -656.00),
                         SIMDE_FLOAT32_C(  902.00), SIMDE_FLOAT32_C(  972.00),
                         SIMDE_FLOAT32_C( -498.00), SIMDE_FLOAT32_C( -531.00),
                         SIMDE_FLOAT32_C( -967.00), SIMDE_FLOAT32_C(  570.00)) },
    { simde_mm256_set_ps(SIMDE_FLOAT32_C(  723.18), SIMDE_FLOAT32_C(  202.51),
                         SIMDE_FLOAT32_C(  -41.39), SIMDE_FLOAT32_C( -372.98),
                         SIMDE_FLOAT32_C(  697.91), SIMDE_FLOAT32_C( -303.11),
                         SIMDE_FLOAT32_C( -180.07), SIMDE_FLOAT32_C(  941.44)),
      simde_mm256_set_ps(SIMDE_FLOAT32_C(  723.00), SIMDE_FLOAT32_C(  202.00),
                         SIMDE_FLOAT32_C(  -42.00), SIMDE_FLOAT32_C( -373.00),
                         SIMDE_FLOAT32_C(  697.00), SIMDE_FLOAT32_C( -304.00),
                         SIMDE_FLOAT32_C( -181.00), SIMDE_FLOAT32_C(  941.00)) },
    { simde_mm256_set_ps(SIMDE_FLOAT32_C(  995.24), SIMDE_FLOAT32_C(   68.12),
                         SIMDE_FLOAT32_C(  284.41), SIMDE_FLOAT32_C(  723.96),
                         SIMDE_FLOAT32_C( -373.95), SIMDE_FLOAT32_C(   15.43),
                         SIMDE_FLOAT32_C( -498.85), SIMDE_FLOAT32_C(  581.12)),
      simde_mm256_set_ps(SIMDE_FLOAT32_C(  995.00), SIMDE_FLOAT32_C(   68.00),
                         SIMDE_FLOAT32_C(  284.00), SIMDE_FLOAT32_C(  723.00),
                         SIMDE_FLOAT32_C( -374.00), SIMDE_FLOAT32_C(   15.00),
                         SIMDE_FLOAT32_C( -499.00), SIMDE_FLOAT32_C(  581.00)) }
  };

  for (size_t i = 0 ; i < (sizeof(test_vec) / sizeof(test_vec[0])); i++) {
    simde__m256 r = simde_mm256_floor_ps(test_vec[i].a);
    simde_assert_m256_close(r, test_vec[i].r, 1);
  }

  return MUNIT_OK;
}

static MunitResult
test_simde_mm256_extractf128_pd(const MunitParameter params[], void* data) {
  (void) params;
  (void) data;

  const struct {
    simde__m256d a;
    simde__m256d b;
    simde__m128d ra;
    simde__m128d rb;
  } test_vec[8] = {
    { simde_mm256_set_pd(SIMDE_FLOAT64_C(  115.05), SIMDE_FLOAT64_C(  580.50),
                         SIMDE_FLOAT64_C(  784.61), SIMDE_FLOAT64_C(    6.02)),
      simde_mm256_set_pd(SIMDE_FLOAT64_C( -748.60), SIMDE_FLOAT64_C(  328.25),
                         SIMDE_FLOAT64_C( -515.20), SIMDE_FLOAT64_C(  761.63)),
      simde_mm_set_pd(SIMDE_FLOAT64_C(  784.61), SIMDE_FLOAT64_C(    6.02)),
      simde_mm_set_pd(SIMDE_FLOAT64_C( -748.60), SIMDE_FLOAT64_C(  328.25)) },
    { simde_mm256_set_pd(SIMDE_FLOAT64_C( -201.97), SIMDE_FLOAT64_C(  -32.82),
                         SIMDE_FLOAT64_C(  698.56), SIMDE_FLOAT64_C( -504.23)),
      simde_mm256_set_pd(SIMDE_FLOAT64_C( -706.22), SIMDE_FLOAT64_C(  296.17),
                         SIMDE_FLOAT64_C(  289.51), SIMDE_FLOAT64_C( -515.71)),
      simde_mm_set_pd(SIMDE_FLOAT64_C(  698.56), SIMDE_FLOAT64_C( -504.23)),
      simde_mm_set_pd(SIMDE_FLOAT64_C( -706.22), SIMDE_FLOAT64_C(  296.17)) },
    { simde_mm256_set_pd(SIMDE_FLOAT64_C(  708.15), SIMDE_FLOAT64_C( -171.50),
                         SIMDE_FLOAT64_C(  534.26), SIMDE_FLOAT64_C( -815.83)),
      simde_mm256_set_pd(SIMDE_FLOAT64_C(  -29.20), SIMDE_FLOAT64_C( -861.78),
                         SIMDE_FLOAT64_C(   -7.26), SIMDE_FLOAT64_C(  861.75)),
      simde_mm_set_pd(SIMDE_FLOAT64_C(  534.26), SIMDE_FLOAT64_C( -815.83)),
      simde_mm_set_pd(SIMDE_FLOAT64_C(  -29.20), SIMDE_FLOAT64_C( -861.78)) },
    { simde_mm256_set_pd(SIMDE_FLOAT64_C(  186.47), SIMDE_FLOAT64_C(  690.51),
                         SIMDE_FLOAT64_C( -956.51), SIMDE_FLOAT64_C(  679.80)),
      simde_mm256_set_pd(SIMDE_FLOAT64_C(  790.70), SIMDE_FLOAT64_C(  327.68),
                         SIMDE_FLOAT64_C(  -42.45), SIMDE_FLOAT64_C(  443.64)),
      simde_mm_set_pd(SIMDE_FLOAT64_C( -956.51), SIMDE_FLOAT64_C(  679.80)),
      simde_mm_set_pd(SIMDE_FLOAT64_C(  790.70), SIMDE_FLOAT64_C(  327.68)) },
    { simde_mm256_set_pd(SIMDE_FLOAT64_C( -320.95), SIMDE_FLOAT64_C(  190.95),
                         SIMDE_FLOAT64_C( -667.22), SIMDE_FLOAT64_C( -985.92)),
      simde_mm256_set_pd(SIMDE_FLOAT64_C( -263.54), SIMDE_FLOAT64_C(  946.34),
                         SIMDE_FLOAT64_C(  395.23), SIMDE_FLOAT64_C(  318.77)),
      simde_mm_set_pd(SIMDE_FLOAT64_C( -667.22), SIMDE_FLOAT64_C( -985.92)),
      simde_mm_set_pd(SIMDE_FLOAT64_C( -263.54), SIMDE_FLOAT64_C(  946.34)) },
    { simde_mm256_set_pd(SIMDE_FLOAT64_C(  258.92), SIMDE_FLOAT64_C( -434.64),
                         SIMDE_FLOAT64_C(  431.03), SIMDE_FLOAT64_C( -543.52)),
      simde_mm256_set_pd(SIMDE_FLOAT64_C(   13.27), SIMDE_FLOAT64_C( -706.44),
                         SIMDE_FLOAT64_C(   14.64), SIMDE_FLOAT64_C( -663.76)),
      simde_mm_set_pd(SIMDE_FLOAT64_C(  431.03), SIMDE_FLOAT64_C( -543.52)),
      simde_mm_set_pd(SIMDE_FLOAT64_C(   13.27), SIMDE_FLOAT64_C( -706.44)) },
    { simde_mm256_set_pd(SIMDE_FLOAT64_C( -867.30), SIMDE_FLOAT64_C(  693.24),
                         SIMDE_FLOAT64_C( -963.86), SIMDE_FLOAT64_C(   73.79)),
      simde_mm256_set_pd(SIMDE_FLOAT64_C( -726.99), SIMDE_FLOAT64_C(  691.78),
                         SIMDE_FLOAT64_C(  411.83), SIMDE_FLOAT64_C(  204.72)),
      simde_mm_set_pd(SIMDE_FLOAT64_C( -963.86), SIMDE_FLOAT64_C(   73.79)),
      simde_mm_set_pd(SIMDE_FLOAT64_C( -726.99), SIMDE_FLOAT64_C(  691.78)) },
    { simde_mm256_set_pd(SIMDE_FLOAT64_C( -771.52), SIMDE_FLOAT64_C( -673.29),
                         SIMDE_FLOAT64_C( -291.52), SIMDE_FLOAT64_C( -321.79)),
      simde_mm256_set_pd(SIMDE_FLOAT64_C(  979.05), SIMDE_FLOAT64_C(  161.61),
                         SIMDE_FLOAT64_C(  682.54), SIMDE_FLOAT64_C(   63.94)),
      simde_mm_set_pd(SIMDE_FLOAT64_C( -291.52), SIMDE_FLOAT64_C( -321.79)),
      simde_mm_set_pd(SIMDE_FLOAT64_C(  979.05), SIMDE_FLOAT64_C(  161.61)) }
  };

  for (size_t i = 0 ; i < (sizeof(test_vec) / sizeof(test_vec[0])); i++) {
    simde__m128d ra = simde_mm256_extractf128_pd(test_vec[i].a, 0);
    simde__m128d rb = simde_mm256_extractf128_pd(test_vec[i].b, 1);
    simde_assert_m128d_equal(ra, test_vec[i].ra);
    simde_assert_m128d_equal(rb, test_vec[i].rb);
  }

  return MUNIT_OK;
}

static MunitResult
test_simde_mm256_extractf128_ps(const MunitParameter params[], void* data) {
  (void) params;
  (void) data;

  const struct {
    simde__m256 a;
    simde__m256 b;
    simde__m128 ra;
    simde__m128 rb;
  } test_vec[8] = {
    { simde_mm256_set_ps(SIMDE_FLOAT32_C( -982.78), SIMDE_FLOAT32_C(  936.88),
                         SIMDE_FLOAT32_C(  412.85), SIMDE_FLOAT32_C( -941.25),
                         SIMDE_FLOAT32_C(  131.34), SIMDE_FLOAT32_C(  565.12),
                         SIMDE_FLOAT32_C( -716.42), SIMDE_FLOAT32_C( -825.93)),
      simde_mm256_set_ps(SIMDE_FLOAT32_C(  850.34), SIMDE_FLOAT32_C( -992.50),
                         SIMDE_FLOAT32_C(  927.06), SIMDE_FLOAT32_C( -523.74),
                         SIMDE_FLOAT32_C( -670.83), SIMDE_FLOAT32_C(  805.14),
                         SIMDE_FLOAT32_C( -177.24), SIMDE_FLOAT32_C( -739.27)),
      simde_mm_set_ps(SIMDE_FLOAT32_C(  131.34), SIMDE_FLOAT32_C(  565.12), SIMDE_FLOAT32_C( -716.42), SIMDE_FLOAT32_C( -825.93)),
      simde_mm_set_ps(SIMDE_FLOAT32_C( -982.78), SIMDE_FLOAT32_C(  936.88), SIMDE_FLOAT32_C(  412.85), SIMDE_FLOAT32_C( -941.25)) },
    { simde_mm256_set_ps(SIMDE_FLOAT32_C(  -70.97), SIMDE_FLOAT32_C( -281.18),
                         SIMDE_FLOAT32_C(  775.52), SIMDE_FLOAT32_C( -398.03),
                         SIMDE_FLOAT32_C(  484.85), SIMDE_FLOAT32_C( -518.53),
                         SIMDE_FLOAT32_C( -204.80), SIMDE_FLOAT32_C( -550.46)),
      simde_mm256_set_ps(SIMDE_FLOAT32_C( -638.16), SIMDE_FLOAT32_C(   -1.38),
                         SIMDE_FLOAT32_C( -998.42), SIMDE_FLOAT32_C(   63.00),
                         SIMDE_FLOAT32_C(  880.69), SIMDE_FLOAT32_C(  119.17),
                         SIMDE_FLOAT32_C(   35.15), SIMDE_FLOAT32_C( -586.49)),
      simde_mm_set_ps(SIMDE_FLOAT32_C(  484.85), SIMDE_FLOAT32_C( -518.53), SIMDE_FLOAT32_C( -204.80), SIMDE_FLOAT32_C( -550.46)),
      simde_mm_set_ps(SIMDE_FLOAT32_C(  -70.97), SIMDE_FLOAT32_C( -281.18), SIMDE_FLOAT32_C(  775.52), SIMDE_FLOAT32_C( -398.03)) },
    { simde_mm256_set_ps(SIMDE_FLOAT32_C(  899.55), SIMDE_FLOAT32_C(  996.09),
                         SIMDE_FLOAT32_C( -135.99), SIMDE_FLOAT32_C(  141.51),
                         SIMDE_FLOAT32_C(  -55.54), SIMDE_FLOAT32_C(  357.72),
                         SIMDE_FLOAT32_C( -706.21), SIMDE_FLOAT32_C(  310.52)),
      simde_mm256_set_ps(SIMDE_FLOAT32_C(  434.09), SIMDE_FLOAT32_C(  834.83),
                         SIMDE_FLOAT32_C( -713.54), SIMDE_FLOAT32_C( -262.36),
                         SIMDE_FLOAT32_C(  332.23), SIMDE_FLOAT32_C(  176.07),
                         SIMDE_FLOAT32_C( -753.38), SIMDE_FLOAT32_C( -978.05)),
      simde_mm_set_ps(SIMDE_FLOAT32_C(  -55.54), SIMDE_FLOAT32_C(  357.72), SIMDE_FLOAT32_C( -706.21), SIMDE_FLOAT32_C(  310.52)),
      simde_mm_set_ps(SIMDE_FLOAT32_C(  899.55), SIMDE_FLOAT32_C(  996.09), SIMDE_FLOAT32_C( -135.99), SIMDE_FLOAT32_C(  141.51)) },
    { simde_mm256_set_ps(SIMDE_FLOAT32_C(  683.50), SIMDE_FLOAT32_C( -416.59),
                         SIMDE_FLOAT32_C(  629.11), SIMDE_FLOAT32_C(  891.79),
                         SIMDE_FLOAT32_C( -173.40), SIMDE_FLOAT32_C( -666.21),
                         SIMDE_FLOAT32_C( -628.67), SIMDE_FLOAT32_C(  605.77)),
      simde_mm256_set_ps(SIMDE_FLOAT32_C( -779.97), SIMDE_FLOAT32_C(  302.06),
                         SIMDE_FLOAT32_C(  734.68), SIMDE_FLOAT32_C( -886.16),
                         SIMDE_FLOAT32_C(  707.40), SIMDE_FLOAT32_C(  833.35),
                         SIMDE_FLOAT32_C(  963.40), SIMDE_FLOAT32_C(  412.83)),
      simde_mm_set_ps(SIMDE_FLOAT32_C( -173.40), SIMDE_FLOAT32_C( -666.21), SIMDE_FLOAT32_C( -628.67), SIMDE_FLOAT32_C(  605.77)),
      simde_mm_set_ps(SIMDE_FLOAT32_C(  683.50), SIMDE_FLOAT32_C( -416.59), SIMDE_FLOAT32_C(  629.11), SIMDE_FLOAT32_C(  891.79)) },
    { simde_mm256_set_ps(SIMDE_FLOAT32_C( -802.04), SIMDE_FLOAT32_C(  699.58),
                         SIMDE_FLOAT32_C(  450.94), SIMDE_FLOAT32_C( -386.39),
                         SIMDE_FLOAT32_C(  494.04), SIMDE_FLOAT32_C(  940.54),
                         SIMDE_FLOAT32_C( -934.60), SIMDE_FLOAT32_C( -970.12)),
      simde_mm256_set_ps(SIMDE_FLOAT32_C(  648.13), SIMDE_FLOAT32_C(  946.05),
                         SIMDE_FLOAT32_C(  808.22), SIMDE_FLOAT32_C(  517.90),
                         SIMDE_FLOAT32_C( -691.53), SIMDE_FLOAT32_C(  525.44),
                         SIMDE_FLOAT32_C( -474.29), SIMDE_FLOAT32_C( -454.31)),
      simde_mm_set_ps(SIMDE_FLOAT32_C(  494.04), SIMDE_FLOAT32_C(  940.54), SIMDE_FLOAT32_C( -934.60), SIMDE_FLOAT32_C( -970.12)),
      simde_mm_set_ps(SIMDE_FLOAT32_C( -802.04), SIMDE_FLOAT32_C(  699.58), SIMDE_FLOAT32_C(  450.94), SIMDE_FLOAT32_C( -386.39)) },
    { simde_mm256_set_ps(SIMDE_FLOAT32_C( -543.05), SIMDE_FLOAT32_C(  -31.72),
                         SIMDE_FLOAT32_C( -407.93), SIMDE_FLOAT32_C(  926.97),
                         SIMDE_FLOAT32_C(  179.76), SIMDE_FLOAT32_C(  712.03),
                         SIMDE_FLOAT32_C(  463.85), SIMDE_FLOAT32_C( -838.23)),
      simde_mm256_set_ps(SIMDE_FLOAT32_C(  673.45), SIMDE_FLOAT32_C(  368.84),
                         SIMDE_FLOAT32_C(  678.61), SIMDE_FLOAT32_C(  857.34),
                         SIMDE_FLOAT32_C( -482.39), SIMDE_FLOAT32_C(  -94.31),
                         SIMDE_FLOAT32_C(  471.32), SIMDE_FLOAT32_C(  173.80)),
      simde_mm_set_ps(SIMDE_FLOAT32_C(  179.76), SIMDE_FLOAT32_C(  712.03), SIMDE_FLOAT32_C(  463.85), SIMDE_FLOAT32_C( -838.23)),
      simde_mm_set_ps(SIMDE_FLOAT32_C( -543.05), SIMDE_FLOAT32_C(  -31.72), SIMDE_FLOAT32_C( -407.93), SIMDE_FLOAT32_C(  926.97)) },
    { simde_mm256_set_ps(SIMDE_FLOAT32_C( -929.66), SIMDE_FLOAT32_C( -223.82),
                         SIMDE_FLOAT32_C(  340.48), SIMDE_FLOAT32_C(  717.03),
                         SIMDE_FLOAT32_C(  895.13), SIMDE_FLOAT32_C(  964.64),
                         SIMDE_FLOAT32_C( -654.82), SIMDE_FLOAT32_C(   74.87)),
      simde_mm256_set_ps(SIMDE_FLOAT32_C(  665.16), SIMDE_FLOAT32_C(  209.26),
                         SIMDE_FLOAT32_C(  133.64), SIMDE_FLOAT32_C(  -42.02),
                         SIMDE_FLOAT32_C( -424.16), SIMDE_FLOAT32_C( -122.50),
                         SIMDE_FLOAT32_C( -788.87), SIMDE_FLOAT32_C( -239.50)),
      simde_mm_set_ps(SIMDE_FLOAT32_C(  895.13), SIMDE_FLOAT32_C(  964.64), SIMDE_FLOAT32_C( -654.82), SIMDE_FLOAT32_C(   74.87)),
      simde_mm_set_ps(SIMDE_FLOAT32_C( -929.66), SIMDE_FLOAT32_C( -223.82), SIMDE_FLOAT32_C(  340.48), SIMDE_FLOAT32_C(  717.03)) },
    { simde_mm256_set_ps(SIMDE_FLOAT32_C(  406.90), SIMDE_FLOAT32_C( -672.60),
                         SIMDE_FLOAT32_C(  803.83), SIMDE_FLOAT32_C( -409.89),
                         SIMDE_FLOAT32_C(  549.46), SIMDE_FLOAT32_C(  773.35),
                         SIMDE_FLOAT32_C( -173.87), SIMDE_FLOAT32_C(  365.19)),
      simde_mm256_set_ps(SIMDE_FLOAT32_C(  381.05), SIMDE_FLOAT32_C( -236.95),
                         SIMDE_FLOAT32_C( -568.89), SIMDE_FLOAT32_C(  375.92),
                         SIMDE_FLOAT32_C(  259.53), SIMDE_FLOAT32_C( -247.84),
                         SIMDE_FLOAT32_C(  166.06), SIMDE_FLOAT32_C( -963.74)),
      simde_mm_set_ps(SIMDE_FLOAT32_C(  549.46), SIMDE_FLOAT32_C(  773.35), SIMDE_FLOAT32_C( -173.87), SIMDE_FLOAT32_C(  365.19)),
      simde_mm_set_ps(SIMDE_FLOAT32_C(  406.90), SIMDE_FLOAT32_C( -672.60), SIMDE_FLOAT32_C(  803.83), SIMDE_FLOAT32_C( -409.89)) }
  };

  for (size_t i = 0 ; i < (sizeof(test_vec) / sizeof(test_vec[0])); i++) {
    simde__m128 ra = simde_mm256_extractf128_ps(test_vec[i].a, 0);
    simde__m128 rb = simde_mm256_extractf128_ps(test_vec[i].a, 1);
    simde_assert_m128_close(ra, test_vec[i].ra, 1);
    simde_assert_m128_close(rb, test_vec[i].rb, 1);
  }

  return MUNIT_OK;
}

static MunitResult
test_simde_mm256_extractf128_si256(const MunitParameter params[], void* data) {
  (void) params;
  (void) data;

  const struct {
    simde__m256i a;
    simde__m256i b;
    simde__m128i ra;
    simde__m128i rb;
  } test_vec[8] = {
    { simde_mm256_set_epi32(INT32_C( 1229394801), INT32_C(  992221618), INT32_C(-1388107406), INT32_C(  780445625),
                            INT32_C( 1795700153), INT32_C( -297324271), INT32_C( 1549329146), INT32_C( -534963225)),
      simde_mm256_set_epi32(INT32_C( -867719772), INT32_C(-1804212438), INT32_C( 1849818353), INT32_C(  405560893),
                            INT32_C( 1351338386), INT32_C( -886724662), INT32_C( 1197680760), INT32_C( 1003042592)),
      simde_mm_set_epi32(INT32_C( 1795700153), INT32_C( -297324271), INT32_C( 1549329146), INT32_C( -534963225)),
      simde_mm_set_epi32(INT32_C( 1229394801), INT32_C(  992221618), INT32_C(-1388107406), INT32_C(  780445625)) },
    { simde_mm256_set_epi32(INT32_C( 1839397279), INT32_C( -585358334), INT32_C(  779178160), INT32_C( -362976984),
                            INT32_C(-1015866216), INT32_C( -556342867), INT32_C( -766379029), INT32_C( -130781639)),
      simde_mm256_set_epi32(INT32_C( 2021215895), INT32_C( -422044488), INT32_C(-1385706777), INT32_C(   22702781),
                            INT32_C( 1076807274), INT32_C(-1923875401), INT32_C( -554846936), INT32_C(-1008226174)),
      simde_mm_set_epi32(INT32_C(-1015866216), INT32_C( -556342867), INT32_C( -766379029), INT32_C( -130781639)),
      simde_mm_set_epi32(INT32_C( 1839397279), INT32_C( -585358334), INT32_C(  779178160), INT32_C( -362976984)) },
    { simde_mm256_set_epi32(INT32_C(   23865749), INT32_C( -908972624), INT32_C(-1642418179), INT32_C(  111689864),
                            INT32_C( -835154412), INT32_C( -431540196), INT32_C( -161564683), INT32_C(  204589457)),
      simde_mm256_set_epi32(INT32_C( 2088662618), INT32_C(-1671363325), INT32_C( -997695043), INT32_C( -809764814),
                            INT32_C( 2092581708), INT32_C(-1073689737), INT32_C(-1556963227), INT32_C( -641330488)),
      simde_mm_set_epi32(INT32_C( -835154412), INT32_C( -431540196), INT32_C( -161564683), INT32_C(  204589457)),
      simde_mm_set_epi32(INT32_C(   23865749), INT32_C( -908972624), INT32_C(-1642418179), INT32_C(  111689864)) },
    { simde_mm256_set_epi32(INT32_C( 1727711569), INT32_C(-1915329589), INT32_C( -979233658), INT32_C( -409203179),
                            INT32_C( 1343207861), INT32_C(-1541174422), INT32_C(-2097250480), INT32_C(-1382492089)),
      simde_mm256_set_epi32(INT32_C(  -42175512), INT32_C(-2146588690), INT32_C(-1902868938), INT32_C( 1919945739),
                            INT32_C(  410749235), INT32_C(-1828962645), INT32_C(  525862553), INT32_C( -282512400)),
      simde_mm_set_epi32(INT32_C( 1343207861), INT32_C(-1541174422), INT32_C(-2097250480), INT32_C(-1382492089)),
      simde_mm_set_epi32(INT32_C( 1727711569), INT32_C(-1915329589), INT32_C( -979233658), INT32_C( -409203179)) },
    { simde_mm256_set_epi32(INT32_C(  377369527), INT32_C( 1159197718), INT32_C(  288677560), INT32_C(  828517622),
                            INT32_C( 1815109517), INT32_C( 1103735854), INT32_C( 1342116414), INT32_C( 1750949195)),
      simde_mm256_set_epi32(INT32_C( 1481955155), INT32_C( -119794855), INT32_C(-2109995042), INT32_C(  582656481),
                            INT32_C( 1178951500), INT32_C(  762286037), INT32_C(  628377158), INT32_C( -188026020)),
      simde_mm_set_epi32(INT32_C( 1815109517), INT32_C( 1103735854), INT32_C( 1342116414), INT32_C( 1750949195)),
      simde_mm_set_epi32(INT32_C(  377369527), INT32_C( 1159197718), INT32_C(  288677560), INT32_C(  828517622)) },
    { simde_mm256_set_epi32(INT32_C(-1996051424), INT32_C( -314294760), INT32_C( -770521150), INT32_C(  508113145),
                            INT32_C( -677093043), INT32_C( -527636644), INT32_C( 1238565466), INT32_C(-1592387355)),
      simde_mm256_set_epi32(INT32_C(-1510707643), INT32_C( 1988531398), INT32_C(-1182276921), INT32_C(  363503044),
                            INT32_C( 2086268932), INT32_C( -428647595), INT32_C( 1685321543), INT32_C( 1979089365)),
      simde_mm_set_epi32(INT32_C( -677093043), INT32_C( -527636644), INT32_C( 1238565466), INT32_C(-1592387355)),
      simde_mm_set_epi32(INT32_C(-1996051424), INT32_C( -314294760), INT32_C( -770521150), INT32_C(  508113145)) },
    { simde_mm256_set_epi32(INT32_C(    4593159), INT32_C( 1779671737), INT32_C( -569674634), INT32_C( -184254965),
                            INT32_C( -665786654), INT32_C(  663766301), INT32_C(-1237697897), INT32_C( -260948936)),
      simde_mm256_set_epi32(INT32_C( -575114102), INT32_C( -399786699), INT32_C(-1468780124), INT32_C( 2032090700),
                            INT32_C(  723386747), INT32_C(-1766232746), INT32_C(   73837413), INT32_C(  496540408)),
      simde_mm_set_epi32(INT32_C( -665786654), INT32_C(  663766301), INT32_C(-1237697897), INT32_C( -260948936)),
      simde_mm_set_epi32(INT32_C(    4593159), INT32_C( 1779671737), INT32_C( -569674634), INT32_C( -184254965)) },
    { simde_mm256_set_epi32(INT32_C( -328197013), INT32_C( 1036318270), INT32_C(-1930293157), INT32_C( 1948339432),
                            INT32_C( 1903716614), INT32_C(-1951673698), INT32_C(-1858071379), INT32_C( 2070124471)),
      simde_mm256_set_epi32(INT32_C(-1815372819), INT32_C( -102535612), INT32_C(  115383384), INT32_C( 1004544095),
                            INT32_C( 1506420054), INT32_C(-1014523798), INT32_C(-1776388104), INT32_C( 1550371104)),
      simde_mm_set_epi32(INT32_C( 1903716614), INT32_C(-1951673698), INT32_C(-1858071379), INT32_C( 2070124471)),
      simde_mm_set_epi32(INT32_C( -328197013), INT32_C( 1036318270), INT32_C(-1930293157), INT32_C( 1948339432)) }
  };

  for (size_t i = 0 ; i < (sizeof(test_vec) / sizeof(test_vec[0])); i++) {
    simde__m128i ra = simde_mm256_extractf128_si256(test_vec[i].a, 0);
    simde__m128i rb = simde_mm256_extractf128_si256(test_vec[i].a, 1);
    simde_assert_m128i_i32(ra, ==, test_vec[i].ra);
    simde_assert_m128i_i32(rb, ==, test_vec[i].rb);
  }

  return MUNIT_OK;
}

static MunitResult
test_simde_mm256_floor_pd(const MunitParameter params[], void* data) {
  (void) params;
  (void) data;

  const struct {
    simde__m256d a;
    simde__m256d r;
  } test_vec[8] = {
    { simde_mm256_set_pd(SIMDE_FLOAT64_C(  -86.60), SIMDE_FLOAT64_C(  -29.62),
                         SIMDE_FLOAT64_C(  880.65), SIMDE_FLOAT64_C(  474.01)),
      simde_mm256_set_pd(SIMDE_FLOAT64_C(  -87.00), SIMDE_FLOAT64_C(  -30.00),
                         SIMDE_FLOAT64_C(  880.00), SIMDE_FLOAT64_C(  474.00)) },
    { simde_mm256_set_pd(SIMDE_FLOAT64_C(  335.44), SIMDE_FLOAT64_C(   87.17),
                         SIMDE_FLOAT64_C(  264.70), SIMDE_FLOAT64_C(  435.92)),
      simde_mm256_set_pd(SIMDE_FLOAT64_C(  335.00), SIMDE_FLOAT64_C(   87.00),
                         SIMDE_FLOAT64_C(  264.00), SIMDE_FLOAT64_C(  435.00)) },
    { simde_mm256_set_pd(SIMDE_FLOAT64_C(  657.73), SIMDE_FLOAT64_C( -255.01),
                         SIMDE_FLOAT64_C( -236.61), SIMDE_FLOAT64_C(  198.74)),
      simde_mm256_set_pd(SIMDE_FLOAT64_C(  657.00), SIMDE_FLOAT64_C( -256.00),
                         SIMDE_FLOAT64_C( -237.00), SIMDE_FLOAT64_C(  198.00)) },
    { simde_mm256_set_pd(SIMDE_FLOAT64_C( -459.75), SIMDE_FLOAT64_C(  234.86),
                         SIMDE_FLOAT64_C( -517.66), SIMDE_FLOAT64_C( -561.05)),
      simde_mm256_set_pd(SIMDE_FLOAT64_C( -460.00), SIMDE_FLOAT64_C(  234.00),
                         SIMDE_FLOAT64_C( -518.00), SIMDE_FLOAT64_C( -562.00)) },
    { simde_mm256_set_pd(SIMDE_FLOAT64_C( -815.90), SIMDE_FLOAT64_C( -973.26),
                         SIMDE_FLOAT64_C( -704.97), SIMDE_FLOAT64_C(  629.57)),
      simde_mm256_set_pd(SIMDE_FLOAT64_C( -816.00), SIMDE_FLOAT64_C( -974.00),
                         SIMDE_FLOAT64_C( -705.00), SIMDE_FLOAT64_C(  629.00)) },
    { simde_mm256_set_pd(SIMDE_FLOAT64_C( -147.09), SIMDE_FLOAT64_C( -283.85),
                         SIMDE_FLOAT64_C(   91.60), SIMDE_FLOAT64_C( -808.32)),
      simde_mm256_set_pd(SIMDE_FLOAT64_C( -148.00), SIMDE_FLOAT64_C( -284.00),
                         SIMDE_FLOAT64_C(   91.00), SIMDE_FLOAT64_C( -809.00)) },
    { simde_mm256_set_pd(SIMDE_FLOAT64_C(  346.15), SIMDE_FLOAT64_C( -862.92),
                         SIMDE_FLOAT64_C( -616.19), SIMDE_FLOAT64_C( -434.01)),
      simde_mm256_set_pd(SIMDE_FLOAT64_C(  346.00), SIMDE_FLOAT64_C( -863.00),
                         SIMDE_FLOAT64_C( -617.00), SIMDE_FLOAT64_C( -435.00)) },
    { simde_mm256_set_pd(SIMDE_FLOAT64_C( -593.06), SIMDE_FLOAT64_C( -286.08),
                         SIMDE_FLOAT64_C(  351.32), SIMDE_FLOAT64_C(  -29.06)),
      simde_mm256_set_pd(SIMDE_FLOAT64_C( -594.00), SIMDE_FLOAT64_C( -287.00),
                         SIMDE_FLOAT64_C(  351.00), SIMDE_FLOAT64_C(  -30.00)) }
  };

  for (size_t i = 0 ; i < (sizeof(test_vec) / sizeof(test_vec[0])); i++) {
    simde__m256d r = simde_mm256_floor_pd(test_vec[i].a);
    simde_assert_m256d_close(r, test_vec[i].r, 1);
  }

  return MUNIT_OK;
}

static MunitResult
test_simde_mm256_hadd_ps(const MunitParameter params[], void* data) {
  (void) params;
  (void) data;

  const struct {
    simde__m256 a;
    simde__m256 b;
    simde__m256 r;
  } test_vec[8] = {
    { simde_mm256_set_ps(SIMDE_FLOAT32_C( -626.68), SIMDE_FLOAT32_C( -596.09),
                         SIMDE_FLOAT32_C( -988.19), SIMDE_FLOAT32_C(  961.65),
                         SIMDE_FLOAT32_C(  518.43), SIMDE_FLOAT32_C(  334.09),
                         SIMDE_FLOAT32_C(  212.95), SIMDE_FLOAT32_C( -488.35)),
      simde_mm256_set_ps(SIMDE_FLOAT32_C( -361.77), SIMDE_FLOAT32_C(  121.01),
                         SIMDE_FLOAT32_C( -252.45), SIMDE_FLOAT32_C(  920.40),
                         SIMDE_FLOAT32_C( -660.15), SIMDE_FLOAT32_C( -869.23),
                         SIMDE_FLOAT32_C(  372.46), SIMDE_FLOAT32_C(  408.66)),
      simde_mm256_set_ps(SIMDE_FLOAT32_C( -240.76), SIMDE_FLOAT32_C(  667.95),
                         SIMDE_FLOAT32_C(-1222.77), SIMDE_FLOAT32_C(  -26.54),
                         SIMDE_FLOAT32_C(-1529.38), SIMDE_FLOAT32_C(  781.12),
                         SIMDE_FLOAT32_C(  852.52), SIMDE_FLOAT32_C( -275.40)) },
    { simde_mm256_set_ps(SIMDE_FLOAT32_C(  781.58), SIMDE_FLOAT32_C(  111.71),
                         SIMDE_FLOAT32_C( -214.03), SIMDE_FLOAT32_C( -280.14),
                         SIMDE_FLOAT32_C(  285.11), SIMDE_FLOAT32_C( -159.71),
                         SIMDE_FLOAT32_C(  737.74), SIMDE_FLOAT32_C(  159.06)),
      simde_mm256_set_ps(SIMDE_FLOAT32_C( -542.95), SIMDE_FLOAT32_C(  311.99),
                         SIMDE_FLOAT32_C( -695.66), SIMDE_FLOAT32_C( -563.82),
                         SIMDE_FLOAT32_C( -378.07), SIMDE_FLOAT32_C(  160.57),
                         SIMDE_FLOAT32_C(  591.32), SIMDE_FLOAT32_C(  -15.88)),
      simde_mm256_set_ps(SIMDE_FLOAT32_C( -230.96), SIMDE_FLOAT32_C(-1259.48),
                         SIMDE_FLOAT32_C(  893.29), SIMDE_FLOAT32_C( -494.17),
                         SIMDE_FLOAT32_C( -217.50), SIMDE_FLOAT32_C(  575.44),
                         SIMDE_FLOAT32_C(  125.40), SIMDE_FLOAT32_C(  896.80)) },
    { simde_mm256_set_ps(SIMDE_FLOAT32_C( -397.87), SIMDE_FLOAT32_C(  582.70),
                         SIMDE_FLOAT32_C(  728.77), SIMDE_FLOAT32_C(  563.76),
                         SIMDE_FLOAT32_C( -874.44), SIMDE_FLOAT32_C( -323.73),
                         SIMDE_FLOAT32_C(  191.14), SIMDE_FLOAT32_C( -425.30)),
      simde_mm256_set_ps(SIMDE_FLOAT32_C(  398.85), SIMDE_FLOAT32_C(  435.48),
                         SIMDE_FLOAT32_C( -736.85), SIMDE_FLOAT32_C( -251.61),
                         SIMDE_FLOAT32_C(  363.70), SIMDE_FLOAT32_C( -850.74),
                         SIMDE_FLOAT32_C(  513.62), SIMDE_FLOAT32_C(  893.23)),
      simde_mm256_set_ps(SIMDE_FLOAT32_C(  834.33), SIMDE_FLOAT32_C( -988.46),
                         SIMDE_FLOAT32_C(  184.83), SIMDE_FLOAT32_C( 1292.53),
                         SIMDE_FLOAT32_C( -487.04), SIMDE_FLOAT32_C( 1406.85),
                         SIMDE_FLOAT32_C(-1198.17), SIMDE_FLOAT32_C( -234.16)) },
    { simde_mm256_set_ps(SIMDE_FLOAT32_C( -659.61), SIMDE_FLOAT32_C( -996.22),
                         SIMDE_FLOAT32_C(  426.97), SIMDE_FLOAT32_C(   60.91),
                         SIMDE_FLOAT32_C(  175.17), SIMDE_FLOAT32_C(  226.61),
                         SIMDE_FLOAT32_C(  234.99), SIMDE_FLOAT32_C(  755.38)),
      simde_mm256_set_ps(SIMDE_FLOAT32_C( -152.71), SIMDE_FLOAT32_C(  857.34),
                         SIMDE_FLOAT32_C(  403.84), SIMDE_FLOAT32_C( -862.22),
                         SIMDE_FLOAT32_C(  782.97), SIMDE_FLOAT32_C(  437.87),
                         SIMDE_FLOAT32_C(  825.47), SIMDE_FLOAT32_C(  915.28)),
      simde_mm256_set_ps(SIMDE_FLOAT32_C(  704.63), SIMDE_FLOAT32_C( -458.38),
                         SIMDE_FLOAT32_C(-1655.83), SIMDE_FLOAT32_C(  487.88),
                         SIMDE_FLOAT32_C( 1220.84), SIMDE_FLOAT32_C( 1740.75),
                         SIMDE_FLOAT32_C(  401.78), SIMDE_FLOAT32_C(  990.37)) },
    { simde_mm256_set_ps(SIMDE_FLOAT32_C( -564.13), SIMDE_FLOAT32_C( -973.32),
                         SIMDE_FLOAT32_C(  233.13), SIMDE_FLOAT32_C(  504.79),
                         SIMDE_FLOAT32_C(  857.55), SIMDE_FLOAT32_C(  275.11),
                         SIMDE_FLOAT32_C(  643.61), SIMDE_FLOAT32_C(  -70.12)),
      simde_mm256_set_ps(SIMDE_FLOAT32_C( -709.38), SIMDE_FLOAT32_C(  310.06),
                         SIMDE_FLOAT32_C( -793.34), SIMDE_FLOAT32_C( -947.00),
                         SIMDE_FLOAT32_C( -974.52), SIMDE_FLOAT32_C(  878.25),
                         SIMDE_FLOAT32_C( -856.10), SIMDE_FLOAT32_C(  529.04)),
      simde_mm256_set_ps(SIMDE_FLOAT32_C( -399.32), SIMDE_FLOAT32_C(-1740.34),
                         SIMDE_FLOAT32_C(-1537.45), SIMDE_FLOAT32_C(  737.92),
                         SIMDE_FLOAT32_C(  -96.27), SIMDE_FLOAT32_C( -327.06),
                         SIMDE_FLOAT32_C( 1132.66), SIMDE_FLOAT32_C(  573.49)) },
    { simde_mm256_set_ps(SIMDE_FLOAT32_C(  733.99), SIMDE_FLOAT32_C( -737.47),
                         SIMDE_FLOAT32_C( -603.71), SIMDE_FLOAT32_C(  863.52),
                         SIMDE_FLOAT32_C( -639.50), SIMDE_FLOAT32_C(  474.16),
                         SIMDE_FLOAT32_C(  816.39), SIMDE_FLOAT32_C(   75.56)),
      simde_mm256_set_ps(SIMDE_FLOAT32_C(  412.95), SIMDE_FLOAT32_C(  396.26),
                         SIMDE_FLOAT32_C(  519.43), SIMDE_FLOAT32_C( -413.53),
                         SIMDE_FLOAT32_C( -676.69), SIMDE_FLOAT32_C( -335.15),
                         SIMDE_FLOAT32_C(  961.37), SIMDE_FLOAT32_C(  820.10)),
      simde_mm256_set_ps(SIMDE_FLOAT32_C(  809.21), SIMDE_FLOAT32_C(  105.90),
                         SIMDE_FLOAT32_C(   -3.48), SIMDE_FLOAT32_C(  259.81),
                         SIMDE_FLOAT32_C(-1011.84), SIMDE_FLOAT32_C( 1781.47),
                         SIMDE_FLOAT32_C( -165.34), SIMDE_FLOAT32_C(  891.95)) },
    { simde_mm256_set_ps(SIMDE_FLOAT32_C( -149.16), SIMDE_FLOAT32_C( -430.29),
                         SIMDE_FLOAT32_C( -817.18), SIMDE_FLOAT32_C(  272.68),
                         SIMDE_FLOAT32_C( -899.55), SIMDE_FLOAT32_C( -654.95),
                         SIMDE_FLOAT32_C(  148.93), SIMDE_FLOAT32_C(  957.05)),
      simde_mm256_set_ps(SIMDE_FLOAT32_C( -940.60), SIMDE_FLOAT32_C(  528.45),
                         SIMDE_FLOAT32_C(  574.67), SIMDE_FLOAT32_C(  993.90),
                         SIMDE_FLOAT32_C( -532.80), SIMDE_FLOAT32_C( -214.29),
                         SIMDE_FLOAT32_C( -506.86), SIMDE_FLOAT32_C(  389.73)),
      simde_mm256_set_ps(SIMDE_FLOAT32_C( -412.15), SIMDE_FLOAT32_C( 1568.57),
                         SIMDE_FLOAT32_C( -579.45), SIMDE_FLOAT32_C( -544.50),
                         SIMDE_FLOAT32_C( -747.09), SIMDE_FLOAT32_C( -117.13),
                         SIMDE_FLOAT32_C(-1554.50), SIMDE_FLOAT32_C( 1105.98)) },
    { simde_mm256_set_ps(SIMDE_FLOAT32_C( -426.98), SIMDE_FLOAT32_C(  653.68),
                         SIMDE_FLOAT32_C(  854.01), SIMDE_FLOAT32_C( -871.75),
                         SIMDE_FLOAT32_C(   60.41), SIMDE_FLOAT32_C(  197.76),
                         SIMDE_FLOAT32_C( -611.16), SIMDE_FLOAT32_C(  848.76)),
      simde_mm256_set_ps(SIMDE_FLOAT32_C(  243.99), SIMDE_FLOAT32_C( -967.54),
                         SIMDE_FLOAT32_C(  893.59), SIMDE_FLOAT32_C( -630.65),
                         SIMDE_FLOAT32_C( -132.65), SIMDE_FLOAT32_C( -434.90),
                         SIMDE_FLOAT32_C( -516.97), SIMDE_FLOAT32_C(  151.24)),
      simde_mm256_set_ps(SIMDE_FLOAT32_C( -723.55), SIMDE_FLOAT32_C(  262.94),
                         SIMDE_FLOAT32_C(  226.70), SIMDE_FLOAT32_C(  -17.74),
                         SIMDE_FLOAT32_C( -567.55), SIMDE_FLOAT32_C( -365.73),
                         SIMDE_FLOAT32_C(  258.17), SIMDE_FLOAT32_C(  237.60)) }
  };

  for (size_t i = 0 ; i < (sizeof(test_vec) / sizeof(test_vec[0])); i++) {
    simde__m256 r = simde_mm256_hadd_ps(test_vec[i].a, test_vec[i].b);
    simde_assert_m256_close(r, test_vec[i].r, 1);
  }

  return MUNIT_OK;
}

static MunitResult
test_simde_mm256_hadd_pd(const MunitParameter params[], void* data) {
  (void) params;
  (void) data;

  const struct {
    simde__m256d a;
    simde__m256d b;
    simde__m256d r;
  } test_vec[8] = {
    { simde_mm256_set_pd(SIMDE_FLOAT64_C( -436.68), SIMDE_FLOAT64_C(  480.99),
                         SIMDE_FLOAT64_C( -278.34), SIMDE_FLOAT64_C(  588.89)),
      simde_mm256_set_pd(SIMDE_FLOAT64_C(  130.14), SIMDE_FLOAT64_C( -927.67),
                         SIMDE_FLOAT64_C( -646.84), SIMDE_FLOAT64_C(  150.94)),
      simde_mm256_set_pd(SIMDE_FLOAT64_C( -797.53), SIMDE_FLOAT64_C(   44.31),
                         SIMDE_FLOAT64_C( -495.90), SIMDE_FLOAT64_C(  310.55)) },
    { simde_mm256_set_pd(SIMDE_FLOAT64_C( -433.18), SIMDE_FLOAT64_C(  708.48),
                         SIMDE_FLOAT64_C(  534.86), SIMDE_FLOAT64_C( -929.94)),
      simde_mm256_set_pd(SIMDE_FLOAT64_C(  826.52), SIMDE_FLOAT64_C(   36.50),
                         SIMDE_FLOAT64_C(  561.99), SIMDE_FLOAT64_C( -293.03)),
      simde_mm256_set_pd(SIMDE_FLOAT64_C(  863.02), SIMDE_FLOAT64_C(  275.30),
                         SIMDE_FLOAT64_C(  268.96), SIMDE_FLOAT64_C( -395.08)) },
    { simde_mm256_set_pd(SIMDE_FLOAT64_C(  255.04), SIMDE_FLOAT64_C( -637.84),
                         SIMDE_FLOAT64_C( -513.11), SIMDE_FLOAT64_C( -599.83)),
      simde_mm256_set_pd(SIMDE_FLOAT64_C( -910.36), SIMDE_FLOAT64_C( -799.15),
                         SIMDE_FLOAT64_C( -982.23), SIMDE_FLOAT64_C( -206.95)),
      simde_mm256_set_pd(SIMDE_FLOAT64_C(-1709.51), SIMDE_FLOAT64_C( -382.80),
                         SIMDE_FLOAT64_C(-1189.18), SIMDE_FLOAT64_C(-1112.94)) },
    { simde_mm256_set_pd(SIMDE_FLOAT64_C(  149.87), SIMDE_FLOAT64_C(  274.56),
                         SIMDE_FLOAT64_C(  400.10), SIMDE_FLOAT64_C(  410.40)),
      simde_mm256_set_pd(SIMDE_FLOAT64_C(  883.42), SIMDE_FLOAT64_C(   46.03),
                         SIMDE_FLOAT64_C( -600.38), SIMDE_FLOAT64_C(  131.34)),
      simde_mm256_set_pd(SIMDE_FLOAT64_C(  929.45), SIMDE_FLOAT64_C(  424.43),
                         SIMDE_FLOAT64_C( -469.04), SIMDE_FLOAT64_C(  810.50)) },
    { simde_mm256_set_pd(SIMDE_FLOAT64_C( -461.17), SIMDE_FLOAT64_C( -757.61),
                         SIMDE_FLOAT64_C( -114.45), SIMDE_FLOAT64_C(  853.48)),
      simde_mm256_set_pd(SIMDE_FLOAT64_C(  397.09), SIMDE_FLOAT64_C( -444.66),
                         SIMDE_FLOAT64_C( -909.26), SIMDE_FLOAT64_C(  102.16)),
      simde_mm256_set_pd(SIMDE_FLOAT64_C(  -47.57), SIMDE_FLOAT64_C(-1218.78),
                         SIMDE_FLOAT64_C( -807.10), SIMDE_FLOAT64_C(  739.03)) },
    { simde_mm256_set_pd(SIMDE_FLOAT64_C( -703.10), SIMDE_FLOAT64_C( -547.05),
                         SIMDE_FLOAT64_C( -158.62), SIMDE_FLOAT64_C( -256.70)),
      simde_mm256_set_pd(SIMDE_FLOAT64_C(  137.64), SIMDE_FLOAT64_C( -342.68),
                         SIMDE_FLOAT64_C(  619.75), SIMDE_FLOAT64_C(  498.04)),
      simde_mm256_set_pd(SIMDE_FLOAT64_C( -205.04), SIMDE_FLOAT64_C(-1250.15),
                         SIMDE_FLOAT64_C( 1117.79), SIMDE_FLOAT64_C( -415.32)) },
    { simde_mm256_set_pd(SIMDE_FLOAT64_C( -818.29), SIMDE_FLOAT64_C(  196.32),
                         SIMDE_FLOAT64_C( -434.03), SIMDE_FLOAT64_C(   36.18)),
      simde_mm256_set_pd(SIMDE_FLOAT64_C( -181.91), SIMDE_FLOAT64_C(  587.12),
                         SIMDE_FLOAT64_C( -318.37), SIMDE_FLOAT64_C(  -24.13)),
      simde_mm256_set_pd(SIMDE_FLOAT64_C(  405.21), SIMDE_FLOAT64_C( -621.97),
                         SIMDE_FLOAT64_C( -342.50), SIMDE_FLOAT64_C( -397.85)) },
    { simde_mm256_set_pd(SIMDE_FLOAT64_C(  129.06), SIMDE_FLOAT64_C( -240.83),
                         SIMDE_FLOAT64_C( -486.28), SIMDE_FLOAT64_C(  630.75)),
      simde_mm256_set_pd(SIMDE_FLOAT64_C(  679.75), SIMDE_FLOAT64_C(  -37.94),
                         SIMDE_FLOAT64_C(  761.33), SIMDE_FLOAT64_C( -837.74)),
      simde_mm256_set_pd(SIMDE_FLOAT64_C(  641.81), SIMDE_FLOAT64_C( -111.77),
                         SIMDE_FLOAT64_C(  -76.41), SIMDE_FLOAT64_C(  144.47)) }
  };

  for (size_t i = 0 ; i < (sizeof(test_vec) / sizeof(test_vec[0])); i++) {
    simde__m256d r = simde_mm256_hadd_pd(test_vec[i].a, test_vec[i].b);
    simde_assert_m256d_close(r, test_vec[i].r, 1);
  }

  return MUNIT_OK;
}

static MunitResult
test_simde_mm256_hsub_ps(const MunitParameter params[], void* data) {
  (void) params;
  (void) data;

  const struct {
    simde__m256 a;
    simde__m256 b;
    simde__m256 r;
  } test_vec[8] = {
    { simde_mm256_set_ps(SIMDE_FLOAT32_C( -183.85), SIMDE_FLOAT32_C(  905.07),
                         SIMDE_FLOAT32_C( -962.47), SIMDE_FLOAT32_C(  739.25),
                         SIMDE_FLOAT32_C(   13.54), SIMDE_FLOAT32_C( -172.40),
                         SIMDE_FLOAT32_C(  456.21), SIMDE_FLOAT32_C(  164.33)),
      simde_mm256_set_ps(SIMDE_FLOAT32_C(  959.87), SIMDE_FLOAT32_C(  500.02),
                         SIMDE_FLOAT32_C( -991.36), SIMDE_FLOAT32_C(  373.08),
                         SIMDE_FLOAT32_C( -962.56), SIMDE_FLOAT32_C( -502.91),
                         SIMDE_FLOAT32_C( -108.93), SIMDE_FLOAT32_C(  403.37)),
      simde_mm256_set_ps(SIMDE_FLOAT32_C( -459.85), SIMDE_FLOAT32_C( 1364.44),
                         SIMDE_FLOAT32_C( 1088.92), SIMDE_FLOAT32_C( 1701.72),
                         SIMDE_FLOAT32_C(  459.65), SIMDE_FLOAT32_C(  512.30),
                         SIMDE_FLOAT32_C( -185.94), SIMDE_FLOAT32_C( -291.88)) },
    { simde_mm256_set_ps(SIMDE_FLOAT32_C(  716.55), SIMDE_FLOAT32_C( -798.82),
                         SIMDE_FLOAT32_C(  -17.12), SIMDE_FLOAT32_C(  981.07),
                         SIMDE_FLOAT32_C( -241.05), SIMDE_FLOAT32_C(  266.35),
                         SIMDE_FLOAT32_C(  140.17), SIMDE_FLOAT32_C(  285.86)),
      simde_mm256_set_ps(SIMDE_FLOAT32_C(  835.80), SIMDE_FLOAT32_C(  802.76),
                         SIMDE_FLOAT32_C( -745.28), SIMDE_FLOAT32_C( -228.38),
                         SIMDE_FLOAT32_C(  -44.09), SIMDE_FLOAT32_C(  991.15),
                         SIMDE_FLOAT32_C(  461.60), SIMDE_FLOAT32_C(   89.29)),
      simde_mm256_set_ps(SIMDE_FLOAT32_C(  -33.04), SIMDE_FLOAT32_C(  516.90),
                         SIMDE_FLOAT32_C(-1515.37), SIMDE_FLOAT32_C(  998.19),
                         SIMDE_FLOAT32_C( 1035.24), SIMDE_FLOAT32_C( -372.31),
                         SIMDE_FLOAT32_C(  507.40), SIMDE_FLOAT32_C(  145.69)) },
    { simde_mm256_set_ps(SIMDE_FLOAT32_C( -323.55), SIMDE_FLOAT32_C( -835.05),
                         SIMDE_FLOAT32_C( -869.80), SIMDE_FLOAT32_C( -771.34),
                         SIMDE_FLOAT32_C( -342.71), SIMDE_FLOAT32_C(  374.92),
                         SIMDE_FLOAT32_C( -998.95), SIMDE_FLOAT32_C(   85.31)),
      simde_mm256_set_ps(SIMDE_FLOAT32_C( -235.37), SIMDE_FLOAT32_C( -740.75),
                         SIMDE_FLOAT32_C(  568.96), SIMDE_FLOAT32_C(  984.74),
                         SIMDE_FLOAT32_C(  344.48), SIMDE_FLOAT32_C( -384.09),
                         SIMDE_FLOAT32_C( -746.69), SIMDE_FLOAT32_C(  666.35)),
      simde_mm256_set_ps(SIMDE_FLOAT32_C( -505.38), SIMDE_FLOAT32_C(  415.78),
                         SIMDE_FLOAT32_C( -511.50), SIMDE_FLOAT32_C(   98.46),
                         SIMDE_FLOAT32_C( -728.57), SIMDE_FLOAT32_C( 1413.04),
                         SIMDE_FLOAT32_C(  717.63), SIMDE_FLOAT32_C( 1084.26)) },
    { simde_mm256_set_ps(SIMDE_FLOAT32_C(  685.93), SIMDE_FLOAT32_C(  492.23),
                         SIMDE_FLOAT32_C(  668.17), SIMDE_FLOAT32_C( -421.85),
                         SIMDE_FLOAT32_C(  -93.75), SIMDE_FLOAT32_C( -819.96),
                         SIMDE_FLOAT32_C( -246.22), SIMDE_FLOAT32_C( -823.51)),
      simde_mm256_set_ps(SIMDE_FLOAT32_C(  304.04), SIMDE_FLOAT32_C( -843.07),
                         SIMDE_FLOAT32_C( -204.07), SIMDE_FLOAT32_C( -879.53),
                         SIMDE_FLOAT32_C(  -83.04), SIMDE_FLOAT32_C( -516.58),
                         SIMDE_FLOAT32_C(  600.96), SIMDE_FLOAT32_C(   84.13)),
      simde_mm256_set_ps(SIMDE_FLOAT32_C(-1147.11), SIMDE_FLOAT32_C( -675.46),
                         SIMDE_FLOAT32_C( -193.70), SIMDE_FLOAT32_C(-1090.02),
                         SIMDE_FLOAT32_C( -433.54), SIMDE_FLOAT32_C( -516.83),
                         SIMDE_FLOAT32_C( -726.21), SIMDE_FLOAT32_C( -577.29)) },
    { simde_mm256_set_ps(SIMDE_FLOAT32_C(  492.05), SIMDE_FLOAT32_C( -121.48),
                         SIMDE_FLOAT32_C(  197.17), SIMDE_FLOAT32_C(  108.83),
                         SIMDE_FLOAT32_C( -910.74), SIMDE_FLOAT32_C( -610.63),
                         SIMDE_FLOAT32_C( -510.98), SIMDE_FLOAT32_C(  996.81)),
      simde_mm256_set_ps(SIMDE_FLOAT32_C( -210.55), SIMDE_FLOAT32_C(  321.75),
                         SIMDE_FLOAT32_C( -949.93), SIMDE_FLOAT32_C(  547.84),
                         SIMDE_FLOAT32_C(  133.08), SIMDE_FLOAT32_C( -303.40),
                         SIMDE_FLOAT32_C(   47.44), SIMDE_FLOAT32_C( -236.50)),
      simde_mm256_set_ps(SIMDE_FLOAT32_C(  532.30), SIMDE_FLOAT32_C( 1497.77),
                         SIMDE_FLOAT32_C( -613.53), SIMDE_FLOAT32_C(  -88.34),
                         SIMDE_FLOAT32_C( -436.48), SIMDE_FLOAT32_C( -283.94),
                         SIMDE_FLOAT32_C(  300.11), SIMDE_FLOAT32_C( 1507.79)) },
    { simde_mm256_set_ps(SIMDE_FLOAT32_C(  204.77), SIMDE_FLOAT32_C( -920.82),
                         SIMDE_FLOAT32_C( -807.55), SIMDE_FLOAT32_C(  138.87),
                         SIMDE_FLOAT32_C(   34.09), SIMDE_FLOAT32_C( -826.98),
                         SIMDE_FLOAT32_C( -567.48), SIMDE_FLOAT32_C(  943.56)),
      simde_mm256_set_ps(SIMDE_FLOAT32_C(  -46.97), SIMDE_FLOAT32_C(  474.05),
                         SIMDE_FLOAT32_C(  -64.19), SIMDE_FLOAT32_C( -945.80),
                         SIMDE_FLOAT32_C( -873.08), SIMDE_FLOAT32_C( -569.02),
                         SIMDE_FLOAT32_C( -630.19), SIMDE_FLOAT32_C( -681.68)),
      simde_mm256_set_ps(SIMDE_FLOAT32_C(  521.02), SIMDE_FLOAT32_C( -881.61),
                         SIMDE_FLOAT32_C(-1125.59), SIMDE_FLOAT32_C(  946.42),
                         SIMDE_FLOAT32_C(  304.06), SIMDE_FLOAT32_C(  -51.49),
                         SIMDE_FLOAT32_C( -861.07), SIMDE_FLOAT32_C( 1511.04)) },
    { simde_mm256_set_ps(SIMDE_FLOAT32_C(  470.38), SIMDE_FLOAT32_C( -693.79),
                         SIMDE_FLOAT32_C( -843.14), SIMDE_FLOAT32_C( -640.08),
                         SIMDE_FLOAT32_C(  950.30), SIMDE_FLOAT32_C(  582.04),
                         SIMDE_FLOAT32_C( -585.94), SIMDE_FLOAT32_C(  175.69)),
      simde_mm256_set_ps(SIMDE_FLOAT32_C(   45.69), SIMDE_FLOAT32_C(   38.77),
                         SIMDE_FLOAT32_C(  194.04), SIMDE_FLOAT32_C(  410.12),
                         SIMDE_FLOAT32_C(  -28.08), SIMDE_FLOAT32_C( -596.23),
                         SIMDE_FLOAT32_C(  -38.68), SIMDE_FLOAT32_C( -731.17)),
      simde_mm256_set_ps(SIMDE_FLOAT32_C(   -6.92), SIMDE_FLOAT32_C(  216.08),
                         SIMDE_FLOAT32_C(-1164.17), SIMDE_FLOAT32_C(  203.06),
                         SIMDE_FLOAT32_C( -568.15), SIMDE_FLOAT32_C( -692.49),
                         SIMDE_FLOAT32_C( -368.26), SIMDE_FLOAT32_C(  761.63)) },
    { simde_mm256_set_ps(SIMDE_FLOAT32_C( -171.77), SIMDE_FLOAT32_C( -878.69),
                         SIMDE_FLOAT32_C( -337.47), SIMDE_FLOAT32_C( -864.26),
                         SIMDE_FLOAT32_C(  976.73), SIMDE_FLOAT32_C(  253.08),
                         SIMDE_FLOAT32_C(  134.24), SIMDE_FLOAT32_C( -737.89)),
      simde_mm256_set_ps(SIMDE_FLOAT32_C(  167.53), SIMDE_FLOAT32_C( -453.33),
                         SIMDE_FLOAT32_C(   11.70), SIMDE_FLOAT32_C(  471.07),
                         SIMDE_FLOAT32_C( -269.64), SIMDE_FLOAT32_C(  547.27),
                         SIMDE_FLOAT32_C( -313.69), SIMDE_FLOAT32_C( -333.24)),
      simde_mm256_set_ps(SIMDE_FLOAT32_C( -620.86), SIMDE_FLOAT32_C(  459.37),
                         SIMDE_FLOAT32_C( -706.92), SIMDE_FLOAT32_C( -526.79),
                         SIMDE_FLOAT32_C(  816.91), SIMDE_FLOAT32_C(  -19.55),
                         SIMDE_FLOAT32_C( -723.65), SIMDE_FLOAT32_C( -872.13)) }
  };

  for (size_t i = 0 ; i < (sizeof(test_vec) / sizeof(test_vec[0])); i++) {
    simde__m256 r = simde_mm256_hsub_ps(test_vec[i].a, test_vec[i].b);
    simde_assert_m256_close(r, test_vec[i].r, 1);
  }

  return MUNIT_OK;
}

static MunitResult
test_simde_mm256_hsub_pd(const MunitParameter params[], void* data) {
  (void) params;
  (void) data;

  const struct {
    simde__m256d a;
    simde__m256d b;
    simde__m256d r;
  } test_vec[8] = {
    { simde_mm256_set_pd(SIMDE_FLOAT64_C( -762.69), SIMDE_FLOAT64_C(  237.58),
                         SIMDE_FLOAT64_C(  832.53), SIMDE_FLOAT64_C(  -18.37)),
      simde_mm256_set_pd(SIMDE_FLOAT64_C(  974.95), SIMDE_FLOAT64_C(  -69.86),
                         SIMDE_FLOAT64_C(   78.29), SIMDE_FLOAT64_C( -156.35)),
      simde_mm256_set_pd(SIMDE_FLOAT64_C(-1044.81), SIMDE_FLOAT64_C( 1000.27),
                         SIMDE_FLOAT64_C( -234.64), SIMDE_FLOAT64_C( -850.90)) },
    { simde_mm256_set_pd(SIMDE_FLOAT64_C(  220.65), SIMDE_FLOAT64_C( -139.75),
                         SIMDE_FLOAT64_C( -707.34), SIMDE_FLOAT64_C( -798.76)),
      simde_mm256_set_pd(SIMDE_FLOAT64_C(  397.80), SIMDE_FLOAT64_C( -497.83),
                         SIMDE_FLOAT64_C(  717.31), SIMDE_FLOAT64_C( -807.72)),
      simde_mm256_set_pd(SIMDE_FLOAT64_C( -895.63), SIMDE_FLOAT64_C( -360.40),
                         SIMDE_FLOAT64_C(-1525.03), SIMDE_FLOAT64_C(  -91.42)) },
    { simde_mm256_set_pd(SIMDE_FLOAT64_C(  105.63), SIMDE_FLOAT64_C(  306.00),
                         SIMDE_FLOAT64_C(  281.00), SIMDE_FLOAT64_C(  310.89)),
      simde_mm256_set_pd(SIMDE_FLOAT64_C( -325.57), SIMDE_FLOAT64_C(  534.52),
                         SIMDE_FLOAT64_C(  987.26), SIMDE_FLOAT64_C(  787.06)),
      simde_mm256_set_pd(SIMDE_FLOAT64_C(  860.09), SIMDE_FLOAT64_C(  200.37),
                         SIMDE_FLOAT64_C( -200.20), SIMDE_FLOAT64_C(   29.89)) },
    { simde_mm256_set_pd(SIMDE_FLOAT64_C(  967.71), SIMDE_FLOAT64_C( -641.51),
                         SIMDE_FLOAT64_C( -759.32), SIMDE_FLOAT64_C(  -97.44)),
      simde_mm256_set_pd(SIMDE_FLOAT64_C(  348.76), SIMDE_FLOAT64_C( -255.68),
                         SIMDE_FLOAT64_C(  982.70), SIMDE_FLOAT64_C(  155.49)),
      simde_mm256_set_pd(SIMDE_FLOAT64_C( -604.44), SIMDE_FLOAT64_C(-1609.22),
                         SIMDE_FLOAT64_C( -827.21), SIMDE_FLOAT64_C(  661.88)) },
    { simde_mm256_set_pd(SIMDE_FLOAT64_C(  679.95), SIMDE_FLOAT64_C( -269.56),
                         SIMDE_FLOAT64_C( -481.42), SIMDE_FLOAT64_C(  919.16)),
      simde_mm256_set_pd(SIMDE_FLOAT64_C(   -2.64), SIMDE_FLOAT64_C(  468.75),
                         SIMDE_FLOAT64_C(  -36.44), SIMDE_FLOAT64_C(  441.73)),
      simde_mm256_set_pd(SIMDE_FLOAT64_C(  471.39), SIMDE_FLOAT64_C( -949.51),
                         SIMDE_FLOAT64_C(  478.17), SIMDE_FLOAT64_C( 1400.58)) },
    { simde_mm256_set_pd(SIMDE_FLOAT64_C( -496.34), SIMDE_FLOAT64_C(  144.53),
                         SIMDE_FLOAT64_C(   -0.78), SIMDE_FLOAT64_C(  -49.70)),
      simde_mm256_set_pd(SIMDE_FLOAT64_C(  551.16), SIMDE_FLOAT64_C(    1.32),
                         SIMDE_FLOAT64_C( -388.16), SIMDE_FLOAT64_C(  219.25)),
      simde_mm256_set_pd(SIMDE_FLOAT64_C( -549.84), SIMDE_FLOAT64_C(  640.87),
                         SIMDE_FLOAT64_C(  607.41), SIMDE_FLOAT64_C(  -48.92)) },
    { simde_mm256_set_pd(SIMDE_FLOAT64_C(  -33.11), SIMDE_FLOAT64_C( -186.08),
                         SIMDE_FLOAT64_C(  701.92), SIMDE_FLOAT64_C(   14.26)),
      simde_mm256_set_pd(SIMDE_FLOAT64_C(   92.65), SIMDE_FLOAT64_C( -100.54),
                         SIMDE_FLOAT64_C( -271.34), SIMDE_FLOAT64_C(  -61.14)),
      simde_mm256_set_pd(SIMDE_FLOAT64_C( -193.19), SIMDE_FLOAT64_C( -152.97),
                         SIMDE_FLOAT64_C(  210.20), SIMDE_FLOAT64_C( -687.66)) },
    { simde_mm256_set_pd(SIMDE_FLOAT64_C(  116.05), SIMDE_FLOAT64_C( -582.94),
                         SIMDE_FLOAT64_C(   -9.93), SIMDE_FLOAT64_C( -395.51)),
      simde_mm256_set_pd(SIMDE_FLOAT64_C(  109.95), SIMDE_FLOAT64_C( -493.57),
                         SIMDE_FLOAT64_C(  927.71), SIMDE_FLOAT64_C(   40.21)),
      simde_mm256_set_pd(SIMDE_FLOAT64_C( -603.52), SIMDE_FLOAT64_C( -698.99),
                         SIMDE_FLOAT64_C( -887.50), SIMDE_FLOAT64_C( -385.58)) }
  };

  for (size_t i = 0 ; i < (sizeof(test_vec) / sizeof(test_vec[0])); i++) {
    simde__m256d r = simde_mm256_hsub_pd(test_vec[i].a, test_vec[i].b);
    simde_assert_m256d_close(r, test_vec[i].r, 1);
  }

  return MUNIT_OK;
}

static MunitResult
test_simde_mm256_dp_ps(const MunitParameter params[], void* data) {
  (void) params;
  (void) data;

  const struct {
    simde__m256 a;
    simde__m256 b;
    simde__m256 r;
  } test_vec[8] = {
    { simde_mm256_set_ps(SIMDE_FLOAT32_C(   -505.73), SIMDE_FLOAT32_C(   -137.42),
                         SIMDE_FLOAT32_C(     17.33), SIMDE_FLOAT32_C(    756.92),
                         SIMDE_FLOAT32_C(   -935.43), SIMDE_FLOAT32_C(    966.58),
                         SIMDE_FLOAT32_C(   -542.20), SIMDE_FLOAT32_C(   -986.95)),
      simde_mm256_set_ps(SIMDE_FLOAT32_C(   -727.11), SIMDE_FLOAT32_C(     41.36),
                         SIMDE_FLOAT32_C(   -966.84), SIMDE_FLOAT32_C(    -80.50),
                         SIMDE_FLOAT32_C(    623.90), SIMDE_FLOAT32_C(   -996.55),
                         SIMDE_FLOAT32_C(   -173.15), SIMDE_FLOAT32_C(   -230.46)),
      simde_mm256_set_ps(SIMDE_FLOAT32_C( -16755.34), SIMDE_FLOAT32_C( -16755.34),
                         SIMDE_FLOAT32_C( -16755.34), SIMDE_FLOAT32_C( -16755.34),
                         SIMDE_FLOAT32_C(  93881.93), SIMDE_FLOAT32_C(  93881.93),
                         SIMDE_FLOAT32_C(  93881.93), SIMDE_FLOAT32_C(  93881.93)) },
    { simde_mm256_set_ps(SIMDE_FLOAT32_C(    203.19), SIMDE_FLOAT32_C(   -301.86),
                         SIMDE_FLOAT32_C(   -510.29), SIMDE_FLOAT32_C(   -548.13),
                         SIMDE_FLOAT32_C(    769.15), SIMDE_FLOAT32_C(    758.71),
                         SIMDE_FLOAT32_C(    788.95), SIMDE_FLOAT32_C(   -308.00)),
      simde_mm256_set_ps(SIMDE_FLOAT32_C(    -93.30), SIMDE_FLOAT32_C(   -209.30),
                         SIMDE_FLOAT32_C(    125.32), SIMDE_FLOAT32_C(   -995.11),
                         SIMDE_FLOAT32_C(    443.92), SIMDE_FLOAT32_C(     15.16),
                         SIMDE_FLOAT32_C(    480.88), SIMDE_FLOAT32_C(   -179.52)),
      simde_mm256_set_ps(SIMDE_FLOAT32_C( -63949.54), SIMDE_FLOAT32_C( -63949.54),
                         SIMDE_FLOAT32_C( -63949.54), SIMDE_FLOAT32_C( -63949.54),
                         SIMDE_FLOAT32_C( 379390.28), SIMDE_FLOAT32_C( 379390.28),
                         SIMDE_FLOAT32_C( 379390.28), SIMDE_FLOAT32_C( 379390.28)) },
    { simde_mm256_set_ps(SIMDE_FLOAT32_C(   -642.96), SIMDE_FLOAT32_C(    460.10),
                         SIMDE_FLOAT32_C(    365.68), SIMDE_FLOAT32_C(    149.19),
                         SIMDE_FLOAT32_C(   -863.16), SIMDE_FLOAT32_C(    539.13),
                         SIMDE_FLOAT32_C(    -10.06), SIMDE_FLOAT32_C(   -915.55)),
      simde_mm256_set_ps(SIMDE_FLOAT32_C(   -102.23), SIMDE_FLOAT32_C(     63.93),
                         SIMDE_FLOAT32_C(    220.16), SIMDE_FLOAT32_C(    -95.11),
                         SIMDE_FLOAT32_C(    920.74), SIMDE_FLOAT32_C(   -798.64),
                         SIMDE_FLOAT32_C(    549.26), SIMDE_FLOAT32_C(    150.46)),
      simde_mm256_set_ps(SIMDE_FLOAT32_C(  80508.11), SIMDE_FLOAT32_C(  80508.11),
                         SIMDE_FLOAT32_C(  80508.11), SIMDE_FLOAT32_C(  80508.11),
                         SIMDE_FLOAT32_C(  -5525.56), SIMDE_FLOAT32_C(  -5525.56),
                         SIMDE_FLOAT32_C(  -5525.56), SIMDE_FLOAT32_C(  -5525.56)) },
    { simde_mm256_set_ps(SIMDE_FLOAT32_C(   -135.78), SIMDE_FLOAT32_C(   -796.33),
                         SIMDE_FLOAT32_C(   -449.54), SIMDE_FLOAT32_C(   -938.34),
                         SIMDE_FLOAT32_C(    393.31), SIMDE_FLOAT32_C(   -848.57),
                         SIMDE_FLOAT32_C(   -577.93), SIMDE_FLOAT32_C(   -905.86)),
      simde_mm256_set_ps(SIMDE_FLOAT32_C(     36.84), SIMDE_FLOAT32_C(    187.09),
                         SIMDE_FLOAT32_C(   -980.80), SIMDE_FLOAT32_C(   -813.89),
                         SIMDE_FLOAT32_C(   -648.02), SIMDE_FLOAT32_C(     86.79),
                         SIMDE_FLOAT32_C(    527.03), SIMDE_FLOAT32_C(   -592.02)),
      simde_mm256_set_ps(SIMDE_FLOAT32_C( 440908.84), SIMDE_FLOAT32_C( 440908.84),
                         SIMDE_FLOAT32_C( 440908.84), SIMDE_FLOAT32_C( 440908.84),
                         SIMDE_FLOAT32_C(-304586.47), SIMDE_FLOAT32_C(-304586.47),
                         SIMDE_FLOAT32_C(-304586.47), SIMDE_FLOAT32_C(-304586.47)) },
    { simde_mm256_set_ps(SIMDE_FLOAT32_C(     74.94), SIMDE_FLOAT32_C(    503.91),
                         SIMDE_FLOAT32_C(   -375.34), SIMDE_FLOAT32_C(   -743.13),
                         SIMDE_FLOAT32_C(    569.57), SIMDE_FLOAT32_C(    343.31),
                         SIMDE_FLOAT32_C(    -63.75), SIMDE_FLOAT32_C(   -543.95)),
      simde_mm256_set_ps(SIMDE_FLOAT32_C(   -655.40), SIMDE_FLOAT32_C(   -172.92),
                         SIMDE_FLOAT32_C(    342.45), SIMDE_FLOAT32_C(    357.80),
                         SIMDE_FLOAT32_C(    265.80), SIMDE_FLOAT32_C(   -306.65),
                         SIMDE_FLOAT32_C(      8.98), SIMDE_FLOAT32_C(    608.49)),
      simde_mm256_set_ps(SIMDE_FLOAT32_C(-128535.19), SIMDE_FLOAT32_C(-128535.19),
                         SIMDE_FLOAT32_C(-128535.19), SIMDE_FLOAT32_C(-128535.19),
                         SIMDE_FLOAT32_C(   -572.47), SIMDE_FLOAT32_C(   -572.47),
                         SIMDE_FLOAT32_C(   -572.47), SIMDE_FLOAT32_C(   -572.47)) },
    { simde_mm256_set_ps(SIMDE_FLOAT32_C(    691.92), SIMDE_FLOAT32_C(   -222.27),
                         SIMDE_FLOAT32_C(   -447.07), SIMDE_FLOAT32_C(    147.51),
                         SIMDE_FLOAT32_C(    537.10), SIMDE_FLOAT32_C(    171.81),
                         SIMDE_FLOAT32_C(    347.32), SIMDE_FLOAT32_C(   -960.39)),
      simde_mm256_set_ps(SIMDE_FLOAT32_C(    144.97), SIMDE_FLOAT32_C(   -282.53),
                         SIMDE_FLOAT32_C(    612.87), SIMDE_FLOAT32_C(   -406.95),
                         SIMDE_FLOAT32_C(   -724.51), SIMDE_FLOAT32_C(   -908.13),
                         SIMDE_FLOAT32_C(    448.37), SIMDE_FLOAT32_C(   -713.68)),
      simde_mm256_set_ps(SIMDE_FLOAT32_C(-273995.78), SIMDE_FLOAT32_C(-273995.78),
                         SIMDE_FLOAT32_C(-273995.78), SIMDE_FLOAT32_C(-273995.78),
                         SIMDE_FLOAT32_C( 155727.88), SIMDE_FLOAT32_C( 155727.88),
                         SIMDE_FLOAT32_C( 155727.88), SIMDE_FLOAT32_C( 155727.88)) },
    { simde_mm256_set_ps(SIMDE_FLOAT32_C(   -208.78), SIMDE_FLOAT32_C(    929.10),
                         SIMDE_FLOAT32_C(   -272.86), SIMDE_FLOAT32_C(     86.66),
                         SIMDE_FLOAT32_C(   -744.06), SIMDE_FLOAT32_C(   -881.86),
                         SIMDE_FLOAT32_C(   -663.16), SIMDE_FLOAT32_C(    193.59)),
      simde_mm256_set_ps(SIMDE_FLOAT32_C(    -31.12), SIMDE_FLOAT32_C(   -303.48),
                         SIMDE_FLOAT32_C(   -758.68), SIMDE_FLOAT32_C(    -57.97),
                         SIMDE_FLOAT32_C(    -16.19), SIMDE_FLOAT32_C(    187.47),
                         SIMDE_FLOAT32_C(     13.98), SIMDE_FLOAT32_C(    577.97)),
      simde_mm256_set_ps(SIMDE_FLOAT32_C( 207013.41), SIMDE_FLOAT32_C( 207013.41),
                         SIMDE_FLOAT32_C( 207013.41), SIMDE_FLOAT32_C( 207013.41),
                         SIMDE_FLOAT32_C(  -9270.98), SIMDE_FLOAT32_C(  -9270.98),
                         SIMDE_FLOAT32_C(  -9270.98), SIMDE_FLOAT32_C(  -9270.98)) },
    { simde_mm256_set_ps(SIMDE_FLOAT32_C(    696.37), SIMDE_FLOAT32_C(    300.52),
                         SIMDE_FLOAT32_C(   -476.62), SIMDE_FLOAT32_C(    523.01),
                         SIMDE_FLOAT32_C(   -147.94), SIMDE_FLOAT32_C(   -993.31),
                         SIMDE_FLOAT32_C(    910.70), SIMDE_FLOAT32_C(   -650.05)),
      simde_mm256_set_ps(SIMDE_FLOAT32_C(   -298.13), SIMDE_FLOAT32_C(   -528.10),
                         SIMDE_FLOAT32_C(    371.86), SIMDE_FLOAT32_C(    -93.70),
                         SIMDE_FLOAT32_C(   -396.01), SIMDE_FLOAT32_C(   -319.70),
                         SIMDE_FLOAT32_C(   -350.31), SIMDE_FLOAT32_C(   -580.49)),
      simde_mm256_set_ps(SIMDE_FLOAT32_C(-177235.91), SIMDE_FLOAT32_C(-177235.91),
                         SIMDE_FLOAT32_C(-177235.91), SIMDE_FLOAT32_C(-177235.91),
                         SIMDE_FLOAT32_C(-319027.31), SIMDE_FLOAT32_C(-319027.31),
                         SIMDE_FLOAT32_C(-319027.31), SIMDE_FLOAT32_C(-319027.31)) }
  };

  for (size_t i = 0 ; i < (sizeof(test_vec) / sizeof(test_vec[0])); i++) {
    simde__m256 r = simde_mm256_dp_ps(test_vec[i].a, test_vec[i].b, 47);
    simde_assert_m256_close(r, test_vec[i].r, 1);
  }

  return MUNIT_OK;
}

static MunitResult
test_simde_mm256_extract_epi32(const MunitParameter params[], void* data) {
  (void) params;
  (void) data;

  const struct {
    simde__m256i a;
    int index;
    int32_t r;
  } test_vec[8] = {
    { simde_mm256_set_epi32(INT32_C(   61055605), INT32_C(-1479980196), INT32_C(  -40353000), INT32_C(  172193063),
                            INT32_C(-1832323957), INT32_C(-1023924186), INT32_C( 1098350152), INT32_C( -919676442)),
      7, 61055605 },
    { simde_mm256_set_epi32(INT32_C( -331986513), INT32_C( 1808772555), INT32_C(   62879239), INT32_C(-1256375997),
                            INT32_C( 1185364794), INT32_C(   41090316), INT32_C(-1301790433), INT32_C(  815074909)),
      6, 1808772555 },
    { simde_mm256_set_epi32(INT32_C( 1654842341), INT32_C(  822291601), INT32_C(  897283487), INT32_C( 1778004523),
                            INT32_C(  130713148), INT32_C(  593162219), INT32_C(  985045955), INT32_C( 1592640798)),
      2, 593162219 },
    { simde_mm256_set_epi32(INT32_C( 1977612347), INT32_C( 1688995860), INT32_C( 1567504622), INT32_C(-2097944074),
                            INT32_C( 1761578069), INT32_C( 1929871764), INT32_C(  643853729), INT32_C( -207039555)),
      7, 1977612347 },
    { simde_mm256_set_epi32(INT32_C( 1948890649), INT32_C( -290842752), INT32_C(  -93675973), INT32_C( -498158071),
                            INT32_C( 1727601867), INT32_C(-1565364260), INT32_C( 2070242745), INT32_C( -909139096)),
      7, 1948890649 },
    { simde_mm256_set_epi32(INT32_C( -989272351), INT32_C(  989013364), INT32_C( -315262958), INT32_C(-1688278261),
                            INT32_C( 1299191383), INT32_C( 1962891034), INT32_C( -954577324), INT32_C(-1384850409)),
      5, -315262958 },
    { simde_mm256_set_epi32(INT32_C(-1122046157), INT32_C( 1213653197), INT32_C(  196144718), INT32_C( 1282318771),
                            INT32_C( 1290295538), INT32_C(-1451059232), INT32_C(-1717456343), INT32_C(-1181875370)),
      4, 1282318771 },
    { simde_mm256_set_epi32(INT32_C(  515370311), INT32_C(  607844900), INT32_C( 1915199718), INT32_C(  666752092),
                            INT32_C( -850042230), INT32_C(-1240024389), INT32_C(-1368273592), INT32_C(  598588907)),
      0, 598588907 }
  };

  for (size_t i = 0 ; i < (sizeof(test_vec) / sizeof(test_vec[0])); i++) {
    int32_t r = simde_mm256_extract_epi32(test_vec[i].a, test_vec[i].index);
    simde_assert_int32(r, ==, test_vec[i].r);
  }

  return MUNIT_OK;
}

static MunitResult
test_simde_mm256_extract_epi64(const MunitParameter params[], void* data) {
  (void) params;
  (void) data;

  const struct {
    simde__m256i a;
    int index;
    int64_t r;
  } test_vec[8] = {
    { simde_mm256_set_epi64x(INT64_C(-2655458780135953860), INT64_C( 7954001598227933468),
                             INT64_C( 6770172759215157955), INT64_C(-8789602045030953920)),
      0, INT64_C(-8789602045030953920) },
    { simde_mm256_set_epi64x(INT64_C( -341781105405719052), INT64_C( 1294723965810870930),
                             INT64_C(-7888937635288268931), INT64_C(-4698155264251724352)),
      0, INT64_C(-4698155264251724352) },
    { simde_mm256_set_epi64x(INT64_C(-7957372259058736569), INT64_C(-7725637084510287230),
                             INT64_C( 4381709987427875437), INT64_C(-5364794812878077922)),
      1, INT64_C(4381709987427875437) },
    { simde_mm256_set_epi64x(INT64_C(-1691906904044168671), INT64_C( 7979235859736616531),
                             INT64_C(-1551127775684753479), INT64_C(-8694197489457512342)),
      1, INT64_C(-1551127775684753479) },
    { simde_mm256_set_epi64x(INT64_C(-8013598668008262239), INT64_C(-7829356937064844865),
                             INT64_C( 3816644295329899007), INT64_C(-1889179524977096898)),
      0, INT64_C(-1889179524977096898) },
    { simde_mm256_set_epi64x(INT64_C(-6845066309341759464), INT64_C(-3677118362217746881),
                             INT64_C(-2648482972009088737), INT64_C(-5947057873479186806)),
      0, INT64_C(-5947057873479186806) },
    { simde_mm256_set_epi64x(INT64_C(-8833499439049351259), INT64_C( 2776454266808406221),
                             INT64_C( 5411746887543744165), INT64_C( 1887683724855089971)),
      2, INT64_C(2776454266808406221) },
    { simde_mm256_set_epi64x(INT64_C(-9127827259600585155), INT64_C( 1842464135422352111),
                             INT64_C(-6413752599297872422), INT64_C(-2564923405179519764)),
      0, INT64_C(-2564923405179519764) }
  };

  for (size_t i = 0 ; i < (sizeof(test_vec) / sizeof(test_vec[0])); i++) {
    int64_t r = simde_mm256_extract_epi64(test_vec[i].a, test_vec[i].index);
    munit_assert_int64(r, ==, test_vec[i].r);
  }

  return MUNIT_OK;
}

static MunitResult
test_simde_mm256_insert_epi8(const MunitParameter params[], void* data) {
  (void) params;
  (void) data;

  const struct {
    simde__m256i a;
    int8_t val;
    int index;
    simde__m256i r;
  } test_vec[8] = {
    { simde_mm256_set_epi8(INT8_C( -99), INT8_C(  88), INT8_C( -53), INT8_C( -18),
                           INT8_C( -85), INT8_C( 102), INT8_C(  50), INT8_C(  10),
                           INT8_C(-108), INT8_C(  40), INT8_C( -44), INT8_C( -23),
                           INT8_C( -49), INT8_C(-113), INT8_C( 125), INT8_C(  94),
                           INT8_C( -76), INT8_C( 115), INT8_C(  86), INT8_C( -75),
                           INT8_C(  92), INT8_C( -22), INT8_C(-110), INT8_C(  52),
                           INT8_C( -21), INT8_C(  20), INT8_C(  57), INT8_C( -68),
                           INT8_C( 106), INT8_C( -13), INT8_C(-126), INT8_C(  87)),
      INT8_C( -19), 22,
      simde_mm256_set_epi8(INT8_C( -99), INT8_C(  88), INT8_C( -53), INT8_C( -18),
                           INT8_C( -85), INT8_C( 102), INT8_C(  50), INT8_C(  10),
                           INT8_C(-108), INT8_C( -19), INT8_C( -44), INT8_C( -23),
                           INT8_C( -49), INT8_C(-113), INT8_C( 125), INT8_C(  94),
                           INT8_C( -76), INT8_C( 115), INT8_C(  86), INT8_C( -75),
                           INT8_C(  92), INT8_C( -22), INT8_C(-110), INT8_C(  52),
                           INT8_C( -21), INT8_C(  20), INT8_C(  57), INT8_C( -68),
                           INT8_C( 106), INT8_C( -13), INT8_C(-126), INT8_C(  87)) },
    { simde_mm256_set_epi8(INT8_C(  78), INT8_C( -90), INT8_C(-106), INT8_C(  36),
                           INT8_C(-123), INT8_C(  40), INT8_C( 113), INT8_C( -58),
                           INT8_C(  81), INT8_C(  45), INT8_C( -68), INT8_C(  22),
                           INT8_C(   9), INT8_C( -55), INT8_C(  35), INT8_C(  -7),
                           INT8_C(  27), INT8_C(-122), INT8_C(  74), INT8_C(  26),
                           INT8_C( -48), INT8_C(  62), INT8_C(-119), INT8_C(  41),
                           INT8_C( -22), INT8_C( 103), INT8_C( -79), INT8_C(  94),
                           INT8_C( 125), INT8_C(  46), INT8_C( -13), INT8_C(-119)),
      INT8_C(  23), 4,
      simde_mm256_set_epi8(INT8_C(  78), INT8_C( -90), INT8_C(-106), INT8_C(  36),
                           INT8_C(-123), INT8_C(  40), INT8_C( 113), INT8_C( -58),
                           INT8_C(  81), INT8_C(  45), INT8_C( -68), INT8_C(  22),
                           INT8_C(   9), INT8_C( -55), INT8_C(  35), INT8_C(  -7),
                           INT8_C(  27), INT8_C(-122), INT8_C(  74), INT8_C(  26),
                           INT8_C( -48), INT8_C(  62), INT8_C(-119), INT8_C(  41),
                           INT8_C( -22), INT8_C( 103), INT8_C( -79), INT8_C(  23),
                           INT8_C( 125), INT8_C(  46), INT8_C( -13), INT8_C(-119)) },
    { simde_mm256_set_epi8(INT8_C( -49), INT8_C(  90), INT8_C( -40), INT8_C(  21),
                           INT8_C(-122), INT8_C( -53), INT8_C( -42), INT8_C(-126),
                           INT8_C( -50), INT8_C( -79), INT8_C( -22), INT8_C( -64),
                           INT8_C(  59), INT8_C( -32), INT8_C( -49), INT8_C(-126),
                           INT8_C(  26), INT8_C(  17), INT8_C( 120), INT8_C( -33),
                           INT8_C( -45), INT8_C(  77), INT8_C(  92), INT8_C( -67),
                           INT8_C( -26), INT8_C(  76), INT8_C( -85), INT8_C( -29),
                           INT8_C( -55), INT8_C(  38), INT8_C( -17), INT8_C(  47)),
      INT8_C(  29), 21,
      simde_mm256_set_epi8(INT8_C( -49), INT8_C(  90), INT8_C( -40), INT8_C(  21),
                           INT8_C(-122), INT8_C( -53), INT8_C( -42), INT8_C(-126),
                           INT8_C( -50), INT8_C( -79), INT8_C(  29), INT8_C( -64),
                           INT8_C(  59), INT8_C( -32), INT8_C( -49), INT8_C(-126),
                           INT8_C(  26), INT8_C(  17), INT8_C( 120), INT8_C( -33),
                           INT8_C( -45), INT8_C(  77), INT8_C(  92), INT8_C( -67),
                           INT8_C( -26), INT8_C(  76), INT8_C( -85), INT8_C( -29),
                           INT8_C( -55), INT8_C(  38), INT8_C( -17), INT8_C(  47)) },
    { simde_mm256_set_epi8(INT8_C(  -1), INT8_C( -43), INT8_C(  55), INT8_C(-102),
                           INT8_C(-109), INT8_C( -47), INT8_C( -35), INT8_C(  -7),
                           INT8_C( 113), INT8_C(  27), INT8_C(-115), INT8_C( -40),
                           INT8_C(  23), INT8_C(  41), INT8_C( -17), INT8_C(  22),
                           INT8_C( -53), INT8_C( -39), INT8_C( -64), INT8_C( 109),
                           INT8_C(-105), INT8_C( -39), INT8_C( 101), INT8_C(  44),
                           INT8_C( -77), INT8_C( -52), INT8_C( 106), INT8_C(  43),
                           INT8_C(-122), INT8_C( -98), INT8_C( 110), INT8_C(   0)),
      INT8_C(  24), 16,
      simde_mm256_set_epi8(INT8_C(  -1), INT8_C( -43), INT8_C(  55), INT8_C(-102),
                           INT8_C(-109), INT8_C( -47), INT8_C( -35), INT8_C(  -7),
                           INT8_C( 113), INT8_C(  27), INT8_C(-115), INT8_C( -40),
                           INT8_C(  23), INT8_C(  41), INT8_C( -17), INT8_C(  24),
                           INT8_C( -53), INT8_C( -39), INT8_C( -64), INT8_C( 109),
                           INT8_C(-105), INT8_C( -39), INT8_C( 101), INT8_C(  44),
                           INT8_C( -77), INT8_C( -52), INT8_C( 106), INT8_C(  43),
                           INT8_C(-122), INT8_C( -98), INT8_C( 110), INT8_C(   0)) },
    { simde_mm256_set_epi8(INT8_C(  43), INT8_C(   2), INT8_C( -77), INT8_C( -32),
                           INT8_C( -10), INT8_C( 119), INT8_C(  68), INT8_C( 115),
                           INT8_C(  37), INT8_C(  32), INT8_C( -57), INT8_C( -21),
                           INT8_C( 123), INT8_C(  50), INT8_C( -49), INT8_C(  61),
                           INT8_C( -43), INT8_C(   1), INT8_C(  57), INT8_C( -24),
                           INT8_C(   9), INT8_C( -29), INT8_C( -30), INT8_C( -40),
                           INT8_C( -59), INT8_C(-119), INT8_C(  62), INT8_C( 123),
                           INT8_C(  24), INT8_C(  49), INT8_C(   6), INT8_C( 120)),
      INT8_C( -54), 27,
      simde_mm256_set_epi8(INT8_C(  43), INT8_C(   2), INT8_C( -77), INT8_C( -32),
                           INT8_C( -54), INT8_C( 119), INT8_C(  68), INT8_C( 115),
                           INT8_C(  37), INT8_C(  32), INT8_C( -57), INT8_C( -21),
                           INT8_C( 123), INT8_C(  50), INT8_C( -49), INT8_C(  61),
                           INT8_C( -43), INT8_C(   1), INT8_C(  57), INT8_C( -24),
                           INT8_C(   9), INT8_C( -29), INT8_C( -30), INT8_C( -40),
                           INT8_C( -59), INT8_C(-119), INT8_C(  62), INT8_C( 123),
                           INT8_C(  24), INT8_C(  49), INT8_C(   6), INT8_C( 120)) },
    { simde_mm256_set_epi8(INT8_C(  39), INT8_C(  26), INT8_C(   2), INT8_C(-108),
                           INT8_C( -15), INT8_C( -19), INT8_C(  48), INT8_C( -57),
                           INT8_C(-109), INT8_C( -38), INT8_C(  34), INT8_C(  41),
                           INT8_C( 118), INT8_C(  69), INT8_C(  71), INT8_C(  -3),
                           INT8_C(  86), INT8_C(  31), INT8_C( -72), INT8_C(  74),
                           INT8_C(  77), INT8_C( -71), INT8_C(   1), INT8_C(  29),
                           INT8_C( -69), INT8_C(  73), INT8_C( 120), INT8_C( -49),
                           INT8_C( -72), INT8_C(  66), INT8_C(  55), INT8_C(  84)),
      INT8_C(  69), 22,
      simde_mm256_set_epi8(INT8_C(  39), INT8_C(  26), INT8_C(   2), INT8_C(-108),
                           INT8_C( -15), INT8_C( -19), INT8_C(  48), INT8_C( -57),
                           INT8_C(-109), INT8_C(  69), INT8_C(  34), INT8_C(  41),
                           INT8_C( 118), INT8_C(  69), INT8_C(  71), INT8_C(  -3),
                           INT8_C(  86), INT8_C(  31), INT8_C( -72), INT8_C(  74),
                           INT8_C(  77), INT8_C( -71), INT8_C(   1), INT8_C(  29),
                           INT8_C( -69), INT8_C(  73), INT8_C( 120), INT8_C( -49),
                           INT8_C( -72), INT8_C(  66), INT8_C(  55), INT8_C(  84)) },
    { simde_mm256_set_epi8(INT8_C(  88), INT8_C( 121), INT8_C(   7), INT8_C(  26),
                           INT8_C( 122), INT8_C( -93), INT8_C(   0), INT8_C(-128),
                           INT8_C(  49), INT8_C( -69), INT8_C( -97), INT8_C( -98),
                           INT8_C( -90), INT8_C(  84), INT8_C(-116), INT8_C( -64),
                           INT8_C( -34), INT8_C( 114), INT8_C( -75), INT8_C(  88),
                           INT8_C( 112), INT8_C(-125), INT8_C(  -2), INT8_C(  38),
                           INT8_C(  -5), INT8_C( 101), INT8_C( 121), INT8_C( -41),
                           INT8_C( -40), INT8_C( 104), INT8_C(  31), INT8_C( -53)),
      INT8_C( -89), 31,
      simde_mm256_set_epi8(INT8_C( -89), INT8_C( 121), INT8_C(   7), INT8_C(  26),
                           INT8_C( 122), INT8_C( -93), INT8_C(   0), INT8_C(-128),
                           INT8_C(  49), INT8_C( -69), INT8_C( -97), INT8_C( -98),
                           INT8_C( -90), INT8_C(  84), INT8_C(-116), INT8_C( -64),
                           INT8_C( -34), INT8_C( 114), INT8_C( -75), INT8_C(  88),
                           INT8_C( 112), INT8_C(-125), INT8_C(  -2), INT8_C(  38),
                           INT8_C(  -5), INT8_C( 101), INT8_C( 121), INT8_C( -41),
                           INT8_C( -40), INT8_C( 104), INT8_C(  31), INT8_C( -53)) },
    { simde_mm256_set_epi8(INT8_C(  95), INT8_C( -62), INT8_C(-102), INT8_C(  67),
                           INT8_C( -50), INT8_C(  21), INT8_C(  43), INT8_C( 115),
                           INT8_C(  29), INT8_C( 117), INT8_C( -30), INT8_C(-121),
                           INT8_C( -32), INT8_C( -87), INT8_C( -71), INT8_C(  45),
                           INT8_C(  61), INT8_C( -33), INT8_C( -73), INT8_C( -82),
                           INT8_C( 119), INT8_C( -42), INT8_C(  82), INT8_C( -52),
                           INT8_C( -79), INT8_C(  30), INT8_C(  24), INT8_C(  46),
                           INT8_C( 122), INT8_C( -37), INT8_C(  78), INT8_C(  21)),
      INT8_C( -20), 11,
      simde_mm256_set_epi8(INT8_C(  95), INT8_C( -62), INT8_C(-102), INT8_C(  67),
                           INT8_C( -50), INT8_C(  21), INT8_C(  43), INT8_C( 115),
                           INT8_C(  29), INT8_C( 117), INT8_C( -30), INT8_C(-121),
                           INT8_C( -32), INT8_C( -87), INT8_C( -71), INT8_C(  45),
                           INT8_C(  61), INT8_C( -33), INT8_C( -73), INT8_C( -82),
                           INT8_C( -20), INT8_C( -42), INT8_C(  82), INT8_C( -52),
                           INT8_C( -79), INT8_C(  30), INT8_C(  24), INT8_C(  46),
                           INT8_C( 122), INT8_C( -37), INT8_C(  78), INT8_C(  21)) }
  };

  for (size_t i = 0 ; i < (sizeof(test_vec) / sizeof(test_vec[0])); i++) {
    simde__m256i r = simde_mm256_insert_epi8(test_vec[i].a, test_vec[i].val, test_vec[i].index);
    simde_assert_m256i_i8(r, ==, test_vec[i].r);
  }

  return MUNIT_OK;
}

static MunitResult
test_simde_mm256_insert_epi16(const MunitParameter params[], void* data) {
  (void) params;
  (void) data;

  const struct {
    simde__m256i a;
    int16_t val;
    int index;
    simde__m256i r;
  } test_vec[8] = {
    { simde_mm256_set_epi16(INT16_C( 20486), INT16_C(-32218), INT16_C( 27722), INT16_C(-32250),
                            INT16_C(-13849), INT16_C(-29212), INT16_C( 18892), INT16_C( -4268),
                            INT16_C( 20631), INT16_C( 20817), INT16_C( -8287), INT16_C(-28655),
                            INT16_C(-24480), INT16_C( 14404), INT16_C(-10728), INT16_C( 31357)),
      INT16_C(   393), 10,
      simde_mm256_set_epi16(INT16_C( 20486), INT16_C(-32218), INT16_C( 27722), INT16_C(-32250),
                            INT16_C(-13849), INT16_C(   393), INT16_C( 18892), INT16_C( -4268),
                            INT16_C( 20631), INT16_C( 20817), INT16_C( -8287), INT16_C(-28655),
                            INT16_C(-24480), INT16_C( 14404), INT16_C(-10728), INT16_C( 31357)) },
    { simde_mm256_set_epi16(INT16_C( -7241), INT16_C( 17545), INT16_C(-11900), INT16_C( 26551),
                            INT16_C( 25040), INT16_C(-15452), INT16_C(-23035), INT16_C(-10888),
                            INT16_C( -2690), INT16_C(-11622), INT16_C(-25207), INT16_C(  -910),
                            INT16_C( 23386), INT16_C( 19569), INT16_C(-22484), INT16_C( -3183)),
      INT16_C( 15303), 1,
      simde_mm256_set_epi16(INT16_C( -7241), INT16_C( 17545), INT16_C(-11900), INT16_C( 26551),
                            INT16_C( 25040), INT16_C(-15452), INT16_C(-23035), INT16_C(-10888),
                            INT16_C( -2690), INT16_C(-11622), INT16_C(-25207), INT16_C(  -910),
                            INT16_C( 23386), INT16_C( 19569), INT16_C( 15303), INT16_C( -3183)) },
    { simde_mm256_set_epi16(INT16_C(  8980), INT16_C(-17780), INT16_C( -7270), INT16_C(  6361),
                            INT16_C( -9198), INT16_C( 20082), INT16_C( -8780), INT16_C(-21516),
                            INT16_C(  4300), INT16_C( -8486), INT16_C( 31727), INT16_C( -9964),
                            INT16_C( 11935), INT16_C( -4936), INT16_C(-14068), INT16_C( -1207)),
      INT16_C(  9595), 4,
      simde_mm256_set_epi16(INT16_C(  8980), INT16_C(-17780), INT16_C( -7270), INT16_C(  6361),
                            INT16_C( -9198), INT16_C( 20082), INT16_C( -8780), INT16_C(-21516),
                            INT16_C(  4300), INT16_C( -8486), INT16_C( 31727), INT16_C(  9595),
                            INT16_C( 11935), INT16_C( -4936), INT16_C(-14068), INT16_C( -1207)) },
    { simde_mm256_set_epi16(INT16_C(-25936), INT16_C(-25097), INT16_C(-29673), INT16_C(-22779),
                            INT16_C(  7631), INT16_C( 13109), INT16_C( 21900), INT16_C(-20331),
                            INT16_C( -9869), INT16_C( -8244), INT16_C(-26290), INT16_C(-13177),
                            INT16_C( -5452), INT16_C(-22530), INT16_C( -4819), INT16_C( 31495)),
      INT16_C(  1004), 9,
      simde_mm256_set_epi16(INT16_C(-25936), INT16_C(-25097), INT16_C(-29673), INT16_C(-22779),
                            INT16_C(  7631), INT16_C( 13109), INT16_C(  1004), INT16_C(-20331),
                            INT16_C( -9869), INT16_C( -8244), INT16_C(-26290), INT16_C(-13177),
                            INT16_C( -5452), INT16_C(-22530), INT16_C( -4819), INT16_C( 31495)) },
    { simde_mm256_set_epi16(INT16_C(-23585), INT16_C(-24934), INT16_C(-10114), INT16_C(-30846),
                            INT16_C( -2989), INT16_C(-15793), INT16_C(-14728), INT16_C( -5248),
                            INT16_C( -7838), INT16_C( 20555), INT16_C( 26687), INT16_C( 17188),
                            INT16_C(-13813), INT16_C( 23977), INT16_C(-13527), INT16_C( 28012)),
      INT16_C( 18917), 2,
      simde_mm256_set_epi16(INT16_C(-23585), INT16_C(-24934), INT16_C(-10114), INT16_C(-30846),
                            INT16_C( -2989), INT16_C(-15793), INT16_C(-14728), INT16_C( -5248),
                            INT16_C( -7838), INT16_C( 20555), INT16_C( 26687), INT16_C( 17188),
                            INT16_C(-13813), INT16_C( 18917), INT16_C(-13527), INT16_C( 28012)) },
    { simde_mm256_set_epi16(INT16_C( -8770), INT16_C(-16888), INT16_C( 31408), INT16_C(  7020),
                            INT16_C( 19765), INT16_C( 30860), INT16_C( 26536), INT16_C(-26695),
                            INT16_C(-30807), INT16_C( 31709), INT16_C(-30131), INT16_C(  6126),
                            INT16_C(  -740), INT16_C( 11618), INT16_C(  -159), INT16_C( 17197)),
      INT16_C(-15871), 14,
      simde_mm256_set_epi16(INT16_C( -8770), INT16_C(-15871), INT16_C( 31408), INT16_C(  7020),
                            INT16_C( 19765), INT16_C( 30860), INT16_C( 26536), INT16_C(-26695),
                            INT16_C(-30807), INT16_C( 31709), INT16_C(-30131), INT16_C(  6126),
                            INT16_C(  -740), INT16_C( 11618), INT16_C(  -159), INT16_C( 17197)) },
    { simde_mm256_set_epi16(INT16_C( 10636), INT16_C( -3675), INT16_C(-21123), INT16_C( 17568),
                            INT16_C( 30853), INT16_C(  -132), INT16_C(-13082), INT16_C(-23850),
                            INT16_C( 28532), INT16_C( 22681), INT16_C(-15615), INT16_C( 23367),
                            INT16_C( 32616), INT16_C( 10786), INT16_C( 28123), INT16_C(  1581)),
      INT16_C( 17194), 2,
      simde_mm256_set_epi16(INT16_C( 10636), INT16_C( -3675), INT16_C(-21123), INT16_C( 17568),
                            INT16_C( 30853), INT16_C(  -132), INT16_C(-13082), INT16_C(-23850),
                            INT16_C( 28532), INT16_C( 22681), INT16_C(-15615), INT16_C( 23367),
                            INT16_C( 32616), INT16_C( 17194), INT16_C( 28123), INT16_C(  1581)) },
    { simde_mm256_set_epi16(INT16_C( 12664), INT16_C(  3110), INT16_C(-12323), INT16_C( -4889),
                            INT16_C(-25547), INT16_C(-10437), INT16_C(-13096), INT16_C(-16121),
                            INT16_C(-10087), INT16_C( 14418), INT16_C( 15791), INT16_C(  8782),
                            INT16_C( 25173), INT16_C(  3196), INT16_C( 16373), INT16_C(  8170)),
      INT16_C(  8771), 3,
      simde_mm256_set_epi16(INT16_C( 12664), INT16_C(  3110), INT16_C(-12323), INT16_C( -4889),
                            INT16_C(-25547), INT16_C(-10437), INT16_C(-13096), INT16_C(-16121),
                            INT16_C(-10087), INT16_C( 14418), INT16_C( 15791), INT16_C(  8782),
                            INT16_C(  8771), INT16_C(  3196), INT16_C( 16373), INT16_C(  8170)) }
  };

  for (size_t i = 0 ; i < (sizeof(test_vec) / sizeof(test_vec[0])); i++) {
    simde__m256i r = simde_mm256_insert_epi16(test_vec[i].a, test_vec[i].val, test_vec[i].index);
    simde_assert_m256i_i16(r, ==, test_vec[i].r);
  }

  return MUNIT_OK;
}

static MunitResult
test_simde_mm256_insert_epi32(const MunitParameter params[], void* data) {
  (void) params;
  (void) data;

  const struct {
    simde__m256i a;
    int32_t val;
    int index;
    simde__m256i r;
  } test_vec[8] = {
    { simde_mm256_set_epi32(INT32_C( -794776694), INT32_C( -595980557), INT32_C(-1594553165), INT32_C(  546007350),
                            INT32_C( 1217738208), INT32_C(  563146926), INT32_C(  486713543), INT32_C(  772349766)),
      INT32_C( -142897390), 5,
      simde_mm256_set_epi32(INT32_C( -794776694), INT32_C( -595980557), INT32_C( -142897390), INT32_C(  546007350),
                            INT32_C( 1217738208), INT32_C(  563146926), INT32_C(  486713543), INT32_C(  772349766)) },
    { simde_mm256_set_epi32(INT32_C(  514330470), INT32_C(  878239636), INT32_C( -522502647), INT32_C( -947857233),
                            INT32_C(-1280790836), INT32_C(-2077457216), INT32_C( 1766829164), INT32_C( 1496710537)),
      INT32_C( -192517007), 7,
      simde_mm256_set_epi32(INT32_C( -192517007), INT32_C(  878239636), INT32_C( -522502647), INT32_C( -947857233),
                            INT32_C(-1280790836), INT32_C(-2077457216), INT32_C( 1766829164), INT32_C( 1496710537)) },
    { simde_mm256_set_epi32(INT32_C( -241496134), INT32_C( -728969225), INT32_C( 1670700106), INT32_C( 1009735903),
                            INT32_C(-1569132879), INT32_C( 1168657039), INT32_C( -800629398), INT32_C( 1395621879)),
      INT32_C( -324968920), 6,
      simde_mm256_set_epi32(INT32_C( -241496134), INT32_C( -324968920), INT32_C( 1670700106), INT32_C( 1009735903),
                            INT32_C(-1569132879), INT32_C( 1168657039), INT32_C( -800629398), INT32_C( 1395621879)) },
    { simde_mm256_set_epi32(INT32_C(  -73333189), INT32_C(-2091906257), INT32_C(-1022569606), INT32_C(   31907443),
                            INT32_C(-1871948623), INT32_C( -716582299), INT32_C( 1638917630), INT32_C( -952988925)),
      INT32_C( -827158739), 5,
      simde_mm256_set_epi32(INT32_C(  -73333189), INT32_C(-2091906257), INT32_C( -827158739), INT32_C(   31907443),
                            INT32_C(-1871948623), INT32_C( -716582299), INT32_C( 1638917630), INT32_C( -952988925)) },
    { simde_mm256_set_epi32(INT32_C( 1867074490), INT32_C(-2015142002), INT32_C( 1807174960), INT32_C(-2132128215),
                            INT32_C(-2023270528), INT32_C( 1999614223), INT32_C(  810339192), INT32_C(   34873431)),
      INT32_C( 1288048417), 2,
      simde_mm256_set_epi32(INT32_C( 1867074490), INT32_C(-2015142002), INT32_C( 1807174960), INT32_C(-2132128215),
                            INT32_C(-2023270528), INT32_C( 1288048417), INT32_C(  810339192), INT32_C(   34873431)) },
    { simde_mm256_set_epi32(INT32_C( -801082561), INT32_C( -639513940), INT32_C( -229402781), INT32_C(  630096686),
                            INT32_C(-2069410220), INT32_C(-1572129165), INT32_C(  830359576), INT32_C( 1671501242)),
      INT32_C(  518930919), 2,
      simde_mm256_set_epi32(INT32_C( -801082561), INT32_C( -639513940), INT32_C( -229402781), INT32_C(  630096686),
                            INT32_C(-2069410220), INT32_C(  518930919), INT32_C(  830359576), INT32_C( 1671501242)) },
    { simde_mm256_set_epi32(INT32_C(-2084192374), INT32_C(  827105053), INT32_C(-1267247697), INT32_C( -329400252),
                            INT32_C(  574788202), INT32_C( -946647754), INT32_C(-1536637789), INT32_C( -522595720)),
      INT32_C(-1771622283), 0,
      simde_mm256_set_epi32(INT32_C(-2084192374), INT32_C(  827105053), INT32_C(-1267247697), INT32_C( -329400252),
                            INT32_C(  574788202), INT32_C( -946647754), INT32_C(-1536637789), INT32_C(-1771622283)) },
    { simde_mm256_set_epi32(INT32_C( -303299309), INT32_C( 1037552837), INT32_C(  235762285), INT32_C(-1173875757),
                            INT32_C(-1855174495), INT32_C(-1958954726), INT32_C( 1573942546), INT32_C( 1061048615)),
      INT32_C(-1809400498), 5,
      simde_mm256_set_epi32(INT32_C( -303299309), INT32_C( 1037552837), INT32_C(-1809400498), INT32_C(-1173875757),
                            INT32_C(-1855174495), INT32_C(-1958954726), INT32_C( 1573942546), INT32_C( 1061048615)) }
  };

  for (size_t i = 0 ; i < (sizeof(test_vec) / sizeof(test_vec[0])); i++) {
    simde__m256i r = simde_mm256_insert_epi32(test_vec[i].a, test_vec[i].val, test_vec[i].index);
    simde_assert_m256i_i32(r, ==, test_vec[i].r);
  }

  return MUNIT_OK;
}

static MunitResult
test_simde_mm256_insert_epi64(const MunitParameter params[], void* data) {
  (void) params;
  (void) data;

  const struct {
    simde__m256i a;
    int64_t val;
    int index;
    simde__m256i r;
  } test_vec[8] = {
    { simde_mm256_set_epi64x(INT64_C(-4133106280234092490), INT64_C( 6391729968243045872),
                             INT64_C(  706579550387858698), INT64_C(-8094816971798215413)),
      INT64_C( 1361481579719255375), 1,
      simde_mm256_set_epi64x(INT64_C(-4133106280234092490), INT64_C( 6391729968243045872),
                             INT64_C( 1361481579719255375), INT64_C(-8094816971798215413)) },
    { simde_mm256_set_epi64x(INT64_C(-8867437639424933758), INT64_C(-7036537223594140679),
                             INT64_C(-5358710875727875484), INT64_C(-6579269737984092013)),
      INT64_C( -126322782266607095), 2,
      simde_mm256_set_epi64x(INT64_C(-8867437639424933758), INT64_C( -126322782266607095),
                             INT64_C(-5358710875727875484), INT64_C(-6579269737984092013)) },
    { simde_mm256_set_epi64x(INT64_C(-7734678004140859883), INT64_C(-5582204680470306162),
                             INT64_C( 2044782098971575482), INT64_C(-8188499254719149159)),
      INT64_C(-3278368141131404913), 2,
      simde_mm256_set_epi64x(INT64_C(-7734678004140859883), INT64_C(-3278368141131404913),
                             INT64_C( 2044782098971575482), INT64_C(-8188499254719149159)) },
    { simde_mm256_set_epi64x(INT64_C(-3640877478924402746), INT64_C(  938391798482300340),
                             INT64_C( -909178123939548037), INT64_C( 7297452342371937113)),
      INT64_C( 1438113784174363415), 1,
      simde_mm256_set_epi64x(INT64_C(-3640877478924402746), INT64_C(  938391798482300340),
                             INT64_C( 1438113784174363415), INT64_C( 7297452342371937113)) },
    { simde_mm256_set_epi64x(INT64_C(-1152105029838182042), INT64_C( 7892262547659267546),
                             INT64_C( 4360439452681479110), INT64_C(  981978176053929152)),
      INT64_C( 1286379124931981636), 0,
      simde_mm256_set_epi64x(INT64_C(-1152105029838182042), INT64_C( 7892262547659267546),
                             INT64_C( 4360439452681479110), INT64_C( 1286379124931981636)) },
    { simde_mm256_set_epi64x(INT64_C( 1093678232940922918), INT64_C(  967020122528653444),
                             INT64_C(-7373331086455297145), INT64_C( 1529441791029094026)),
      INT64_C( 8641473307934905812), 1,
      simde_mm256_set_epi64x(INT64_C( 1093678232940922918), INT64_C(  967020122528653444),
                             INT64_C( 8641473307934905812), INT64_C( 1529441791029094026)) },
    { simde_mm256_set_epi64x(INT64_C(-2258751460500637869), INT64_C( 6563092370622491241),
                             INT64_C( 6402152630995329451), INT64_C(-9189113835618004127)),
      INT64_C(-8979985299286344880), 1,
      simde_mm256_set_epi64x(INT64_C(-2258751460500637869), INT64_C( 6563092370622491241),
                             INT64_C(-8979985299286344880), INT64_C(-9189113835618004127)) },
    { simde_mm256_set_epi64x(INT64_C( 3948552162617719541), INT64_C( 5037957059424157080),
                             INT64_C( 6625523276490478238), INT64_C( 1891428553313230937)),
      INT64_C(-4032996300484233102), 2,
      simde_mm256_set_epi64x(INT64_C( 3948552162617719541), INT64_C(-4032996300484233102),
                             INT64_C( 6625523276490478238), INT64_C( 1891428553313230937)) }
  };

  for (size_t i = 0 ; i < (sizeof(test_vec) / sizeof(test_vec[0])); i++) {
    simde__m256i r = simde_mm256_insert_epi64(test_vec[i].a, test_vec[i].val, test_vec[i].index);
    simde_assert_m256i_i64(r, ==, test_vec[i].r);
  }

  return MUNIT_OK;
}

static MunitResult
test_simde_mm256_insertf128_ps(const MunitParameter params[], void* data) {
  (void) params;
  (void) data;

  const struct {
    simde__m256 a;
    simde__m128 b;
    simde__m256 ra;
    simde__m256 rb;
  } test_vec[8] = {
    { simde_mm256_set_ps(SIMDE_FLOAT32_C(   57.86), SIMDE_FLOAT32_C(  900.49),
                         SIMDE_FLOAT32_C(  678.15), SIMDE_FLOAT32_C( -551.43),
                         SIMDE_FLOAT32_C(  431.88), SIMDE_FLOAT32_C( -426.33),
                         SIMDE_FLOAT32_C( -705.72), SIMDE_FLOAT32_C(  809.23)),
      simde_mm_set_ps   (SIMDE_FLOAT32_C( -625.43), SIMDE_FLOAT32_C( -829.28),
                         SIMDE_FLOAT32_C(  -42.04), SIMDE_FLOAT32_C( -643.64)),
      simde_mm256_set_ps(SIMDE_FLOAT32_C(   57.86), SIMDE_FLOAT32_C(  900.49),
                         SIMDE_FLOAT32_C(  678.15), SIMDE_FLOAT32_C( -551.43),
                         SIMDE_FLOAT32_C( -625.43), SIMDE_FLOAT32_C( -829.28),
                         SIMDE_FLOAT32_C(  -42.04), SIMDE_FLOAT32_C( -643.64)),
      simde_mm256_set_ps(SIMDE_FLOAT32_C( -625.43), SIMDE_FLOAT32_C( -829.28),
                         SIMDE_FLOAT32_C(  -42.04), SIMDE_FLOAT32_C( -643.64),
                         SIMDE_FLOAT32_C(  431.88), SIMDE_FLOAT32_C( -426.33),
                         SIMDE_FLOAT32_C( -705.72), SIMDE_FLOAT32_C(  809.23)) },
    { simde_mm256_set_ps(SIMDE_FLOAT32_C( -837.79), SIMDE_FLOAT32_C(  338.83),
                         SIMDE_FLOAT32_C(  296.45), SIMDE_FLOAT32_C(  172.80),
                         SIMDE_FLOAT32_C(  220.09), SIMDE_FLOAT32_C(  171.14),
                         SIMDE_FLOAT32_C(  492.30), SIMDE_FLOAT32_C( -224.75)),
      simde_mm_set_ps   (SIMDE_FLOAT32_C( -479.01), SIMDE_FLOAT32_C(  686.13),
                         SIMDE_FLOAT32_C( -518.69), SIMDE_FLOAT32_C( -606.38)),
      simde_mm256_set_ps(SIMDE_FLOAT32_C( -837.79), SIMDE_FLOAT32_C(  338.83),
                         SIMDE_FLOAT32_C(  296.45), SIMDE_FLOAT32_C(  172.80),
                         SIMDE_FLOAT32_C( -479.01), SIMDE_FLOAT32_C(  686.13),
                         SIMDE_FLOAT32_C( -518.69), SIMDE_FLOAT32_C( -606.38)),
      simde_mm256_set_ps(SIMDE_FLOAT32_C( -479.01), SIMDE_FLOAT32_C(  686.13),
                         SIMDE_FLOAT32_C( -518.69), SIMDE_FLOAT32_C( -606.38),
                         SIMDE_FLOAT32_C(  220.09), SIMDE_FLOAT32_C(  171.14),
                         SIMDE_FLOAT32_C(  492.30), SIMDE_FLOAT32_C( -224.75)) },
    { simde_mm256_set_ps(SIMDE_FLOAT32_C( -665.08), SIMDE_FLOAT32_C( -599.25),
                         SIMDE_FLOAT32_C( -107.42), SIMDE_FLOAT32_C( -565.87),
                         SIMDE_FLOAT32_C( -588.15), SIMDE_FLOAT32_C(  906.13),
                         SIMDE_FLOAT32_C(  481.87), SIMDE_FLOAT32_C(  540.93)),
      simde_mm_set_ps   (SIMDE_FLOAT32_C(  308.44), SIMDE_FLOAT32_C( -387.39),
                         SIMDE_FLOAT32_C(  312.59), SIMDE_FLOAT32_C( -811.76)),
      simde_mm256_set_ps(SIMDE_FLOAT32_C( -665.08), SIMDE_FLOAT32_C( -599.25),
                         SIMDE_FLOAT32_C( -107.42), SIMDE_FLOAT32_C( -565.87),
                         SIMDE_FLOAT32_C(  308.44), SIMDE_FLOAT32_C( -387.39),
                         SIMDE_FLOAT32_C(  312.59), SIMDE_FLOAT32_C( -811.76)),
      simde_mm256_set_ps(SIMDE_FLOAT32_C(  308.44), SIMDE_FLOAT32_C( -387.39),
                         SIMDE_FLOAT32_C(  312.59), SIMDE_FLOAT32_C( -811.76),
                         SIMDE_FLOAT32_C( -588.15), SIMDE_FLOAT32_C(  906.13),
                         SIMDE_FLOAT32_C(  481.87), SIMDE_FLOAT32_C(  540.93)) },
    { simde_mm256_set_ps(SIMDE_FLOAT32_C( -499.97), SIMDE_FLOAT32_C( -474.63),
                         SIMDE_FLOAT32_C( -449.49), SIMDE_FLOAT32_C(  941.31),
                         SIMDE_FLOAT32_C( -102.84), SIMDE_FLOAT32_C( -165.66),
                         SIMDE_FLOAT32_C( -680.74), SIMDE_FLOAT32_C(   98.73)),
      simde_mm_set_ps   (SIMDE_FLOAT32_C( -600.34), SIMDE_FLOAT32_C(  321.05),
                         SIMDE_FLOAT32_C(  438.78), SIMDE_FLOAT32_C(  -70.17)),
      simde_mm256_set_ps(SIMDE_FLOAT32_C( -499.97), SIMDE_FLOAT32_C( -474.63),
                         SIMDE_FLOAT32_C( -449.49), SIMDE_FLOAT32_C(  941.31),
                         SIMDE_FLOAT32_C( -600.34), SIMDE_FLOAT32_C(  321.05),
                         SIMDE_FLOAT32_C(  438.78), SIMDE_FLOAT32_C(  -70.17)),
      simde_mm256_set_ps(SIMDE_FLOAT32_C( -600.34), SIMDE_FLOAT32_C(  321.05),
                         SIMDE_FLOAT32_C(  438.78), SIMDE_FLOAT32_C(  -70.17),
                         SIMDE_FLOAT32_C( -102.84), SIMDE_FLOAT32_C( -165.66),
                         SIMDE_FLOAT32_C( -680.74), SIMDE_FLOAT32_C(   98.73)) },
    { simde_mm256_set_ps(SIMDE_FLOAT32_C( -402.57), SIMDE_FLOAT32_C( -372.27),
                         SIMDE_FLOAT32_C( -839.54), SIMDE_FLOAT32_C(  507.35),
                         SIMDE_FLOAT32_C( -596.72), SIMDE_FLOAT32_C(  333.88),
                         SIMDE_FLOAT32_C( -839.21), SIMDE_FLOAT32_C( -624.72)),
      simde_mm_set_ps   (SIMDE_FLOAT32_C( -109.04), SIMDE_FLOAT32_C( -997.63),
                         SIMDE_FLOAT32_C(  959.39), SIMDE_FLOAT32_C( -856.10)),
      simde_mm256_set_ps(SIMDE_FLOAT32_C( -402.57), SIMDE_FLOAT32_C( -372.27),
                         SIMDE_FLOAT32_C( -839.54), SIMDE_FLOAT32_C(  507.35),
                         SIMDE_FLOAT32_C( -109.04), SIMDE_FLOAT32_C( -997.63),
                         SIMDE_FLOAT32_C(  959.39), SIMDE_FLOAT32_C( -856.10)),
      simde_mm256_set_ps(SIMDE_FLOAT32_C( -109.04), SIMDE_FLOAT32_C( -997.63),
[truncated: 486,474 more chars]
