# Supplementary material for: Accurate fusion transcript identification from long- and short-read isoform sequencing at bulk or single-cell resolution
Source: Genome Res. 2025 Apr;35(4):967–86. doi: 10.1101/gr.279200.124 (PMC12047241; doi:10.1101/gr.279200.124)
Supplement: Supplement 11 [file Supplemental_File_1.zip › CTAT-LR-fusion.v1.0.0/ctat-minimap2/lib/simde/test/x86/avx2.c]

/* Copyright (c) 2018, 2019 Evan Nemerson <evan@nemerson.com>
 *
 * Permission is hereby granted, free of charge, to any person
 * obtaining a copy of this software and associated documentation
 * files (the "Software"), to deal in the Software without
 * restriction, including without limitation the rights to use, copy,
 * modify, merge, publish, distribute, sublicense, and/or sell copies
 * of the Software, and to permit persons to whom the Software is
 * furnished to do so, subject to the following conditions:
 *
 * The above copyright notice and this permission notice shall be
 * included in all copies or substantial portions of the Software.
 *
 * THE SOFTWARE IS PROVIDED "AS IS", WITHOUT WARRANTY OF ANY KIND,
 * EXPRESS OR IMPLIED, INCLUDING BUT NOT LIMITED TO THE WARRANTIES OF
 * MERCHANTABILITY, FITNESS FOR A PARTICULAR PURPOSE AND
 * NONINFRINGEMENT. IN NO EVENT SHALL THE AUTHORS OR COPYRIGHT HOLDERS
 * BE LIABLE FOR ANY CLAIM, DAMAGES OR OTHER LIABILITY, WHETHER IN AN
 * ACTION OF CONTRACT, TORT OR OTHERWISE, ARISING FROM, OUT OF OR IN
 * CONNECTION WITH THE SOFTWARE OR THE USE OR OTHER DEALINGS IN THE
 * SOFTWARE.
 */

#define SIMDE_TESTS_CURRENT_ISAX avx2
#include <simde/x86/avx2.h>
#include <test/x86/test-avx.h>

#if defined(SIMDE_AVX2_NATIVE) || defined(SIMDE_NO_NATIVE) || defined(SIMDE_ALWAYS_BUILD_NATIVE_TESTS)

static MunitResult
test_simde_mm256_abs_epi8(const MunitParameter params[], void* data) {
  (void) params;
  (void) data;

  const struct {
    simde__m256i a;
    simde__m256i r;
  } test_vec[8] = {
    { simde_mm256_set_epi8(INT8_C( -27), INT8_C(  88), INT8_C(-122), INT8_C(  -6),
                           INT8_C( -23), INT8_C( 108), INT8_C(-103), INT8_C(  32),
                           INT8_C(  43), INT8_C( 116), INT8_C(  -6), INT8_C( -98),
                           INT8_C( -62), INT8_C( -87), INT8_C(  90), INT8_C(  82),
                           INT8_C(  86), INT8_C(   8), INT8_C(-126), INT8_C( -22),
                           INT8_C( -80), INT8_C(-125), INT8_C(  -5), INT8_C(-101),
                           INT8_C(  36), INT8_C( 114), INT8_C( -51), INT8_C(  59),
                           INT8_C( -97), INT8_C( 124), INT8_C(  25), INT8_C(  90)),
      simde_mm256_set_epi8(INT8_C(  27), INT8_C(  88), INT8_C( 122), INT8_C(   6),
                           INT8_C(  23), INT8_C( 108), INT8_C( 103), INT8_C(  32),
                           INT8_C(  43), INT8_C( 116), INT8_C(   6), INT8_C(  98),
                           INT8_C(  62), INT8_C(  87), INT8_C(  90), INT8_C(  82),
                           INT8_C(  86), INT8_C(   8), INT8_C( 126), INT8_C(  22),
                           INT8_C(  80), INT8_C( 125), INT8_C(   5), INT8_C( 101),
                           INT8_C(  36), INT8_C( 114), INT8_C(  51), INT8_C(  59),
                           INT8_C(  97), INT8_C( 124), INT8_C(  25), INT8_C(  90)) },
    { simde_mm256_set_epi8(INT8_C( 111), INT8_C(  46), INT8_C( -44), INT8_C(  36),
                           INT8_C( -79), INT8_C( 101), INT8_C(   0), INT8_C(   2),
                           INT8_C( -69), INT8_C(  31), INT8_C( -68), INT8_C( -82),
                           INT8_C( -45), INT8_C( 120), INT8_C(  39), INT8_C(  46),
                           INT8_C(  66), INT8_C(  30), INT8_C(-106), INT8_C( 118),
                           INT8_C(  61), INT8_C(  98), INT8_C( -61), INT8_C(  98),
                           INT8_C(  49), INT8_C( -12), INT8_C(-117), INT8_C(-115),
                           INT8_C(  63), INT8_C( -92), INT8_C(-102), INT8_C(-110)),
      simde_mm256_set_epi8(INT8_C( 111), INT8_C(  46), INT8_C(  44), INT8_C(  36),
                           INT8_C(  79), INT8_C( 101), INT8_C(   0), INT8_C(   2),
                           INT8_C(  69), INT8_C(  31), INT8_C(  68), INT8_C(  82),
                           INT8_C(  45), INT8_C( 120), INT8_C(  39), INT8_C(  46),
                           INT8_C(  66), INT8_C(  30), INT8_C( 106), INT8_C( 118),
                           INT8_C(  61), INT8_C(  98), INT8_C(  61), INT8_C(  98),
                           INT8_C(  49), INT8_C(  12), INT8_C( 117), INT8_C( 115),
                           INT8_C(  63), INT8_C(  92), INT8_C( 102), INT8_C( 110)) },
    { simde_mm256_set_epi8(INT8_C(  64), INT8_C( -84), INT8_C(  54), INT8_C(-102),
                           INT8_C( -69), INT8_C(  12), INT8_C(-119), INT8_C( -19),
                           INT8_C(  19), INT8_C( -55), INT8_C( -11), INT8_C(-117),
                           INT8_C( -68), INT8_C( -51), INT8_C(  26), INT8_C(  72),
                           INT8_C( -15), INT8_C( 108), INT8_C( -66), INT8_C( -24),
                           INT8_C( -97), INT8_C( -48), INT8_C(  75), INT8_C(  35),
                           INT8_C(  48), INT8_C( -25), INT8_C( -43), INT8_C(   2),
                           INT8_C( -75), INT8_C(  28), INT8_C(-108), INT8_C( -43)),
      simde_mm256_set_epi8(INT8_C(  64), INT8_C(  84), INT8_C(  54), INT8_C( 102),
                           INT8_C(  69), INT8_C(  12), INT8_C( 119), INT8_C(  19),
                           INT8_C(  19), INT8_C(  55), INT8_C(  11), INT8_C( 117),
                           INT8_C(  68), INT8_C(  51), INT8_C(  26), INT8_C(  72),
                           INT8_C(  15), INT8_C( 108), INT8_C(  66), INT8_C(  24),
                           INT8_C(  97), INT8_C(  48), INT8_C(  75), INT8_C(  35),
                           INT8_C(  48), INT8_C(  25), INT8_C(  43), INT8_C(   2),
                           INT8_C(  75), INT8_C(  28), INT8_C( 108), INT8_C(  43)) },
    { simde_mm256_set_epi8(INT8_C(   8), INT8_C( -54), INT8_C(  -1), INT8_C(-128),
                           INT8_C( 118), INT8_C( -15), INT8_C( 125), INT8_C(  76),
                           INT8_C(  47), INT8_C(  33), INT8_C(  69), INT8_C(  21),
                           INT8_C(-116), INT8_C(  34), INT8_C(  36), INT8_C(  31),
                           INT8_C( -32), INT8_C( -84), INT8_C(  23), INT8_C( -76),
                           INT8_C(  82), INT8_C(-115), INT8_C(  74), INT8_C(-110),
                           INT8_C( -46), INT8_C( 125), INT8_C( -52), INT8_C( -99),
                           INT8_C(  30), INT8_C(-106), INT8_C(  66), INT8_C(   5)),
      simde_mm256_set_epi8(INT8_C(   8), INT8_C(  54), INT8_C(   1), INT8_C(-128),
                           INT8_C( 118), INT8_C(  15), INT8_C( 125), INT8_C(  76),
                           INT8_C(  47), INT8_C(  33), INT8_C(  69), INT8_C(  21),
                           INT8_C( 116), INT8_C(  34), INT8_C(  36), INT8_C(  31),
                           INT8_C(  32), INT8_C(  84), INT8_C(  23), INT8_C(  76),
                           INT8_C(  82), INT8_C( 115), INT8_C(  74), INT8_C( 110),
                           INT8_C(  46), INT8_C( 125), INT8_C(  52), INT8_C(  99),
                           INT8_C(  30), INT8_C( 106), INT8_C(  66), INT8_C(   5)) },
    { simde_mm256_set_epi8(INT8_C( 122), INT8_C(  42), INT8_C(-121), INT8_C(-106),
                           INT8_C( 122), INT8_C(  -8), INT8_C(  81), INT8_C(-109),
                           INT8_C( 124), INT8_C(  32), INT8_C(  63), INT8_C( -21),
                           INT8_C( -51), INT8_C( -42), INT8_C(   1), INT8_C( -78),
                           INT8_C(  74), INT8_C(   8), INT8_C(  25), INT8_C(  10),
                           INT8_C( 113), INT8_C( -75), INT8_C( -32), INT8_C( 126),
                           INT8_C( -87), INT8_C(  67), INT8_C(  78), INT8_C( -64),
                           INT8_C(   7), INT8_C( -40), INT8_C( -46), INT8_C( -59)),
      simde_mm256_set_epi8(INT8_C( 122), INT8_C(  42), INT8_C( 121), INT8_C( 106),
                           INT8_C( 122), INT8_C(   8), INT8_C(  81), INT8_C( 109),
                           INT8_C( 124), INT8_C(  32), INT8_C(  63), INT8_C(  21),
                           INT8_C(  51), INT8_C(  42), INT8_C(   1), INT8_C(  78),
                           INT8_C(  74), INT8_C(   8), INT8_C(  25), INT8_C(  10),
                           INT8_C( 113), INT8_C(  75), INT8_C(  32), INT8_C( 126),
                           INT8_C(  87), INT8_C(  67), INT8_C(  78), INT8_C(  64),
                           INT8_C(   7), INT8_C(  40), INT8_C(  46), INT8_C(  59)) },
    { simde_mm256_set_epi8(INT8_C(  10), INT8_C( 120), INT8_C(  81), INT8_C(-105),
                           INT8_C(  73), INT8_C( -95), INT8_C(  79), INT8_C( -86),
                           INT8_C( -93), INT8_C( -54), INT8_C( -43), INT8_C( -88),
                           INT8_C(  59), INT8_C( -27), INT8_C(  12), INT8_C(  10),
                           INT8_C(  73), INT8_C( -48), INT8_C( 112), INT8_C(  27),
                           INT8_C(-113), INT8_C( -31), INT8_C( -56), INT8_C( -96),
                           INT8_C(  48), INT8_C( -94), INT8_C(-111), INT8_C(  60),
                           INT8_C(-116), INT8_C( -77), INT8_C( -70), INT8_C(  17)),
      simde_mm256_set_epi8(INT8_C(  10), INT8_C( 120), INT8_C(  81), INT8_C( 105),
                           INT8_C(  73), INT8_C(  95), INT8_C(  79), INT8_C(  86),
                           INT8_C(  93), INT8_C(  54), INT8_C(  43), INT8_C(  88),
                           INT8_C(  59), INT8_C(  27), INT8_C(  12), INT8_C(  10),
                           INT8_C(  73), INT8_C(  48), INT8_C( 112), INT8_C(  27),
                           INT8_C( 113), INT8_C(  31), INT8_C(  56), INT8_C(  96),
                           INT8_C(  48), INT8_C(  94), INT8_C( 111), INT8_C(  60),
                           INT8_C( 116), INT8_C(  77), INT8_C(  70), INT8_C(  17)) },
    { simde_mm256_set_epi8(INT8_C(  61), INT8_C( -57), INT8_C( -99), INT8_C(   0),
                           INT8_C(  98), INT8_C(-121), INT8_C(  67), INT8_C( -20),
                           INT8_C(  44), INT8_C(  53), INT8_C(-128), INT8_C(  44),
                           INT8_C( 127), INT8_C(  53), INT8_C(-127), INT8_C(  58),
                           INT8_C(  35), INT8_C(  83), INT8_C( -56), INT8_C(  22),
                           INT8_C(  -4), INT8_C(  -6), INT8_C(  -7), INT8_C( 121),
                           INT8_C( -22), INT8_C( -32), INT8_C( -52), INT8_C( 124),
                           INT8_C( -93), INT8_C(  55), INT8_C( -23), INT8_C( -62)),
      simde_mm256_set_epi8(INT8_C(  61), INT8_C(  57), INT8_C(  99), INT8_C(   0),
                           INT8_C(  98), INT8_C( 121), INT8_C(  67), INT8_C(  20),
                           INT8_C(  44), INT8_C(  53), INT8_C(-128), INT8_C(  44),
                           INT8_C( 127), INT8_C(  53), INT8_C( 127), INT8_C(  58),
                           INT8_C(  35), INT8_C(  83), INT8_C(  56), INT8_C(  22),
                           INT8_C(   4), INT8_C(   6), INT8_C(   7), INT8_C( 121),
                           INT8_C(  22), INT8_C(  32), INT8_C(  52), INT8_C( 124),
                           INT8_C(  93), INT8_C(  55), INT8_C(  23), INT8_C(  62)) },
    { simde_mm256_set_epi8(INT8_C(  71), INT8_C( -58), INT8_C(  24), INT8_C( 117),
                           INT8_C(   2), INT8_C( -31), INT8_C( -86), INT8_C( 101),
                           INT8_C(   3), INT8_C(  63), INT8_C(   2), INT8_C( -30),
                           INT8_C( -33), INT8_C(  51), INT8_C(  60), INT8_C(  81),
                           INT8_C( -91), INT8_C( -73), INT8_C(  66), INT8_C(  67),
                           INT8_C(  72), INT8_C(  -7), INT8_C(  44), INT8_C( -32),
                           INT8_C( -80), INT8_C( 101), INT8_C( -98), INT8_C(  89),
                           INT8_C(  89), INT8_C(  94), INT8_C( 109), INT8_C(-109)),
      simde_mm256_set_epi8(INT8_C(  71), INT8_C(  58), INT8_C(  24), INT8_C( 117),
                           INT8_C(   2), INT8_C(  31), INT8_C(  86), INT8_C( 101),
                           INT8_C(   3), INT8_C(  63), INT8_C(   2), INT8_C(  30),
                           INT8_C(  33), INT8_C(  51), INT8_C(  60), INT8_C(  81),
                           INT8_C(  91), INT8_C(  73), INT8_C(  66), INT8_C(  67),
                           INT8_C(  72), INT8_C(   7), INT8_C(  44), INT8_C(  32),
                           INT8_C(  80), INT8_C( 101), INT8_C(  98), INT8_C(  89),
                           INT8_C(  89), INT8_C(  94), INT8_C( 109), INT8_C( 109)) }
  };

  for (size_t i = 0 ; i < (sizeof(test_vec) / sizeof(test_vec[0])); i++) {
    simde__m256i r = simde_mm256_abs_epi8(test_vec[i].a);
    simde_assert_m256i_i8(r, ==, test_vec[i].r);
  }

  return MUNIT_OK;
}

static MunitResult
test_simde_mm256_abs_epi16(const MunitParameter params[], void* data) {
  (void) params;
  (void) data;

  const struct {
    simde__m256i a;
    simde__m256i r;
  } test_vec[8] = {
    { simde_mm256_set_epi16(INT16_C(  9101), INT16_C( 13664), INT16_C( 14007), INT16_C( 17440),
                            INT16_C( 21201), INT16_C(-16892), INT16_C(-22702), INT16_C(-11875),
                            INT16_C(  9352), INT16_C( 21001), INT16_C( 15464), INT16_C( 27994),
                            INT16_C( 12104), INT16_C(-22404), INT16_C(-21433), INT16_C( -4031)),
      simde_mm256_set_epi16(INT16_C(  9101), INT16_C( 13664), INT16_C( 14007), INT16_C( 17440),
                            INT16_C( 21201), INT16_C( 16892), INT16_C( 22702), INT16_C( 11875),
                            INT16_C(  9352), INT16_C( 21001), INT16_C( 15464), INT16_C( 27994),
                            INT16_C( 12104), INT16_C( 22404), INT16_C( 21433), INT16_C(  4031)) },
    { simde_mm256_set_epi16(INT16_C( 20289), INT16_C( -8788), INT16_C(  5917), INT16_C(-28916),
                            INT16_C(-21540), INT16_C( -8179), INT16_C(-25392), INT16_C(  2609),
                            INT16_C( 12609), INT16_C(-11367), INT16_C(   -70), INT16_C( 28633),
                            INT16_C(-21576), INT16_C(-23753), INT16_C(-11797), INT16_C(-17346)),
      simde_mm256_set_epi16(INT16_C( 20289), INT16_C(  8788), INT16_C(  5917), INT16_C( 28916),
                            INT16_C( 21540), INT16_C(  8179), INT16_C( 25392), INT16_C(  2609),
                            INT16_C( 12609), INT16_C( 11367), INT16_C(    70), INT16_C( 28633),
                            INT16_C( 21576), INT16_C( 23753), INT16_C( 11797), INT16_C( 17346)) },
    { simde_mm256_set_epi16(INT16_C( 11563), INT16_C(-31585), INT16_C( 24583), INT16_C(  2918),
                            INT16_C(  5705), INT16_C( 31274), INT16_C(-12388), INT16_C( 31454),
                            INT16_C(  5008), INT16_C( 10123), INT16_C( 28874), INT16_C(-27636),
                            INT16_C(  1380), INT16_C(-32687), INT16_C( 24141), INT16_C( 11570)),
      simde_mm256_set_epi16(INT16_C( 11563), INT16_C( 31585), INT16_C( 24583), INT16_C(  2918),
                            INT16_C(  5705), INT16_C( 31274), INT16_C( 12388), INT16_C( 31454),
                            INT16_C(  5008), INT16_C( 10123), INT16_C( 28874), INT16_C( 27636),
                            INT16_C(  1380), INT16_C( 32687), INT16_C( 24141), INT16_C( 11570)) },
    { simde_mm256_set_epi16(INT16_C(-28981), INT16_C(-21254), INT16_C( 12206), INT16_C( 17751),
                            INT16_C(  4887), INT16_C( 27025), INT16_C( 20436), INT16_C( -3143),
                            INT16_C(  5806), INT16_C( 19398), INT16_C( 23890), INT16_C( -1841),
                            INT16_C( -1212), INT16_C(  -418), INT16_C(  2804), INT16_C(-24086)),
      simde_mm256_set_epi16(INT16_C( 28981), INT16_C( 21254), INT16_C( 12206), INT16_C( 17751),
                            INT16_C(  4887), INT16_C( 27025), INT16_C( 20436), INT16_C(  3143),
                            INT16_C(  5806), INT16_C( 19398), INT16_C( 23890), INT16_C(  1841),
                            INT16_C(  1212), INT16_C(   418), INT16_C(  2804), INT16_C( 24086)) },
    { simde_mm256_set_epi16(INT16_C(-32227), INT16_C( 26559), INT16_C( 32468), INT16_C(  9282),
                            INT16_C( 10212), INT16_C(  7157), INT16_C(-18109), INT16_C(-13716),
                            INT16_C(  3356), INT16_C( -6654), INT16_C(  3548), INT16_C(-31612),
                            INT16_C( -3226), INT16_C(-30156), INT16_C(-15323), INT16_C(  8689)),
      simde_mm256_set_epi16(INT16_C( 32227), INT16_C( 26559), INT16_C( 32468), INT16_C(  9282),
                            INT16_C( 10212), INT16_C(  7157), INT16_C( 18109), INT16_C( 13716),
                            INT16_C(  3356), INT16_C(  6654), INT16_C(  3548), INT16_C( 31612),
                            INT16_C(  3226), INT16_C( 30156), INT16_C( 15323), INT16_C(  8689)) },
    { simde_mm256_set_epi16(INT16_C( 14337), INT16_C(-20237), INT16_C(  7001), INT16_C( 29027),
                            INT16_C( -3029), INT16_C( 12894), INT16_C(-24482), INT16_C( -8195),
                            INT16_C( -7637), INT16_C(-26436), INT16_C( 15950), INT16_C(  5319),
                            INT16_C( 22977), INT16_C(  -593), INT16_C(-29639), INT16_C( 23312)),
      simde_mm256_set_epi16(INT16_C( 14337), INT16_C( 20237), INT16_C(  7001), INT16_C( 29027),
                            INT16_C(  3029), INT16_C( 12894), INT16_C( 24482), INT16_C(  8195),
                            INT16_C(  7637), INT16_C( 26436), INT16_C( 15950), INT16_C(  5319),
                            INT16_C( 22977), INT16_C(   593), INT16_C( 29639), INT16_C( 23312)) },
    { simde_mm256_set_epi16(INT16_C(  4249), INT16_C( -3888), INT16_C( 15630), INT16_C(-11095),
                            INT16_C(-21648), INT16_C(-10947), INT16_C( -1651), INT16_C(  5821),
                            INT16_C( 25032), INT16_C( 26383), INT16_C(-18726), INT16_C(-14746),
                            INT16_C(  9694), INT16_C(-29231), INT16_C( 18526), INT16_C(-12816)),
      simde_mm256_set_epi16(INT16_C(  4249), INT16_C(  3888), INT16_C( 15630), INT16_C( 11095),
                            INT16_C( 21648), INT16_C( 10947), INT16_C(  1651), INT16_C(  5821),
                            INT16_C( 25032), INT16_C( 26383), INT16_C( 18726), INT16_C( 14746),
                            INT16_C(  9694), INT16_C( 29231), INT16_C( 18526), INT16_C( 12816)) },
    { simde_mm256_set_epi16(INT16_C(  6410), INT16_C(  4746), INT16_C( 16873), INT16_C(-29607),
                            INT16_C( 21314), INT16_C(-32512), INT16_C(-23052), INT16_C( 20594),
                            INT16_C( -1613), INT16_C( 26993), INT16_C( 28325), INT16_C(   406),
                            INT16_C(-19031), INT16_C(  6060), INT16_C(-29650), INT16_C(  8164)),
      simde_mm256_set_epi16(INT16_C(  6410), INT16_C(  4746), INT16_C( 16873), INT16_C( 29607),
                            INT16_C( 21314), INT16_C( 32512), INT16_C( 23052), INT16_C( 20594),
                            INT16_C(  1613), INT16_C( 26993), INT16_C( 28325), INT16_C(   406),
                            INT16_C( 19031), INT16_C(  6060), INT16_C( 29650), INT16_C(  8164)) }
  };

  for (size_t i = 0 ; i < (sizeof(test_vec) / sizeof(test_vec[0])); i++) {
    simde__m256i r = simde_mm256_abs_epi16(test_vec[i].a);
    simde_assert_m256i_i16(r, ==, test_vec[i].r);
  }

  return MUNIT_OK;
}

static MunitResult
test_simde_mm256_abs_epi32(const MunitParameter params[], void* data) {
  (void) params;
  (void) data;

  const struct {
    simde__m256i a;
    simde__m256i r;
  } test_vec[8] = {
    { simde_mm256_set_epi32(INT32_C(  596456800), INT32_C(  917980192), INT32_C( 1389477380), INT32_C(-1487744611),
                            INT32_C(  612913673), INT32_C( 1013476698), INT32_C(  793290876), INT32_C(-1404571583)),
      simde_mm256_set_epi32(INT32_C(  596456800), INT32_C(  917980192), INT32_C( 1389477380), INT32_C( 1487744611),
                            INT32_C(  612913673), INT32_C( 1013476698), INT32_C(  793290876), INT32_C( 1404571583)) },
    { simde_mm256_set_epi32(INT32_C( 1329716652), INT32_C(  387813132), INT32_C(-1411588083), INT32_C(-1664087503),
                            INT32_C(  826397593), INT32_C(   -4558887), INT32_C(-1413962953), INT32_C( -773080002)),
      simde_mm256_set_epi32(INT32_C( 1329716652), INT32_C(  387813132), INT32_C( 1411588083), INT32_C( 1664087503),
                            INT32_C(  826397593), INT32_C(    4558887), INT32_C( 1413962953), INT32_C(  773080002)) },
    { simde_mm256_set_epi32(INT32_C(  757826719), INT32_C( 1611074406), INT32_C(  373914154), INT32_C( -811828514),
                            INT32_C(  328214411), INT32_C( 1892324364), INT32_C(   90472529), INT32_C( 1582116146)),
      simde_mm256_set_epi32(INT32_C(  757826719), INT32_C( 1611074406), INT32_C(  373914154), INT32_C(  811828514),
                            INT32_C(  328214411), INT32_C( 1892324364), INT32_C(   90472529), INT32_C( 1582116146)) },
    { simde_mm256_set_epi32(INT32_C(-1899254534), INT32_C(  799950167), INT32_C(  320301457), INT32_C( 1339356089),
                            INT32_C(  380521414), INT32_C( 1565718735), INT32_C(  -79364514), INT32_C(  183804394)),
      simde_mm256_set_epi32(INT32_C( 1899254534), INT32_C(  799950167), INT32_C(  320301457), INT32_C( 1339356089),
                            INT32_C(  380521414), INT32_C( 1565718735), INT32_C(   79364514), INT32_C(  183804394)) },
    { simde_mm256_set_epi32(INT32_C(-2112002113), INT32_C( 2127832130), INT32_C(  669260789), INT32_C(-1186739604),
                            INT32_C(  219997698), INT32_C(  232555652), INT32_C( -211383756), INT32_C(-1004199439)),
      simde_mm256_set_epi32(INT32_C( 2112002113), INT32_C( 2127832130), INT32_C(  669260789), INT32_C( 1186739604),
                            INT32_C(  219997698), INT32_C(  232555652), INT32_C(  211383756), INT32_C( 1004199439)) },
    { simde_mm256_set_epi32(INT32_C(  939634931), INT32_C(  458846563), INT32_C( -198495650), INT32_C(-1604395011),
                            INT32_C( -500459332), INT32_C( 1045304519), INT32_C( 1505885615), INT32_C(-1942398192)),
      simde_mm256_set_epi32(INT32_C(  939634931), INT32_C(  458846563), INT32_C(  198495650), INT32_C( 1604395011),
                            INT32_C(  500459332), INT32_C( 1045304519), INT32_C( 1505885615), INT32_C( 1942398192)) },
    { simde_mm256_set_epi32(INT32_C(  278524112), INT32_C( 1024382121), INT32_C(-1418668739), INT32_C( -108194115),
                            INT32_C( 1640523535), INT32_C(-1227176346), INT32_C(  635342289), INT32_C( 1214172656)),
      simde_mm256_set_epi32(INT32_C(  278524112), INT32_C( 1024382121), INT32_C( 1418668739), INT32_C(  108194115),
                            INT32_C( 1640523535), INT32_C( 1227176346), INT32_C(  635342289), INT32_C( 1214172656)) },
    { simde_mm256_set_epi32(INT32_C(  420090506), INT32_C( 1105824857), INT32_C( 1396867328), INT32_C(-1510715278),
                            INT32_C( -105682575), INT32_C( 1856307606), INT32_C(-1247209556), INT32_C(-1943134236)),
      simde_mm256_set_epi32(INT32_C(  420090506), INT32_C( 1105824857), INT32_C( 1396867328), INT32_C( 1510715278),
                            INT32_C(  105682575), INT32_C( 1856307606), INT32_C( 1247209556), INT32_C( 1943134236)) }
  };

  for (size_t i = 0 ; i < (sizeof(test_vec) / sizeof(test_vec[0])); i++) {
    simde__m256i r = simde_mm256_abs_epi32(test_vec[i].a);
    simde_assert_m256i_i32(r, ==, test_vec[i].r);
  }

  return MUNIT_OK;
}

static MunitResult
test_simde_mm256_add_epi8(const MunitParameter params[], void* data) {
  (void) params;
  (void) data;

  const struct {
    simde__m256i a;
    simde__m256i b;
    simde__m256i r;
  } test_vec[8] = {
    { simde_mm256_set_epi8(INT8_C(  38), INT8_C(   7), INT8_C(  -2), INT8_C(  58),
                           INT8_C( 110), INT8_C( -99), INT8_C( -44), INT8_C(  54),
                           INT8_C(  -7), INT8_C(  11), INT8_C(  37), INT8_C(  89),
                           INT8_C(-116), INT8_C( -61), INT8_C( -62), INT8_C(-100),
                           INT8_C(  93), INT8_C(-106), INT8_C( -93), INT8_C( -65),
                           INT8_C(  41), INT8_C(  48), INT8_C( 119), INT8_C( -81),
                           INT8_C( 111), INT8_C(-127), INT8_C( -20), INT8_C(  49),
                           INT8_C( -86), INT8_C(  40), INT8_C(   8), INT8_C( -11)),
      simde_mm256_set_epi8(INT8_C(  39), INT8_C(  75), INT8_C(  21), INT8_C( -79),
                           INT8_C(  76), INT8_C( -46), INT8_C(  91), INT8_C(  40),
                           INT8_C(  97), INT8_C( -98), INT8_C( -82), INT8_C(  44),
                           INT8_C( -73), INT8_C( -89), INT8_C(-127), INT8_C( -32),
                           INT8_C( 120), INT8_C( 113), INT8_C( -53), INT8_C( -49),
                           INT8_C( -63), INT8_C(  81), INT8_C( -64), INT8_C(  90),
                           INT8_C( 100), INT8_C( -73), INT8_C( -51), INT8_C(-117),
                           INT8_C( -40), INT8_C(  69), INT8_C(-110), INT8_C( -48)),
      simde_mm256_set_epi8(INT8_C(  77), INT8_C(  82), INT8_C(  19), INT8_C( -21),
                           INT8_C( -70), INT8_C( 111), INT8_C(  47), INT8_C(  94),
                           INT8_C(  90), INT8_C( -87), INT8_C( -45), INT8_C(-123),
                           INT8_C(  67), INT8_C( 106), INT8_C(  67), INT8_C( 124),
                           INT8_C( -43), INT8_C(   7), INT8_C( 110), INT8_C(-114),
                           INT8_C( -22), INT8_C(-127), INT8_C(  55), INT8_C(   9),
                           INT8_C( -45), INT8_C(  56), INT8_C( -71), INT8_C( -68),
                           INT8_C(-126), INT8_C( 109), INT8_C(-102), INT8_C( -59)) },
    { simde_mm256_set_epi8(INT8_C(  71), INT8_C(   4), INT8_C(  70), INT8_C( -16),
                           INT8_C( -60), INT8_C( -69), INT8_C( -49), INT8_C( 108),
                           INT8_C( 108), INT8_C(  12), INT8_C(  69), INT8_C( -44),
                           INT8_C( 104), INT8_C(-122), INT8_C(  94), INT8_C( -44),
                           INT8_C(  20), INT8_C( -27), INT8_C(  55), INT8_C( 116),
                           INT8_C( 117), INT8_C(-108), INT8_C(  62), INT8_C(-118),
                           INT8_C(  86), INT8_C( -59), INT8_C(   3), INT8_C(  -3),
                           INT8_C( -82), INT8_C( 110), INT8_C(  88), INT8_C(  57)),
      simde_mm256_set_epi8(INT8_C( -80), INT8_C( 112), INT8_C(  78), INT8_C( -63),
                           INT8_C( 105), INT8_C(  59), INT8_C(  13), INT8_C( -94),
                           INT8_C( 116), INT8_C( -39), INT8_C(  42), INT8_C(  69),
                           INT8_C( 119), INT8_C(  -2), INT8_C( -96), INT8_C( -26),
                           INT8_C(  78), INT8_C(  -3), INT8_C( 125), INT8_C(  93),
                           INT8_C( -99), INT8_C( -92), INT8_C(  87), INT8_C( 115),
                           INT8_C( -58), INT8_C( 102), INT8_C(  77), INT8_C(  14),
                           INT8_C(-124), INT8_C(  69), INT8_C( 123), INT8_C(  22)),
      simde_mm256_set_epi8(INT8_C(  -9), INT8_C( 116), INT8_C(-108), INT8_C( -79),
                           INT8_C(  45), INT8_C( -10), INT8_C( -36), INT8_C(  14),
                           INT8_C( -32), INT8_C( -27), INT8_C( 111), INT8_C(  25),
                           INT8_C( -33), INT8_C(-124), INT8_C(  -2), INT8_C( -70),
                           INT8_C(  98), INT8_C( -30), INT8_C( -76), INT8_C( -47),
                           INT8_C(  18), INT8_C(  56), INT8_C(-107), INT8_C(  -3),
                           INT8_C(  28), INT8_C(  43), INT8_C(  80), INT8_C(  11),
                           INT8_C(  50), INT8_C( -77), INT8_C( -45), INT8_C(  79)) },
    { simde_mm256_set_epi8(INT8_C(  35), INT8_C(  50), INT8_C(-118), INT8_C( -51),
                           INT8_C( 104), INT8_C(  20), INT8_C( -38), INT8_C(-105),
                           INT8_C(  57), INT8_C(  19), INT8_C( -89), INT8_C( -46),
                           INT8_C(  27), INT8_C( -40), INT8_C(  -8), INT8_C( -54),
                           INT8_C(  74), INT8_C(-108), INT8_C( -11), INT8_C(  36),
                           INT8_C(  14), INT8_C(  26), INT8_C( -19), INT8_C( -47),
                           INT8_C(  70), INT8_C( -22), INT8_C(   1), INT8_C(  48),
                           INT8_C(-104), INT8_C(  96), INT8_C(  54), INT8_C( -65)),
      simde_mm256_set_epi8(INT8_C(  28), INT8_C( -52), INT8_C( 107), INT8_C(-103),
                           INT8_C( 110), INT8_C(  86), INT8_C(  60), INT8_C(   2),
                           INT8_C( -17), INT8_C(  30), INT8_C( -28), INT8_C( -92),
                           INT8_C(  93), INT8_C( 112), INT8_C( -31), INT8_C(  -9),
                           INT8_C(   8), INT8_C( -36), INT8_C( -58), INT8_C(-120),
                           INT8_C( -53), INT8_C(  26), INT8_C( -55), INT8_C( -73),
                           INT8_C(  20), INT8_C(  83), INT8_C( 124), INT8_C(  54),
                           INT8_C(  30), INT8_C( -54), INT8_C( -43), INT8_C(-123)),
      simde_mm256_set_epi8(INT8_C(  63), INT8_C(  -2), INT8_C( -11), INT8_C( 102),
                           INT8_C( -42), INT8_C( 106), INT8_C(  22), INT8_C(-103),
                           INT8_C(  40), INT8_C(  49), INT8_C(-117), INT8_C( 118),
                           INT8_C( 120), INT8_C(  72), INT8_C( -39), INT8_C( -63),
                           INT8_C(  82), INT8_C( 112), INT8_C( -69), INT8_C( -84),
                           INT8_C( -39), INT8_C(  52), INT8_C( -74), INT8_C(-120),
                           INT8_C(  90), INT8_C(  61), INT8_C( 125), INT8_C( 102),
                           INT8_C( -74), INT8_C(  42), INT8_C(  11), INT8_C(  68)) },
    { simde_mm256_set_epi8(INT8_C( -39), INT8_C( 114), INT8_C(  -7), INT8_C( 121),
                           INT8_C(  92), INT8_C(  79), INT8_C( 102), INT8_C(  76),
                           INT8_C( 109), INT8_C( -19), INT8_C(  70), INT8_C( -60),
                           INT8_C(  69), INT8_C( -31), INT8_C(  37), INT8_C(  40),
                           INT8_C( -46), INT8_C(  88), INT8_C( -21), INT8_C( -43),
                           INT8_C(  83), INT8_C(  14), INT8_C( -23), INT8_C( -33),
                           INT8_C(  86), INT8_C( -85), INT8_C(   8), INT8_C(  59),
                           INT8_C( 123), INT8_C(  93), INT8_C( -22), INT8_C(  26)),
      simde_mm256_set_epi8(INT8_C( 116), INT8_C( -91), INT8_C(  32), INT8_C( -33),
                           INT8_C(-123), INT8_C(-113), INT8_C(  98), INT8_C( -60),
                           INT8_C(-116), INT8_C( -75), INT8_C(  96), INT8_C(  10),
                           INT8_C( -53), INT8_C( -10), INT8_C( -80), INT8_C(-128),
                           INT8_C(  59), INT8_C( -73), INT8_C( -11), INT8_C(   8),
                           INT8_C(-127), INT8_C(-108), INT8_C(-124), INT8_C( 111),
                           INT8_C( -79), INT8_C(  28), INT8_C(  24), INT8_C(  40),
                           INT8_C(  40), INT8_C(  29), INT8_C( 119), INT8_C( 100)),
      simde_mm256_set_epi8(INT8_C(  77), INT8_C(  23), INT8_C(  25), INT8_C(  88),
                           INT8_C( -31), INT8_C( -34), INT8_C( -56), INT8_C(  16),
                           INT8_C(  -7), INT8_C( -94), INT8_C( -90), INT8_C( -50),
                           INT8_C(  16), INT8_C( -41), INT8_C( -43), INT8_C( -88),
                           INT8_C(  13), INT8_C(  15), INT8_C( -32), INT8_C( -35),
                           INT8_C( -44), INT8_C( -94), INT8_C( 109), INT8_C(  78),
                           INT8_C(   7), INT8_C( -57), INT8_C(  32), INT8_C(  99),
                           INT8_C( -93), INT8_C( 122), INT8_C(  97), INT8_C( 126)) },
    { simde_mm256_set_epi8(INT8_C(-108), INT8_C( -39), INT8_C( -41), INT8_C( 120),
                           INT8_C(-106), INT8_C( -66), INT8_C( -98), INT8_C( -12),
                           INT8_C(-106), INT8_C( -94), INT8_C( -31), INT8_C( -14),
                           INT8_C(  -2), INT8_C( -34), INT8_C( -30), INT8_C( -64),
                           INT8_C(  65), INT8_C(  50), INT8_C(  73), INT8_C( -32),
                           INT8_C( 106), INT8_C(-126), INT8_C(  67), INT8_C(  53),
                           INT8_C( 104), INT8_C(  17), INT8_C( -36), INT8_C(  95),
                           INT8_C(  57), INT8_C(  32), INT8_C( -59), INT8_C( -12)),
      simde_mm256_set_epi8(INT8_C(  29), INT8_C(  61), INT8_C( -31), INT8_C( 122),
                           INT8_C(   8), INT8_C( -70), INT8_C(  11), INT8_C(  62),
                           INT8_C( -73), INT8_C( -96), INT8_C( -10), INT8_C( -40),
                           INT8_C( -52), INT8_C( -38), INT8_C(  92), INT8_C(  51),
                           INT8_C(  35), INT8_C(  53), INT8_C(  88), INT8_C( -11),
                           INT8_C(  57), INT8_C(-113), INT8_C(-123), INT8_C( 106),
                           INT8_C(-110), INT8_C(-110), INT8_C(   2), INT8_C(  67),
                           INT8_C( -30), INT8_C( -96), INT8_C( -97), INT8_C( -86)),
      simde_mm256_set_epi8(INT8_C( -79), INT8_C(  22), INT8_C( -72), INT8_C( -14),
                           INT8_C( -98), INT8_C( 120), INT8_C( -87), INT8_C(  50),
                           INT8_C(  77), INT8_C(  66), INT8_C( -41), INT8_C( -54),
                           INT8_C( -54), INT8_C( -72), INT8_C(  62), INT8_C( -13),
                           INT8_C( 100), INT8_C( 103), INT8_C( -95), INT8_C( -43),
                           INT8_C( -93), INT8_C(  17), INT8_C( -56), INT8_C( -97),
                           INT8_C(  -6), INT8_C( -93), INT8_C( -34), INT8_C( -94),
                           INT8_C(  27), INT8_C( -64), INT8_C( 100), INT8_C( -98)) },
    { simde_mm256_set_epi8(INT8_C( -25), INT8_C( -91), INT8_C(  57), INT8_C( -61),
                           INT8_C(  27), INT8_C( -92), INT8_C(-114), INT8_C(-104),
                           INT8_C( 125), INT8_C( 120), INT8_C( -30), INT8_C(   8),
                           INT8_C(  88), INT8_C( -75), INT8_C( 100), INT8_C(  97),
                           INT8_C( -61), INT8_C( 122), INT8_C(  27), INT8_C( -70),
                           INT8_C( -30), INT8_C( -60), INT8_C( -90), INT8_C( -43),
                           INT8_C( -10), INT8_C( -38), INT8_C(  12), INT8_C(  90),
                           INT8_C(   1), INT8_C(  39), INT8_C( -80), INT8_C(  53)),
      simde_mm256_set_epi8(INT8_C( 121), INT8_C(  85), INT8_C(-111), INT8_C(-111),
                           INT8_C(  84), INT8_C(  54), INT8_C( -52), INT8_C( -62),
                           INT8_C( -55), INT8_C(  17), INT8_C(  68), INT8_C(  63),
                           INT8_C( 113), INT8_C( -67), INT8_C( -38), INT8_C(-118),
                           INT8_C(-104), INT8_C( -71), INT8_C(  55), INT8_C(  21),
                           INT8_C( -66), INT8_C(  19), INT8_C(-123), INT8_C(  95),
                           INT8_C( 118), INT8_C(  65), INT8_C( -70), INT8_C( -13),
                           INT8_C( 120), INT8_C( -27), INT8_C( -66), INT8_C( 122)),
      simde_mm256_set_epi8(INT8_C(  96), INT8_C(  -6), INT8_C( -54), INT8_C(  84),
                           INT8_C( 111), INT8_C( -38), INT8_C(  90), INT8_C(  90),
                           INT8_C(  70), INT8_C(-119), INT8_C(  38), INT8_C(  71),
                           INT8_C( -55), INT8_C( 114), INT8_C(  62), INT8_C( -21),
                           INT8_C(  91), INT8_C(  51), INT8_C(  82), INT8_C( -49),
                           INT8_C( -96), INT8_C( -41), INT8_C(  43), INT8_C(  52),
                           INT8_C( 108), INT8_C(  27), INT8_C( -58), INT8_C(  77),
                           INT8_C( 121), INT8_C(  12), INT8_C( 110), INT8_C( -81)) },
    { simde_mm256_set_epi8(INT8_C( 117), INT8_C( -64), INT8_C(  32), INT8_C( -52),
                           INT8_C(  16), INT8_C( -33), INT8_C(  14), INT8_C( -85),
                           INT8_C(   3), INT8_C( -57), INT8_C( -94), INT8_C( -41),
                           INT8_C( -98), INT8_C( 127), INT8_C(  42), INT8_C(  48),
                           INT8_C(  17), INT8_C( 106), INT8_C( -29), INT8_C( -56),
                           INT8_C(  75), INT8_C(-117), INT8_C( 106), INT8_C(  46),
                           INT8_C(-110), INT8_C( 123), INT8_C(  46), INT8_C(   8),
                           INT8_C(-118), INT8_C( 103), INT8_C(  19), INT8_C(  26)),
      simde_mm256_set_epi8(INT8_C(-123), INT8_C(  76), INT8_C( 117), INT8_C(  39),
                           INT8_C( 120), INT8_C( -11), INT8_C(  12), INT8_C( -12),
                           INT8_C( -32), INT8_C(   7), INT8_C(  13), INT8_C(  45),
                           INT8_C(  60), INT8_C( -83), INT8_C( -84), INT8_C( -17),
                           INT8_C( -88), INT8_C( -57), INT8_C( 102), INT8_C( -44),
                           INT8_C( 119), INT8_C(  16), INT8_C( 101), INT8_C( -86),
                           INT8_C(-106), INT8_C(-124), INT8_C(  83), INT8_C(-127),
                           INT8_C(  55), INT8_C( -92), INT8_C(  15), INT8_C(-114)),
      simde_mm256_set_epi8(INT8_C(  -6), INT8_C(  12), INT8_C(-107), INT8_C( -13),
                           INT8_C(-120), INT8_C( -44), INT8_C(  26), INT8_C( -97),
                           INT8_C( -29), INT8_C( -50), INT8_C( -81), INT8_C(   4),
                           INT8_C( -38), INT8_C(  44), INT8_C( -42), INT8_C(  31),
                           INT8_C( -71), INT8_C(  49), INT8_C(  73), INT8_C(-100),
                           INT8_C( -62), INT8_C(-101), INT8_C( -49), INT8_C( -40),
                           INT8_C(  40), INT8_C(  -1), INT8_C(-127), INT8_C(-119),
                           INT8_C( -63), INT8_C(  11), INT8_C(  34), INT8_C( -88)) },
    { simde_mm256_set_epi8(INT8_C(-111), INT8_C( -68), INT8_C( -72), INT8_C(-123),
                           INT8_C(  60), INT8_C(  19), INT8_C( -56), INT8_C( -34),
                           INT8_C(  75), INT8_C(-101), INT8_C(  82), INT8_C(  25),
                           INT8_C( 119), INT8_C(  87), INT8_C(  12), INT8_C( -81),
                           INT8_C( 120), INT8_C(  58), INT8_C(  77), INT8_C(-102),
                           INT8_C( -65), INT8_C(  14), INT8_C(  32), INT8_C(-111),
                           INT8_C(  72), INT8_C(  -1), INT8_C( 117), INT8_C(-104),
                           INT8_C(  81), INT8_C( -80), INT8_C( -43), INT8_C( -80)),
      simde_mm256_set_epi8(INT8_C( 114), INT8_C( -63), INT8_C(  59), INT8_C( -32),
                           INT8_C( 113), INT8_C(-103), INT8_C( -89), INT8_C( -53),
                           INT8_C( -11), INT8_C(  31), INT8_C(  71), INT8_C( -59),
                           INT8_C(  89), INT8_C(  28), INT8_C(  76), INT8_C(  62),
                           INT8_C(  13), INT8_C( 105), INT8_C( -93), INT8_C(  64),
                           INT8_C( -40), INT8_C(  38), INT8_C( -73), INT8_C(-114),
                           INT8_C(-121), INT8_C( -54), INT8_C(-113), INT8_C(   1),
                           INT8_C( -77), INT8_C( -55), INT8_C(  24), INT8_C( -16)),
      simde_mm256_set_epi8(INT8_C(   3), INT8_C( 125), INT8_C( -13), INT8_C( 101),
                           INT8_C( -83), INT8_C( -84), INT8_C( 111), INT8_C( -87),
                           INT8_C(  64), INT8_C( -70), INT8_C(-103), INT8_C( -34),
                           INT8_C( -48), INT8_C( 115), INT8_C(  88), INT8_C( -19),
                           INT8_C(-123), INT8_C( -93), INT8_C( -16), INT8_C( -38),
                           INT8_C(-105), INT8_C(  52), INT8_C( -41), INT8_C(  31),
                           INT8_C( -49), INT8_C( -55), INT8_C(   4), INT8_C(-103),
                           INT8_C(   4), INT8_C( 121), INT8_C( -19), INT8_C( -96)) }
  };

  for (size_t i = 0 ; i < (sizeof(test_vec) / sizeof(test_vec[0])); i++) {
    simde__m256i r = simde_mm256_add_epi8(test_vec[i].a, test_vec[i].b);
    simde_assert_m256i_i8(r, ==, test_vec[i].r);
  }

  return MUNIT_OK;
}

static MunitResult
test_simde_mm256_add_epi16(const MunitParameter params[], void* data) {
  (void) params;
  (void) data;

  const struct {
    simde__m256i a;
    simde__m256i b;
    simde__m256i r;
  } test_vec[8] = {
    { simde_mm256_set_epi16(INT16_C(-12908), INT16_C(-15352), INT16_C( -9871), INT16_C( 11131),
                            INT16_C(-13055), INT16_C( 26967), INT16_C(-23057), INT16_C( 20309),
                            INT16_C(-12549), INT16_C(-20367), INT16_C(  6732), INT16_C( -7853),
                            INT16_C(-23923), INT16_C( -3719), INT16_C(-28976), INT16_C( 10001)),
      simde_mm256_set_epi16(INT16_C( 13883), INT16_C( 24989), INT16_C(-27634), INT16_C( 20264),
                            INT16_C( 15739), INT16_C(-13782), INT16_C( -2125), INT16_C(-14153),
                            INT16_C( -5381), INT16_C(-18938), INT16_C(-15901), INT16_C( -7111),
                            INT16_C(-11138), INT16_C( 23506), INT16_C( -6177), INT16_C(-29557)),
      simde_mm256_set_epi16(INT16_C(   975), INT16_C(  9637), INT16_C( 28031), INT16_C( 31395),
                            INT16_C(  2684), INT16_C( 13185), INT16_C(-25182), INT16_C(  6156),
                            INT16_C(-17930), INT16_C( 26231), INT16_C( -9169), INT16_C(-14964),
                            INT16_C( 30475), INT16_C( 19787), INT16_C( 30383), INT16_C(-19556)) },
    { simde_mm256_set_epi16(INT16_C(-20529), INT16_C(-26039), INT16_C( 27693), INT16_C(-13325),
                            INT16_C(-24443), INT16_C(-32106), INT16_C(-21283), INT16_C( -3709),
                            INT16_C(   747), INT16_C( 18820), INT16_C(-26624), INT16_C( 10967),
                            INT16_C( 25066), INT16_C( 19698), INT16_C(-32202), INT16_C(-11757)),
      simde_mm256_set_epi16(INT16_C( 10244), INT16_C(-18450), INT16_C(  5048), INT16_C( -3511),
                            INT16_C(-16723), INT16_C(-30842), INT16_C( 22572), INT16_C( -8065),
                            INT16_C( 30703), INT16_C(-26965), INT16_C( 23628), INT16_C(-27177),
                            INT16_C(-17808), INT16_C(-15958), INT16_C( 15529), INT16_C( 11766)),
      simde_mm256_set_epi16(INT16_C(-10285), INT16_C( 21047), INT16_C( 32741), INT16_C(-16836),
                            INT16_C( 24370), INT16_C(  2588), INT16_C(  1289), INT16_C(-11774),
                            INT16_C( 31450), INT16_C( -8145), INT16_C( -2996), INT16_C(-16210),
                            INT16_C(  7258), INT16_C(  3740), INT16_C(-16673), INT16_C(     9)) },
    { simde_mm256_set_epi16(INT16_C( 20347), INT16_C( 23946), INT16_C( 24055), INT16_C(  9643),
                            INT16_C( -2110), INT16_C(-31092), INT16_C(-13787), INT16_C( -6302),
                            INT16_C(  1396), INT16_C(  8481), INT16_C(-32148), INT16_C( 29268),
                            INT16_C( -9419), INT16_C( -3935), INT16_C( -1720), INT16_C(-10026)),
      simde_mm256_set_epi16(INT16_C( 15679), INT16_C( -2155), INT16_C( 32033), INT16_C( -2216),
                            INT16_C(-11561), INT16_C( 32737), INT16_C(-28164), INT16_C(  9867),
                            INT16_C( 17610), INT16_C(-22692), INT16_C(-28058), INT16_C(  7040),
                            INT16_C( 26754), INT16_C( -3306), INT16_C( -7351), INT16_C( 27370)),
      simde_mm256_set_epi16(INT16_C(-29510), INT16_C( 21791), INT16_C( -9448), INT16_C(  7427),
                            INT16_C(-13671), INT16_C(  1645), INT16_C( 23585), INT16_C(  3565),
                            INT16_C( 19006), INT16_C(-14211), INT16_C(  5330), INT16_C(-29228),
                            INT16_C( 17335), INT16_C( -7241), INT16_C( -9071), INT16_C( 17344)) },
    { simde_mm256_set_epi16(INT16_C(-27154), INT16_C(-23947), INT16_C(  1952), INT16_C(  7823),
                            INT16_C( 29492), INT16_C( -6766), INT16_C( 11046), INT16_C( 22007),
                            INT16_C( 15625), INT16_C( -6212), INT16_C( 31802), INT16_C( 17826),
                            INT16_C( 14647), INT16_C( 24188), INT16_C(-26765), INT16_C( 18766)),
      simde_mm256_set_epi16(INT16_C(-26373), INT16_C( 11481), INT16_C(-29646), INT16_C(-31758),
                            INT16_C(-13826), INT16_C( 16818), INT16_C( -2585), INT16_C(  3549),
                            INT16_C(   930), INT16_C(-29705), INT16_C(-19505), INT16_C(-18939),
                            INT16_C(-22195), INT16_C(  6794), INT16_C(  4204), INT16_C( 28707)),
      simde_mm256_set_epi16(INT16_C( 12009), INT16_C(-12466), INT16_C(-27694), INT16_C(-23935),
                            INT16_C( 15666), INT16_C( 10052), INT16_C(  8461), INT16_C( 25556),
                            INT16_C( 16555), INT16_C( 29619), INT16_C( 12297), INT16_C( -1113),
                            INT16_C( -7548), INT16_C( 30982), INT16_C(-22561), INT16_C(-18063)) },
    { simde_mm256_set_epi16(INT16_C( 30710), INT16_C( 24751), INT16_C( -4369), INT16_C( 18532),
                            INT16_C( 22682), INT16_C( 30280), INT16_C( 11292), INT16_C( 11710),
                            INT16_C(-17556), INT16_C( 10009), INT16_C(-27333), INT16_C( 22196),
                            INT16_C(-19056), INT16_C( -7837), INT16_C( 29666), INT16_C(  6547)),
      simde_mm256_set_epi16(INT16_C( -2566), INT16_C(  5814), INT16_C( 26818), INT16_C( 27091),
                            INT16_C(-10234), INT16_C( 23509), INT16_C( 13267), INT16_C( -7338),
                            INT16_C( 13949), INT16_C(  1472), INT16_C( 11063), INT16_C( -7215),
                            INT16_C( -8090), INT16_C(-23785), INT16_C(-15335), INT16_C(  4848)),
      simde_mm256_set_epi16(INT16_C( 28144), INT16_C( 30565), INT16_C( 22449), INT16_C(-19913),
                            INT16_C( 12448), INT16_C(-11747), INT16_C( 24559), INT16_C(  4372),
                            INT16_C( -3607), INT16_C( 11481), INT16_C(-16270), INT16_C( 14981),
                            INT16_C(-27146), INT16_C(-31622), INT16_C( 14331), INT16_C( 11395)) },
    { simde_mm256_set_epi16(INT16_C( 30207), INT16_C(-18325), INT16_C(  1180), INT16_C(-26389),
                            INT16_C( 14745), INT16_C(  7441), INT16_C(-23138), INT16_C(-20960),
                            INT16_C( 16686), INT16_C(-12834), INT16_C( -5724), INT16_C(  1237),
                            INT16_C( 12783), INT16_C( -1549), INT16_C(  7604), INT16_C(-25399)),
      simde_mm256_set_epi16(INT16_C( -5331), INT16_C(-23526), INT16_C( 14670), INT16_C(-15592),
                            INT16_C( 18159), INT16_C(  4760), INT16_C( 10369), INT16_C(-25724),
                            INT16_C(-28583), INT16_C( -6941), INT16_C(-17844), INT16_C(-14094),
                            INT16_C( 16769), INT16_C( 12540), INT16_C(-26071), INT16_C(  8463)),
      simde_mm256_set_epi16(INT16_C( 24876), INT16_C( 23685), INT16_C( 15850), INT16_C( 23555),
                            INT16_C(-32632), INT16_C( 12201), INT16_C(-12769), INT16_C( 18852),
                            INT16_C(-11897), INT16_C(-19775), INT16_C(-23568), INT16_C(-12857),
                            INT16_C( 29552), INT16_C( 10991), INT16_C(-18467), INT16_C(-16936)) },
    { simde_mm256_set_epi16(INT16_C( 28357), INT16_C( 20172), INT16_C( 17421), INT16_C(-11866),
                            INT16_C(-11434), INT16_C( 24363), INT16_C( 30807), INT16_C( -1507),
                            INT16_C(-31442), INT16_C( 25409), INT16_C( 25186), INT16_C( 22807),
                            INT16_C(-13333), INT16_C(-32257), INT16_C(-15570), INT16_C(  2752)),
      simde_mm256_set_epi16(INT16_C(-19799), INT16_C(-19809), INT16_C(-16948), INT16_C( -1715),
                            INT16_C( 29345), INT16_C(-32027), INT16_C(  5007), INT16_C(  4903),
                            INT16_C( -2392), INT16_C(-30038), INT16_C( 23207), INT16_C(-24060),
                            INT16_C( 29275), INT16_C( 13317), INT16_C( 26431), INT16_C( 23940)),
      simde_mm256_set_epi16(INT16_C(  8558), INT16_C(   363), INT16_C(   473), INT16_C(-13581),
                            INT16_C( 17911), INT16_C( -7664), INT16_C(-29722), INT16_C(  3396),
                            INT16_C( 31702), INT16_C( -4629), INT16_C(-17143), INT16_C( -1253),
                            INT16_C( 15942), INT16_C(-18940), INT16_C( 10861), INT16_C( 26692)) },
    { simde_mm256_set_epi16(INT16_C(  6003), INT16_C( 21193), INT16_C( 27446), INT16_C( 12164),
                            INT16_C(-15839), INT16_C(-27621), INT16_C( 27366), INT16_C(  3166),
                            INT16_C(-14586), INT16_C( 16192), INT16_C( 17380), INT16_C(  2397),
                            INT16_C( 17243), INT16_C(  7969), INT16_C(-18393), INT16_C(-28306)),
      simde_mm256_set_epi16(INT16_C( -9798), INT16_C(  1801), INT16_C(-11340), INT16_C(-25270),
                            INT16_C( -7120), INT16_C( -2660), INT16_C( 23941), INT16_C( 18110),
                            INT16_C( -3348), INT16_C( -5762), INT16_C( 30271), INT16_C(  3473),
                            INT16_C( -7979), INT16_C( -3070), INT16_C( 12208), INT16_C( 30362)),
      simde_mm256_set_epi16(INT16_C( -3795), INT16_C( 22994), INT16_C( 16106), INT16_C(-13106),
                            INT16_C(-22959), INT16_C(-30281), INT16_C(-14229), INT16_C( 21276),
                            INT16_C(-17934), INT16_C( 10430), INT16_C(-17885), INT16_C(  5870),
                            INT16_C(  9264), INT16_C(  4899), INT16_C( -6185), INT16_C(  2056)) }
  };

  for (size_t i = 0 ; i < (sizeof(test_vec) / sizeof(test_vec[0])); i++) {
    simde__m256i r = simde_mm256_add_epi16(test_vec[i].a, test_vec[i].b);
    simde_assert_m256i_i16(r, ==, test_vec[i].r);
  }

  return MUNIT_OK;
}

static MunitResult
test_simde_mm256_add_epi32(const MunitParameter params[], void* data) {
  (void) params;
  (void) data;

  const struct {
    simde__m256i a;
    simde__m256i b;
    simde__m256i r;
  } test_vec[8] = {
    { simde_mm256_set_epi32(INT32_C( 1102687755), INT32_C( 1275949869), INT32_C( -388043296), INT32_C( 1616523445),
                            INT32_C( -312991452), INT32_C(-1980926618), INT32_C( 1274012126), INT32_C(  -45808693)),
      simde_mm256_set_epi32(INT32_C(-1821401638), INT32_C( 1143218625), INT32_C(-1072188421), INT32_C( -228883992),
                            INT32_C( 1453787917), INT32_C(-1686415046), INT32_C(-1856178723), INT32_C(-1344248495)),
      simde_mm256_set_epi32(INT32_C( -718713883), INT32_C(-1875798802), INT32_C(-1460231717), INT32_C( 1387639453),
                            INT32_C( 1140796465), INT32_C(  627625632), INT32_C( -582166597), INT32_C(-1390057188)) },
    { simde_mm256_set_epi32(INT32_C( -511556352), INT32_C(  512138684), INT32_C( 2115720361), INT32_C( -345092241),
                            INT32_C( -115713034), INT32_C( 1435785542), INT32_C( -578341737), INT32_C(  626663856)),
      simde_mm256_set_epi32(INT32_C( 1905028737), INT32_C(  164639990), INT32_C(-1952346601), INT32_C( 1853095591),
                            INT32_C(-1825217200), INT32_C(-1102744367), INT32_C(-1105586227), INT32_C(-1908622941)),
      simde_mm256_set_epi32(INT32_C( 1393472385), INT32_C(  676778674), INT32_C(  163373760), INT32_C( 1508003350),
                            INT32_C(-1940930234), INT32_C(  333041175), INT32_C(-1683927964), INT32_C(-1281959085)) },
    { simde_mm256_set_epi32(INT32_C(  841608097), INT32_C(-2001797484), INT32_C(-1658305288), INT32_C(  966942303),
                            INT32_C(  842108123), INT32_C(  697774066), INT32_C(-1273233002), INT32_C( -331057125)),
      simde_mm256_set_epi32(INT32_C(  824745259), INT32_C( 1162513122), INT32_C( 1536105364), INT32_C( 1572988069),
                            INT32_C( 1601630355), INT32_C(  105174023), INT32_C( -548723565), INT32_C(  342919548)),
      simde_mm256_set_epi32(INT32_C( 1666353356), INT32_C( -839284362), INT32_C( -122199924), INT32_C(-1755036924),
                            INT32_C(-1851228818), INT32_C(  802948089), INT32_C(-1821956567), INT32_C(   11862423)) },
    { simde_mm256_set_epi32(INT32_C(-1982661498), INT32_C( -454967885), INT32_C( 1606399367), INT32_C( 1911771725),
                            INT32_C( -320200723), INT32_C( 2055189331), INT32_C( 1782567162), INT32_C(  617047003)),
      simde_mm256_set_epi32(INT32_C(-1988185598), INT32_C( 1350171177), INT32_C( -741176174), INT32_C( 1024642864),
                            INT32_C( 1174775607), INT32_C(-1489493977), INT32_C( 2114610376), INT32_C(-1150946108)),
      simde_mm256_set_epi32(INT32_C(  324120200), INT32_C(  895203292), INT32_C(  865223193), INT32_C(-1358552707),
                            INT32_C(  854574884), INT32_C(  565695354), INT32_C( -397789758), INT32_C( -533899105)) },
    { simde_mm256_set_epi32(INT32_C(-1636237507), INT32_C(-2022044523), INT32_C( 1298417038), INT32_C( -498789244),
                            INT32_C(-1120565370), INT32_C(  -10552717), INT32_C( 1267811859), INT32_C( 1736112342)),
      simde_mm256_set_epi32(INT32_C(   30746202), INT32_C( 1464439343), INT32_C( 1694184093), INT32_C(-1066802952),
                            INT32_C( -664495133), INT32_C(-2016253412), INT32_C(-1975304715), INT32_C(  -70672826)),
      simde_mm256_set_epi32(INT32_C(-1605491305), INT32_C( -557605180), INT32_C(-1302366165), INT32_C(-1565592196),
                            INT32_C(-1785060503), INT32_C(-2026806129), INT32_C( -707492856), INT32_C( 1665439516)) },
    { simde_mm256_set_epi32(INT32_C(  289000373), INT32_C( 1573632519), INT32_C(  -39248751), INT32_C( -989305129),
                            INT32_C( -946333511), INT32_C( -275686449), INT32_C(  -98660627), INT32_C(-1519479102)),
      simde_mm256_set_epi32(INT32_C(  297476793), INT32_C(  436731799), INT32_C(  124294563), INT32_C(-1635813332),
                            INT32_C(  263383074), INT32_C( -533172755), INT32_C( 1125990821), INT32_C( -786980387)),
      simde_mm256_set_epi32(INT32_C(  586477166), INT32_C( 2010364318), INT32_C(   85045812), INT32_C( 1669848835),
                            INT32_C( -682950437), INT32_C( -808859204), INT32_C( 1027330194), INT32_C( 1988507807)) },
    { simde_mm256_set_epi32(INT32_C(  518182194), INT32_C(-1204047142), INT32_C(  -66070725), INT32_C(  499109808),
                            INT32_C(-2041576579), INT32_C( -621515360), INT32_C(  566201077), INT32_C(  301667364)),
      simde_mm256_set_epi32(INT32_C(-1846226401), INT32_C(-1479610627), INT32_C( -205605694), INT32_C( 2074175879),
                            INT32_C(  797873427), INT32_C(  232260429), INT32_C( 2122451120), INT32_C(-1502060759)),
      simde_mm256_set_epi32(INT32_C(-1328044207), INT32_C( 1611309527), INT32_C( -271676419), INT32_C(-1721681609),
                            INT32_C(-1243703152), INT32_C( -389254931), INT32_C(-1606315099), INT32_C(-1200393395)) },
    { simde_mm256_set_epi32(INT32_C(  405834501), INT32_C(-1910761465), INT32_C(  957239954), INT32_C( -786856288),
                            INT32_C(  843920617), INT32_C(  327146567), INT32_C( -333483012), INT32_C(-1269489720)),
      simde_mm256_set_epi32(INT32_C( -343554450), INT32_C( -768698719), INT32_C(-1629325598), INT32_C(  -86112156),
                            INT32_C(-1762054840), INT32_C(-1230219631), INT32_C(-1955142376), INT32_C(  681367456)),
      simde_mm256_set_epi32(INT32_C(   62280051), INT32_C( 1615507112), INT32_C( -672085644), INT32_C( -872968444),
                            INT32_C( -918134223), INT32_C( -903073064), INT32_C( 2006341908), INT32_C( -588122264)) }
  };

  for (size_t i = 0 ; i < (sizeof(test_vec) / sizeof(test_vec[0])); i++) {
    simde__m256i r = simde_mm256_add_epi32(test_vec[i].a, test_vec[i].b);
    simde_assert_m256i_i32(r, ==, test_vec[i].r);
  }

  return MUNIT_OK;
}

static MunitResult
test_simde_mm256_add_epi64(const MunitParameter params[], void* data) {
  (void) params;
  (void) data;

  const struct {
    simde__m256i a;
    simde__m256i b;
    simde__m256i r;
  } test_vec[8] = {
    { simde_mm256_set_epi64x(INT64_C( -919395005897301486), INT64_C( -150854599157471417),
                             INT64_C( 8808382520295569970), INT64_C(-2573562509116397532)),
      simde_mm256_set_epi64x(INT64_C( 3276842246935198107), INT64_C(  509596195322373870),
                             INT64_C( 5497236691336464382), INT64_C( 7792219835689675301)),
      simde_mm256_set_epi64x(INT64_C( 2357447241037896621), INT64_C(  358741596164902453),
                             INT64_C(-4141124862077517264), INT64_C( 5218657326573277769)) },
    { simde_mm256_set_epi64x(INT64_C(-8319032728400165160), INT64_C( 5761166475766138642),
                             INT64_C( 1889840457419449714), INT64_C(-7866468136110945528)),
      simde_mm256_set_epi64x(INT64_C(-7943707797090752726), INT64_C(-3031420544278169311),
                             INT64_C( -274806827926037798), INT64_C(-6305854756278616306)),
      simde_mm256_set_epi64x(INT64_C( 2184003548218633730), INT64_C( 2729745931487969331),
                             INT64_C( 1615033629493411916), INT64_C( 4274421181319989782)) },
    { simde_mm256_set_epi64x(INT64_C( 5895960517559859999), INT64_C( 6208968053276251170),
                             INT64_C( 7761614749466428803), INT64_C(-6998556565488043930)),
      simde_mm256_set_epi64x(INT64_C(-7645095141522766353), INT64_C( 7326575676453958933),
                             INT64_C( 1354311398343021783), INT64_C( 5074528974494991107)),
      simde_mm256_set_epi64x(INT64_C(-1749134623962906354), INT64_C(-4911200343979341513),
                             INT64_C( 9115926147809450586), INT64_C(-1924027590993052823)) },
    { simde_mm256_set_epi64x(INT64_C( 7265152682832433510), INT64_C(-3085894531646767861),
                             INT64_C(-9131129251692740054), INT64_C(  -13949299420174832)),
      simde_mm256_set_epi64x(INT64_C(-8945299951793325147), INT64_C( 1105999600596947619),
                             INT64_C( 1005965954309535795), INT64_C( 6577596548744990052)),
      simde_mm256_set_epi64x(INT64_C(-1680147268960891637), INT64_C(-1979894931049820242),
                             INT64_C(-8125163297383204259), INT64_C( 6563647249324815220)) },
    { simde_mm256_set_epi64x(INT64_C(-1757821625677084255), INT64_C(-2404608367637526264),
                             INT64_C(  707296317246937957), INT64_C(-8620111396460581683)),
      simde_mm256_set_epi64x(INT64_C(-3596883371125205809), INT64_C( 2676371285603083419),
                             INT64_C( 6821095199901887872), INT64_C(-7512247745220049837)),
      simde_mm256_set_epi64x(INT64_C(-5354704996802290064), INT64_C(  271762917965557155),
                             INT64_C( 7528391517148825829), INT64_C( 2314384932028920096)) },
    { simde_mm256_set_epi64x(INT64_C( 6839811261830973327), INT64_C( 5631394124827236824),
                             INT64_C(-5955019407573777834), INT64_C(-3458836099791348328)),
      simde_mm256_set_epi64x(INT64_C( 7744082525445212477), INT64_C(-8800502010596219205),
                             INT64_C(  384951712332227405), INT64_C(  430518285591300198)),
      simde_mm256_set_epi64x(INT64_C(-3862850286433365812), INT64_C(-3169107885768982381),
                             INT64_C(-5570067695241550429), INT64_C(-3028317814200048130)) },
    { simde_mm256_set_epi64x(INT64_C(-3472881623031498101), INT64_C(-1430648476837955016),
                             INT64_C(-3715397159055217239), INT64_C( 5273106926976979674)),
      simde_mm256_set_epi64x(INT64_C(-4550310691059172162), INT64_C( 3088580064706171589),
                             INT64_C( 5815698628016314327), INT64_C(-8735000016575196569)),
      simde_mm256_set_epi64x(INT64_C(-8023192314090670263), INT64_C( 1657931587868216573),
                             INT64_C( 2100301468961097088), INT64_C(-3461893089598216895)) },
    { simde_mm256_set_epi64x(INT64_C(-8609934348254886079), INT64_C( 4626495260054383935),
                             INT64_C(-1742895605763712389), INT64_C( 8190624861564512538)),
      simde_mm256_set_epi64x(INT64_C(-1653872282243675761), INT64_C(-8277823144431279152),
                             INT64_C( 5269960775097450688), INT64_C( 3526432474948394359)),
      simde_mm256_set_epi64x(INT64_C( 8182937443210989776), INT64_C(-3651327884376895217),
                             INT64_C( 3527065169333738299), INT64_C(-6729686737196644719)) }
  };

  for (size_t i = 0 ; i < (sizeof(test_vec) / sizeof(test_vec[0])); i++) {
    simde__m256i r = simde_mm256_add_epi64(test_vec[i].a, test_vec[i].b);
    simde_assert_m256i_i64(r, ==, test_vec[i].r);
  }

  return MUNIT_OK;
}

static MunitResult
test_simde_mm256_alignr_epi8_case0(const MunitParameter params[], void* data) {
  (void) params;
  (void) data;

  const struct {
    simde__m256i a;
    simde__m256i b;
    simde__m256i r;
  } test_vec[8] = {
    { simde_mm256_set_epi8(INT8_C(  57), INT8_C( -47), INT8_C( -81), INT8_C( -95),
                           INT8_C(-100), INT8_C( -69), INT8_C( -75), INT8_C(-127),
                           INT8_C(  -8), INT8_C( -83), INT8_C( -94), INT8_C(-113),
                           INT8_C( 107), INT8_C( -39), INT8_C( -99), INT8_C(  46),
                           INT8_C( -61), INT8_C( -72), INT8_C(  -5), INT8_C(-126),
                           INT8_C( 113), INT8_C(-120), INT8_C(  -9), INT8_C( 117),
                           INT8_C( 121), INT8_C( -14), INT8_C( -58), INT8_C(-118),
                           INT8_C( -70), INT8_C( -35), INT8_C(-100), INT8_C(  48)),
      simde_mm256_set_epi8(INT8_C( -98), INT8_C(  80), INT8_C( -16), INT8_C(  73),
                           INT8_C( 126), INT8_C(-115), INT8_C(  31), INT8_C(  80),
                           INT8_C( -75), INT8_C( 117), INT8_C( -13), INT8_C( -70),
                           INT8_C(-101), INT8_C( -10), INT8_C(-111), INT8_C(  96),
                           INT8_C( -77), INT8_C(   0), INT8_C(  70), INT8_C(-121),
                           INT8_C(  78), INT8_C(  54), INT8_C(  38), INT8_C(  18),
                           INT8_C( -12), INT8_C(  68), INT8_C(  53), INT8_C(  45),
                           INT8_C(  77), INT8_C( 103), INT8_C( 118), INT8_C( 116)),
      simde_mm256_set_epi8(INT8_C( -39), INT8_C( -99), INT8_C(  46), INT8_C( -98),
                           INT8_C(  80), INT8_C( -16), INT8_C(  73), INT8_C( 126),
                           INT8_C(-115), INT8_C(  31), INT8_C(  80), INT8_C( -75),
                           INT8_C( 117), INT8_C( -13), INT8_C( -70), INT8_C(-101),
                           INT8_C( -35), INT8_C(-100), INT8_C(  48), INT8_C( -77),
                           INT8_C(   0), INT8_C(  70), INT8_C(-121), INT8_C(  78),
                           INT8_C(  54), INT8_C(  38), INT8_C(  18), INT8_C( -12),
                           INT8_C(  68), INT8_C(  53), INT8_C(  45), INT8_C(  77)) },
    { simde_mm256_set_epi8(INT8_C(   8), INT8_C(  70), INT8_C(  96), INT8_C(  42),
                           INT8_C(  73), INT8_C( -91), INT8_C( -93), INT8_C( -58),
                           INT8_C( -35), INT8_C( -14), INT8_C( 118), INT8_C(-128),
                           INT8_C( -97), INT8_C(  97), INT8_C(  22), INT8_C(   4),
                           INT8_C(  24), INT8_C( 124), INT8_C( -32), INT8_C( -48),
                           INT8_C( -74), INT8_C(  95), INT8_C(  95), INT8_C( -38),
                           INT8_C(  54), INT8_C( 120), INT8_C( -65), INT8_C( -96),
                           INT8_C( -44), INT8_C( -78), INT8_C( -95), INT8_C(-111)),
      simde_mm256_set_epi8(INT8_C(  66), INT8_C(  48), INT8_C(  60), INT8_C(  -4),
                           INT8_C(  33), INT8_C(  67), INT8_C(  97), INT8_C(  65),
                           INT8_C(  80), INT8_C(-109), INT8_C(  88), INT8_C( -23),
                           INT8_C( 107), INT8_C( -65), INT8_C( -65), INT8_C(  62),
                           INT8_C(  90), INT8_C( 118), INT8_C(  25), INT8_C( 105),
                           INT8_C( 109), INT8_C( -45), INT8_C(   4), INT8_C(-107),
                           INT8_C(  55), INT8_C(-101), INT8_C( -65), INT8_C( 121),
                           INT8_C( -76), INT8_C(  55), INT8_C(   6), INT8_C(  86)),
      simde_mm256_set_epi8(INT8_C(  97), INT8_C(  22), INT8_C(   4), INT8_C(  66),
                           INT8_C(  48), INT8_C(  60), INT8_C(  -4), INT8_C(  33),
                           INT8_C(  67), INT8_C(  97), INT8_C(  65), INT8_C(  80),
                           INT8_C(-109), INT8_C(  88), INT8_C( -23), INT8_C( 107),
                           INT8_C( -78), INT8_C( -95), INT8_C(-111), INT8_C(  90),
                           INT8_C( 118), INT8_C(  25), INT8_C( 105), INT8_C( 109),
                           INT8_C( -45), INT8_C(   4), INT8_C(-107), INT8_C(  55),
                           INT8_C(-101), INT8_C( -65), INT8_C( 121), INT8_C( -76)) },
    { simde_mm256_set_epi8(INT8_C(  -1), INT8_C(  93), INT8_C( 114), INT8_C(  49),
                           INT8_C( 120), INT8_C( -70), INT8_C(-112), INT8_C(  19),
                           INT8_C(  56), INT8_C( -12), INT8_C( -77), INT8_C( -85),
                           INT8_C( -59), INT8_C(  80), INT8_C( -47), INT8_C( -28),
                           INT8_C( -33), INT8_C(  73), INT8_C( -24), INT8_C(-106),
                           INT8_C(-122), INT8_C(-111), INT8_C(  -3), INT8_C(  57),
                           INT8_C(  67), INT8_C( 107), INT8_C( -68), INT8_C(-101),
                           INT8_C(  -9), INT8_C(   5), INT8_C(-124), INT8_C( -69)),
      simde_mm256_set_epi8(INT8_C( -67), INT8_C(  65), INT8_C( -72), INT8_C( -90),
                           INT8_C( -44), INT8_C(   2), INT8_C(  39), INT8_C( -45),
                           INT8_C(  51), INT8_C( -30), INT8_C( -47), INT8_C(   1),
                           INT8_C( -91), INT8_C( -40), INT8_C( -73), INT8_C(  33),
                           INT8_C(-117), INT8_C( -31), INT8_C(-117), INT8_C(  60),
                           INT8_C( -36), INT8_C(-120), INT8_C( -10), INT8_C( -12),
                           INT8_C( -25), INT8_C(-103), INT8_C(  48), INT8_C( -50),
                           INT8_C( 101), INT8_C(  93), INT8_C( -31), INT8_C( -33)),
      simde_mm256_set_epi8(INT8_C(  80), INT8_C( -47), INT8_C( -28), INT8_C( -67),
                           INT8_C(  65), INT8_C( -72), INT8_C( -90), INT8_C( -44),
                           INT8_C(   2), INT8_C(  39), INT8_C( -45), INT8_C(  51),
                           INT8_C( -30), INT8_C( -47), INT8_C(   1), INT8_C( -91),
                           INT8_C(   5), INT8_C(-124), INT8_C( -69), INT8_C(-117),
                           INT8_C( -31), INT8_C(-117), INT8_C(  60), INT8_C( -36),
                           INT8_C(-120), INT8_C( -10), INT8_C( -12), INT8_C( -25),
                           INT8_C(-103), INT8_C(  48), INT8_C( -50), INT8_C( 101)) },
    { simde_mm256_set_epi8(INT8_C( 114), INT8_C( -28), INT8_C( -81), INT8_C(-126),
                           INT8_C(-114), INT8_C( -94), INT8_C(-101), INT8_C(  52),
                           INT8_C(  30), INT8_C(  66), INT8_C(-105), INT8_C(  50),
                           INT8_C(  48), INT8_C(  15), INT8_C(   1), INT8_C(-106),
                           INT8_C( -36), INT8_C(  61), INT8_C( -18), INT8_C(   8),
                           INT8_C(  89), INT8_C( -23), INT8_C(  58), INT8_C( -29),
                           INT8_C( 110), INT8_C(  57), INT8_C( -39), INT8_C(   1),
                           INT8_C( -60), INT8_C(  60), INT8_C( -80), INT8_C( -20)),
      simde_mm256_set_epi8(INT8_C( -60), INT8_C(  69), INT8_C( -69), INT8_C( 107),
                           INT8_C(   2), INT8_C( -33), INT8_C(  14), INT8_C(  77),
                           INT8_C(  15), INT8_C(  63), INT8_C(  63), INT8_C( -53),
                           INT8_C(  -9), INT8_C(  76), INT8_C(   7), INT8_C( -76),
                           INT8_C( -23), INT8_C(-107), INT8_C(  84), INT8_C(  37),
                           INT8_C( -18), INT8_C(  47), INT8_C(  58), INT8_C(  31),
                           INT8_C(  69), INT8_C(  12), INT8_C(  46), INT8_C( 101),
                           INT8_C( -38), INT8_C( 117), INT8_C(-113), INT8_C( -36)),
      simde_mm256_set_epi8(INT8_C(  15), INT8_C(   1), INT8_C(-106), INT8_C( -60),
                           INT8_C(  69), INT8_C( -69), INT8_C( 107), INT8_C(   2),
                           INT8_C( -33), INT8_C(  14), INT8_C(  77), INT8_C(  15),
                           INT8_C(  63), INT8_C(  63), INT8_C( -53), INT8_C(  -9),
                           INT8_C(  60), INT8_C( -80), INT8_C( -20), INT8_C( -23),
                           INT8_C(-107), INT8_C(  84), INT8_C(  37), INT8_C( -18),
                           INT8_C(  47), INT8_C(  58), INT8_C(  31), INT8_C(  69),
                           INT8_C(  12), INT8_C(  46), INT8_C( 101), INT8_C( -38)) },
    { simde_mm256_set_epi8(INT8_C(  13), INT8_C( -32), INT8_C( -51), INT8_C(  49),
                           INT8_C(  15), INT8_C(  15), INT8_C( -66), INT8_C( -38),
                           INT8_C(  69), INT8_C(   1), INT8_C( -50), INT8_C(-103),
                           INT8_C(  72), INT8_C( -87), INT8_C(-104), INT8_C( -58),
                           INT8_C(  63), INT8_C(-120), INT8_C(  36), INT8_C( -61),
                           INT8_C( 106), INT8_C(  97), INT8_C(-128), INT8_C(  26),
                           INT8_C(-121), INT8_C( -27), INT8_C( 107), INT8_C(-112),
                           INT8_C(  57), INT8_C(  39), INT8_C(  98), INT8_C( 126)),
      simde_mm256_set_epi8(INT8_C(-110), INT8_C(  50), INT8_C( 102), INT8_C( -85),
                           INT8_C( -62), INT8_C(  74), INT8_C( 102), INT8_C(  36),
                           INT8_C( -55), INT8_C(-104), INT8_C(  11), INT8_C( -70),
                           INT8_C( -20), INT8_C(-104), INT8_C( -37), INT8_C( 122),
                           INT8_C( -88), INT8_C(  70), INT8_C(  43), INT8_C( -34),
                           INT8_C(  14), INT8_C(  55), INT8_C( -41), INT8_C(  33),
                           INT8_C(  53), INT8_C(-102), INT8_C(  56), INT8_C(  26),
                           INT8_C( -79), INT8_C( -30), INT8_C(  73), INT8_C( -53)),
      simde_mm256_set_epi8(INT8_C( -87), INT8_C(-104), INT8_C( -58), INT8_C(-110),
                           INT8_C(  50), INT8_C( 102), INT8_C( -85), INT8_C( -62),
                           INT8_C(  74), INT8_C( 102), INT8_C(  36), INT8_C( -55),
                           INT8_C(-104), INT8_C(  11), INT8_C( -70), INT8_C( -20),
                           INT8_C(  39), INT8_C(  98), INT8_C( 126), INT8_C( -88),
                           INT8_C(  70), INT8_C(  43), INT8_C( -34), INT8_C(  14),
                           INT8_C(  55), INT8_C( -41), INT8_C(  33), INT8_C(  53),
                           INT8_C(-102), INT8_C(  56), INT8_C(  26), INT8_C( -79)) },
    { simde_mm256_set_epi8(INT8_C(-103), INT8_C(  23), INT8_C( -90), INT8_C(  43),
                           INT8_C(  -8), INT8_C(  54), INT8_C( -93), INT8_C(  64),
                           INT8_C(-116), INT8_C( -76), INT8_C( -53), INT8_C(  35),
                           INT8_C(  51), INT8_C( -86), INT8_C(   8), INT8_C(  43),
                           INT8_C( -60), INT8_C(-113), INT8_C(  44), INT8_C(-102),
                           INT8_C(  77), INT8_C(  95), INT8_C(  57), INT8_C( 124),
                           INT8_C( -91), INT8_C( -87), INT8_C( -54), INT8_C( -83),
                           INT8_C( 108), INT8_C(  76), INT8_C(  90), INT8_C( -49)),
      simde_mm256_set_epi8(INT8_C( -43), INT8_C(  -5), INT8_C(  94), INT8_C(  76),
                           INT8_C(  -9), INT8_C( 110), INT8_C( -82), INT8_C( 112),
                           INT8_C( -25), INT8_C(  11), INT8_C( -46), INT8_C( -57),
                           INT8_C( -13), INT8_C(-127), INT8_C(  10), INT8_C(-113),
                           INT8_C(  55), INT8_C(  85), INT8_C(  75), INT8_C(  61),
                           INT8_C(  49), INT8_C( -14), INT8_C(  44), INT8_C(-128),
                           INT8_C(-102), INT8_C( -17), INT8_C(  64), INT8_C( -73),
                           INT8_C(  14), INT8_C(  19), INT8_C(  -2), INT8_C(   7)),
      simde_mm256_set_epi8(INT8_C( -86), INT8_C(   8), INT8_C(  43), INT8_C( -43),
                           INT8_C(  -5), INT8_C(  94), INT8_C(  76), INT8_C(  -9),
                           INT8_C( 110), INT8_C( -82), INT8_C( 112), INT8_C( -25),
                           INT8_C(  11), INT8_C( -46), INT8_C( -57), INT8_C( -13),
                           INT8_C(  76), INT8_C(  90), INT8_C( -49), INT8_C(  55),
                           INT8_C(  85), INT8_C(  75), INT8_C(  61), INT8_C(  49),
                           INT8_C( -14), INT8_C(  44), INT8_C(-128), INT8_C(-102),
                           INT8_C( -17), INT8_C(  64), INT8_C( -73), INT8_C(  14)) },
    { simde_mm256_set_epi8(INT8_C( -32), INT8_C( -82), INT8_C(  79), INT8_C(  79),
                           INT8_C( 127), INT8_C(  16), INT8_C(-118), INT8_C( 113),
                           INT8_C( -52), INT8_C( -25), INT8_C(-124), INT8_C( -77),
                           INT8_C( 114), INT8_C(-118), INT8_C( -84), INT8_C(  73),
                           INT8_C( -12), INT8_C( -67), INT8_C(-127), INT8_C( -69),
                           INT8_C(  30), INT8_C(  14), INT8_C( -47), INT8_C(-119),
                           INT8_C( -36), INT8_C( -97), INT8_C( -89), INT8_C(  24),
                           INT8_C( -41), INT8_C( 117), INT8_C(-102), INT8_C(  54)),
      simde_mm256_set_epi8(INT8_C( -66), INT8_C( -50), INT8_C(  39), INT8_C(  30),
                           INT8_C(  53), INT8_C( 108), INT8_C( -71), INT8_C( -62),
                           INT8_C(  58), INT8_C( -69), INT8_C( -39), INT8_C( -28),
                           INT8_C(  58), INT8_C(  54), INT8_C(-117), INT8_C( -49),
                           INT8_C( 126), INT8_C( -71), INT8_C( -39), INT8_C(-120),
                           INT8_C(  88), INT8_C(  41), INT8_C( 127), INT8_C( 111),
                           INT8_C( -32), INT8_C( -18), INT8_C(  12), INT8_C(  97),
                           INT8_C(  83), INT8_C( -96), INT8_C(  13), INT8_C(-101)),
      simde_mm256_set_epi8(INT8_C(-118), INT8_C( -84), INT8_C(  73), INT8_C( -66),
                           INT8_C( -50), INT8_C(  39), INT8_C(  30), INT8_C(  53),
                           INT8_C( 108), INT8_C( -71), INT8_C( -62), INT8_C(  58),
                           INT8_C( -69), INT8_C( -39), INT8_C( -28), INT8_C(  58),
                           INT8_C( 117), INT8_C(-102), INT8_C(  54), INT8_C( 126),
                           INT8_C( -71), INT8_C( -39), INT8_C(-120), INT8_C(  88),
                           INT8_C(  41), INT8_C( 127), INT8_C( 111), INT8_C( -32),
                           INT8_C( -18), INT8_C(  12), INT8_C(  97), INT8_C(  83)) },
    { simde_mm256_set_epi8(INT8_C(-105), INT8_C(   9), INT8_C( -52), INT8_C(  54),
                           INT8_C( -11), INT8_C( -39), INT8_C( -64), INT8_C( -79),
                           INT8_C(  88), INT8_C(  52), INT8_C( -95), INT8_C( -70),
                           INT8_C(  46), INT8_C( 121), INT8_C( -22), INT8_C( 113),
                           INT8_C(  26), INT8_C( 104), INT8_C( -52), INT8_C( 109),
                           INT8_C(   5), INT8_C(  87), INT8_C(  90), INT8_C(  -7),
                           INT8_C( -35), INT8_C(-112), INT8_C(  20), INT8_C(-128),
                           INT8_C( -21), INT8_C( -67), INT8_C(  37), INT8_C( -35)),
      simde_mm256_set_epi8(INT8_C(  66), INT8_C( -23), INT8_C(  45), INT8_C( -38),
                           INT8_C( -94), INT8_C( 119), INT8_C( -23), INT8_C(  70),
                           INT8_C( -75), INT8_C(  25), INT8_C(  79), INT8_C(-101),
                           INT8_C(-122), INT8_C(-107), INT8_C( -10), INT8_C(-109),
                           INT8_C( -96), INT8_C(  45), INT8_C(  31), INT8_C( -60),
                           INT8_C( 100), INT8_C( 115), INT8_C(  79), INT8_C(  38),
                           INT8_C( -35), INT8_C(  57), INT8_C(  13), INT8_C(  93),
                           INT8_C(  54), INT8_C( -61), INT8_C( 101), INT8_C(-113)),
      simde_mm256_set_epi8(INT8_C( 121), INT8_C( -22), INT8_C( 113), INT8_C(  66),
                           INT8_C( -23), INT8_C(  45), INT8_C( -38), INT8_C( -94),
                           INT8_C( 119), INT8_C( -23), INT8_C(  70), INT8_C( -75),
                           INT8_C(  25), INT8_C(  79), INT8_C(-101), INT8_C(-122),
                           INT8_C( -67), INT8_C(  37), INT8_C( -35), INT8_C( -96),
                           INT8_C(  45), INT8_C(  31), INT8_C( -60), INT8_C( 100),
                           INT8_C( 115), INT8_C(  79), INT8_C(  38), INT8_C( -35),
                           INT8_C(  57), INT8_C(  13), INT8_C(  93), INT8_C(  54)) },
  };

  for (size_t i = 0 ; i < (sizeof(test_vec) / sizeof(test_vec[0])); i++) {
    simde__m256i r = simde_mm256_alignr_epi8(test_vec[i].a, test_vec[i].b, 3);
    simde_assert_m256i_i8(r, ==, test_vec[i].r);
  }

  return MUNIT_OK;
}

static MunitResult
test_simde_mm256_alignr_epi8_case1(const MunitParameter params[], void* data) {
  (void) params;
  (void) data;

  const struct {
    simde__m256i a;
    simde__m256i b;
    simde__m256i r;
  } test_vec[8] = {
    { simde_mm256_set_epi8(INT8_C(  57), INT8_C( -47), INT8_C( -81), INT8_C( -95),
                           INT8_C(-100), INT8_C( -69), INT8_C( -75), INT8_C(-127),
                           INT8_C(  -8), INT8_C( -83), INT8_C( -94), INT8_C(-113),
                           INT8_C( 107), INT8_C( -39), INT8_C( -99), INT8_C(  46),
                           INT8_C( -61), INT8_C( -72), INT8_C(  -5), INT8_C(-126),
                           INT8_C( 113), INT8_C(-120), INT8_C(  -9), INT8_C( 117),
                           INT8_C( 121), INT8_C( -14), INT8_C( -58), INT8_C(-118),
                           INT8_C( -70), INT8_C( -35), INT8_C(-100), INT8_C(  48)),
      simde_mm256_set_epi8(INT8_C( -98), INT8_C(  80), INT8_C( -16), INT8_C(  73),
                           INT8_C( 126), INT8_C(-115), INT8_C(  31), INT8_C(  80),
                           INT8_C( -75), INT8_C( 117), INT8_C( -13), INT8_C( -70),
                           INT8_C(-101), INT8_C( -10), INT8_C(-111), INT8_C(  96),
                           INT8_C( -77), INT8_C(   0), INT8_C(  70), INT8_C(-121),
                           INT8_C(  78), INT8_C(  54), INT8_C(  38), INT8_C(  18),
                           INT8_C( -12), INT8_C(  68), INT8_C(  53), INT8_C(  45),
                           INT8_C(  77), INT8_C( 103), INT8_C( 118), INT8_C( 116)),
      simde_mm256_set_epi8(INT8_C( -75), INT8_C(-127), INT8_C(  -8), INT8_C( -83),
                           INT8_C( -94), INT8_C(-113), INT8_C( 107), INT8_C( -39),
                           INT8_C( -99), INT8_C(  46), INT8_C( -98), INT8_C(  80),
                           INT8_C( -16), INT8_C(  73), INT8_C( 126), INT8_C(-115),
                           INT8_C(  -9), INT8_C( 117), INT8_C( 121), INT8_C( -14),
                           INT8_C( -58), INT8_C(-118), INT8_C( -70), INT8_C( -35),
                           INT8_C(-100), INT8_C(  48), INT8_C( -77), INT8_C(   0),
                           INT8_C(  70), INT8_C(-121), INT8_C(  78), INT8_C(  54)) },
    { simde_mm256_set_epi8(INT8_C(   8), INT8_C(  70), INT8_C(  96), INT8_C(  42),
                           INT8_C(  73), INT8_C( -91), INT8_C( -93), INT8_C( -58),
                           INT8_C( -35), INT8_C( -14), INT8_C( 118), INT8_C(-128),
                           INT8_C( -97), INT8_C(  97), INT8_C(  22), INT8_C(   4),
                           INT8_C(  24), INT8_C( 124), INT8_C( -32), INT8_C( -48),
                           INT8_C( -74), INT8_C(  95), INT8_C(  95), INT8_C( -38),
                           INT8_C(  54), INT8_C( 120), INT8_C( -65), INT8_C( -96),
                           INT8_C( -44), INT8_C( -78), INT8_C( -95), INT8_C(-111)),
      simde_mm256_set_epi8(INT8_C(  66), INT8_C(  48), INT8_C(  60), INT8_C(  -4),
                           INT8_C(  33), INT8_C(  67), INT8_C(  97), INT8_C(  65),
                           INT8_C(  80), INT8_C(-109), INT8_C(  88), INT8_C( -23),
                           INT8_C( 107), INT8_C( -65), INT8_C( -65), INT8_C(  62),
                           INT8_C(  90), INT8_C( 118), INT8_C(  25), INT8_C( 105),
                           INT8_C( 109), INT8_C( -45), INT8_C(   4), INT8_C(-107),
                           INT8_C(  55), INT8_C(-101), INT8_C( -65), INT8_C( 121),
                           INT8_C( -76), INT8_C(  55), INT8_C(   6), INT8_C(  86)),
      simde_mm256_set_epi8(INT8_C( -93), INT8_C( -58), INT8_C( -35), INT8_C( -14),
                           INT8_C( 118), INT8_C(-128), INT8_C( -97), INT8_C(  97),
                           INT8_C(  22), INT8_C(   4), INT8_C(  66), INT8_C(  48),
                           INT8_C(  60), INT8_C(  -4), INT8_C(  33), INT8_C(  67),
                           INT8_C(  95), INT8_C( -38), INT8_C(  54), INT8_C( 120),
                           INT8_C( -65), INT8_C( -96), INT8_C( -44), INT8_C( -78),
                           INT8_C( -95), INT8_C(-111), INT8_C(  90), INT8_C( 118),
                           INT8_C(  25), INT8_C( 105), INT8_C( 109), INT8_C( -45)) },
    { simde_mm256_set_epi8(INT8_C(  -1), INT8_C(  93), INT8_C( 114), INT8_C(  49),
                           INT8_C( 120), INT8_C( -70), INT8_C(-112), INT8_C(  19),
                           INT8_C(  56), INT8_C( -12), INT8_C( -77), INT8_C( -85),
                           INT8_C( -59), INT8_C(  80), INT8_C( -47), INT8_C( -28),
                           INT8_C( -33), INT8_C(  73), INT8_C( -24), INT8_C(-106),
                           INT8_C(-122), INT8_C(-111), INT8_C(  -3), INT8_C(  57),
                           INT8_C(  67), INT8_C( 107), INT8_C( -68), INT8_C(-101),
                           INT8_C(  -9), INT8_C(   5), INT8_C(-124), INT8_C( -69)),
      simde_mm256_set_epi8(INT8_C( -67), INT8_C(  65), INT8_C( -72), INT8_C( -90),
                           INT8_C( -44), INT8_C(   2), INT8_C(  39), INT8_C( -45),
                           INT8_C(  51), INT8_C( -30), INT8_C( -47), INT8_C(   1),
                           INT8_C( -91), INT8_C( -40), INT8_C( -73), INT8_C(  33),
                           INT8_C(-117), INT8_C( -31), INT8_C(-117), INT8_C(  60),
                           INT8_C( -36), INT8_C(-120), INT8_C( -10), INT8_C( -12),
                           INT8_C( -25), INT8_C(-103), INT8_C(  48), INT8_C( -50),
                           INT8_C( 101), INT8_C(  93), INT8_C( -31), INT8_C( -33)),
      simde_mm256_set_epi8(INT8_C(-112), INT8_C(  19), INT8_C(  56), INT8_C( -12),
                           INT8_C( -77), INT8_C( -85), INT8_C( -59), INT8_C(  80),
                           INT8_C( -47), INT8_C( -28), INT8_C( -67), INT8_C(  65),
                           INT8_C( -72), INT8_C( -90), INT8_C( -44), INT8_C(   2),
                           INT8_C(  -3), INT8_C(  57), INT8_C(  67), INT8_C( 107),
                           INT8_C( -68), INT8_C(-101), INT8_C(  -9), INT8_C(   5),
                           INT8_C(-124), INT8_C( -69), INT8_C(-117), INT8_C( -31),
                           INT8_C(-117), INT8_C(  60), INT8_C( -36), INT8_C(-120)) },
    { simde_mm256_set_epi8(INT8_C( 114), INT8_C( -28), INT8_C( -81), INT8_C(-126),
                           INT8_C(-114), INT8_C( -94), INT8_C(-101), INT8_C(  52),
                           INT8_C(  30), INT8_C(  66), INT8_C(-105), INT8_C(  50),
                           INT8_C(  48), INT8_C(  15), INT8_C(   1), INT8_C(-106),
                           INT8_C( -36), INT8_C(  61), INT8_C( -18), INT8_C(   8),
                           INT8_C(  89), INT8_C( -23), INT8_C(  58), INT8_C( -29),
                           INT8_C( 110), INT8_C(  57), INT8_C( -39), INT8_C(   1),
                           INT8_C( -60), INT8_C(  60), INT8_C( -80), INT8_C( -20)),
      simde_mm256_set_epi8(INT8_C( -60), INT8_C(  69), INT8_C( -69), INT8_C( 107),
                           INT8_C(   2), INT8_C( -33), INT8_C(  14), INT8_C(  77),
                           INT8_C(  15), INT8_C(  63), INT8_C(  63), INT8_C( -53),
                           INT8_C(  -9), INT8_C(  76), INT8_C(   7), INT8_C( -76),
                           INT8_C( -23), INT8_C(-107), INT8_C(  84), INT8_C(  37),
                           INT8_C( -18), INT8_C(  47), INT8_C(  58), INT8_C(  31),
                           INT8_C(  69), INT8_C(  12), INT8_C(  46), INT8_C( 101),
                           INT8_C( -38), INT8_C( 117), INT8_C(-113), INT8_C( -36)),
      simde_mm256_set_epi8(INT8_C(-101), INT8_C(  52), INT8_C(  30), INT8_C(  66),
                           INT8_C(-105), INT8_C(  50), INT8_C(  48), INT8_C(  15),
                           INT8_C(   1), INT8_C(-106), INT8_C( -60), INT8_C(  69),
                           INT8_C( -69), INT8_C( 107), INT8_C(   2), INT8_C( -33),
                           INT8_C(  58), INT8_C( -29), INT8_C( 110), INT8_C(  57),
                           INT8_C( -39), INT8_C(   1), INT8_C( -60), INT8_C(  60),
                           INT8_C( -80), INT8_C( -20), INT8_C( -23), INT8_C(-107),
                           INT8_C(  84), INT8_C(  37), INT8_C( -18), INT8_C(  47)) },
    { simde_mm256_set_epi8(INT8_C(  13), INT8_C( -32), INT8_C( -51), INT8_C(  49),
                           INT8_C(  15), INT8_C(  15), INT8_C( -66), INT8_C( -38),
                           INT8_C(  69), INT8_C(   1), INT8_C( -50), INT8_C(-103),
                           INT8_C(  72), INT8_C( -87), INT8_C(-104), INT8_C( -58),
                           INT8_C(  63), INT8_C(-120), INT8_C(  36), INT8_C( -61),
                           INT8_C( 106), INT8_C(  97), INT8_C(-128), INT8_C(  26),
                           INT8_C(-121), INT8_C( -27), INT8_C( 107), INT8_C(-112),
                           INT8_C(  57), INT8_C(  39), INT8_C(  98), INT8_C( 126)),
      simde_mm256_set_epi8(INT8_C(-110), INT8_C(  50), INT8_C( 102), INT8_C( -85),
                           INT8_C( -62), INT8_C(  74), INT8_C( 102), INT8_C(  36),
                           INT8_C( -55), INT8_C(-104), INT8_C(  11), INT8_C( -70),
                           INT8_C( -20), INT8_C(-104), INT8_C( -37), INT8_C( 122),
                           INT8_C( -88), INT8_C(  70), INT8_C(  43), INT8_C( -34),
                           INT8_C(  14), INT8_C(  55), INT8_C( -41), INT8_C(  33),
                           INT8_C(  53), INT8_C(-102), INT8_C(  56), INT8_C(  26),
                           INT8_C( -79), INT8_C( -30), INT8_C(  73), INT8_C( -53)),
      simde_mm256_set_epi8(INT8_C( -66), INT8_C( -38), INT8_C(  69), INT8_C(   1),
                           INT8_C( -50), INT8_C(-103), INT8_C(  72), INT8_C( -87),
                           INT8_C(-104), INT8_C( -58), INT8_C(-110), INT8_C(  50),
                           INT8_C( 102), INT8_C( -85), INT8_C( -62), INT8_C(  74),
                           INT8_C(-128), INT8_C(  26), INT8_C(-121), INT8_C( -27),
                           INT8_C( 107), INT8_C(-112), INT8_C(  57), INT8_C(  39),
                           INT8_C(  98), INT8_C( 126), INT8_C( -88), INT8_C(  70),
                           INT8_C(  43), INT8_C( -34), INT8_C(  14), INT8_C(  55)) },
    { simde_mm256_set_epi8(INT8_C(-103), INT8_C(  23), INT8_C( -90), INT8_C(  43),
                           INT8_C(  -8), INT8_C(  54), INT8_C( -93), INT8_C(  64),
                           INT8_C(-116), INT8_C( -76), INT8_C( -53), INT8_C(  35),
                           INT8_C(  51), INT8_C( -86), INT8_C(   8), INT8_C(  43),
                           INT8_C( -60), INT8_C(-113), INT8_C(  44), INT8_C(-102),
                           INT8_C(  77), INT8_C(  95), INT8_C(  57), INT8_C( 124),
                           INT8_C( -91), INT8_C( -87), INT8_C( -54), INT8_C( -83),
                           INT8_C( 108), INT8_C(  76), INT8_C(  90), INT8_C( -49)),
      simde_mm256_set_epi8(INT8_C( -43), INT8_C(  -5), INT8_C(  94), INT8_C(  76),
                           INT8_C(  -9), INT8_C( 110), INT8_C( -82), INT8_C( 112),
                           INT8_C( -25), INT8_C(  11), INT8_C( -46), INT8_C( -57),
                           INT8_C( -13), INT8_C(-127), INT8_C(  10), INT8_C(-113),
                           INT8_C(  55), INT8_C(  85), INT8_C(  75), INT8_C(  61),
                           INT8_C(  49), INT8_C( -14), INT8_C(  44), INT8_C(-128),
                           INT8_C(-102), INT8_C( -17), INT8_C(  64), INT8_C( -73),
                           INT8_C(  14), INT8_C(  19), INT8_C(  -2), INT8_C(   7)),
      simde_mm256_set_epi8(INT8_C( -93), INT8_C(  64), INT8_C(-116), INT8_C( -76),
                           INT8_C( -53), INT8_C(  35), INT8_C(  51), INT8_C( -86),
                           INT8_C(   8), INT8_C(  43), INT8_C( -43), INT8_C(  -5),
                           INT8_C(  94), INT8_C(  76), INT8_C(  -9), INT8_C( 110),
                           INT8_C(  57), INT8_C( 124), INT8_C( -91), INT8_C( -87),
                           INT8_C( -54), INT8_C( -83), INT8_C( 108), INT8_C(  76),
                           INT8_C(  90), INT8_C( -49), INT8_C(  55), INT8_C(  85),
                           INT8_C(  75), INT8_C(  61), INT8_C(  49), INT8_C( -14)) },
    { simde_mm256_set_epi8(INT8_C( -32), INT8_C( -82), INT8_C(  79), INT8_C(  79),
                           INT8_C( 127), INT8_C(  16), INT8_C(-118), INT8_C( 113),
                           INT8_C( -52), INT8_C( -25), INT8_C(-124), INT8_C( -77),
                           INT8_C( 114), INT8_C(-118), INT8_C( -84), INT8_C(  73),
                           INT8_C( -12), INT8_C( -67), INT8_C(-127), INT8_C( -69),
                           INT8_C(  30), INT8_C(  14), INT8_C( -47), INT8_C(-119),
                           INT8_C( -36), INT8_C( -97), INT8_C( -89), INT8_C(  24),
                           INT8_C( -41), INT8_C( 117), INT8_C(-102), INT8_C(  54)),
      simde_mm256_set_epi8(INT8_C( -66), INT8_C( -50), INT8_C(  39), INT8_C(  30),
                           INT8_C(  53), INT8_C( 108), INT8_C( -71), INT8_C( -62),
                           INT8_C(  58), INT8_C( -69), INT8_C( -39), INT8_C( -28),
                           INT8_C(  58), INT8_C(  54), INT8_C(-117), INT8_C( -49),
                           INT8_C( 126), INT8_C( -71), INT8_C( -39), INT8_C(-120),
                           INT8_C(  88), INT8_C(  41), INT8_C( 127), INT8_C( 111),
                           INT8_C( -32), INT8_C( -18), INT8_C(  12), INT8_C(  97),
                           INT8_C(  83), INT8_C( -96), INT8_C(  13), INT8_C(-101)),
      simde_mm256_set_epi8(INT8_C(-118), INT8_C( 113), INT8_C( -52), INT8_C( -25),
                           INT8_C(-124), INT8_C( -77), INT8_C( 114), INT8_C(-118),
                           INT8_C( -84), INT8_C(  73), INT8_C( -66), INT8_C( -50),
                           INT8_C(  39), INT8_C(  30), INT8_C(  53), INT8_C( 108),
                           INT8_C( -47), INT8_C(-119), INT8_C( -36), INT8_C( -97),
                           INT8_C( -89), INT8_C(  24), INT8_C( -41), INT8_C( 117),
                           INT8_C(-102), INT8_C(  54), INT8_C( 126), INT8_C( -71),
                           INT8_C( -39), INT8_C(-120), INT8_C(  88), INT8_C(  41)) },
    { simde_mm256_set_epi8(INT8_C(-105), INT8_C(   9), INT8_C( -52), INT8_C(  54),
                           INT8_C( -11), INT8_C( -39), INT8_C( -64), INT8_C( -79),
                           INT8_C(  88), INT8_C(  52), INT8_C( -95), INT8_C( -70),
                           INT8_C(  46), INT8_C( 121), INT8_C( -22), INT8_C( 113),
                           INT8_C(  26), INT8_C( 104), INT8_C( -52), INT8_C( 109),
                           INT8_C(   5), INT8_C(  87), INT8_C(  90), INT8_C(  -7),
                           INT8_C( -35), INT8_C(-112), INT8_C(  20), INT8_C(-128),
                           INT8_C( -21), INT8_C( -67), INT8_C(  37), INT8_C( -35)),
      simde_mm256_set_epi8(INT8_C(  66), INT8_C( -23), INT8_C(  45), INT8_C( -38),
                           INT8_C( -94), INT8_C( 119), INT8_C( -23), INT8_C(  70),
                           INT8_C( -75), INT8_C(  25), INT8_C(  79), INT8_C(-101),
                           INT8_C(-122), INT8_C(-107), INT8_C( -10), INT8_C(-109),
                           INT8_C( -96), INT8_C(  45), INT8_C(  31), INT8_C( -60),
                           INT8_C( 100), INT8_C( 115), INT8_C(  79), INT8_C(  38),
                           INT8_C( -35), INT8_C(  57), INT8_C(  13), INT8_C(  93),
                           INT8_C(  54), INT8_C( -61), INT8_C( 101), INT8_C(-113)),
      simde_mm256_set_epi8(INT8_C( -64), INT8_C( -79), INT8_C(  88), INT8_C(  52),
                           INT8_C( -95), INT8_C( -70), INT8_C(  46), INT8_C( 121),
                           INT8_C( -22), INT8_C( 113), INT8_C(  66), INT8_C( -23),
                           INT8_C(  45), INT8_C( -38), INT8_C( -94), INT8_C( 119),
                           INT8_C(  90), INT8_C(  -7), INT8_C( -35), INT8_C(-112),
                           INT8_C(  20), INT8_C(-128), INT8_C( -21), INT8_C( -67),
                           INT8_C(  37), INT8_C( -35), INT8_C( -96), INT8_C(  45),
                           INT8_C(  31), INT8_C( -60), INT8_C( 100), INT8_C( 115)) },
  };

  for (size_t i = 0 ; i < (sizeof(test_vec) / sizeof(test_vec[0])); i++) {
    simde__m256i r = simde_mm256_alignr_epi8(test_vec[i].a, test_vec[i].b, 10);
    simde_assert_m256i_i8(r, ==, test_vec[i].r);
  }

  return MUNIT_OK;
}

static MunitResult
test_simde_mm256_alignr_epi8_case2(const MunitParameter params[], void* data) {
  (void) params;
  (void) data;

  const struct {
    simde__m256i a;
    simde__m256i b;
    simde__m256i r;
  } test_vec[8] = {
    { simde_mm256_set_epi8(INT8_C( 113), INT8_C( -69), INT8_C(  23), INT8_C( -66),
                           INT8_C( 115), INT8_C( -83), INT8_C( -66), INT8_C( -71),
                           INT8_C(  28), INT8_C(  74), INT8_C(  -4), INT8_C(  16),
                           INT8_C(  16), INT8_C( -20), INT8_C(  79), INT8_C( -49),
                           INT8_C(  13), INT8_C(  59), INT8_C( -99), INT8_C(  73),
                           INT8_C(  19), INT8_C(  31), INT8_C( -64), INT8_C( -94),
                           INT8_C( 111), INT8_C( 121), INT8_C( -91), INT8_C( -99),
                           INT8_C(-120), INT8_C(  24), INT8_C(-116), INT8_C( -29)),
      simde_mm256_set_epi8(INT8_C(  19), INT8_C( 117), INT8_C(  83), INT8_C(  54),
                           INT8_C( -84), INT8_C(-110), INT8_C( 115), INT8_C(  25),
                           INT8_C( 122), INT8_C( -20), INT8_C(  49), INT8_C( -87),
                           INT8_C(   9), INT8_C( -79), INT8_C(  28), INT8_C( -93),
                           INT8_C( -97), INT8_C(  38), INT8_C(  85), INT8_C( -70),
                           INT8_C(  96), INT8_C(   7), INT8_C( -55), INT8_C(  -8),
                           INT8_C(  94), INT8_C(  69), INT8_C(  20), INT8_C(  64),
                           INT8_C(  54), INT8_C(  88), INT8_C( -92), INT8_C( -89)),
      simde_mm256_set_epi8(INT8_C(   0), INT8_C( 113), INT8_C( -69), INT8_C(  23),
                           INT8_C( -66), INT8_C( 115), INT8_C( -83), INT8_C( -66),
                           INT8_C( -71), INT8_C(  28), INT8_C(  74), INT8_C(  -4),
                           INT8_C(  16), INT8_C(  16), INT8_C( -20), INT8_C(  79),
                           INT8_C(   0), INT8_C(  13), INT8_C(  59), INT8_C( -99),
                           INT8_C(  73), INT8_C(  19), INT8_C(  31), INT8_C( -64),
                           INT8_C( -94), INT8_C( 111), INT8_C( 121), INT8_C( -91),
                           INT8_C( -99), INT8_C(-120), INT8_C(  24), INT8_C(-116)) },
    { simde_mm256_set_epi8(INT8_C(  -7), INT8_C( -66), INT8_C(-120), INT8_C( 103),
                           INT8_C( -48), INT8_C( -55), INT8_C(-109), INT8_C(  52),
                           INT8_C( 103), INT8_C(  30), INT8_C( -21), INT8_C(-107),
                           INT8_C(  14), INT8_C(  -9), INT8_C(  61), INT8_C(-114),
                           INT8_C(-120), INT8_C(-116), INT8_C( -34), INT8_C( -96),
                           INT8_C( 124), INT8_C(  29), INT8_C( -49), INT8_C(  74),
                           INT8_C( -82), INT8_C(  66), INT8_C(  24), INT8_C(  47),
                           INT8_C(  -7), INT8_C( -96), INT8_C(  99), INT8_C( -53)),
      simde_mm256_set_epi8(INT8_C(  77), INT8_C(  25), INT8_C(  25), INT8_C(  69),
                           INT8_C( -34), INT8_C(   2), INT8_C(  12), INT8_C(  -5),
                           INT8_C( -49), INT8_C( -58), INT8_C( -38), INT8_C( -80),
                           INT8_C(  88), INT8_C(  48), INT8_C(  49), INT8_C(  73),
                           INT8_C( 121), INT8_C(  39), INT8_C( -20), INT8_C(  28),
                           INT8_C( 121), INT8_C(   0), INT8_C( -34), INT8_C(  24),
                           INT8_C( -45), INT8_C(-121), INT8_C( -12), INT8_C(  37),
                           INT8_C(  64), INT8_C(  31), INT8_C(  31), INT8_C(  41)),
      simde_mm256_set_epi8(INT8_C(   0), INT8_C(  -7), INT8_C( -66), INT8_C(-120),
                           INT8_C( 103), INT8_C( -48), INT8_C( -55), INT8_C(-109),
                           INT8_C(  52), INT8_C( 103), INT8_C(  30), INT8_C( -21),
                           INT8_C(-107), INT8_C(  14), INT8_C(  -9), INT8_C(  61),
                           INT8_C(   0), INT8_C(-120), INT8_C(-116), INT8_C( -34),
                           INT8_C( -96), INT8_C( 124), INT8_C(  29), INT8_C( -49),
                           INT8_C(  74), INT8_C( -82), INT8_C(  66), INT8_C(  24),
                           INT8_C(  47), INT8_C(  -7), INT8_C( -96), INT8_C(  99)) },
    { simde_mm256_set_epi8(INT8_C(  -1), INT8_C(  20), INT8_C( -95), INT8_C( 112),
                           INT8_C(  49), INT8_C(-103), INT8_C( 108), INT8_C( -46),
                           INT8_C( -85), INT8_C( -99), INT8_C(  78), INT8_C( 125),
                           INT8_C( -66), INT8_C( -37), INT8_C(  94), INT8_C( 112),
                           INT8_C(-126), INT8_C( -37), INT8_C(-124), INT8_C( -71),
                           INT8_C( -21), INT8_C( -79), INT8_C(  -2), INT8_C(  34),
                           INT8_C( -56), INT8_C(  22), INT8_C(-102), INT8_C(  53),
                           INT8_C( -24), INT8_C( -87), INT8_C(  16), INT8_C( -85)),
      simde_mm256_set_epi8(INT8_C(  66), INT8_C( -80), INT8_C(  10), INT8_C( -95),
                           INT8_C( -33), INT8_C(  65), INT8_C(-115), INT8_C( -97),
                           INT8_C( -96), INT8_C(  17), INT8_C( 123), INT8_C( -81),
                           INT8_C( -25), INT8_C( -92), INT8_C( 110), INT8_C(  74),
                           INT8_C(  58), INT8_C( 126), INT8_C(  24), INT8_C( -87),
                           INT8_C(-124), INT8_C(  -7), INT8_C( -55), INT8_C( 112),
                           INT8_C(  10), INT8_C(-117), INT8_C( -16), INT8_C(  34),
                           INT8_C( -23), INT8_C( 105), INT8_C(  32), INT8_C(-122)),
      simde_mm256_set_epi8(INT8_C(   0), INT8_C(  -1), INT8_C(  20), INT8_C( -95),
                           INT8_C( 112), INT8_C(  49), INT8_C(-103), INT8_C( 108),
                           INT8_C( -46), INT8_C( -85), INT8_C( -99), INT8_C(  78),
                           INT8_C( 125), INT8_C( -66), INT8_C( -37), INT8_C(  94),
                           INT8_C(   0), INT8_C(-126), INT8_C( -37), INT8_C(-124),
                           INT8_C( -71), INT8_C( -21), INT8_C( -79), INT8_C(  -2),
                           INT8_C(  34), INT8_C( -56), INT8_C(  22), INT8_C(-102),
                           INT8_C(  53), INT8_C( -24), INT8_C( -87), INT8_C(  16)) },
    { simde_mm256_set_epi8(INT8_C(  25), INT8_C( -64), INT8_C( 105), INT8_C( -19),
                           INT8_C(-100), INT8_C( 119), INT8_C(  53), INT8_C(-128),
                           INT8_C(  50), INT8_C(-115), INT8_C(  36), INT8_C( 126),
                           INT8_C(   7), INT8_C( -21), INT8_C(-106), INT8_C(-120),
                           INT8_C( 127), INT8_C( -66), INT8_C(  -1), INT8_C( -93),
                           INT8_C(  -5), INT8_C(  40), INT8_C(  78), INT8_C(-119),
                           INT8_C(  82), INT8_C( -17), INT8_C(  18), INT8_C(  47),
                           INT8_C(   8), INT8_C(-108), INT8_C(-114), INT8_C(  65)),
      simde_mm256_set_epi8(INT8_C(-113), INT8_C( 113), INT8_C(-118), INT8_C( -40),
                           INT8_C(-102), INT8_C( -62), INT8_C(  64), INT8_C( -33),
                           INT8_C(  77), INT8_C( -83), INT8_C( -74), INT8_C(  19),
                           INT8_C(  71), INT8_C(  17), INT8_C( -17), INT8_C( -35),
                           INT8_C(  93), INT8_C( -41), INT8_C(  11), INT8_C(   0),
                           INT8_C( -41), INT8_C( -66), INT8_C( -72), INT8_C( 117),
                           INT8_C( 100), INT8_C(-122), INT8_C(  24), INT8_C(-112),
                           INT8_C(  87), INT8_C(  37), INT8_C( -17), INT8_C( -51)),
      simde_mm256_set_epi8(INT8_C(   0), INT8_C(  25), INT8_C( -64), INT8_C( 105),
                           INT8_C( -19), INT8_C(-100), INT8_C( 119), INT8_C(  53),
                           INT8_C(-128), INT8_C(  50), INT8_C(-115), INT8_C(  36),
                           INT8_C( 126), INT8_C(   7), INT8_C( -21), INT8_C(-106),
                           INT8_C(   0), INT8_C( 127), INT8_C( -66), INT8_C(  -1),
                           INT8_C( -93), INT8_C(  -5), INT8_C(  40), INT8_C(  78),
                           INT8_C(-119), INT8_C(  82), INT8_C( -17), INT8_C(  18),
                           INT8_C(  47), INT8_C(   8), INT8_C(-108), INT8_C(-114)) },
    { simde_mm256_set_epi8(INT8_C( -71), INT8_C(  29), INT8_C( -63), INT8_C( -99),
                           INT8_C(  16), INT8_C(  67), INT8_C(-118), INT8_C(  12),
                           INT8_C( -46), INT8_C( 113), INT8_C(-128), INT8_C(-114),
                           INT8_C( -51), INT8_C( -75), INT8_C(  97), INT8_C( -73),
                           INT8_C(  24), INT8_C( -63), INT8_C(  20), INT8_C( -26),
                           INT8_C( -44), INT8_C(  71), INT8_C( 109), INT8_C( 113),
                           INT8_C(  36), INT8_C( 100), INT8_C(  42), INT8_C( -55),
                           INT8_C(  12), INT8_C( -66), INT8_C( -91), INT8_C(  82)),
      simde_mm256_set_epi8(INT8_C(  81), INT8_C(  93), INT8_C(  76), INT8_C(  23),
                           INT8_C( -32), INT8_C(  31), INT8_C(  25), INT8_C( -76),
                           INT8_C(  38), INT8_C( 114), INT8_C(  74), INT8_C( -11),
                           INT8_C(  55), INT8_C( -33), INT8_C( -78), INT8_C( -96),
                           INT8_C( 106), INT8_C(   1), INT8_C(  32), INT8_C( -46),
                           INT8_C( 124), INT8_C(  89), INT8_C( -80), INT8_C( -22),
                           INT8_C(-117), INT8_C( -99), INT8_C( -39), INT8_C( -63),
                           INT8_C(  12), INT8_C( 106), INT8_C( 120), INT8_C(  64)),
      simde_mm256_set_epi8(INT8_C(   0), INT8_C( -71), INT8_C(  29), INT8_C( -63),
                           INT8_C( -99), INT8_C(  16), INT8_C(  67), INT8_C(-118),
                           INT8_C(  12), INT8_C( -46), INT8_C( 113), INT8_C(-128),
                           INT8_C(-114), INT8_C( -51), INT8_C( -75), INT8_C(  97),
                           INT8_C(   0), INT8_C(  24), INT8_C( -63), INT8_C(  20),
                           INT8_C( -26), INT8_C( -44), INT8_C(  71), INT8_C( 109),
                           INT8_C( 113), INT8_C(  36), INT8_C( 100), INT8_C(  42),
                           INT8_C( -55), INT8_C(  12), INT8_C( -66), INT8_C( -91)) },
    { simde_mm256_set_epi8(INT8_C(  91), INT8_C( -47), INT8_C( -11), INT8_C(  95),
                           INT8_C(-101), INT8_C(  71), INT8_C( -99), INT8_C( 119),
                           INT8_C(  53), INT8_C( -40), INT8_C(  93), INT8_C( -71),
                           INT8_C(  53), INT8_C( 101), INT8_C(  91), INT8_C(  38),
                           INT8_C( 101), INT8_C(  10), INT8_C(   7), INT8_C(  37),
                           INT8_C( -66), INT8_C(   4), INT8_C( -96), INT8_C( -47),
                           INT8_C( -72), INT8_C(-123), INT8_C( -18), INT8_C( -16),
                           INT8_C(  57), INT8_C(  -1), INT8_C(-122), INT8_C(  93)),
      simde_mm256_set_epi8(INT8_C( 125), INT8_C( -97), INT8_C( -63), INT8_C(  47),
                           INT8_C(  76), INT8_C( -11), INT8_C(  32), INT8_C(  96),
                           INT8_C( 121), INT8_C( -93), INT8_C(  72), INT8_C( -40),
                           INT8_C( -11), INT8_C( -76), INT8_C(  51), INT8_C(-122),
                           INT8_C( 108), INT8_C( -61), INT8_C(  -9), INT8_C( -38),
                           INT8_C( -65), INT8_C( -53), INT8_C( -36), INT8_C(  43),
                           INT8_C( -52), INT8_C( -14), INT8_C( -72), INT8_C(  79),
                           INT8_C(   4), INT8_C(  96), INT8_C( -88), INT8_C(  40)),
      simde_mm256_set_epi8(INT8_C(   0), INT8_C(  91), INT8_C( -47), INT8_C( -11),
                           INT8_C(  95), INT8_C(-101), INT8_C(  71), INT8_C( -99),
                           INT8_C( 119), INT8_C(  53), INT8_C( -40), INT8_C(  93),
                           INT8_C( -71), INT8_C(  53), INT8_C( 101), INT8_C(  91),
                           INT8_C(   0), INT8_C( 101), INT8_C(  10), INT8_C(   7),
                           INT8_C(  37), INT8_C( -66), INT8_C(   4), INT8_C( -96),
                           INT8_C( -47), INT8_C( -72), INT8_C(-123), INT8_C( -18),
                           INT8_C( -16), INT8_C(  57), INT8_C(  -1), INT8_C(-122)) },
    { simde_mm256_set_epi8(INT8_C(-125), INT8_C(  50), INT8_C(   9), INT8_C(-114),
                           INT8_C(  12), INT8_C(-115), INT8_C(  20), INT8_C( -81),
                           INT8_C(  65), INT8_C(  -9), INT8_C(   1), INT8_C(  -7),
                           INT8_C(  48), INT8_C(  81), INT8_C( -58), INT8_C( -29),
                           INT8_C(-102), INT8_C(  98), INT8_C( 126), INT8_C(  49),
                           INT8_C(  95), INT8_C(  45), INT8_C( -60), INT8_C( -92),
                           INT8_C(  -7), INT8_C( -56), INT8_C( -47), INT8_C( -85),
                           INT8_C( -93), INT8_C(  33), INT8_C( -91), INT8_C( -34)),
      simde_mm256_set_epi8(INT8_C(  88), INT8_C( -22), INT8_C( -14), INT8_C(  72),
                           INT8_C(-106), INT8_C( -75), INT8_C( -40), INT8_C( -29),
                           INT8_C(  71), INT8_C(  52), INT8_C( -19), INT8_C( -85),
                           INT8_C(  47), INT8_C( -19), INT8_C( -33), INT8_C( -99),
                           INT8_C( -95), INT8_C(-103), INT8_C( 113), INT8_C(  75),
                           INT8_C(  16), INT8_C(-125), INT8_C(  51), INT8_C( -20),
                           INT8_C( -87), INT8_C(  79), INT8_C(  50), INT8_C( -45),
                           INT8_C( -77), INT8_C( -89), INT8_C(  25), INT8_C( -53)),
      simde_mm256_set_epi8(INT8_C(   0), INT8_C(-125), INT8_C(  50), INT8_C(   9),
                           INT8_C(-114), INT8_C(  12), INT8_C(-115), INT8_C(  20),
                           INT8_C( -81), INT8_C(  65), INT8_C(  -9), INT8_C(   1),
                           INT8_C(  -7), INT8_C(  48), INT8_C(  81), INT8_C( -58),
                           INT8_C(   0), INT8_C(-102), INT8_C(  98), INT8_C( 126),
                           INT8_C(  49), INT8_C(  95), INT8_C(  45), INT8_C( -60),
                           INT8_C( -92), INT8_C(  -7), INT8_C( -56), INT8_C( -47),
                           INT8_C( -85), INT8_C( -93), INT8_C(  33), INT8_C( -91)) },
    { simde_mm256_set_epi8(INT8_C( 108), INT8_C( -54), INT8_C(  79), INT8_C( -34),
                           INT8_C(  79), INT8_C( 114), INT8_C(  95), INT8_C( -13),
                           INT8_C( -32), INT8_C( 106), INT8_C(   6), INT8_C(-103),
                           INT8_C( -17), INT8_C( 126), INT8_C( -76), INT8_C( 100),
                           INT8_C( 103), INT8_C( -73), INT8_C(-120), INT8_C(  89),
                           INT8_C(  92), INT8_C(   1), INT8_C(  24), INT8_C( -42),
                           INT8_C( -87), INT8_C(-120), INT8_C( -69), INT8_C( 118),
                           INT8_C( -71), INT8_C(  35), INT8_C(  31), INT8_C( -27)),
      simde_mm256_set_epi8(INT8_C( 106), INT8_C(  34), INT8_C( -93), INT8_C( -41),
                           INT8_C(  92), INT8_C(  50), INT8_C(-109), INT8_C(  24),
                           INT8_C(  49), INT8_C( -59), INT8_C( -13), INT8_C(  39),
                           INT8_C( 111), INT8_C( -38), INT8_C(  26), INT8_C(  -9),
                           INT8_C(-106), INT8_C(-118), INT8_C( 104), INT8_C( -38),
                           INT8_C( 127), INT8_C( -21), INT8_C(  72), INT8_C(-105),
                           INT8_C( 100), INT8_C(  65), INT8_C(  70), INT8_C(-111),
                           INT8_C(  93), INT8_C(-113), INT8_C( -69), INT8_C( -81)),
      simde_mm256_set_epi8(INT8_C(   0), INT8_C( 108), INT8_C( -54), INT8_C(  79),
                           INT8_C( -34), INT8_C(  79), INT8_C( 114), INT8_C(  95),
                           INT8_C( -13), INT8_C( -32), INT8_C( 106), INT8_C(   6),
                           INT8_C(-103), INT8_C( -17), INT8_C( 126), INT8_C( -76),
                           INT8_C(   0), INT8_C( 103), INT8_C( -73), INT8_C(-120),
                           INT8_C(  89), INT8_C(  92), INT8_C(   1), INT8_C(  24),
                           INT8_C( -42), INT8_C( -87), INT8_C(-120), INT8_C( -69),
                           INT8_C( 118), INT8_C( -71), INT8_C(  35), INT8_C(  31)) },
  };

  for (size_t i = 0 ; i < (sizeof(test_vec) / sizeof(test_vec[0])); i++) {
    simde__m256i r = simde_mm256_alignr_epi8(test_vec[i].a, test_vec[i].b, 17);
    simde_assert_m256i_i8(r, ==, test_vec[i].r);
  }

  return MUNIT_OK;
}

static MunitResult
test_simde_mm256_alignr_epi8_case3(const MunitParameter params[], void* data) {
  (void) params;
  (void) data;

  const struct {
    simde__m256i a;
    simde__m256i b;
    simde__m256i r;
  } test_vec[8] = {
    { simde_mm256_set_epi8(INT8_C(  57), INT8_C( -47), INT8_C( -81), INT8_C( -95),
                           INT8_C(-100), INT8_C( -69), INT8_C( -75), INT8_C(-127),
                           INT8_C(  -8), INT8_C( -83), INT8_C( -94), INT8_C(-113),
                           INT8_C( 107), INT8_C( -39), INT8_C( -99), INT8_C(  46),
                           INT8_C( -61), INT8_C( -72), INT8_C(  -5), INT8_C(-126),
                           INT8_C( 113), INT8_C(-120), INT8_C(  -9), INT8_C( 117),
                           INT8_C( 121), INT8_C( -14), INT8_C( -58), INT8_C(-118),
                           INT8_C( -70), INT8_C( -35), INT8_C(-100), INT8_C(  48)),
      simde_mm256_set_epi8(INT8_C( -98), INT8_C(  80), INT8_C( -16), INT8_C(  73),
                           INT8_C( 126), INT8_C(-115), INT8_C(  31), INT8_C(  80),
                           INT8_C( -75), INT8_C( 117), INT8_C( -13), INT8_C( -70),
                           INT8_C(-101), INT8_C( -10), INT8_C(-111), INT8_C(  96),
                           INT8_C( -77), INT8_C(   0), INT8_C(  70), INT8_C(-121),
                           INT8_C(  78), INT8_C(  54), INT8_C(  38), INT8_C(  18),
                           INT8_C( -12), INT8_C(  68), INT8_C(  53), INT8_C(  45),
                           INT8_C(  77), INT8_C( 103), INT8_C( 118), INT8_C( 116)),
      simde_mm256_set_epi8(INT8_C(   0), INT8_C(   0), INT8_C(   0), INT8_C(   0),
                           INT8_C(   0), INT8_C(   0), INT8_C(   0), INT8_C(   0),
                           INT8_C(   0), INT8_C(   0), INT8_C(  57), INT8_C( -47),
                           INT8_C( -81), INT8_C( -95), INT8_C(-100), INT8_C( -69),
                           INT8_C(   0), INT8_C(   0), INT8_C(   0), INT8_C(   0),
                           INT8_C(   0), INT8_C(   0), INT8_C(   0), INT8_C(   0),
                           INT8_C(   0), INT8_C(   0), INT8_C( -61), INT8_C( -72),
                           INT8_C(  -5), INT8_C(-126), INT8_C( 113), INT8_C(-120)) },
    { simde_mm256_set_epi8(INT8_C(   8), INT8_C(  70), INT8_C(  96), INT8_C(  42),
                           INT8_C(  73), INT8_C( -91), INT8_C( -93), INT8_C( -58),
                           INT8_C( -35), INT8_C( -14), INT8_C( 118), INT8_C(-128),
                           INT8_C( -97), INT8_C(  97), INT8_C(  22), INT8_C(   4),
                           INT8_C(  24), INT8_C( 124), INT8_C( -32), INT8_C( -48),
                           INT8_C( -74), INT8_C(  95), INT8_C(  95), INT8_C( -38),
                           INT8_C(  54), INT8_C( 120), INT8_C( -65), INT8_C( -96),
                           INT8_C( -44), INT8_C( -78), INT8_C( -95), INT8_C(-111)),
      simde_mm256_set_epi8(INT8_C(  66), INT8_C(  48), INT8_C(  60), INT8_C(  -4),
                           INT8_C(  33), INT8_C(  67), INT8_C(  97), INT8_C(  65),
                           INT8_C(  80), INT8_C(-109), INT8_C(  88), INT8_C( -23),
                           INT8_C( 107), INT8_C( -65), INT8_C( -65), INT8_C(  62),
                           INT8_C(  90), INT8_C( 118), INT8_C(  25), INT8_C( 105),
                           INT8_C( 109), INT8_C( -45), INT8_C(   4), INT8_C(-107),
                           INT8_C(  55), INT8_C(-101), INT8_C( -65), INT8_C( 121),
                           INT8_C( -76), INT8_C(  55), INT8_C(   6), INT8_C(  86)),
      simde_mm256_set_epi8(INT8_C(   0), INT8_C(   0), INT8_C(   0), INT8_C(   0),
                           INT8_C(   0), INT8_C(   0), INT8_C(   0), INT8_C(   0),
                           INT8_C(   0), INT8_C(   0), INT8_C(   8), INT8_C(  70),
                           INT8_C(  96), INT8_C(  42), INT8_C(  73), INT8_C( -91),
                           INT8_C(   0), INT8_C(   0), INT8_C(   0), INT8_C(   0),
                           INT8_C(   0), INT8_C(   0), INT8_C(   0), INT8_C(   0),
                           INT8_C(   0), INT8_C(   0), INT8_C(  24), INT8_C( 124),
                           INT8_C( -32), INT8_C( -48), INT8_C( -74), INT8_C(  95)) },
    { simde_mm256_set_epi8(INT8_C(  -1), INT8_C(  93), INT8_C( 114), INT8_C(  49),
                           INT8_C( 120), INT8_C( -70), INT8_C(-112), INT8_C(  19),
                           INT8_C(  56), INT8_C( -12), INT8_C( -77), INT8_C( -85),
                           INT8_C( -59), INT8_C(  80), INT8_C( -47), INT8_C( -28),
                           INT8_C( -33), INT8_C(  73), INT8_C( -24), INT8_C(-106),
                           INT8_C(-122), INT8_C(-111), INT8_C(  -3), INT8_C(  57),
                           INT8_C(  67), INT8_C( 107), INT8_C( -68), INT8_C(-101),
                           INT8_C(  -9), INT8_C(   5), INT8_C(-124), INT8_C( -69)),
      simde_mm256_set_epi8(INT8_C( -67), INT8_C(  65), INT8_C( -72), INT8_C( -90),
                           INT8_C( -44), INT8_C(   2), INT8_C(  39), INT8_C( -45),
                           INT8_C(  51), INT8_C( -30), INT8_C( -47), INT8_C(   1),
                           INT8_C( -91), INT8_C( -40), INT8_C( -73), INT8_C(  33),
                           INT8_C(-117), INT8_C( -31), INT8_C(-117), INT8_C(  60),
                           INT8_C( -36), INT8_C(-120), INT8_C( -10), INT8_C( -12),
                           INT8_C( -25), INT8_C(-103), INT8_C(  48), INT8_C( -50),
                           INT8_C( 101), INT8_C(  93), INT8_C( -31), INT8_C( -33)),
      simde_mm256_set_epi8(INT8_C(   0), INT8_C(   0), INT8_C(   0), INT8_C(   0),
                           INT8_C(   0), INT8_C(   0), INT8_C(   0), INT8_C(   0),
                           INT8_C(   0), INT8_C(   0), INT8_C(  -1), INT8_C(  93),
                           INT8_C( 114), INT8_C(  49), INT8_C( 120), INT8_C( -70),
                           INT8_C(   0), INT8_C(   0), INT8_C(   0), INT8_C(   0),
                           INT8_C(   0), INT8_C(   0), INT8_C(   0), INT8_C(   0),
                           INT8_C(   0), INT8_C(   0), INT8_C( -33), INT8_C(  73),
                           INT8_C( -24), INT8_C(-106), INT8_C(-122), INT8_C(-111)) },
    { simde_mm256_set_epi8(INT8_C( 114), INT8_C( -28), INT8_C( -81), INT8_C(-126),
                           INT8_C(-114), INT8_C( -94), INT8_C(-101), INT8_C(  52),
                           INT8_C(  30), INT8_C(  66), INT8_C(-105), INT8_C(  50),
                           INT8_C(  48), INT8_C(  15), INT8_C(   1), INT8_C(-106),
                           INT8_C( -36), INT8_C(  61), INT8_C( -18), INT8_C(   8),
                           INT8_C(  89), INT8_C( -23), INT8_C(  58), INT8_C( -29),
                           INT8_C( 110), INT8_C(  57), INT8_C( -39), INT8_C(   1),
                           INT8_C( -60), INT8_C(  60), INT8_C( -80), INT8_C( -20)),
      simde_mm256_set_epi8(INT8_C( -60), INT8_C(  69), INT8_C( -69), INT8_C( 107),
                           INT8_C(   2), INT8_C( -33), INT8_C(  14), INT8_C(  77),
                           INT8_C(  15), INT8_C(  63), INT8_C(  63), INT8_C( -53),
                           INT8_C(  -9), INT8_C(  76), INT8_C(   7), INT8_C( -76),
                           INT8_C( -23), INT8_C(-107), INT8_C(  84), INT8_C(  37),
                           INT8_C( -18), INT8_C(  47), INT8_C(  58), INT8_C(  31),
                           INT8_C(  69), INT8_C(  12), INT8_C(  46), INT8_C( 101),
                           INT8_C( -38), INT8_C( 117), INT8_C(-113), INT8_C( -36)),
      simde_mm256_set_epi8(INT8_C(   0), INT8_C(   0), INT8_C(   0), INT8_C(   0),
                           INT8_C(   0), INT8_C(   0), INT8_C(   0), INT8_C(   0),
                           INT8_C(   0), INT8_C(   0), INT8_C( 114), INT8_C( -28),
                           INT8_C( -81), INT8_C(-126), INT8_C(-114), INT8_C( -94),
                           INT8_C(   0), INT8_C(   0), INT8_C(   0), INT8_C(   0),
                           INT8_C(   0), INT8_C(   0), INT8_C(   0), INT8_C(   0),
                           INT8_C(   0), INT8_C(   0), INT8_C( -36), INT8_C(  61),
                           INT8_C( -18), INT8_C(   8), INT8_C(  89), INT8_C( -23)) },
    { simde_mm256_set_epi8(INT8_C(  13), INT8_C( -32), INT8_C( -51), INT8_C(  49),
                           INT8_C(  15), INT8_C(  15), INT8_C( -66), INT8_C( -38),
                           INT8_C(  69), INT8_C(   1), INT8_C( -50), INT8_C(-103),
                           INT8_C(  72), INT8_C( -87), INT8_C(-104), INT8_C( -58),
                           INT8_C(  63), INT8_C(-120), INT8_C(  36), INT8_C( -61),
                           INT8_C( 106), INT8_C(  97), INT8_C(-128), INT8_C(  26),
                           INT8_C(-121), INT8_C( -27), INT8_C( 107), INT8_C(-112),
                           INT8_C(  57), INT8_C(  39), INT8_C(  98), INT8_C( 126)),
      simde_mm256_set_epi8(INT8_C(-110), INT8_C(  50), INT8_C( 102), INT8_C( -85),
                           INT8_C( -62), INT8_C(  74), INT8_C( 102), INT8_C(  36),
                           INT8_C( -55), INT8_C(-104), INT8_C(  11), INT8_C( -70),
                           INT8_C( -20), INT8_C(-104), INT8_C( -37), INT8_C( 122),
                           INT8_C( -88), INT8_C(  70), INT8_C(  43), INT8_C( -34),
                           INT8_C(  14), INT8_C(  55), INT8_C( -41), INT8_C(  33),
                           INT8_C(  53), INT8_C(-102), INT8_C(  56), INT8_C(  26),
                           INT8_C( -79), INT8_C( -30), INT8_C(  73), INT8_C( -53)),
      simde_mm256_set_epi8(INT8_C(   0), INT8_C(   0), INT8_C(   0), INT8_C(   0),
                           INT8_C(   0), INT8_C(   0), INT8_C(   0), INT8_C(   0),
                           INT8_C(   0), INT8_C(   0), INT8_C(  13), INT8_C( -32),
                           INT8_C( -51), INT8_C(  49), INT8_C(  15), INT8_C(  15),
                           INT8_C(   0), INT8_C(   0), INT8_C(   0), INT8_C(   0),
                           INT8_C(   0), INT8_C(   0), INT8_C(   0), INT8_C(   0),
                           INT8_C(   0), INT8_C(   0), INT8_C(  63), INT8_C(-120),
                           INT8_C(  36), INT8_C( -61), INT8_C( 106), INT8_C(  97)) },
    { simde_mm256_set_epi8(INT8_C(-103), INT8_C(  23), INT8_C( -90), INT8_C(  43),
                           INT8_C(  -8), INT8_C(  54), INT8_C( -93), INT8_C(  64),
                           INT8_C(-116), INT8_C( -76), INT8_C( -53), INT8_C(  35),
                           INT8_C(  51), INT8_C( -86), INT8_C(   8), INT8_C(  43),
                           INT8_C( -60), INT8_C(-113), INT8_C(  44), INT8_C(-102),
                           INT8_C(  77), INT8_C(  95), INT8_C(  57), INT8_C( 124),
                           INT8_C( -91), INT8_C( -87), INT8_C( -54), INT8_C( -83),
                           INT8_C( 108), INT8_C(  76), INT8_C(  90), INT8_C( -49)),
      simde_mm256_set_epi8(INT8_C( -43), INT8_C(  -5), INT8_C(  94), INT8_C(  76),
                           INT8_C(  -9), INT8_C( 110), INT8_C( -82), INT8_C( 112),
                           INT8_C( -25), INT8_C(  11), INT8_C( -46), INT8_C( -57),
                           INT8_C( -13), INT8_C(-127), INT8_C(  10), INT8_C(-113),
                           INT8_C(  55), INT8_C(  85), INT8_C(  75), INT8_C(  61),
                           INT8_C(  49), INT8_C( -14), INT8_C(  44), INT8_C(-128),
                           INT8_C(-102), INT8_C( -17), INT8_C(  64), INT8_C( -73),
                           INT8_C(  14), INT8_C(  19), INT8_C(  -2), INT8_C(   7)),
      simde_mm256_set_epi8(INT8_C(   0), INT8_C(   0), INT8_C(   0), INT8_C(   0),
                           INT8_C(   0), INT8_C(   0), INT8_C(   0), INT8_C(   0),
                           INT8_C(   0), INT8_C(   0), INT8_C(-103), INT8_C(  23),
                           INT8_C( -90), INT8_C(  43), INT8_C(  -8), INT8_C(  54),
                           INT8_C(   0), INT8_C(   0), INT8_C(   0), INT8_C(   0),
                           INT8_C(   0), INT8_C(   0), INT8_C(   0), INT8_C(   0),
                           INT8_C(   0), INT8_C(   0), INT8_C( -60), INT8_C(-113),
                           INT8_C(  44), INT8_C(-102), INT8_C(  77), INT8_C(  95)) },
    { simde_mm256_set_epi8(INT8_C( -32), INT8_C( -82), INT8_C(  79), INT8_C(  79),
                           INT8_C( 127), INT8_C(  16), INT8_C(-118), INT8_C( 113),
                           INT8_C( -52), INT8_C( -25), INT8_C(-124), INT8_C( -77),
                           INT8_C( 114), INT8_C(-118), INT8_C( -84), INT8_C(  73),
                           INT8_C( -12), INT8_C( -67), INT8_C(-127), INT8_C( -69),
                           INT8_C(  30), INT8_C(  14), INT8_C( -47), INT8_C(-119),
                           INT8_C( -36), INT8_C( -97), INT8_C( -89), INT8_C(  24),
                           INT8_C( -41), INT8_C( 117), INT8_C(-102), INT8_C(  54)),
      simde_mm256_set_epi8(INT8_C( -66), INT8_C( -50), INT8_C(  39), INT8_C(  30),
                           INT8_C(  53), INT8_C( 108), INT8_C( -71), INT8_C( -62),
                           INT8_C(  58), INT8_C( -69), INT8_C( -39), INT8_C( -28),
                           INT8_C(  58), INT8_C(  54), INT8_C(-117), INT8_C( -49),
                           INT8_C( 126), INT8_C( -71), INT8_C( -39), INT8_C(-120),
                           INT8_C(  88), INT8_C(  41), INT8_C( 127), INT8_C( 111),
                           INT8_C( -32), INT8_C( -18), INT8_C(  12), INT8_C(  97),
                           INT8_C(  83), INT8_C( -96), INT8_C(  13), INT8_C(-101)),
      simde_mm256_set_epi8(INT8_C(   0), INT8_C(   0), INT8_C(   0), INT8_C(   0),
                           INT8_C(   0), INT8_C(   0), INT8_C(   0), INT8_C(   0),
                           INT8_C(   0), INT8_C(   0), INT8_C( -32), INT8_C( -82),
                           INT8_C(  79), INT8_C(  79), INT8_C( 127), INT8_C(  16),
                           INT8_C(   0), INT8_C(   0), INT8_C(   0), INT8_C(   0),
                           INT8_C(   0), INT8_C(   0), INT8_C(   0), INT8_C(   0),
                           INT8_C(   0), INT8_C(   0), INT8_C( -12), INT8_C( -67),
                           INT8_C(-127), INT8_C( -69), INT8_C(  30), INT8_C(  14)) },
    { simde_mm256_set_epi8(INT8_C(-105), INT8_C(   9), INT8_C( -52), INT8_C(  54),
                           INT8_C( -11), INT8_C( -39), INT8_C( -64), INT8_C( -79),
                           INT8_C(  88), INT8_C(  52), INT8_C( -95), INT8_C( -70),
                           INT8_C(  46), INT8_C( 121), INT8_C( -22), INT8_C( 113),
                           INT8_C(  26), INT8_C( 104), INT8_C( -52), INT8_C( 109),
                           INT8_C(   5), INT8_C(  87), INT8_C(  90), INT8_C(  -7),
                           INT8_C( -35), INT8_C(-112), INT8_C(  20), INT8_C(-128),
                           INT8_C( -21), INT8_C( -67), INT8_C(  37), INT8_C( -35)),
      simde_mm256_set_epi8(INT8_C(  66), INT8_C( -23), INT8_C(  45), INT8_C( -38),
                           INT8_C( -94), INT8_C( 119), INT8_C( -23), INT8_C(  70),
                           INT8_C( -75), INT8_C(  25), INT8_C(  79), INT8_C(-101),
                           INT8_C(-122), INT8_C(-107), INT8_C( -10), INT8_C(-109),
                           INT8_C( -96), INT8_C(  45), INT8_C(  31), INT8_C( -60),
                           INT8_C( 100), INT8_C( 115), INT8_C(  79), INT8_C(  38),
                           INT8_C( -35), INT8_C(  57), INT8_C(  13), INT8_C(  93),
                           INT8_C(  54), INT8_C( -61), INT8_C( 101), INT8_C(-113)),
      simde_mm256_set_epi8(INT8_C(   0), INT8_C(   0), INT8_C(   0), INT8_C(   0),
                           INT8_C(   0), INT8_C(   0), INT8_C(   0), INT8_C(   0),
                           INT8_C(   0), INT8_C(   0), INT8_C(-105), INT8_C(   9),
                           INT8_C( -52), INT8_C(  54), INT8_C( -11), INT8_C( -39),
                           INT8_C(   0), INT8_C(   0), INT8_C(   0), INT8_C(   0),
                           INT8_C(   0), INT8_C(   0), INT8_C(   0), INT8_C(   0),
                           INT8_C(   0), INT8_C(   0), INT8_C(  26), INT8_C( 104),
                           INT8_C( -52), INT8_C( 109), INT8_C(   5), INT8_C(  87)) },
  };

  for (size_t i = 0 ; i < (sizeof(test_vec) / sizeof(test_vec[0])); i++) {
    simde__m256i r = simde_mm256_alignr_epi8(test_vec[i].a, test_vec[i].b, 26);
    simde_assert_m256i_i8(r, ==, test_vec[i].r);
  }

  return MUNIT_OK;
}

static MunitResult
test_simde_mm256_and_si256(const MunitParameter params[], void* data) {
  (void) params;
  (void) data;

  const struct {
    simde__m256i a;
    simde__m256i b;
    simde__m256i r;
  } test_vec[8] = {
    { simde_mm256_set_epi64x(INT64_C( 8722470578646828517), INT64_C(  891261850847437783),
                             INT64_C( 8698554819020653857), INT64_C(-7282900013878242954)),
      simde_mm256_set_epi64x(INT64_C(-8128142018056442141), INT64_C( 5559182722028422309),
                             INT64_C( 2093267872519066825), INT64_C(-7117023562774970023)),
      simde_mm256_set_epi64x(INT64_C(  648519197013312737), INT64_C(  866420841735143557),
                             INT64_C( 1730587322060899329), INT64_C(-7482378910948097712)) },
    { simde_mm256_set_epi64x(INT64_C(-2297219683620407228), INT64_C(-2314825045857877411),
                             INT64_C(-2223407797787304327), INT64_C( 5408595704702705619)),
      simde_mm256_set_epi64x(INT64_C( 1902387556947256757), INT64_C(-4636290958455233996),
                             INT64_C( -193279292138890017), INT64_C( 2387678637527501964)),
      simde_mm256_set_epi64x(INT64_C(    1867272746704900), INT64_C(-6944527661819330028),
                             INT64_C(-2233693047608222631), INT64_C(   72674428659436672)) },
    { simde_mm256_set_epi64x(INT64_C(-8083909718117301567), INT64_C(   11995607010100125),
                             INT64_C(-6068617776224060223), INT64_C(-6387203967446836987)),
      simde_mm256_set_epi64x(INT64_C(-8320376883848651160), INT64_C(-4950145821323384534),
                             INT64_C(-7969688999974624617), INT64_C(  659904372446782737)),
      simde_mm256_set_epi64x(INT64_C(-8322647438183611840), INT64_C(    2406350531494152),
                             INT64_C(-9131628786599059327), INT64_C(   74330855942160641)) },
    { simde_mm256_set_epi64x(INT64_C(-7862557356832127783), INT64_C(-5197238245936512816),
                             INT64_C(-1440736387308233171), INT64_C( -422437923560182700)),
      simde_mm256_set_epi64x(INT64_C( 4501573497311276896), INT64_C( 1568099047173454230),
                             INT64_C( 6784671475384752865), INT64_C(-5901872067663085826)),
      simde_mm256_set_epi64x(INT64_C( 1324204786773460032), INT64_C( 1568098471546732688),
                             INT64_C( 5476791399028365857), INT64_C(-6196932668584612780)) },
    { simde_mm256_set_epi64x(INT64_C(  -83457062575009429), INT64_C(-7222721162513873213),
                             INT64_C( 8275972355230696496), INT64_C( 5685146925209815999)),
      simde_mm256_set_epi64x(INT64_C( 7621095561231011691), INT64_C(-1384347240916299959),
                             INT64_C( 8784701942784527649), INT64_C(-6329984144489188000)),
      simde_mm256_set_epi64x(INT64_C( 7549018173429252459), INT64_C(-8592431562369268159),
                             INT64_C( 8126746635764630560), INT64_C(  586910516468318496)) },
    { simde_mm256_set_epi64x(INT64_C( 5973184558080946927), INT64_C(-1786695518880322601),
                             INT64_C(  564422817571527071), INT64_C( 4038585732338755869)),
      simde_mm256_set_epi64x(INT64_C(-8901168232869945121), INT64_C( 8118630853720063073),
                             INT64_C( -228868271804772649), INT64_C(-6456700929251086932)),
      simde_mm256_set_epi64x(INT64_C(   27024505729917135), INT64_C( 6926573216261613633),
                             INT64_C(  346814025888696471), INT64_C( 2306177340255840524)) },
    { simde_mm256_set_epi64x(INT64_C( 4967668340414178010), INT64_C(-2410168209476403592),
                             INT64_C(-3019436090811439415), INT64_C(-6965119139859890192)),
      simde_mm256_set_epi64x(INT64_C(-5120337331222163918), INT64_C(-1589564432494918546),
                             INT64_C( 5292723257474752308), INT64_C( 2511807878775255697)),
      simde_mm256_set_epi64x(INT64_C(   67729921108361746), INT64_C(-3999169530918599576),
                             INT64_C( 4616337787987166720), INT64_C(  167381957966049936)) },
    { simde_mm256_set_epi64x(INT64_C(-6179811667909625694), INT64_C(-2471055444546593648),
                             INT64_C( 7540412455883833292), INT64_C( 6654843089135720963)),
      simde_mm256_set_epi64x(INT64_C( -939588147635733509), INT64_C(-1340596046637757449),
                             INT64_C(-1662948605324253370), INT64_C(  817158485966988858)),
      simde_mm256_set_epi64x(INT64_C(-6758530821969135454), INT64_C(-3664509346923870064),
                             INT64_C( 7540157231680104260), INT64_C(  599541701488411138)) }
  };

  for (size_t i = 0 ; i < (sizeof(test_vec) / sizeof(test_vec[0])); i++) {
    simde__m256i r = simde_mm256_and_si256(test_vec[i].a, test_vec[i].b);
    simde_assert_m256i_i64(r, ==, test_vec[i].r);
  }

  return MUNIT_OK;
}

static MunitResult
test_simde_mm256_andnot_si256(const MunitParameter params[], void* data) {
  (void) params;
  (void) data;

  const struct {
    simde__m256i a;
    simde__m256i b;
    simde__m256i r;
  } test_vec[8] = {
   { simde_mm256_set_epi32(INT32_C( 1296069903), INT32_C( -401713319), INT32_C( -398512257), INT32_C( 1831595067),
                            INT32_C(  -79935516), INT32_C(-1180021826), INT32_C( 1322035843), INT32_C( 1532358492)),
      simde_mm256_set_epi32(INT32_C( 1994603249), INT32_C(-1155877896), INT32_C( 1480474617), INT32_C( 1055447888),
                            INT32_C( 1247599905), INT32_C( -290225910), INT32_C(  -75325456), INT32_C( 1443351725)),
      simde_mm256_set_epi32(INT32_C(  849545968), INT32_C(  319856800), INT32_C(  268439680), INT32_C(  314577728),
                            INT32_C(    4233217), INT32_C( 1175552000), INT32_C(-1325263504), INT32_C(   67240097)) },
    { simde_mm256_set_epi32(INT32_C(  751085853), INT32_C(  464664830), INT32_C( 1171943738), INT32_C(  238039385),
                            INT32_C(  447621112), INT32_C( -944668210), INT32_C(  -26835475), INT32_C( -497913063)),
      simde_mm256_set_epi32(INT32_C( -346681351), INT32_C( 1057375625), INT32_C(-1640028951), INT32_C( 1365052187),
                            INT32_C( 1146265967), INT32_C( -337636497), INT32_C(-2119055512), INT32_C(-1077772260)),
      simde_mm256_set_epi32(INT32_C(-1022228768), INT32_C(  604259585), INT32_C(-1708849983), INT32_C( 1364003330),
                            INT32_C( 1146126343), INT32_C(  675287585), INT32_C(   26296832), INT32_C(  494960644)) },
    { simde_mm256_set_epi32(INT32_C( 1652916374), INT32_C(  430611066), INT32_C(-1135996673), INT32_C( 1059116837),
                            INT32_C(  642663426), INT32_C(-2076745619), INT32_C(-1526373034), INT32_C(-1938949753)),
      simde_mm256_set_epi32(INT32_C(   21997480), INT32_C( 2006437191), INT32_C(-1106118986), INT32_C( -552923366),
                            INT32_C( 1259738142), INT32_C(-1272739174), INT32_C(  256185924), INT32_C(  828965431)),
      simde_mm256_set_epi32(INT32_C(   21636904), INT32_C( 1712669957), INT32_C(   34727424), INT32_C(-1073018854),
                            INT32_C( 1225789468), INT32_C(  805341842), INT32_C(  171971072), INT32_C(  822084144)) },
    { simde_mm256_set_epi32(INT32_C( 1850172884), INT32_C(  347371552), INT32_C(-2124471172), INT32_C(-1122146912),
                            INT32_C(-2084330368), INT32_C(-1474045155), INT32_C(-1097896595), INT32_C( -157279178)),
      simde_mm256_set_epi32(INT32_C( 1150160686), INT32_C( 1294066543), INT32_C(-1264650397), INT32_C( -958193094),
                            INT32_C( 1906124487), INT32_C(-1106662757), INT32_C(-1281709058), INT32_C(-1981986383)),
      simde_mm256_set_epi32(INT32_C(    8915498), INT32_C( 1224835919), INT32_C(  880857859), INT32_C( 1122107930),
                            INT32_C( 1880883783), INT32_C(  369631362), INT32_C(   17859218), INT32_C(  157106561)) },
    { simde_mm256_set_epi32(INT32_C( 1083224354), INT32_C(-2047292862), INT32_C(-1063111811), INT32_C(  679392193),
                            INT32_C(-1649939198), INT32_C(  165669772), INT32_C(-1686920475), INT32_C( -669365464)),
      simde_mm256_set_epi32(INT32_C(    1910614), INT32_C( 1742547828), INT32_C( 1824050734), INT32_C( 1245292821),
                            INT32_C( 1373149632), INT32_C(-1705573089), INT32_C(-2120011139), INT32_C( 1659478998)),
      simde_mm256_set_epi32(INT32_C(     853588), INT32_C( 1644503348), INT32_C(  739822594), INT32_C( 1107363860),
                            INT32_C( 1079513280), INT32_C(-1845492717), INT32_C(    8392728), INT32_C(  585212118)) },
    { simde_mm256_set_epi32(INT32_C( -215087200), INT32_C(  439485206), INT32_C(   52069439), INT32_C( 1985678052),
                            INT32_C(  236126003), INT32_C( 1543880509), INT32_C(-1076073317), INT32_C(  911942733)),
      simde_mm256_set_epi32(INT32_C(  289944943), INT32_C( 1791469709), INT32_C(-1356404241), INT32_C(-2084942503),
                            INT32_C(-1405988531), INT32_C(   52512230), INT32_C( -191001241), INT32_C(   11336758)),
      simde_mm256_set_epi32(INT32_C(    4206671), INT32_C( 1623566473), INT32_C(-1406899776), INT32_C(-2120202983),
                            INT32_C(-1608515508), INT32_C(   52445378), INT32_C( 1073840484), INT32_C(   10803250)) },
    { simde_mm256_set_epi32(INT32_C( -255265247), INT32_C(  884745637), INT32_C(-1256896434), INT32_C( 1712403469),
                            INT32_C(-1168205511), INT32_C( 1417172277), INT32_C(    6510726), INT32_C( 1896753771)),
      simde_mm256_set_epi32(INT32_C( 1154369104), INT32_C( 1355111439), INT32_C(  107073276), INT32_C( 1081379485),
                            INT32_C( -791672049), INT32_C(-1430371667), INT32_C( 1251404018), INT32_C(  686255615)),
      simde_mm256_set_epi32(INT32_C(   67502160), INT32_C( 1078024202), INT32_C(   39880368), INT32_C(    6589072),
                            INT32_C( 1082130950), INT32_C(-1434058104), INT32_C( 1251254384), INT32_C(  148981140)) },
    { simde_mm256_set_epi32(INT32_C( 1670586553), INT32_C( 1338043318), INT32_C(-2053008274), INT32_C( 1109326069),
                            INT32_C(  858036123), INT32_C(  201080868), INT32_C( -768148447), INT32_C( 1651890892)),
      simde_mm256_set_epi32(INT32_C( 1950737481), INT32_C(-1368157265), INT32_C(  504476696), INT32_C(-1751057511),
                            INT32_C(-1576762410), INT32_C( 1167387907), INT32_C(  398094763), INT32_C( 1151527447)),
      simde_mm256_set_epi32(INT32_C(  340051008), INT32_C(-1607266295), INT32_C(  437264400), INT32_C(-1784675576),
                            INT32_C(-2147483580), INT32_C( 1140894979), INT32_C(   92799370), INT32_C(   75636755)) },
  };

  for (size_t i = 0 ; i < (sizeof(test_vec) / sizeof(test_vec[0])); i++) {
    simde__m256i r = simde_mm256_andnot_si256(test_vec[i].a, test_vec[i].b);
    simde_assert_m256i_i32(r, ==, test_vec[i].r);
  }

  return MUNIT_OK;
}

static MunitResult
test_simde_mm256_adds_epi8(const MunitParameter params[], void* data) {
  (void) params;
  (void) data;

  const struct {
    simde__m256i a;
    simde__m256i b;
    simde__m256i r;
  } test_vec[8] = {
    { simde_mm256_set_epi8(INT8_C(-119), INT8_C( -56), INT8_C(  53), INT8_C(-117),
                           INT8_C(  25), INT8_C(  -8), INT8_C( -23), INT8_C( -22),
                           INT8_C( 105), INT8_C(  21), INT8_C( -22), INT8_C(-123),
                           INT8_C( -78), INT8_C(   1), INT8_C( 124), INT8_C(  72),
                           INT8_C( -56), INT8_C( 100), INT8_C( -58), INT8_C(  52),
                           INT8_C( 106), INT8_C(-112), INT8_C( -69), INT8_C(-107),
                           INT8_C(  71), INT8_C( -50), INT8_C(  48), INT8_C( -51),
                           INT8_C( -22), INT8_C( 119), INT8_C(  38), INT8_C(-116)),
      simde_mm256_set_epi8(INT8_C( -61), INT8_C(  39), INT8_C( 108), INT8_C( 116),
                           INT8_C(   8), INT8_C(  57), INT8_C( -68), INT8_C(-111),
                           INT8_C(  66), INT8_C(-114), INT8_C(  86), INT8_C(  70),
                           INT8_C(  95), INT8_C(  18), INT8_C(  95), INT8_C(  15),
                           INT8_C( -45), INT8_C(  91), INT8_C(  47), INT8_C( 120),
                           INT8_C(-127), INT8_C(  -1), INT8_C(  68), INT8_C(-116),
                           INT8_C(  47), INT8_C(  11), INT8_C( -19), INT8_C( -17),
                           INT8_C(-114), INT8_C(  40), INT8_C( -43), INT8_C( -57)),
      simde_mm256_set_epi8(INT8_C(-128), INT8_C( -17), INT8_C( 127), INT8_C(  -1),
                           INT8_C(  33), INT8_C(  49), INT8_C( -91), INT8_C(-128),
                           INT8_C( 127), INT8_C( -93), INT8_C(  64), INT8_C( -53),
                           INT8_C(  17), INT8_C(  19), INT8_C( 127), INT8_C(  87),
                           INT8_C(-101), INT8_C( 127), INT8_C( -11), INT8_C( 127),
                           INT8_C( -21), INT8_C(-113), INT8_C(  -1), INT8_C(-128),
                           INT8_C( 118), INT8_C( -39), INT8_C(  29), INT8_C( -68),
                           INT8_C(-128), INT8_C( 127), INT8_C(  -5), INT8_C(-128)) },
    { simde_mm256_set_epi8(INT8_C(  39), INT8_C(  31), INT8_C( -61), INT8_C( -35),
                           INT8_C(  33), INT8_C(  40), INT8_C( 126), INT8_C( 109),
                           INT8_C(   9), INT8_C( 100), INT8_C(-107), INT8_C(  27),
                           INT8_C( -15), INT8_C(  43), INT8_C(-116), INT8_C(-111),
                           INT8_C( -44), INT8_C(-120), INT8_C(  17), INT8_C( -18),
                           INT8_C( -10), INT8_C( -86), INT8_C(   7), INT8_C(  61),
                           INT8_C( -46), INT8_C( -53), INT8_C(  -3), INT8_C(  98),
                           INT8_C( -75), INT8_C( -98), INT8_C(  77), INT8_C( 102)),
      simde_mm256_set_epi8(INT8_C(-107), INT8_C(-113), INT8_C(   9), INT8_C(  35),
                           INT8_C(  62), INT8_C( -77), INT8_C(   0), INT8_C(   9),
                           INT8_C(  -7), INT8_C(  23), INT8_C( -88), INT8_C( -35),
                           INT8_C(  78), INT8_C(   7), INT8_C(  79), INT8_C( -98),
                           INT8_C( -54), INT8_C(  87), INT8_C( 123), INT8_C(  91),
                           INT8_C( 116), INT8_C(  67), INT8_C( 110), INT8_C(  43),
                           INT8_C( -68), INT8_C( -85), INT8_C( -23), INT8_C( -82),
                           INT8_C(  66), INT8_C(-119), INT8_C( -51), INT8_C(  79)),
      simde_mm256_set_epi8(INT8_C( -68), INT8_C( -82), INT8_C( -52), INT8_C(   0),
                           INT8_C(  95), INT8_C( -37), INT8_C( 126), INT8_C( 118),
                           INT8_C(   2), INT8_C( 123), INT8_C(-128), INT8_C(  -8),
                           INT8_C(  63), INT8_C(  50), INT8_C( -37), INT8_C(-128),
                           INT8_C( -98), INT8_C( -33), INT8_C( 127), INT8_C(  73),
                           INT8_C( 106), INT8_C( -19), INT8_C( 117), INT8_C( 104),
                           INT8_C(-114), INT8_C(-128), INT8_C( -26), INT8_C(  16),
                           INT8_C(  -9), INT8_C(-128), INT8_C(  26), INT8_C( 127)) },
    { simde_mm256_set_epi8(INT8_C( -96), INT8_C(  -2), INT8_C(-104), INT8_C(  30),
                           INT8_C( -98), INT8_C(-110), INT8_C( -27), INT8_C(   8),
                           INT8_C(  36), INT8_C( -65), INT8_C(  59), INT8_C(  66),
                           INT8_C( -66), INT8_C( -58), INT8_C( 111), INT8_C(  36),
                           INT8_C(  35), INT8_C(  -4), INT8_C( -85), INT8_C(  66),
                           INT8_C( 120), INT8_C(  62), INT8_C(  85), INT8_C(  -9),
                           INT8_C(  -9), INT8_C( -49), INT8_C(  90), INT8_C( -80),
                           INT8_C( -89), INT8_C( -62), INT8_C(-127), INT8_C(-100)),
      simde_mm256_set_epi8(INT8_C( -67), INT8_C(  11), INT8_C( -39), INT8_C(  56),
                           INT8_C( -35), INT8_C( 114), INT8_C(  34), INT8_C( -29),
                           INT8_C(  -3), INT8_C( 101), INT8_C( 115), INT8_C(  44),
                           INT8_C(  36), INT8_C( -77), INT8_C(  98), INT8_C( 105),
                           INT8_C(  91), INT8_C(  26), INT8_C(   9), INT8_C(   8),
                           INT8_C(  79), INT8_C(  -2), INT8_C( -60), INT8_C(  45),
                           INT8_C(-118), INT8_C( -81), INT8_C(  63), INT8_C( -54),
                           INT8_C( -51), INT8_C(  41), INT8_C(  33), INT8_C( -19)),
      simde_mm256_set_epi8(INT8_C(-128), INT8_C(   9), INT8_C(-128), INT8_C(  86),
                           INT8_C(-128), INT8_C(   4), INT8_C(   7), INT8_C( -21),
                           INT8_C(  33), INT8_C(  36), INT8_C( 127), INT8_C( 110),
                           INT8_C( -30), INT8_C(-128), INT8_C( 127), INT8_C( 127),
                           INT8_C( 126), INT8_C(  22), INT8_C( -76), INT8_C(  74),
                           INT8_C( 127), INT8_C(  60), INT8_C(  25), INT8_C(  36),
                           INT8_C(-127), INT8_C(-128), INT8_C( 127), INT8_C(-128),
                           INT8_C(-128), INT8_C( -21), INT8_C( -94), INT8_C(-119)) },
    { simde_mm256_set_epi8(INT8_C( -17), INT8_C( -49), INT8_C(  22), INT8_C( -45),
                           INT8_C(  54), INT8_C(  22), INT8_C( -24), INT8_C( 117),
                           INT8_C( -78), INT8_C( 103), INT8_C(-105), INT8_C(  94),
                           INT8_C(-107), INT8_C(   6), INT8_C(-126), INT8_C(  89),
                           INT8_C(  17), INT8_C(   8), INT8_C(  15), INT8_C( -34),
                           INT8_C(  29), INT8_C(  90), INT8_C(  96), INT8_C( -78),
                           INT8_C( -87), INT8_C( -25), INT8_C(  62), INT8_C(  48),
                           INT8_C(-125), INT8_C( -71), INT8_C( -72), INT8_C(  85)),
      simde_mm256_set_epi8(INT8_C( -54), INT8_C(  53), INT8_C( -73), INT8_C( -38),
                           INT8_C(-124), INT8_C(  23), INT8_C(  96), INT8_C( -55),
                           INT8_C(  34), INT8_C( 108), INT8_C( -62), INT8_C(-104),
                           INT8_C(  81), INT8_C( -26), INT8_C(  -9), INT8_C( -47),
                           INT8_C( -73), INT8_C(  27), INT8_C( -45), INT8_C(-119),
                           INT8_C(-120), INT8_C(-121), INT8_C(  67), INT8_C( -46),
                           INT8_C(  17), INT8_C( 101), INT8_C(  16), INT8_C(-101),
                           INT8_C( -58), INT8_C(  77), INT8_C( -17), INT8_C( -35)),
      simde_mm256_set_epi8(INT8_C( -71), INT8_C(   4), INT8_C( -51), INT8_C( -83),
                           INT8_C( -70), INT8_C(  45), INT8_C(  72), INT8_C(  62),
                           INT8_C( -44), INT8_C( 127), INT8_C(-128), INT8_C( -10),
                           INT8_C( -26), INT8_C( -20), INT8_C(-128), INT8_C(  42),
                           INT8_C( -56), INT8_C(  35), INT8_C( -30), INT8_C(-128),
                           INT8_C( -91), INT8_C( -31), INT8_C( 127), INT8_C(-124),
                           INT8_C( -70), INT8_C(  76), INT8_C(  78), INT8_C( -53),
                           INT8_C(-128), INT8_C(   6), INT8_C( -89), INT8_C(  50)) },
    { simde_mm256_set_epi8(INT8_C(  99), INT8_C(  94), INT8_C( -71), INT8_C(  34),
                           INT8_C(-112), INT8_C(  96), INT8_C( -20), INT8_C( -14),
                           INT8_C(  85), INT8_C( 101), INT8_C(-125), INT8_C( -64),
                           INT8_C(  54), INT8_C( -63), INT8_C( -68), INT8_C( -91),
                           INT8_C(  62), INT8_C( -51), INT8_C(  27), INT8_C(  22),
                           INT8_C( -58), INT8_C(  12), INT8_C(   9), INT8_C( -36),
                           INT8_C(  40), INT8_C( -72), INT8_C( -90), INT8_C(  -3),
                           INT8_C( -94), INT8_C( -54), INT8_C(  87), INT8_C( -43)),
      simde_mm256_set_epi8(INT8_C(  99), INT8_C( -12), INT8_C(  40), INT8_C( -99),
                           INT8_C(  48), INT8_C(-109), INT8_C(  57), INT8_C( 112),
                           INT8_C( -67), INT8_C( -21), INT8_C(  14), INT8_C(  22),
                           INT8_C( -61), INT8_C( -64), INT8_C(  99), INT8_C( -14),
                           INT8_C( 121), INT8_C( 116), INT8_C( 125), INT8_C( -80),
                           INT8_C( -90), INT8_C( -41), INT8_C(  82), INT8_C( 106),
                           INT8_C( -62), INT8_C( -13), INT8_C( -52), INT8_C( -14),
                           INT8_C( -76), INT8_C(-109), INT8_C( 112), INT8_C( -92)),
      simde_mm256_set_epi8(INT8_C( 127), INT8_C(  82), INT8_C( -31), INT8_C( -65),
                           INT8_C( -64), INT8_C( -13), INT8_C(  37), INT8_C(  98),
                           INT8_C(  18), INT8_C(  80), INT8_C(-111), INT8_C( -42),
                           INT8_C(  -7), INT8_C(-127), INT8_C(  31), INT8_C(-105),
                           INT8_C( 127), INT8_C(  65), INT8_C( 127), INT8_C( -58),
                           INT8_C(-128), INT8_C( -29), INT8_C(  91), INT8_C(  70),
                           INT8_C( -22), INT8_C( -85), INT8_C(-128), INT8_C( -17),
                           INT8_C(-128), INT8_C(-128), INT8_C( 127), INT8_C(-128)) },
    { simde_mm256_set_epi8(INT8_C( -49), INT8_C( 105), INT8_C(-105), INT8_C(  27),
                           INT8_C( -85), INT8_C(  38), INT8_C(-122), INT8_C(  31),
                           INT8_C( -23), INT8_C(  94), INT8_C(  33), INT8_C( 112),
                           INT8_C( 117), INT8_C(  95), INT8_C( 107), INT8_C( -60),
                           INT8_C(  41), INT8_C( -75), INT8_C( 112), INT8_C(-110),
                           INT8_C( 101), INT8_C( -13), INT8_C( 127), INT8_C( -84),
                           INT8_C( -84), INT8_C( -70), INT8_C( -49), INT8_C(  84),
                           INT8_C(  -1), INT8_C( -17), INT8_C(  -2), INT8_C(  84)),
      simde_mm256_set_epi8(INT8_C(-108), INT8_C(  63), INT8_C( 104), INT8_C(  -9),
                           INT8_C(  74), INT8_C( 114), INT8_C( -61), INT8_C(  39),
                           INT8_C(  15), INT8_C(   6), INT8_C(  41), INT8_C( 125),
                           INT8_C(  96), INT8_C( -39), INT8_C( -42), INT8_C(  75),
                           INT8_C( -60), INT8_C(  18), INT8_C(-100), INT8_C( -10),
                           INT8_C( -33), INT8_C( -88), INT8_C( -36), INT8_C(  79),
                           INT8_C(  49), INT8_C(  63), INT8_C( -18), INT8_C( -83),
                           INT8_C(  44), INT8_C(  75), INT8_C( -17), INT8_C(  -9)),
      simde_mm256_set_epi8(INT8_C(-128), INT8_C( 127), INT8_C(  -1), INT8_C(  18),
                           INT8_C( -11), INT8_C( 127), INT8_C(-128), INT8_C(  70),
                           INT8_C(  -8), INT8_C( 100), INT8_C(  74), INT8_C( 127),
                           INT8_C( 127), INT8_C(  56), INT8_C(  65), INT8_C(  15),
                           INT8_C( -19), INT8_C( -57), INT8_C(  12), INT8_C(-120),
                           INT8_C(  68), INT8_C(-101), INT8_C(  91), INT8_C(  -5),
                           INT8_C( -35), INT8_C(  -7), INT8_C( -67), INT8_C(   1),
                           INT8_C(  43), INT8_C(  58), INT8_C( -19), INT8_C(  75)) },
    { simde_mm256_set_epi8(INT8_C( -41), INT8_C( -94), INT8_C(  69), INT8_C( 109),
                           INT8_C(-102), INT8_C(  64), INT8_C( 116), INT8_C(  22),
                           INT8_C( -63), INT8_C(  76), INT8_C( -59), INT8_C( -94),
                           INT8_C(  69), INT8_C(   1), INT8_C( -30), INT8_C( 101),
                           INT8_C( 121), INT8_C(  10), INT8_C( -82), INT8_C( -33),
                           INT8_C( -83), INT8_C( -50), INT8_C(-111), INT8_C( -72),
                           INT8_C(  42), INT8_C(-125), INT8_C(-128), INT8_C(  -8),
                           INT8_C(  27), INT8_C( -93), INT8_C(-126), INT8_C( -77)),
      simde_mm256_set_epi8(INT8_C(  -9), INT8_C( -48), INT8_C(  73), INT8_C(  31),
                           INT8_C( 127), INT8_C(  88), INT8_C(  20), INT8_C( -82),
                           INT8_C( -19), INT8_C(   3), INT8_C(  83), INT8_C( 114),
                           INT8_C(   1), INT8_C(  31), INT8_C(  44), INT8_C(   5),
                           INT8_C( -63), INT8_C( -96), INT8_C(   2), INT8_C(-126),
                           INT8_C(  96), INT8_C( -97), INT8_C( -87), INT8_C( -40),
                           INT8_C(-112), INT8_C(  92), INT8_C( -98), INT8_C( -50),
                           INT8_C(  63), INT8_C( -57), INT8_C(  24), INT8_C( -21)),
      simde_mm256_set_epi8(INT8_C( -50), INT8_C(-128), INT8_C( 127), INT8_C( 127),
                           INT8_C(  25), INT8_C( 127), INT8_C( 127), INT8_C( -60),
                           INT8_C( -82), INT8_C(  79), INT8_C(  24), INT8_C(  20),
                           INT8_C(  70), INT8_C(  32), INT8_C(  14), INT8_C( 106),
                           INT8_C(  58), INT8_C( -86), INT8_C( -80), INT8_C(-128),
                           INT8_C(  13), INT8_C(-128), INT8_C(-128), INT8_C(-112),
                           INT8_C( -70), INT8_C( -33), INT8_C(-128), INT8_C( -58),
                           INT8_C(  90), INT8_C(-128), INT8_C(-102), INT8_C( -98)) },
    { simde_mm256_set_epi8(INT8_C(  59), INT8_C( -47), INT8_C(  -6), INT8_C( 114),
                           INT8_C( 104), INT8_C(  53), INT8_C(-112), INT8_C(  19),
                           INT8_C( 115), INT8_C(  22), INT8_C(  66), INT8_C(  27),
                           INT8_C( -25), INT8_C( -41), INT8_C(-111), INT8_C( 115),
                           INT8_C( -21), INT8_C( -32), INT8_C(  -5), INT8_C(  11),
                           INT8_C(  -6), INT8_C( 110), INT8_C( -89), INT8_C( -64),
                           INT8_C(-104), INT8_C(  74), INT8_C( -29), INT8_C(  87),
                           INT8_C(  -8), INT8_C(  96), INT8_C(   5), INT8_C( 122)),
      simde_mm256_set_epi8(INT8_C(  43), INT8_C(  18), INT8_C(  50), INT8_C(-115),
                           INT8_C(  38), INT8_C( -78), INT8_C( -51), INT8_C(  97),
                           INT8_C(  30), INT8_C(   7), INT8_C( -46), INT8_C( -16),
                           INT8_C( 109), INT8_C(-103), INT8_C( -61), INT8_C(  64),
                           INT8_C(  60), INT8_C( -63), INT8_C( -52), INT8_C( -15),
                           INT8_C( 104), INT8_C( 105), INT8_C(  61), INT8_C( 106),
                           INT8_C( -66), INT8_C( 111), INT8_C( -25), INT8_C(  24),
                           INT8_C(  28), INT8_C( 102), INT8_C(   8), INT8_C(  93)),
      simde_mm256_set_epi8(INT8_C( 102), INT8_C( -29), INT8_C(  44), INT8_C(  -1),
                           INT8_C( 127), INT8_C( -25), INT8_C(-128), INT8_C( 116),
                           INT8_C( 127), INT8_C(  29), INT8_C(  20), INT8_C(  11),
                           INT8_C(  84), INT8_C(-128), INT8_C(-128), INT8_C( 127),
                           INT8_C(  39), INT8_C( -95), INT8_C( -57), INT8_C(  -4),
                           INT8_C(  98), INT8_C( 127), INT8_C( -28), INT8_C(  42),
                           INT8_C(-128), INT8_C( 127), INT8_C( -54), INT8_C( 111),
                           INT8_C(  20), INT8_C( 127), INT8_C(  13), INT8_C( 127)) }
  };

  for (size_t i = 0 ; i < (sizeof(test_vec) / sizeof(test_vec[0])); i++) {
    simde__m256i r = simde_mm256_adds_epi8(test_vec[i].a, test_vec[i].b);
    simde_assert_m256i_i8(r, ==, test_vec[i].r);
  }

  return MUNIT_OK;
}

static MunitResult
test_simde_mm256_adds_epi16(const MunitParameter params[], void* data) {
  (void) params;
  (void) data;

  const struct {
    simde__m256i a;
    simde__m256i b;
    simde__m256i r;
  } test_vec[8] = {
    { simde_mm256_set_epi16(INT16_C(  -962), INT16_C( 12004), INT16_C( 15276), INT16_C( 19344),
                            INT16_C(  1682), INT16_C( 24393), INT16_C(-26791), INT16_C( 15115),
                            INT16_C( 26019), INT16_C(-25175), INT16_C(-17857), INT16_C( 29245),
                            INT16_C( -3095), INT16_C( -1043), INT16_C(  8684), INT16_C( -4510)),
      simde_mm256_set_epi16(INT16_C(  1387), INT16_C(  5995), INT16_C( 24092), INT16_C(-22020),
                            INT16_C( 17334), INT16_C(-21406), INT16_C(  5443), INT16_C( -4682),
                            INT16_C( 19873), INT16_C(-31638), INT16_C( 16556), INT16_C(-22745),
                            INT16_C(  6086), INT16_C(-26599), INT16_C(-32635), INT16_C( 18742)),
      simde_mm256_set_epi16(INT16_C(   425), INT16_C( 17999), INT16_C( 32767), INT16_C( -2676),
                            INT16_C( 19016), INT16_C(  2987), INT16_C(-21348), INT16_C( 10433),
                            INT16_C( 32767), INT16_C(-32768), INT16_C( -1301), INT16_C(  6500),
                            INT16_C(  2991), INT16_C(-27642), INT16_C(-23951), INT16_C( 14232)) },
    { simde_mm256_set_epi16(INT16_C(-15667), INT16_C( -4604), INT16_C( -1424), INT16_C( 14196),
                            INT16_C( -3271), INT16_C(-28350), INT16_C( 32228), INT16_C(-15812),
                            INT16_C( -3284), INT16_C(  -332), INT16_C(-21864), INT16_C(-23002),
                            INT16_C( 15429), INT16_C( 22829), INT16_C( -2222), INT16_C( 22367)),
      simde_mm256_set_epi16(INT16_C(  2292), INT16_C( 20266), INT16_C( 19204), INT16_C(-18548),
                            INT16_C(-10545), INT16_C( 20262), INT16_C( 18576), INT16_C( 18942),
                            INT16_C( 30300), INT16_C( -3505), INT16_C( 25496), INT16_C(-21517),
                            INT16_C( 23044), INT16_C( 26958), INT16_C( 16161), INT16_C( -8396)),
      simde_mm256_set_epi16(INT16_C(-13375), INT16_C( 15662), INT16_C( 17780), INT16_C( -4352),
                            INT16_C(-13816), INT16_C( -8088), INT16_C( 32767), INT16_C(  3130),
                            INT16_C( 27016), INT16_C( -3837), INT16_C(  3632), INT16_C(-32768),
                            INT16_C( 32767), INT16_C( 32767), INT16_C( 13939), INT16_C( 13971)) },
    { simde_mm256_set_epi16(INT16_C(-13807), INT16_C(-17934), INT16_C( 30355), INT16_C(  -764),
                            INT16_C( -4690), INT16_C( 11643), INT16_C( 12025), INT16_C( 13748),
                            INT16_C( 20416), INT16_C(-20138), INT16_C( -7279), INT16_C(-10075),
                            INT16_C( 30794), INT16_C( -8219), INT16_C(  7665), INT16_C( 31634)),
      simde_mm256_set_epi16(INT16_C( 19174), INT16_C( 30134), INT16_C(  -229), INT16_C( 19963),
                            INT16_C( -2304), INT16_C( 30679), INT16_C( 27179), INT16_C(-10745),
                            INT16_C(-27839), INT16_C( -4281), INT16_C( 23775), INT16_C( -9849),
                            INT16_C(-26461), INT16_C(-25537), INT16_C( -6859), INT16_C(-14106)),
      simde_mm256_set_epi16(INT16_C(  5367), INT16_C( 12200), INT16_C( 30126), INT16_C( 19199),
                            INT16_C( -6994), INT16_C( 32767), INT16_C( 32767), INT16_C(  3003),
                            INT16_C( -7423), INT16_C(-24419), INT16_C( 16496), INT16_C(-19924),
                            INT16_C(  4333), INT16_C(-32768), INT16_C(   806), INT16_C( 17528)) },
    { simde_mm256_set_epi16(INT16_C( -5643), INT16_C( 16549), INT16_C( 27397), INT16_C(-21486),
                            INT16_C( -4783), INT16_C( -4255), INT16_C( -9777), INT16_C( -2005),
                            INT16_C( -5487), INT16_C(  4410), INT16_C(  9721), INT16_C(-18951),
                            INT16_C( 27380), INT16_C( 27675), INT16_C(-18193), INT16_C( -8216)),
      simde_mm256_set_epi16(INT16_C(  3093), INT16_C(-27399), INT16_C( 25399), INT16_C( 21162),
                            INT16_C(-20342), INT16_C(-26357), INT16_C( 20961), INT16_C(-29046),
                            INT16_C(-12304), INT16_C(-23482), INT16_C( 31742), INT16_C( 26191),
                            INT16_C( 32539), INT16_C( 28035), INT16_C( -8379), INT16_C( 32320)),
      simde_mm256_set_epi16(INT16_C( -2550), INT16_C(-10850), INT16_C( 32767), INT16_C(  -324),
                            INT16_C(-25125), INT16_C(-30612), INT16_C( 11184), INT16_C(-31051),
                            INT16_C(-17791), INT16_C(-19072), INT16_C( 32767), INT16_C(  7240),
                            INT16_C( 32767), INT16_C( 32767), INT16_C(-26572), INT16_C( 24104)) },
    { simde_mm256_set_epi16(INT16_C(  8117), INT16_C(   765), INT16_C( -4891), INT16_C( -1773),
                            INT16_C( 21984), INT16_C( 23512), INT16_C(  8564), INT16_C(   676),
                            INT16_C(-22280), INT16_C(  5831), INT16_C(-15902), INT16_C( 13241),
                            INT16_C(  6903), INT16_C( -2164), INT16_C(-27428), INT16_C(-27012)),
      simde_mm256_set_epi16(INT16_C( 12023), INT16_C(-19040), INT16_C( 31146), INT16_C(-18380),
                            INT16_C(-24072), INT16_C( 14767), INT16_C( 22843), INT16_C( -2924),
                            INT16_C( -5044), INT16_C(-32368), INT16_C( 21585), INT16_C( -7796),
                            INT16_C( 32151), INT16_C(  8315), INT16_C( 19587), INT16_C(-17957)),
      simde_mm256_set_epi16(INT16_C( 20140), INT16_C(-18275), INT16_C( 26255), INT16_C(-20153),
                            INT16_C( -2088), INT16_C( 32767), INT16_C( 31407), INT16_C( -2248),
                            INT16_C(-27324), INT16_C(-26537), INT16_C(  5683), INT16_C(  5445),
                            INT16_C( 32767), INT16_C(  6151), INT16_C( -7841), INT16_C(-32768)) },
    { simde_mm256_set_epi16(INT16_C(-15432), INT16_C(-29555), INT16_C(-22086), INT16_C(-23352),
                            INT16_C(-24272), INT16_C( 28442), INT16_C( -6183), INT16_C( 20311),
                            INT16_C(-15448), INT16_C(-31565), INT16_C(-17613), INT16_C( -1655),
                            INT16_C( -3795), INT16_C( 27576), INT16_C(-23497), INT16_C( -9670)),
      simde_mm256_set_epi16(INT16_C(-16830), INT16_C(  -159), INT16_C(-22301), INT16_C(-32198),
                            INT16_C(  2834), INT16_C(   201), INT16_C(-29264), INT16_C( -1240),
                            INT16_C(  4796), INT16_C(-27180), INT16_C( 31617), INT16_C( -2210),
                            INT16_C( -9712), INT16_C( 10057), INT16_C( -1995), INT16_C( 27783)),
      simde_mm256_set_epi16(INT16_C(-32262), INT16_C(-29714), INT16_C(-32768), INT16_C(-32768),
                            INT16_C(-21438), INT16_C( 28643), INT16_C(-32768), INT16_C( 19071),
                            INT16_C(-10652), INT16_C(-32768), INT16_C( 14004), INT16_C( -3865),
                            INT16_C(-13507), INT16_C( 32767), INT16_C(-25492), INT16_C( 18113)) },
    { simde_mm256_set_epi16(INT16_C(-15154), INT16_C(  9051), INT16_C(  6258), INT16_C( -1499),
                            INT16_C(-27693), INT16_C( -8500), INT16_C(  -882), INT16_C(  9147),
                            INT16_C( 22175), INT16_C( 10790), INT16_C(-10382), INT16_C( 21347),
                            INT16_C( -8836), INT16_C(-17904), INT16_C(-31823), INT16_C(-28959)),
      simde_mm256_set_epi16(INT16_C( 31738), INT16_C( 18200), INT16_C(-12479), INT16_C(   972),
                            INT16_C(-30550), INT16_C(-19770), INT16_C( 32501), INT16_C( -4294),
                            INT16_C(-22747), INT16_C(-27490), INT16_C(-20241), INT16_C(-31535),
                            INT16_C(-31518), INT16_C(-18415), INT16_C( 12039), INT16_C(-31202)),
      simde_mm256_set_epi16(INT16_C( 16584), INT16_C( 27251), INT16_C( -6221), INT16_C(  -527),
                            INT16_C(-32768), INT16_C(-28270), INT16_C( 31619), INT16_C(  4853),
                            INT16_C(  -572), INT16_C(-16700), INT16_C(-30623), INT16_C(-10188),
                            INT16_C(-32768), INT16_C(-32768), INT16_C(-19784), INT16_C(-32768)) },
    { simde_mm256_set_epi16(INT16_C(-23218), INT16_C(-16504), INT16_C(-28974), INT16_C(-20854),
                            INT16_C( 27922), INT16_C(   717), INT16_C(-10156), INT16_C( 13317),
                            INT16_C( 12071), INT16_C(-29036), INT16_C( 16491), INT16_C(  6863),
                            INT16_C(  3054), INT16_C( -8502), INT16_C(-19858), INT16_C(-20664)),
      simde_mm256_set_epi16(INT16_C(-22864), INT16_C(-13701), INT16_C( -9243), INT16_C( -4457),
                            INT16_C( 16105), INT16_C(  3518), INT16_C(-11607), INT16_C(-19946),
                            INT16_C(  5641), INT16_C(  8617), INT16_C(-22446), INT16_C(  2151),
                            INT16_C( 16533), INT16_C(-18326), INT16_C( 16839), INT16_C( 26518)),
      simde_mm256_set_epi16(INT16_C(-32768), INT16_C(-30205), INT16_C(-32768), INT16_C(-25311),
                            INT16_C( 32767), INT16_C(  4235), INT16_C(-21763), INT16_C( -6629),
                            INT16_C( 17712), INT16_C(-20419), INT16_C( -5955), INT16_C(  9014),
                            INT16_C( 19587), INT16_C(-26828), INT16_C( -3019), INT16_C(  5854)) }
  };

  for (size_t i = 0 ; i < (sizeof(test_vec) / sizeof(test_vec[0])); i++) {
    simde__m256i r = simde_mm256_adds_epi16(test_vec[i].a, test_vec[i].b);
    simde_assert_m256i_i16(r, ==, test_vec[i].r);
  }

  return MUNIT_OK;
}

static MunitResult
test_simde_mm256_adds_epu8(const MunitParameter params[], void* data) {
  (void) params;
  (void) data;

  const struct {
    simde__m256i a;
    simde__m256i b;
    simde__m256i r;
  } test_vec[8] = {
    { simde_x_mm256_set_epu8(UINT8_C(253), UINT8_C(134), UINT8_C(240), UINT8_C(121),
                             UINT8_C(194), UINT8_C(  6), UINT8_C( 90), UINT8_C(185),
                             UINT8_C( 52), UINT8_C(188), UINT8_C(255), UINT8_C(213),
                             UINT8_C( 70), UINT8_C(140), UINT8_C( 59), UINT8_C(206),
                             UINT8_C( 91), UINT8_C( 56), UINT8_C(139), UINT8_C( 19),
                             UINT8_C( 62), UINT8_C( 91), UINT8_C( 24), UINT8_C( 86),
                             UINT8_C(156), UINT8_C( 89), UINT8_C( 98), UINT8_C(113),
                             UINT8_C(237), UINT8_C(  2), UINT8_C(237), UINT8_C(177)),
      simde_x_mm256_set_epu8(UINT8_C(213), UINT8_C( 63), UINT8_C( 15), UINT8_C(166),
                             UINT8_C( 63), UINT8_C(196), UINT8_C(141), UINT8_C(108),
                             UINT8_C( 47), UINT8_C(216), UINT8_C( 17), UINT8_C(218),
                             UINT8_C(111), UINT8_C(130), UINT8_C(  1), UINT8_C(159),
                             UINT8_C( 50), UINT8_C(145), UINT8_C(171), UINT8_C( 70),
                             UINT8_C( 84), UINT8_C(160), UINT8_C(222), UINT8_C(215),
                             UINT8_C( 44), UINT8_C(139), UINT8_C( 68), UINT8_C( 49),
                             UINT8_C(218), UINT8_C( 62), UINT8_C(151), UINT8_C(225)),
      simde_x_mm256_set_epu8(UINT8_C(255), UINT8_C(197), UINT8_C(255), UINT8_C(255),
                             UINT8_C(255), UINT8_C(202), UINT8_C(231), UINT8_C(255),
                             UINT8_C( 99), UINT8_C(255), UINT8_C(255), UINT8_C(255),
                             UINT8_C(181), UINT8_C(255), UINT8_C( 60), UINT8_C(255),
                             UINT8_C(141), UINT8_C(201), UINT8_C(255), UINT8_C( 89),
                             UINT8_C(146), UINT8_C(251), UINT8_C(246), UINT8_C(255),
                             UINT8_C(200), UINT8_C(228), UINT8_C(166), UINT8_C(162),
                             UINT8_C(255), UINT8_C( 64), UINT8_C(255), UINT8_C(255)) },
    { simde_x_mm256_set_epu8(UINT8_C( 46), UINT8_C( 60), UINT8_C( 83), UINT8_C( 69),
                             UINT8_C( 75), UINT8_C( 52), UINT8_C(182), UINT8_C( 56),
                             UINT8_C( 10), UINT8_C(180), UINT8_C(245), UINT8_C(208),
                             UINT8_C(165), UINT8_C( 77), UINT8_C(214), UINT8_C(172),
                             UINT8_C( 90), UINT8_C( 10), UINT8_C(190), UINT8_C(204),
                             UINT8_C(174), UINT8_C(200), UINT8_C( 75), UINT8_C(188),
                             UINT8_C(215), UINT8_C( 51), UINT8_C(188), UINT8_C( 47),
                             UINT8_C( 17), UINT8_C(116), UINT8_C(116), UINT8_C(103)),
      simde_x_mm256_set_epu8(UINT8_C( 76), UINT8_C( 23), UINT8_C( 40), UINT8_C(  7),
                             UINT8_C( 32), UINT8_C(238), UINT8_C(187), UINT8_C( 34),
                             UINT8_C(130), UINT8_C(185), UINT8_C(135), UINT8_C( 64),
                             UINT8_C(167), UINT8_C(215), UINT8_C(226), UINT8_C(221),
                             UINT8_C( 22), UINT8_C( 21), UINT8_C( 86), UINT8_C(166),
                             UINT8_C( 38), UINT8_C( 88), UINT8_C(194), UINT8_C( 97),
                             UINT8_C( 79), UINT8_C(177), UINT8_C(251), UINT8_C(218),
                             UINT8_C( 76), UINT8_C(121), UINT8_C(164), UINT8_C( 80)),
      simde_x_mm256_set_epu8(UINT8_C(122), UINT8_C( 83), UINT8_C(123), UINT8_C( 76),
                             UINT8_C(107), UINT8_C(255), UINT8_C(255), UINT8_C( 90),
                             UINT8_C(140), UINT8_C(255), UINT8_C(255), UINT8_C(255),
                             UINT8_C(255), UINT8_C(255), UINT8_C(255), UINT8_C(255),
                             UINT8_C(112), UINT8_C( 31), UINT8_C(255), UINT8_C(255),
                             UINT8_C(212), UINT8_C(255), UINT8_C(255), UINT8_C(255),
                             UINT8_C(255), UINT8_C(228), UINT8_C(255), UINT8_C(255),
                             UINT8_C( 93), UINT8_C(237), UINT8_C(255), UINT8_C(183)) },
    { simde_x_mm256_set_epu8(UINT8_C( 62), UINT8_C(125), UINT8_C(167), UINT8_C( 69),
                             UINT8_C(185), UINT8_C(211), UINT8_C(194), UINT8_C( 87),
                             UINT8_C( 42), UINT8_C( 67), UINT8_C(196), UINT8_C(131),
                             UINT8_C( 56), UINT8_C(103), UINT8_C( 93), UINT8_C(201),
                             UINT8_C(200), UINT8_C( 67), UINT8_C(  5), UINT8_C(251),
                             UINT8_C(171), UINT8_C(  0), UINT8_C(242), UINT8_C(219),
                             UINT8_C( 52), UINT8_C( 56), UINT8_C(153), UINT8_C(193),
                             UINT8_C(206), UINT8_C(184), UINT8_C(179), UINT8_C(112)),
      simde_x_mm256_set_epu8(UINT8_C(  3), UINT8_C( 94), UINT8_C(  2), UINT8_C( 80),
                             UINT8_C( 75), UINT8_C( 54), UINT8_C(116), UINT8_C(175),
                             UINT8_C(133), UINT8_C(183), UINT8_C(131), UINT8_C(  7),
                             UINT8_C( 65), UINT8_C( 80), UINT8_C(192), UINT8_C( 97),
                             UINT8_C(148), UINT8_C(232), UINT8_C(135), UINT8_C(251),
                             UINT8_C(194), UINT8_C( 84), UINT8_C(121), UINT8_C( 35),
                             UINT8_C( 55), UINT8_C(172), UINT8_C( 74), UINT8_C( 18),
                             UINT8_C( 14), UINT8_C( 11), UINT8_C( 86), UINT8_C(161)),
      simde_x_mm256_set_epu8(UINT8_C( 65), UINT8_C(219), UINT8_C(169), UINT8_C(149),
                             UINT8_C(255), UINT8_C(255), UINT8_C(255), UINT8_C(255),
                             UINT8_C(175), UINT8_C(250), UINT8_C(255), UINT8_C(138),
                             UINT8_C(121), UINT8_C(183), UINT8_C(255), UINT8_C(255),
                             UINT8_C(255), UINT8_C(255), UINT8_C(140), UINT8_C(255),
                             UINT8_C(255), UINT8_C( 84), UINT8_C(255), UINT8_C(254),
                             UINT8_C(107), UINT8_C(228), UINT8_C(227), UINT8_C(211),
                             UINT8_C(220), UINT8_C(195), UINT8_C(255), UINT8_C(255)) },
    { simde_x_mm256_set_epu8(UINT8_C(180), UINT8_C(149), UINT8_C(241), UINT8_C( 31),
                             UINT8_C( 45), UINT8_C(238), UINT8_C(127), UINT8_C( 41),
                             UINT8_C( 61), UINT8_C( 40), UINT8_C(253), UINT8_C(133),
                             UINT8_C(247), UINT8_C(164), UINT8_C(139), UINT8_C(228),
                             UINT8_C( 62), UINT8_C(209), UINT8_C(132), UINT8_C( 80),
                             UINT8_C(102), UINT8_C(192), UINT8_C(185), UINT8_C(191),
                             UINT8_C(100), UINT8_C(154), UINT8_C( 33), UINT8_C( 61),
                             UINT8_C( 93), UINT8_C(153), UINT8_C(220), UINT8_C(160)),
      simde_x_mm256_set_epu8(UINT8_C(230), UINT8_C( 84), UINT8_C( 78), UINT8_C(157),
                             UINT8_C(192), UINT8_C( 80), UINT8_C(173), UINT8_C(216),
                             UINT8_C( 47), UINT8_C(218), UINT8_C( 93), UINT8_C(143),
                             UINT8_C( 45), UINT8_C( 59), UINT8_C(151), UINT8_C(134),
                             UINT8_C( 70), UINT8_C( 90), UINT8_C( 58), UINT8_C(114),
                             UINT8_C(223), UINT8_C(242), UINT8_C( 15), UINT8_C(131),
                             UINT8_C( 82), UINT8_C(204), UINT8_C(173), UINT8_C(  5),
                             UINT8_C( 58), UINT8_C(182), UINT8_C(252), UINT8_C(237)),
      simde_x_mm256_set_epu8(UINT8_C(255), UINT8_C(233), UINT8_C(255), UINT8_C(188),
                             UINT8_C(237), UINT8_C(255), UINT8_C(255), UINT8_C(255),
                             UINT8_C(108), UINT8_C(255), UINT8_C(255), UINT8_C(255),
                             UINT8_C(255), UINT8_C(223), UINT8_C(255), UINT8_C(255),
                             UINT8_C(132), UINT8_C(255), UINT8_C(190), UINT8_C(194),
                             UINT8_C(255), UINT8_C(255), UINT8_C(200), UINT8_C(255),
                             UINT8_C(182), UINT8_C(255), UINT8_C(206), UINT8_C( 66),
                             UINT8_C(151), UINT8_C(255), UINT8_C(255), UINT8_C(255)) },
    { simde_x_mm256_set_epu8(UINT8_C(201), UINT8_C(214), UINT8_C(179), UINT8_C(233),
                             UINT8_C(198), UINT8_C( 81), UINT8_C(243), UINT8_C(119),
                             UINT8_C(160), UINT8_C(147), UINT8_C( 34), UINT8_C(138),
                             UINT8_C(127), UINT8_C( 31), UINT8_C(145), UINT8_C( 40),
                             UINT8_C(228), UINT8_C( 45), UINT8_C(  3), UINT8_C(  4),
                             UINT8_C(249), UINT8_C(180), UINT8_C(210), UINT8_C(  7),
                             UINT8_C(175), UINT8_C( 81), UINT8_C( 15), UINT8_C(137),
                             UINT8_C( 20), UINT8_C( 57), UINT8_C(  3), UINT8_C(157)),
      simde_x_mm256_set_epu8(UINT8_C(209), UINT8_C( 16), UINT8_C(253), UINT8_C(199),
                             UINT8_C(185), UINT8_C(238), UINT8_C( 28), UINT8_C( 87),
                             UINT8_C( 41), UINT8_C(232), UINT8_C( 54), UINT8_C(100),
                             UINT8_C(160), UINT8_C( 87), UINT8_C(101), UINT8_C(193),
                             UINT8_C(173), UINT8_C(242), UINT8_C(182), UINT8_C(  0),
                             UINT8_C(222), UINT8_C(142), UINT8_C(217), UINT8_C(177),
                             UINT8_C(237), UINT8_C(196), UINT8_C(145), UINT8_C(208),
                             UINT8_C( 95), UINT8_C(248), UINT8_C( 86), UINT8_C( 20)),
      simde_x_mm256_set_epu8(UINT8_C(255), UINT8_C(230), UINT8_C(255), UINT8_C(255),
                             UINT8_C(255), UINT8_C(255), UINT8_C(255), UINT8_C(206),
                             UINT8_C(201), UINT8_C(255), UINT8_C( 88), UINT8_C(238),
                             UINT8_C(255), UINT8_C(118), UINT8_C(246), UINT8_C(233),
                             UINT8_C(255), UINT8_C(255), UINT8_C(185), UINT8_C(  4),
                             UINT8_C(255), UINT8_C(255), UINT8_C(255), UINT8_C(184),
                             UINT8_C(255), UINT8_C(255), UINT8_C(160), UINT8_C(255),
                             UINT8_C(115), UINT8_C(255), UINT8_C( 89), UINT8_C(177)) },
    { simde_x_mm256_set_epu8(UINT8_C(117), UINT8_C(251), UINT8_C(156), UINT8_C( 72),
                             UINT8_C(241), UINT8_C( 25), UINT8_C( 80), UINT8_C(195),
                             UINT8_C(213), UINT8_C( 26), UINT8_C( 44), UINT8_C(154),
                             UINT8_C( 40), UINT8_C(201), UINT8_C(142), UINT8_C(110),
                             UINT8_C( 17), UINT8_C(100), UINT8_C( 41), UINT8_C(223),
                             UINT8_C(255), UINT8_C(232), UINT8_C(253), UINT8_C(190),
                             UINT8_C(155), UINT8_C(178), UINT8_C(150), UINT8_C(248),
                             UINT8_C(166), UINT8_C(223), UINT8_C( 92), UINT8_C(146)),
      simde_x_mm256_set_epu8(UINT8_C(164), UINT8_C(171), UINT8_C(230), UINT8_C(232),
                             UINT8_C( 86), UINT8_C(220), UINT8_C(153), UINT8_C(194),
                             UINT8_C( 83), UINT8_C( 81), UINT8_C( 80), UINT8_C( 93),
                             UINT8_C( 96), UINT8_C( 68), UINT8_C( 55), UINT8_C(183),
                             UINT8_C(110), UINT8_C(151), UINT8_C( 66), UINT8_C(168),
                             UINT8_C(210), UINT8_C( 58), UINT8_C(169), UINT8_C(189),
                             UINT8_C( 61), UINT8_C( 15), UINT8_C(124), UINT8_C(190),
                             UINT8_C( 93), UINT8_C(242), UINT8_C( 80), UINT8_C(225)),
      simde_x_mm256_set_epu8(UINT8_C(255), UINT8_C(255), UINT8_C(255), UINT8_C(255),
                             UINT8_C(255), UINT8_C(245), UINT8_C(233), UINT8_C(255),
                             UINT8_C(255), UINT8_C(107), UINT8_C(124), UINT8_C(247),
                             UINT8_C(136), UINT8_C(255), UINT8_C(197), UINT8_C(255),
                             UINT8_C(127), UINT8_C(251), UINT8_C(107), UINT8_C(255),
                             UINT8_C(255), UINT8_C(255), UINT8_C(255), UINT8_C(255),
                             UINT8_C(216), UINT8_C(193), UINT8_C(255), UINT8_C(255),
                             UINT8_C(255), UINT8_C(255), UINT8_C(172), UINT8_C(255)) },
    { simde_x_mm256_set_epu8(UINT8_C(130), UINT8_C( 76), UINT8_C( 98), UINT8_C(  8),
                             UINT8_C(243), UINT8_C(125), UINT8_C(189), UINT8_C(162),
                             UINT8_C(107), UINT8_C( 98), UINT8_C(171), UINT8_C( 80),
                             UINT8_C(243), UINT8_C(225), UINT8_C(  6), UINT8_C( 11),
                             UINT8_C(250), UINT8_C(210), UINT8_C( 60), UINT8_C(230),
                             UINT8_C( 17), UINT8_C(222), UINT8_C( 70), UINT8_C(180),
                             UINT8_C( 28), UINT8_C( 96), UINT8_C(128), UINT8_C(195),
                             UINT8_C(240), UINT8_C(119), UINT8_C(199), UINT8_C( 65)),
      simde_x_mm256_set_epu8(UINT8_C( 47), UINT8_C(225), UINT8_C( 74), UINT8_C(106),
                             UINT8_C(149), UINT8_C(250), UINT8_C(221), UINT8_C( 24),
                             UINT8_C(161), UINT8_C( 69), UINT8_C(209), UINT8_C(120),
                             UINT8_C(116), UINT8_C(235), UINT8_C(  4), UINT8_C(161),
                             UINT8_C(156), UINT8_C(193), UINT8_C(253), UINT8_C(  2),
                             UINT8_C(168), UINT8_C( 52), UINT8_C(231), UINT8_C(201),
                             UINT8_C(115), UINT8_C(  0), UINT8_C(176), UINT8_C(224),
                             UINT8_C(  4), UINT8_C(219), UINT8_C(202), UINT8_C(177)),
      simde_x_mm256_set_epu8(UINT8_C(177), UINT8_C(255), UINT8_C(172), UINT8_C(114),
                             UINT8_C(255), UINT8_C(255), UINT8_C(255), UINT8_C(186),
                             UINT8_C(255), UINT8_C(167), UINT8_C(255), UINT8_C(200),
                             UINT8_C(255), UINT8_C(255), UINT8_C( 10), UINT8_C(172),
                             UINT8_C(255), UINT8_C(255), UINT8_C(255), UINT8_C(232),
                             UINT8_C(185), UINT8_C(255), UINT8_C(255), UINT8_C(255),
                             UINT8_C(143), UINT8_C( 96), UINT8_C(255), UINT8_C(255),
                             UINT8_C(244), UINT8_C(255), UINT8_C(255), UINT8_C(242)) },
    { simde_x_mm256_set_epu8(UINT8_C(144), UINT8_C( 62), UINT8_C(142), UINT8_C(211),
                             UINT8_C( 41), UINT8_C(162), UINT8_C(184), UINT8_C(180),
                             UINT8_C(242), UINT8_C( 80), UINT8_C( 73), UINT8_C( 63),
                             UINT8_C(168), UINT8_C(176), UINT8_C( 12), UINT8_C( 85),
                             UINT8_C( 62), UINT8_C( 83), UINT8_C( 52), UINT8_C( 39),
                             UINT8_C( 56), UINT8_C(245), UINT8_C( 65), UINT8_C(213),
                             UINT8_C( 94), UINT8_C( 88), UINT8_C(157), UINT8_C(124),
                             UINT8_C(123), UINT8_C(196), UINT8_C( 79), UINT8_C( 49)),
      simde_x_mm256_set_epu8(UINT8_C(142), UINT8_C( 71), UINT8_C(103), UINT8_C(139),
                             UINT8_C(236), UINT8_C(100), UINT8_C(139), UINT8_C(154),
                             UINT8_C(203), UINT8_C(125), UINT8_C(237), UINT8_C(236),
                             UINT8_C( 45), UINT8_C(103), UINT8_C( 56), UINT8_C( 68),
                             UINT8_C( 26), UINT8_C( 73), UINT8_C(130), UINT8_C( 19),
                             UINT8_C(222), UINT8_C(206), UINT8_C(129), UINT8_C(101),
                             UINT8_C( 56), UINT8_C(145), UINT8_C(213), UINT8_C(249),
                             UINT8_C(145), UINT8_C( 67), UINT8_C(236), UINT8_C(136)),
      simde_x_mm256_set_epu8(UINT8_C(255), UINT8_C(133), UINT8_C(245), UINT8_C(255),
                             UINT8_C(255), UINT8_C(255), UINT8_C(255), UINT8_C(255),
                             UINT8_C(255), UINT8_C(205), UINT8_C(255), UINT8_C(255),
                             UINT8_C(213), UINT8_C(255), UINT8_C( 68), UINT8_C(153),
                             UINT8_C( 88), UINT8_C(156), UINT8_C(182), UINT8_C( 58),
                             UINT8_C(255), UINT8_C(255), UINT8_C(194), UINT8_C(255),
                             UINT8_C(150), UINT8_C(233), UINT8_C(255), UINT8_C(255),
                             UINT8_C(255), UINT8_C(255), UINT8_C(255), UINT8_C(185)) },
  };

  for (size_t i = 0 ; i < (sizeof(test_vec) / sizeof(test_vec[0])); i++) {
    simde__m256i r = simde_mm256_adds_epu8(test_vec[i].a, test_vec[i].b);
    simde_assert_m256i_u8(r, ==, test_vec[i].r);
  }

  return MUNIT_OK;
}

static MunitResult
test_simde_mm256_adds_epu16(const MunitParameter params[], void* data) {
  (void) params;
  (void) data;

  const struct {
    simde__m256i a;
    simde__m256i b;
    simde__m256i r;
  } test_vec[8] = {
    { simde_x_mm256_set_epu16(UINT16_C( 46173), UINT16_C( 51502), UINT16_C( 53334), UINT16_C( 43223),
                              UINT16_C( 23928), UINT16_C( 20321), UINT16_C( 51743), UINT16_C( 37618),
                              UINT16_C( 65078), UINT16_C(  7253), UINT16_C( 52827), UINT16_C( 55189),
                              UINT16_C(  4987), UINT16_C( 17665), UINT16_C( 14350), UINT16_C( 38811)),
      simde_x_mm256_set_epu16(UINT16_C( 37136), UINT16_C( 48792), UINT16_C(  4303), UINT16_C(  5479),
                              UINT16_C( 25191), UINT16_C( 58551), UINT16_C( 48285), UINT16_C(  4997),
                              UINT16_C( 11428), UINT16_C( 55078), UINT16_C( 56047), UINT16_C( 52960),
                              UINT16_C( 65202), UINT16_C( 38018), UINT16_C(   624), UINT16_C(  7777)),
      simde_x_mm256_set_epu16(UINT16_C( 65535), UINT16_C( 65535), UINT16_C( 57637), UINT16_C( 48702),
                              UINT16_C( 49119), UINT16_C( 65535), UINT16_C( 65535), UINT16_C( 42615),
                              UINT16_C( 65535), UINT16_C( 62331), UINT16_C( 65535), UINT16_C( 65535),
                              UINT16_C( 65535), UINT16_C( 55683), UINT16_C( 14974), UINT16_C( 46588)) },
    { simde_x_mm256_set_epu16(UINT16_C( 32326), UINT16_C( 24612), UINT16_C( 21846), UINT16_C( 55200),
                              UINT16_C( 41586), UINT16_C( 19758), UINT16_C( 51650), UINT16_C( 38909),
                              UINT16_C( 46063), UINT16_C( 28335), UINT16_C(  9134), UINT16_C( 41639),
                              UINT16_C( 55060), UINT16_C( 39890), UINT16_C(  8293), UINT16_C( 53471)),
      simde_x_mm256_set_epu16(UINT16_C( 41234), UINT16_C(  2183), UINT16_C( 63540), UINT16_C(  1722),
                              UINT16_C( 28608), UINT16_C( 25104), UINT16_C( 45712), UINT16_C( 60419),
                              UINT16_C( 19160), UINT16_C(  3341), UINT16_C( 25253), UINT16_C( 20430),
                              UINT16_C( 42207), UINT16_C( 24498), UINT16_C( 15365), UINT16_C( 19541)),
      simde_x_mm256_set_epu16(UINT16_C( 65535), UINT16_C( 26795), UINT16_C( 65535), UINT16_C( 56922),
                              UINT16_C( 65535), UINT16_C( 44862), UINT16_C( 65535), UINT16_C( 65535),
                              UINT16_C( 65223), UINT16_C( 31676), UINT16_C( 34387), UINT16_C( 62069),
                              UINT16_C( 65535), UINT16_C( 64388), UINT16_C( 23658), UINT16_C( 65535)) },
    { simde_x_mm256_set_epu16(UINT16_C( 26386), UINT16_C( 63006), UINT16_C( 58203), UINT16_C( 62377),
                              UINT16_C( 47602), UINT16_C( 30067), UINT16_C( 23114), UINT16_C( 33473),
                              UINT16_C( 53575), UINT16_C( 38408), UINT16_C( 17337), UINT16_C( 42126),
                              UINT16_C(  5249), UINT16_C( 35315), UINT16_C( 42156), UINT16_C( 18091)),
      simde_x_mm256_set_epu16(UINT16_C( 52612), UINT16_C( 30768), UINT16_C( 53242), UINT16_C( 17367),
                              UINT16_C( 55155), UINT16_C( 55208), UINT16_C( 40791), UINT16_C( 34106),
                              UINT16_C( 38398), UINT16_C(  3526), UINT16_C( 48471), UINT16_C( 61865),
                              UINT16_C( 26735), UINT16_C( 59797), UINT16_C( 61911), UINT16_C(  9267)),
      simde_x_mm256_set_epu16(UINT16_C( 65535), UINT16_C( 65535), UINT16_C( 65535), UINT16_C( 65535),
                              UINT16_C( 65535), UINT16_C( 65535), UINT16_C( 63905), UINT16_C( 65535),
                              UINT16_C( 65535), UINT16_C( 41934), UINT16_C( 65535), UINT16_C( 65535),
                              UINT16_C( 31984), UINT16_C( 65535), UINT16_C( 65535), UINT16_C( 27358)) },
    { simde_x_mm256_set_epu16(UINT16_C( 52292), UINT16_C( 60997), UINT16_C( 31428), UINT16_C(  9305),
                              UINT16_C( 57362), UINT16_C( 62823), UINT16_C(  6394), UINT16_C( 15984),
                              UINT16_C( 50964), UINT16_C( 21850), UINT16_C( 44748), UINT16_C( 36872),
                              UINT16_C( 14263), UINT16_C( 48235), UINT16_C(  9404), UINT16_C( 55410)),
      simde_x_mm256_set_epu16(UINT16_C(  5822), UINT16_C( 53891), UINT16_C( 53572), UINT16_C( 35299),
                              UINT16_C( 32303), UINT16_C( 47360), UINT16_C(  2824), UINT16_C( 19749),
                              UINT16_C(  6763), UINT16_C( 47400), UINT16_C( 29201), UINT16_C( 32332),
                              UINT16_C( 24570), UINT16_C( 50755), UINT16_C( 22545), UINT16_C(  9382)),
      simde_x_mm256_set_epu16(UINT16_C( 58114), UINT16_C( 65535), UINT16_C( 65535), UINT16_C( 44604),
                              UINT16_C( 65535), UINT16_C( 65535), UINT16_C(  9218), UINT16_C( 35733),
                              UINT16_C( 57727), UINT16_C( 65535), UINT16_C( 65535), UINT16_C( 65535),
                              UINT16_C( 38833), UINT16_C( 65535), UINT16_C( 31949), UINT16_C( 64792)) },
    { simde_x_mm256_set_epu16(UINT16_C( 50076), UINT16_C(  9743), UINT16_C( 10727), UINT16_C( 51592),
                              UINT16_C( 28130), UINT16_C( 34226), UINT16_C( 44764), UINT16_C( 58424),
                              UINT16_C( 15168), UINT16_C(  4051), UINT16_C( 54044), UINT16_C(  7020),
                              UINT16_C( 31115), UINT16_C( 49299), UINT16_C( 40742), UINT16_C( 48855)),
      simde_x_mm256_set_epu16(UINT16_C( 50898), UINT16_C( 60971), UINT16_C(  2964), UINT16_C( 53140),
                              UINT16_C( 39951), UINT16_C( 57637), UINT16_C( 63735), UINT16_C( 40101),
                              UINT16_C( 37326), UINT16_C( 12531), UINT16_C( 29670), UINT16_C( 49503),
                              UINT16_C( 64935), UINT16_C( 44011), UINT16_C( 59422), UINT16_C( 45053)),
      simde_x_mm256_set_epu16(UINT16_C( 65535), UINT16_C( 65535), UINT16_C( 13691), UINT16_C( 65535),
                              UINT16_C( 65535), UINT16_C( 65535), UINT16_C( 65535), UINT16_C( 65535),
                              UINT16_C( 52494), UINT16_C( 16582), UINT16_C( 65535), UINT16_C( 56523),
                              UINT16_C( 65535), UINT16_C( 65535), UINT16_C( 65535), UINT16_C( 65535)) },
    { simde_x_mm256_set_epu16(UINT16_C( 12906), UINT16_C( 34342), UINT16_C( 49900), UINT16_C( 16373),
                              UINT16_C( 41099), UINT16_C( 42680), UINT16_C( 11034), UINT16_C(  4050),
                              UINT16_C( 41370), UINT16_C( 18241), UINT16_C( 60694), UINT16_C( 59842),
                              UINT16_C(  7044), UINT16_C( 38288), UINT16_C( 18779), UINT16_C( 33204)),
      simde_x_mm256_set_epu16(UINT16_C( 39975), UINT16_C( 26379), UINT16_C( 49406), UINT16_C( 11197),
                              UINT16_C( 25665), UINT16_C( 45876), UINT16_C(  8978), UINT16_C( 56112),
                              UINT16_C(  5541), UINT16_C( 41816), UINT16_C(  1773), UINT16_C( 25366),
                              UINT16_C( 51395), UINT16_C( 19553), UINT16_C( 37079), UINT16_C( 32528)),
      simde_x_mm256_set_epu16(UINT16_C( 52881), UINT16_C( 60721), UINT16_C( 65535), UINT16_C( 27570),
                              UINT16_C( 65535), UINT16_C( 65535), UINT16_C( 20012), UINT16_C( 60162),
                              UINT16_C( 46911), UINT16_C( 60057), UINT16_C( 62467), UINT16_C( 65535),
                              UINT16_C( 58439), UINT16_C( 57841), UINT16_C( 55858), UINT16_C( 65535)) },
    { simde_x_mm256_set_epu16(UINT16_C( 54610), UINT16_C( 56071), UINT16_C( 54559), UINT16_C( 11899),
                              UINT16_C( 32307), UINT16_C(  4962), UINT16_C( 27630), UINT16_C( 33600),
                              UINT16_C( 31852), UINT16_C( 56358), UINT16_C( 35796), UINT16_C(  8024),
                              UINT16_C( 46221), UINT16_C(  4529), UINT16_C( 49147), UINT16_C(  8518)),
      simde_x_mm256_set_epu16(UINT16_C( 57675), UINT16_C(  2883), UINT16_C( 55066), UINT16_C( 41648),
                              UINT16_C( 12159), UINT16_C( 20265), UINT16_C( 47525), UINT16_C( 54059),
                              UINT16_C( 12623), UINT16_C( 11063), UINT16_C( 34242), UINT16_C( 57692),
                              UINT16_C(  8071), UINT16_C(  9806), UINT16_C( 30691), UINT16_C( 35776)),
      simde_x_mm256_set_epu16(UINT16_C( 65535), UINT16_C( 58954), UINT16_C( 65535), UINT16_C( 53547),
                              UINT16_C( 44466), UINT16_C( 25227), UINT16_C( 65535), UINT16_C( 65535),
                              UINT16_C( 44475), UINT16_C( 65535), UINT16_C( 65535), UINT16_C( 65535),
                              UINT16_C( 54292), UINT16_C( 14335), UINT16_C( 65535), UINT16_C( 44294)) },
    { simde_x_mm256_set_epu16(UINT16_C( 56834), UINT16_C( 64885), UINT16_C(  9140), UINT16_C( 13056),
                              UINT16_C( 40842), UINT16_C( 10347), UINT16_C(  7339), UINT16_C( 17877),
                              UINT16_C( 14924), UINT16_C( 16868), UINT16_C( 50139), UINT16_C( 42854),
                              UINT16_C( 20413), UINT16_C( 64148), UINT16_C( 24871), UINT16_C( 35734)),
      simde_x_mm256_set_epu16(UINT16_C( 20840), UINT16_C( 44144), UINT16_C( 58177), UINT16_C( 28709),
                              UINT16_C( 14233), UINT16_C( 55224), UINT16_C( 50824), UINT16_C( 22009),
                              UINT16_C( 46863), UINT16_C( 40997), UINT16_C( 17728), UINT16_C( 21679),
                              UINT16_C(  9552), UINT16_C( 17236), UINT16_C(  5658), UINT16_C( 51223)),
      simde_x_mm256_set_epu16(UINT16_C( 65535), UINT16_C( 65535), UINT16_C( 65535), UINT16_C( 41765),
                              UINT16_C( 55075), UINT16_C( 65535), UINT16_C( 58163), UINT16_C( 39886),
                              UINT16_C( 61787), UINT16_C( 57865), UINT16_C( 65535), UINT16_C( 64533),
                              UINT16_C( 29965), UINT16_C( 65535), UINT16_C( 30529), UINT16_C( 65535)) }
  };

  for (size_t i = 0 ; i < (sizeof(test_vec) / sizeof(test_vec[0])); i++) {
    simde__m256i r = simde_mm256_adds_epu16(test_vec[i].a, test_vec[i].b);
    simde_assert_m256i_u16(r, ==, test_vec[i].r);
  }

  return MUNIT_OK;
}

static MunitResult
test_simde_mm256_avg_epu8(const MunitParameter params[], void* data) {
  (void) params;
  (void) data;

  const struct {
    simde__m256i a;
    simde__m256i b;
    simde__m256i r;
  } test_vec[8] = {
    { simde_x_mm256_set_epu8(UINT8_C(132), UINT8_C(185), UINT8_C( 15), UINT8_C(235),
                             UINT8_C(102), UINT8_C(  8), UINT8_C(239), UINT8_C(181),
                             UINT8_C( 81), UINT8_C(155), UINT8_C(236), UINT8_C(191),
                             UINT8_C(133), UINT8_C( 65), UINT8_C( 73), UINT8_C( 40),
                             UINT8_C(181), UINT8_C( 86), UINT8_C( 73), UINT8_C(213),
                             UINT8_C( 85), UINT8_C( 28), UINT8_C( 53), UINT8_C(225),
                             UINT8_C(217), UINT8_C(129), UINT8_C( 68), UINT8_C(183),
                             UINT8_C(232), UINT8_C( 91), UINT8_C(  4), UINT8_C(129)),
      simde_x_mm256_set_epu8(UINT8_C(199), UINT8_C(146), UINT8_C( 73), UINT8_C(129),
                             UINT8_C( 53), UINT8_C( 30), UINT8_C(178), UINT8_C(252),
                             UINT8_C(125), UINT8_C( 44), UINT8_C( 67), UINT8_C( 83),
                             UINT8_C( 52), UINT8_C( 79), UINT8_C(239), UINT8_C(118),
                             UINT8_C(100), UINT8_C( 25), UINT8_C( 74), UINT8_C( 78),
                             UINT8_C( 90), UINT8_C(145), UINT8_C(118), UINT8_C(211),
                             UINT8_C( 29), UINT8_C( 31), UINT8_C(128), UINT8_C( 53),
                             UINT8_C( 19), UINT8_C(239), UINT8_C(181), UINT8_C(108)),
      simde_x_mm256_set_epu8(UINT8_C(166), UINT8_C(166), UINT8_C( 44), UINT8_C(182),
                             UINT8_C( 78), UINT8_C( 19), UINT8_C(209), UINT8_C(217),
                             UINT8_C(103), UINT8_C(100), UINT8_C(152), UINT8_C(137),
                             UINT8_C( 93), UINT8_C( 72), UINT8_C(156), UINT8_C( 79),
                             UINT8_C(141), UINT8_C( 56), UINT8_C( 74), UINT8_C(146),
                             UINT8_C( 88), UINT8_C( 87), UINT8_C( 86), UINT8_C(218),
                             UINT8_C(123), UINT8_C( 80), UINT8_C( 98), UINT8_C(118),
                             UINT8_C(126), UINT8_C(165), UINT8_C( 93), UINT8_C(119)) },
    { simde_x_mm256_set_epu8(UINT8_C(209), UINT8_C(137), UINT8_C(159), UINT8_C(201),
                             UINT8_C(142), UINT8_C(123), UINT8_C(233), UINT8_C(210),
                             UINT8_C(180), UINT8_C(  1), UINT8_C( 19), UINT8_C(  5),
                             UINT8_C( 35), UINT8_C(203), UINT8_C(189), UINT8_C( 26),
                             UINT8_C(153), UINT8_C(140), UINT8_C( 62), UINT8_C(144),
                             UINT8_C( 20), UINT8_C(125), UINT8_C(185), UINT8_C(133),
                             UINT8_C( 90), UINT8_C(243), UINT8_C( 18), UINT8_C(117),
                             UINT8_C(102), UINT8_C(222), UINT8_C( 27), UINT8_C( 12)),
      simde_x_mm256_set_epu8(UINT8_C(201), UINT8_C(154), UINT8_C( 75), UINT8_C(146),
                             UINT8_C( 84), UINT8_C(138), UINT8_C(110), UINT8_C( 18),
                             UINT8_C(142), UINT8_C(147), UINT8_C(192), UINT8_C(131),
                             UINT8_C(151), UINT8_C(232), UINT8_C(176), UINT8_C(  8),
                             UINT8_C(133), UINT8_C( 27), UINT8_C( 52), UINT8_C( 35),
                             UINT8_C(114), UINT8_C(148), UINT8_C(237), UINT8_C(121),
                             UINT8_C(209), UINT8_C( 97), UINT8_C(242), UINT8_C( 75),
                             UINT8_C(194), UINT8_C( 62), UINT8_C(242), UINT8_C(214)),
      simde_x_mm256_set_epu8(UINT8_C(205), UINT8_C(146), UINT8_C(117), UINT8_C(174),
                             UINT8_C(113), UINT8_C(131), UINT8_C(172), UINT8_C(114),
                             UINT8_C(161), UINT8_C( 74), UINT8_C(106), UINT8_C( 68),
                             UINT8_C( 93), UINT8_C(218), UINT8_C(183), UINT8_C( 17),
                             UINT8_C(143), UINT8_C( 84), UINT8_C( 57), UINT8_C( 90),
                             UINT8_C( 67), UINT8_C(137), UINT8_C(211), UINT8_C(127),
                             UINT8_C(150), UINT8_C(170), UINT8_C(130), UINT8_C( 96),
                             UINT8_C(148), UINT8_C(142), UINT8_C(135), UINT8_C(113)) },
    { simde_x_mm256_set_epu8(UINT8_C(223), UINT8_C( 80), UINT8_C( 95), UINT8_C( 57),
                             UINT8_C(173), UINT8_C( 14), UINT8_C( 75), UINT8_C( 79),
                             UINT8_C(206), UINT8_C( 37), UINT8_C(125), UINT8_C(225),
                             UINT8_C(172), UINT8_C(121), UINT8_C( 43), UINT8_C(249),
                             UINT8_C(122), UINT8_C(  3), UINT8_C( 25), UINT8_C(204),
                             UINT8_C(153), UINT8_C( 32), UINT8_C(245), UINT8_C( 58),
                             UINT8_C(211), UINT8_C(116), UINT8_C( 87), UINT8_C(228),
                             UINT8_C(139), UINT8_C(203), UINT8_C(106), UINT8_C(216)),
      simde_x_mm256_set_epu8(UINT8_C( 18), UINT8_C(169), UINT8_C( 46), UINT8_C(100),
                             UINT8_C(246), UINT8_C(  6), UINT8_C(208), UINT8_C(224),
                             UINT8_C(134), UINT8_C(248), UINT8_C( 90), UINT8_C(243),
                             UINT8_C( 95), UINT8_C(216), UINT8_C(232), UINT8_C(245),
                             UINT8_C( 35), UINT8_C(118), UINT8_C( 23), UINT8_C(111),
                             UINT8_C(137), UINT8_C(  1), UINT8_C( 43), UINT8_C(212),
                             UINT8_C(143), UINT8_C(143), UINT8_C(106), UINT8_C(242),
                             UINT8_C(188), UINT8_C( 78), UINT8_C( 94), UINT8_C( 49)),
      simde_x_mm256_set_epu8(UINT8_C(121), UINT8_C(125), UINT8_C( 71), UINT8_C( 79),
                             UINT8_C(210), UINT8_C( 10), UINT8_C(142), UINT8_C(152),
                             UINT8_C(170), UINT8_C(143), UINT8_C(108), UINT8_C(234),
                             UINT8_C(134), UINT8_C(169), UINT8_C(138), UINT8_C(247),
                             UINT8_C( 79), UINT8_C( 61), UINT8_C( 24), UINT8_C(158),
                             UINT8_C(145), UINT8_C( 17), UINT8_C(144), UINT8_C(135),
                             UINT8_C(177), UINT8_C(130), UINT8_C( 97), UINT8_C(235),
                             UINT8_C(164), UINT8_C(141), UINT8_C(100), UINT8_C(133)) },
    { simde_x_mm256_set_epu8(UINT8_C(186), UINT8_C( 51), UINT8_C(166), UINT8_C(159),
                             UINT8_C( 61), UINT8_C(189), UINT8_C(148), UINT8_C(156),
                             UINT8_C(199), UINT8_C( 59), UINT8_C(214), UINT8_C( 21),
                             UINT8_C( 92), UINT8_C( 24), UINT8_C( 35), UINT8_C( 33),
                             UINT8_C( 27), UINT8_C(133), UINT8_C(  9), UINT8_C(114),
                             UINT8_C(170), UINT8_C( 78), UINT8_C(149), UINT8_C(203),
                             UINT8_C(212), UINT8_C(108), UINT8_C(116), UINT8_C(217),
                             UINT8_C(102), UINT8_C(192), UINT8_C(223), UINT8_C( 98)),
      simde_x_mm256_set_epu8(UINT8_C( 51), UINT8_C(193), UINT8_C(129), UINT8_C(222),
                             UINT8_C(147), UINT8_C( 49), UINT8_C(210), UINT8_C(198),
                             UINT8_C(192), UINT8_C(158), UINT8_C( 49), UINT8_C(217),
                             UINT8_C( 20), UINT8_C(183), UINT8_C(213), UINT8_C( 71),
                             UINT8_C(164), UINT8_C( 92), UINT8_C(118), UINT8_C( 17),
                             UINT8_C(236), UINT8_C( 27), UINT8_C(162), UINT8_C( 98),
                             UINT8_C(196), UINT8_C(135), UINT8_C(  7), UINT8_C(172),
                             UINT8_C(233), UINT8_C( 47), UINT8_C(151), UINT8_C(128)),
      simde_x_mm256_set_epu8(UINT8_C(119), UINT8_C(122), UINT8_C(148), UINT8_C(191),
                             UINT8_C(104), UINT8_C(119), UINT8_C(179), UINT8_C(177),
                             UINT8_C(196), UINT8_C(109), UINT8_C(132), UINT8_C(119),
                             UINT8_C( 56), UINT8_C(104), UINT8_C(124), UINT8_C( 52),
                             UINT8_C( 96), UINT8_C(113), UINT8_C( 64), UINT8_C( 66),
                             UINT8_C(203), UINT8_C( 53), UINT8_C(156), UINT8_C(151),
                             UINT8_C(204), UINT8_C(122), UINT8_C( 62), UINT8_C(195),
                             UINT8_C(168), UINT8_C(120), UINT8_C(187), UINT8_C(113)) },
    { simde_x_mm256_set_epu8(UINT8_C(182), UINT8_C(141), UINT8_C( 93), UINT8_C( 91),
                             UINT8_C(  0), UINT8_C(189), UINT8_C(215), UINT8_C(221),
                             UINT8_C(105), UINT8_C(231), UINT8_C( 61), UINT8_C(224),
                             UINT8_C( 68), UINT8_C( 84), UINT8_C(247), UINT8_C(215),
                             UINT8_C(125), UINT8_C(197), UINT8_C( 69), UINT8_C(102),
                             UINT8_C(218), UINT8_C(120), UINT8_C(113), UINT8_C(175),
                             UINT8_C(134), UINT8_C( 33), UINT8_C(106), UINT8_C(117),
                             UINT8_C(129), UINT8_C(249), UINT8_C(194), UINT8_C( 70)),
      simde_x_mm256_set_epu8(UINT8_C(137), UINT8_C( 27), UINT8_C( 17), UINT8_C( 94),
                             UINT8_C(244), UINT8_C(142), UINT8_C(142), UINT8_C( 48),
                             UINT8_C( 54), UINT8_C(217), UINT8_C(209), UINT8_C(122),
                             UINT8_C(  1), UINT8_C(190), UINT8_C( 59), UINT8_C(250),
                             UINT8_C(179), UINT8_C(176), UINT8_C(167), UINT8_C( 57),
                             UINT8_C( 90), UINT8_C( 15), UINT8_C( 31), UINT8_C(140),
                             UINT8_C(209), UINT8_C(104), UINT8_C(139), UINT8_C(154),
                             UINT8_C( 57), UINT8_C(248), UINT8_C(225), UINT8_C( 65)),
      simde_x_mm256_set_epu8(UINT8_C(160), UINT8_C( 84), UINT8_C( 55), UINT8_C( 93),
                             UINT8_C(122), UINT8_C(166), UINT8_C(179), UINT8_C(135),
                             UINT8_C( 80), UINT8_C(224), UINT8_C(135), UINT8_C(173),
                             UINT8_C( 35), UINT8_C(137), UINT8_C(153), UINT8_C(233),
                             UINT8_C(152), UINT8_C(187), UINT8_C(118), UINT8_C( 80),
                             UINT8_C(154), UINT8_C( 68), UINT8_C( 72), UINT8_C(158),
                             UINT8_C(172), UINT8_C( 69), UINT8_C(123), UINT8_C(136),
                             UINT8_C( 93), UINT8_C(249), UINT8_C(210), UINT8_C( 68)) },
    { simde_x_mm256_set_epu8(UINT8_C(125), UINT8_C(242), UINT8_C( 34), UINT8_C(120),
                             UINT8_C(106), UINT8_C(202), UINT8_C(100), UINT8_C( 61),
                             UINT8_C(105), UINT8_C(145), UINT8_C( 46), UINT8_C(129),
                             UINT8_C(208), UINT8_C( 57), UINT8_C( 82), UINT8_C( 21),
                             UINT8_C( 59), UINT8_C( 97), UINT8_C(206), UINT8_C(  4),
                             UINT8_C(182), UINT8_C( 81), UINT8_C(203), UINT8_C(252),
                             UINT8_C(111), UINT8_C( 28), UINT8_C(210), UINT8_C( 57),
                             UINT8_C(214), UINT8_C(124), UINT8_C(137), UINT8_C(114)),
      simde_x_mm256_set_epu8(UINT8_C(208), UINT8_C( 60), UINT8_C( 51), UINT8_C( 61),
                             UINT8_C(249), UINT8_C(203), UINT8_C( 69), UINT8_C(195),
                             UINT8_C( 16), UINT8_C( 67), UINT8_C(241), UINT8_C(244),
                             UINT8_C(217), UINT8_C(201), UINT8_C(104), UINT8_C( 80),
                             UINT8_C( 30), UINT8_C( 40), UINT8_C( 69), UINT8_C( 88),
                             UINT8_C( 83), UINT8_C(141), UINT8_C(221), UINT8_C(174),
                             UINT8_C(165), UINT8_C(114), UINT8_C(107), UINT8_C( 42),
                             UINT8_C( 83), UINT8_C(  1), UINT8_C( 95), UINT8_C( 89)),
      simde_x_mm256_set_epu8(UINT8_C(167), UINT8_C(151), UINT8_C( 43), UINT8_C( 91),
                             UINT8_C(178), UINT8_C(203), UINT8_C( 85), UINT8_C(128),
                             UINT8_C( 61), UINT8_C(106), UINT8_C(144), UINT8_C(187),
                             UINT8_C(213), UINT8_C(129), UINT8_C( 93), UINT8_C( 51),
                             UINT8_C( 45), UINT8_C( 69), UINT8_C(138), UINT8_C( 46),
                             UINT8_C(133), UINT8_C(111), UINT8_C(212), UINT8_C(213),
                             UINT8_C(138), UINT8_C( 71), UINT8_C(159), UINT8_C( 50),
                             UINT8_C(149), UINT8_C( 63), UINT8_C(116), UINT8_C(102)) },
    { simde_x_mm256_set_epu8(UINT8_C( 59), UINT8_C(202), UINT8_C( 28), UINT8_C( 65),
                             UINT8_C( 60), UINT8_C( 92), UINT8_C(112), UINT8_C(105),
                             UINT8_C(229), UINT8_C(116), UINT8_C(242), UINT8_C(217),
                             UINT8_C(203), UINT8_C( 71), UINT8_C( 15), UINT8_C(143),
                             UINT8_C( 58), UINT8_C(228), UINT8_C( 36), UINT8_C(154),
                             UINT8_C( 96), UINT8_C(  2), UINT8_C( 86), UINT8_C( 36),
                             UINT8_C( 93), UINT8_C( 29), UINT8_C( 70), UINT8_C( 20),
                             UINT8_C(130), UINT8_C(172), UINT8_C(152), UINT8_C(189)),
      simde_x_mm256_set_epu8(UINT8_C(100), UINT8_C( 42), UINT8_C( 77), UINT8_C( 21),
                             UINT8_C(144), UINT8_C(197), UINT8_C(242), UINT8_C(243),
                             UINT8_C(205), UINT8_C(204), UINT8_C( 75), UINT8_C(102),
                             UINT8_C( 21), UINT8_C(148), UINT8_C( 70), UINT8_C(128),
                             UINT8_C( 95), UINT8_C(147), UINT8_C( 39), UINT8_C(190),
                             UINT8_C( 20), UINT8_C(128), UINT8_C(196), UINT8_C(160),
                             UINT8_C(  8), UINT8_C(206), UINT8_C( 13), UINT8_C(197),
                             UINT8_C( 93), UINT8_C(253), UINT8_C( 16), UINT8_C( 27)),
      simde_x_mm256_set_epu8(UINT8_C( 80), UINT8_C(122), UINT8_C( 53), UINT8_C( 43),
                             UINT8_C(102), UINT8_C(145), UINT8_C(177), UINT8_C(174),
                             UINT8_C(217), UINT8_C(160), UINT8_C(159), UINT8_C(160),
                             UINT8_C(112), UINT8_C(110), UINT8_C( 43), UINT8_C(136),
                             UINT8_C( 77), UINT8_C(188), UINT8_C( 38), UINT8_C(172),
                             UINT8_C( 58), UINT8_C( 65), UINT8_C(141), UINT8_C( 98),
                             UINT8_C( 51), UINT8_C(118), UINT8_C( 42), UINT8_C(109),
                             UINT8_C(112), UINT8_C(213), UINT8_C( 84), UINT8_C(108)) },
    { simde_x_mm256_set_epu8(UINT8_C( 75), UINT8_C( 17), UINT8_C(162), UINT8_C( 64),
                             UINT8_C(129), UINT8_C(250), UINT8_C(112), UINT8_C(166),
                             UINT8_C( 98), UINT8_C(126), UINT8_C(129), UINT8_C(211),
                             UINT8_C( 27), UINT8_C( 12), UINT8_C(183), UINT8_C(140),
                             UINT8_C(106), UINT8_C(255), UINT8_C(252), UINT8_C(224),
                             UINT8_C(116), UINT8_C(208), UINT8_C( 69), UINT8_C(  4),
                             UINT8_C(193), UINT8_C( 46), UINT8_C(111), UINT8_C( 96),
                             UINT8_C(101), UINT8_C(183), UINT8_C( 99), UINT8_C( 60)),
      simde_x_mm256_set_epu8(UINT8_C( 48), UINT8_C( 27), UINT8_C(253), UINT8_C(118),
                             UINT8_C(225), UINT8_C(134), UINT8_C(250), UINT8_C(133),
                             UINT8_C( 52), UINT8_C( 47), UINT8_C( 27), UINT8_C(213),
                             UINT8_C( 28), UINT8_C(208), UINT8_C( 73), UINT8_C( 89),
                             UINT8_C( 76), UINT8_C(160), UINT8_C( 57), UINT8_C(191),
                             UINT8_C( 34), UINT8_C(121), UINT8_C(194), UINT8_C(205),
                             UINT8_C(102), UINT8_C(106), UINT8_C(175), UINT8_C(219),
                             UINT8_C(174), UINT8_C(128), UINT8_C(137), UINT8_C(235)),
      simde_x_mm256_set_epu8(UINT8_C( 62), UINT8_C( 22), UINT8_C(208), UINT8_C( 91),
                             UINT8_C(177), UINT8_C(192), UINT8_C(181), UINT8_C(150),
                             UINT8_C( 75), UINT8_C( 87), UINT8_C( 78), UINT8_C(212),
                             UINT8_C( 28), UINT8_C(110), UINT8_C(128), UINT8_C(115),
                             UINT8_C( 91), UINT8_C(208), UINT8_C(155), UINT8_C(208),
                             UINT8_C( 75), UINT8_C(165), UINT8_C(132), UINT8_C(105),
                             UINT8_C(148), UINT8_C( 76), UINT8_C(143), UINT8_C(158),
                             UINT8_C(138), UINT8_C(156), UINT8_C(118), UINT8_C(148)) }
  };

  for (size_t i = 0 ; i < (sizeof(test_vec) / sizeof(test_vec[0])); i++) {
    simde__m256i r = simde_mm256_avg_epu8(test_vec[i].a, test_vec[i].b);
    simde_assert_m256i_u8(r, ==, test_vec[i].r);
  }

  return MUNIT_OK;
}

static MunitResult
test_simde_mm256_avg_epu16(const MunitParameter params[], void* data) {
  (void) params;
  (void) data;

  const struct {
    simde__m256i a;
    simde__m256i b;
    simde__m256i r;
  } test_vec[8] = {
    { simde_x_mm256_set_epu16(UINT16_C( 33977), UINT16_C(  4075), UINT16_C( 26120), UINT16_C( 61365),
                              UINT16_C( 20891), UINT16_C( 60607), UINT16_C( 34113), UINT16_C( 18728),
                              UINT16_C( 46422), UINT16_C( 18901), UINT16_C( 21788), UINT16_C( 13793),
                              UINT16_C( 55681), UINT16_C( 17591), UINT16_C( 59483), UINT16_C(  1153)),
      simde_x_mm256_set_epu16(UINT16_C( 51090), UINT16_C( 18817), UINT16_C( 13598), UINT16_C( 45820),
                              UINT16_C( 32044), UINT16_C( 17235), UINT16_C( 13391), UINT16_C( 61302),
                              UINT16_C( 25625), UINT16_C( 19022), UINT16_C( 23185), UINT16_C( 30419),
                              UINT16_C(  7455), UINT16_C( 32821), UINT16_C(  5103), UINT16_C( 46444)),
      simde_x_mm256_set_epu16(UINT16_C( 42534), UINT16_C( 11446), UINT16_C( 19859), UINT16_C( 53593),
                              UINT16_C( 26468), UINT16_C( 38921), UINT16_C( 23752), UINT16_C( 40015),
                              UINT16_C( 36024), UINT16_C( 18962), UINT16_C( 22487), UINT16_C( 22106),
                              UINT16_C( 31568), UINT16_C( 25206), UINT16_C( 32293), UINT16_C( 23799)) },
    { simde_x_mm256_set_epu16(UINT16_C( 53641), UINT16_C( 40905), UINT16_C( 36475), UINT16_C( 59858),
                              UINT16_C( 46081), UINT16_C(  4869), UINT16_C(  9163), UINT16_C( 48410),
                              UINT16_C( 39308), UINT16_C( 16016), UINT16_C(  5245), UINT16_C( 47493),
                              UINT16_C( 23283), UINT16_C(  4725), UINT16_C( 26334), UINT16_C(  6924)),
      simde_x_mm256_set_epu16(UINT16_C( 51610), UINT16_C( 19346), UINT16_C( 21642), UINT16_C( 28178),
                              UINT16_C( 36499), UINT16_C( 49283), UINT16_C( 38888), UINT16_C( 45064),
                              UINT16_C( 34075), UINT16_C( 13347), UINT16_C( 29332), UINT16_C( 60793),
                              UINT16_C( 53601), UINT16_C( 62027), UINT16_C( 49726), UINT16_C( 62166)),
      simde_x_mm256_set_epu16(UINT16_C( 52626), UINT16_C( 30126), UINT16_C( 29059), UINT16_C( 44018),
                              UINT16_C( 41290), UINT16_C( 27076), UINT16_C( 24026), UINT16_C( 46737),
                              UINT16_C( 36692), UINT16_C( 14682), UINT16_C( 17289), UINT16_C( 54143),
                              UINT16_C( 38442), UINT16_C( 33376), UINT16_C( 38030), UINT16_C( 34545)) },
    { simde_x_mm256_set_epu16(UINT16_C( 57168), UINT16_C( 24377), UINT16_C( 44302), UINT16_C( 19279),
                              UINT16_C( 52773), UINT16_C( 32225), UINT16_C( 44153), UINT16_C( 11257),
                              UINT16_C( 31235), UINT16_C(  6604), UINT16_C( 39200), UINT16_C( 62778),
                              UINT16_C( 54132), UINT16_C( 22500), UINT16_C( 35787), UINT16_C( 27352)),
      simde_x_mm256_set_epu16(UINT16_C(  4777), UINT16_C( 11876), UINT16_C( 62982), UINT16_C( 53472),
                              UINT16_C( 34552), UINT16_C( 23283), UINT16_C( 24536), UINT16_C( 59637),
                              UINT16_C(  9078), UINT16_C(  5999), UINT16_C( 35073), UINT16_C( 11220),
                              UINT16_C( 36751), UINT16_C( 27378), UINT16_C( 48206), UINT16_C( 24113)),
      simde_x_mm256_set_epu16(UINT16_C( 30973), UINT16_C( 18127), UINT16_C( 53642), UINT16_C( 36376),
                              UINT16_C( 43663), UINT16_C( 27754), UINT16_C( 34345), UINT16_C( 35447),
                              UINT16_C( 20157), UINT16_C(  6302), UINT16_C( 37137), UINT16_C( 36999),
                              UINT16_C( 45442), UINT16_C( 24939), UINT16_C( 41997), UINT16_C( 25733)) },
    { simde_x_mm256_set_epu16(UINT16_C( 47667), UINT16_C( 42655), UINT16_C( 15805), UINT16_C( 38044),
                              UINT16_C( 51003), UINT16_C( 54805), UINT16_C( 23576), UINT16_C(  8993),
                              UINT16_C(  7045), UINT16_C(  2418), UINT16_C( 43598), UINT16_C( 38347),
                              UINT16_C( 54380), UINT16_C( 29913), UINT16_C( 26304), UINT16_C( 57186)),
      simde_x_mm256_set_epu16(UINT16_C( 13249), UINT16_C( 33246), UINT16_C( 37681), UINT16_C( 53958),
                              UINT16_C( 49310), UINT16_C( 12761), UINT16_C(  5303), UINT16_C( 54599),
                              UINT16_C( 42076), UINT16_C( 30225), UINT16_C( 60443), UINT16_C( 41570),
                              UINT16_C( 50311), UINT16_C(  1964), UINT16_C( 59695), UINT16_C( 38784)),
      simde_x_mm256_set_epu16(UINT16_C( 30458), UINT16_C( 37951), UINT16_C( 26743), UINT16_C( 46001),
                              UINT16_C( 50157), UINT16_C( 33783), UINT16_C( 14440), UINT16_C( 31796),
                              UINT16_C( 24561), UINT16_C( 16322), UINT16_C( 52021), UINT16_C( 39959),
                              UINT16_C( 52346), UINT16_C( 15939), UINT16_C( 43000), UINT16_C( 47985)) },
    { simde_x_mm256_set_epu16(UINT16_C( 46733), UINT16_C( 23899), UINT16_C(   189), UINT16_C( 55261),
                              UINT16_C( 27111), UINT16_C( 15840), UINT16_C( 17492), UINT16_C( 63447),
                              UINT16_C( 32197), UINT16_C( 17766), UINT16_C( 55928), UINT16_C( 29103),
                              UINT16_C( 34337), UINT16_C( 27253), UINT16_C( 33273), UINT16_C( 49734)),
      simde_x_mm256_set_epu16(UINT16_C( 35099), UINT16_C(  4446), UINT16_C( 62606), UINT16_C( 36400),
                              UINT16_C( 14041), UINT16_C( 53626), UINT16_C(   446), UINT16_C( 15354),
                              UINT16_C( 46000), UINT16_C( 42809), UINT16_C( 23055), UINT16_C(  8076),
                              UINT16_C( 53608), UINT16_C( 35738), UINT16_C( 14840), UINT16_C( 57665)),
      simde_x_mm256_set_epu16(UINT16_C( 40916), UINT16_C( 14173), UINT16_C( 31398), UINT16_C( 45831),
                              UINT16_C( 20576), UINT16_C( 34733), UINT16_C(  8969), UINT16_C( 39401),
                              UINT16_C( 39099), UINT16_C( 30288), UINT16_C( 39492), UINT16_C( 18590),
                              UINT16_C( 43973), UINT16_C( 31496), UINT16_C( 24057), UINT16_C( 53700)) },
    { simde_x_mm256_set_epu16(UINT16_C( 32242), UINT16_C(  8824), UINT16_C( 27338), UINT16_C( 25661),
                              UINT16_C( 27025), UINT16_C( 11905), UINT16_C( 53305), UINT16_C( 21013),
                              UINT16_C( 15201), UINT16_C( 52740), UINT16_C( 46673), UINT16_C( 52220),
                              UINT16_C( 28444), UINT16_C( 53817), UINT16_C( 54908), UINT16_C( 35186)),
      simde_x_mm256_set_epu16(UINT16_C( 53308), UINT16_C( 13117), UINT16_C( 63947), UINT16_C( 17859),
                              UINT16_C(  4163), UINT16_C( 61940), UINT16_C( 55753), UINT16_C( 26704),
                              UINT16_C(  7720), UINT16_C( 17752), UINT16_C( 21389), UINT16_C( 56750),
                              UINT16_C( 42354), UINT16_C( 27434), UINT16_C( 21249), UINT16_C( 24409)),
      simde_x_mm256_set_epu16(UINT16_C( 42775), UINT16_C( 10971), UINT16_C( 45643), UINT16_C( 21760),
                              UINT16_C( 15594), UINT16_C( 36923), UINT16_C( 54529), UINT16_C( 23859),
                              UINT16_C( 11461), UINT16_C( 35246), UINT16_C( 34031), UINT16_C( 54485),
                              UINT16_C( 35399), UINT16_C( 40626), UINT16_C( 38079), UINT16_C( 29798)) },
    { simde_x_mm256_set_epu16(UINT16_C( 15306), UINT16_C(  7233), UINT16_C( 15452), UINT16_C( 28777),
                              UINT16_C( 58740), UINT16_C( 62169), UINT16_C( 52039), UINT16_C(  3983),
                              UINT16_C( 15076), UINT16_C(  9370), UINT16_C( 24578), UINT16_C( 22052),
                              UINT16_C( 23837), UINT16_C( 17940), UINT16_C( 33452), UINT16_C( 39101)),
      simde_x_mm256_set_epu16(UINT16_C( 25642), UINT16_C( 19733), UINT16_C( 37061), UINT16_C( 62195),
                              UINT16_C( 52684), UINT16_C( 19302), UINT16_C(  5524), UINT16_C( 18048),
                              UINT16_C( 24467), UINT16_C( 10174), UINT16_C(  5248), UINT16_C( 50336),
                              UINT16_C(  2254), UINT16_C(  3525), UINT16_C( 24061), UINT16_C(  4123)),
      simde_x_mm256_set_epu16(UINT16_C( 20474), UINT16_C( 13483), UINT16_C( 26257), UINT16_C( 45486),
                              UINT16_C( 55712), UINT16_C( 40736), UINT16_C( 28782), UINT16_C( 11016),
                              UINT16_C( 19772), UINT16_C(  9772), UINT16_C( 14913), UINT16_C( 36194),
                              UINT16_C( 13046), UINT16_C( 10733), UINT16_C( 28757), UINT16_C( 21612)) },
    { simde_x_mm256_set_epu16(UINT16_C( 19217), UINT16_C( 41536), UINT16_C( 33274), UINT16_C( 28838),
                              UINT16_C( 25214), UINT16_C( 33235), UINT16_C(  6924), UINT16_C( 46988),
                              UINT16_C( 27391), UINT16_C( 64736), UINT16_C( 29904), UINT16_C( 17668),
                              UINT16_C( 49454), UINT16_C( 28512), UINT16_C( 26039), UINT16_C( 25404)),
      simde_x_mm256_set_epu16(UINT16_C( 12315), UINT16_C( 64886), UINT16_C( 57734), UINT16_C( 64133),
                              UINT16_C( 13359), UINT16_C(  7125), UINT16_C(  7376), UINT16_C( 18777),
                              UINT16_C( 19616), UINT16_C( 14783), UINT16_C(  8825), UINT16_C( 49869),
                              UINT16_C( 26218), UINT16_C( 45019), UINT16_C( 44672), UINT16_C( 35307)),
      simde_x_mm256_set_epu16(UINT16_C( 15766), UINT16_C( 53211), UINT16_C( 45504), UINT16_C( 46486),
                              UINT16_C( 19287), UINT16_C( 20180), UINT16_C(  7150), UINT16_C( 32883),
                              UINT16_C( 23504), UINT16_C( 39760), UINT16_C( 19365), UINT16_C( 33769),
                              UINT16_C( 37836), UINT16_C( 36766), UINT16_C( 35356), UINT16_C( 30356)) }
  };

  for (size_t i = 0 ; i < (sizeof(test_vec) / sizeof(test_vec[0])); i++) {
    simde__m256i r = simde_mm256_avg_epu16(test_vec[i].a, test_vec[i].b);
    simde_assert_m256i_u16(r, ==, test_vec[i].r);
  }

  return MUNIT_OK;
}

static MunitResult
test_simde_mm256_blend_epi16(const MunitParameter params[], void* data) {
  (void) params;
  (void) data;

  const struct {
    simde__m256i a;
    simde__m256i b;
    simde__m256i r;
  } test_vec[8] = {
    { simde_mm256_set_epi16(INT16_C( -9012), INT16_C( 17188), INT16_C( 20170), INT16_C( -6948),
                            INT16_C(  9138), INT16_C( 24690), INT16_C( -6761), INT16_C( -2618),
                            INT16_C( 30583), INT16_C(  3343), INT16_C( -2458), INT16_C( 32235),
                            INT16_C(-14188), INT16_C( 15906), INT16_C(-17823), INT16_C(  7319)),
      simde_mm256_set_epi16(INT16_C( -5752), INT16_C(-23668), INT16_C(-25159), INT16_C(-19782),
                            INT16_C( 28185), INT16_C(-14343), INT16_C(-18599), INT16_C(   827),
                            INT16_C( -4902), INT16_C(  2482), INT16_C( 14836), INT16_C(-27028),
                            INT16_C( 23821), INT16_C( -1365), INT16_C( -4235), INT16_C(  -888)),
      simde_mm256_set_epi16(INT16_C( -9012), INT16_C( 17188), INT16_C( 20170), INT16_C( -6948),
                            INT16_C( 28185), INT16_C(-14343), INT16_C( -6761), INT16_C(   827),
                            INT16_C( 30583), INT16_C(  3343), INT16_C( -2458), INT16_C( 32235),
                            INT16_C( 23821), INT16_C( -1365), INT16_C(-17823), INT16_C(  -888)) },
    { simde_mm256_set_epi16(INT16_C(  2208), INT16_C( 24143), INT16_C( 20623), INT16_C( -5907),
                            INT16_C(  4359), INT16_C(  6016), INT16_C(  2606), INT16_C(-17968),
                            INT16_C( 24878), INT16_C(-20974), INT16_C( 11542), INT16_C( 18923),
                            INT16_C( 32276), INT16_C(-26730), INT16_C( 20467), INT16_C(-30404)),
      simde_mm256_set_epi16(INT16_C( 27588), INT16_C(-23388), INT16_C( 31848), INT16_C( 22463),
                            INT16_C(-31474), INT16_C(-14474), INT16_C(  2006), INT16_C(-32634),
                            INT16_C( 32036), INT16_C(-13145), INT16_C(-30339), INT16_C(-22528),
                            INT16_C( 17597), INT16_C( 17800), INT16_C( 16042), INT16_C( 23637)),
      simde_mm256_set_epi16(INT16_C(  2208), INT16_C( 24143), INT16_C( 20623), INT16_C( -5907),
                            INT16_C(-31474), INT16_C(-14474), INT16_C(  2606), INT16_C(-32634),
                            INT16_C( 24878), INT16_C(-20974), INT16_C( 11542), INT16_C( 18923),
                            INT16_C( 17597), INT16_C( 17800), INT16_C( 20467), INT16_C( 23637)) },
    { simde_mm256_set_epi16(INT16_C(-30302), INT16_C( -3491), INT16_C(-12187), INT16_C( -9390),
                            INT16_C( -5875), INT16_C(  4739), INT16_C( 19577), INT16_C(  7526),
                            INT16_C( 31347), INT16_C( 10086), INT16_C(-16595), INT16_C( 27410),
                            INT16_C(  1134), INT16_C(-11806), INT16_C(-16010), INT16_C(-25451)),
      simde_mm256_set_epi16(INT16_C(-29901), INT16_C( 18434), INT16_C(  -841), INT16_C( 28759),
                            INT16_C( -1918), INT16_C(  2817), INT16_C(-31249), INT16_C(  6853),
                            INT16_C( 24735), INT16_C(-25824), INT16_C( -1496), INT16_C( 12880),
                            INT16_C( 11586), INT16_C( 24977), INT16_C( 22341), INT16_C(-21470)),
      simde_mm256_set_epi16(INT16_C(-30302), INT16_C( -3491), INT16_C(-12187), INT16_C( -9390),
                            INT16_C( -1918), INT16_C(  2817), INT16_C( 19577), INT16_C(  6853),
                            INT16_C( 31347), INT16_C( 10086), INT16_C(-16595), INT16_C( 27410),
                            INT16_C( 11586), INT16_C( 24977), INT16_C(-16010), INT16_C(-21470)) },
    { simde_mm256_set_epi16(INT16_C( 17074), INT16_C(-20924), INT16_C( 13898), INT16_C( 20227),
                            INT16_C( 12334), INT16_C(-15702), INT16_C( 28564), INT16_C(-15082),
                            INT16_C(-19676), INT16_C(   796), INT16_C( 13442), INT16_C( -9023),
                            INT16_C( 10428), INT16_C( 21588), INT16_C(-25545), INT16_C( 22589)),
      simde_mm256_set_epi16(INT16_C( 13365), INT16_C(-16397), INT16_C(-14658), INT16_C(  8081),
                            INT16_C(  4626), INT16_C(-31038), INT16_C(-27498), INT16_C( -1797),
                            INT16_C(-14919), INT16_C( 31584), INT16_C( 32162), INT16_C( 21664),
                            INT16_C( 32327), INT16_C(  9046), INT16_C( 29457), INT16_C( 18165)),
      simde_mm256_set_epi16(INT16_C( 17074), INT16_C(-20924), INT16_C( 13898), INT16_C( 20227),
                            INT16_C(  4626), INT16_C(-31038), INT16_C( 28564), INT16_C( -1797),
                            INT16_C(-19676), INT16_C(   796), INT16_C( 13442), INT16_C( -9023),
                            INT16_C( 32327), INT16_C(  9046), INT16_C(-25545), INT16_C( 18165)) },
    { simde_mm256_set_epi16(INT16_C(-28976), INT16_C(-17452), INT16_C(-30835), INT16_C(-11288),
                            INT16_C( 23746), INT16_C(-12398), INT16_C( -9605), INT16_C(   914),
                            INT16_C( -6067), INT16_C(  4660), INT16_C( 15780), INT16_C( 30375),
                            INT16_C(-32484), INT16_C( 23271), INT16_C(-15980), INT16_C(  3969)),
      simde_mm256_set_epi16(INT16_C(-14502), INT16_C(-26489), INT16_C( -6738), INT16_C( -1193),
                            INT16_C( 15756), INT16_C(-12605), INT16_C(-12710), INT16_C( -8558),
                            INT16_C( 19027), INT16_C(-19772), INT16_C( 23814), INT16_C(-30071),
                            INT16_C(-29678), INT16_C( 31649), INT16_C(  4669), INT16_C( -4491)),
      simde_mm256_set_epi16(INT16_C(-28976), INT16_C(-17452), INT16_C(-30835), INT16_C(-11288),
                            INT16_C( 15756), INT16_C(-12605), INT16_C( -9605), INT16_C( -8558),
                            INT16_C( -6067), INT16_C(  4660), INT16_C( 15780), INT16_C( 30375),
                            INT16_C(-29678), INT16_C( 31649), INT16_C(-15980), INT16_C( -4491)) },
    { simde_mm256_set_epi16(INT16_C( 16416), INT16_C(-25375), INT16_C(-21092), INT16_C(-20302),
                            INT16_C(-10725), INT16_C(-20142), INT16_C( -4818), INT16_C(-14140),
                            INT16_C(-13625), INT16_C(-24584), INT16_C(  6087), INT16_C(-31850),
                            INT16_C(-29507), INT16_C(  7132), INT16_C( -6862), INT16_C( 26102)),
      simde_mm256_set_epi16(INT16_C(  3513), INT16_C(-30455), INT16_C(-14215), INT16_C(-31390),
                            INT16_C( 22371), INT16_C(-30450), INT16_C(-14197), INT16_C( -3991),
                            INT16_C( 25198), INT16_C( -1251), INT16_C( -4992), INT16_C(-16295),
                            INT16_C( 23622), INT16_C( 28506), INT16_C(-16087), INT16_C(-18392)),
      simde_mm256_set_epi16(INT16_C( 16416), INT16_C(-25375), INT16_C(-21092), INT16_C(-20302),
                            INT16_C( 22371), INT16_C(-30450), INT16_C( -4818), INT16_C( -3991),
                            INT16_C(-13625), INT16_C(-24584), INT16_C(  6087), INT16_C(-31850),
                            INT16_C( 23622), INT16_C( 28506), INT16_C( -6862), INT16_C(-18392)) },
    { simde_mm256_set_epi16(INT16_C( -2375), INT16_C(  3031), INT16_C( 26231), INT16_C(  5999),
                            INT16_C(-10519), INT16_C( 21791), INT16_C(  3889), INT16_C( 28062),
                            INT16_C(-23674), INT16_C(-25444), INT16_C( 16907), INT16_C( 20389),
                            INT16_C(-22712), INT16_C(   486), INT16_C( -2776), INT16_C(-21644)),
      simde_mm256_set_epi16(INT16_C(-29652), INT16_C(   489), INT16_C( -7346), INT16_C(-13391),
                            INT16_C( 21827), INT16_C(  9877), INT16_C(  7842), INT16_C(-13219),
                            INT16_C( 12847), INT16_C( 31187), INT16_C( -8174), INT16_C( -7953),
                            INT16_C(  8071), INT16_C(-19051), INT16_C( 30976), INT16_C( 20848)),
      simde_mm256_set_epi16(INT16_C( -2375), INT16_C(  3031), INT16_C( 26231), INT16_C(  5999),
                            INT16_C( 21827), INT16_C(  9877), INT16_C(  3889), INT16_C(-13219),
                            INT16_C(-23674), INT16_C(-25444), INT16_C( 16907), INT16_C( 20389),
                            INT16_C(  8071), INT16_C(-19051), INT16_C( -2776), INT16_C( 20848)) },
    { simde_mm256_set_epi16(INT16_C( 13214), INT16_C(-27703), INT16_C(  6386), INT16_C(  5153),
                            INT16_C( 26096), INT16_C(  8476), INT16_C( 10527), INT16_C(-23224),
                            INT16_C( 23690), INT16_C(  9355), INT16_C(  1283), INT16_C(-29402),
                            INT16_C( 22593), INT16_C(-12032), INT16_C( -8259), INT16_C( 13457)),
      simde_mm256_set_epi16(INT16_C(-25352), INT16_C( 21231), INT16_C(-11795), INT16_C( 17700),
                            INT16_C(-24048), INT16_C(-11558), INT16_C( -1645), INT16_C( 21362),
                            INT16_C( 18474), INT16_C( 30559), INT16_C(  -790), INT16_C( 30067),
                            INT16_C(  3488), INT16_C(  3834), INT16_C(  2645), INT16_C(-14787)),
      simde_mm256_set_epi16(INT16_C( 13214), INT16_C(-27703), INT16_C(  6386), INT16_C(  5153),
                            INT16_C(-24048), INT16_C(-11558), INT16_C( 10527), INT16_C( 21362),
                            INT16_C( 23690), INT16_C(  9355), INT16_C(  1283), INT16_C(-29402),
                            INT16_C(  3488), INT16_C(  3834), INT16_C( -8259), INT16_C(-14787)) },
  };

  for (size_t i = 0 ; i < (sizeof(test_vec) / sizeof(test_vec[0])); i++) {
    simde__m256i r = simde_mm256_blend_epi16(test_vec[i].a, test_vec[i].b, 13);
    simde_assert_m256i_i16(r, ==, test_vec[i].r);
  }

  return MUNIT_OK;
}

static MunitResult
test_simde_mm256_blend_epi32(const MunitParameter params[], void* data) {
  (void) params;
  (void) data;

  const struct {
    simde__m256i a;
    simde__m256i b;
    simde__m256i r;
  } test_vec[8] = {
    { simde_mm256_set_epi32(INT32_C(   67571941), INT32_C(-1405773426), INT32_C( 1540271825), INT32_C( 2065572299),
                            INT32_C( -582398487), INT32_C( 1269568238), INT32_C( -277360429), INT32_C(  355946014)),
      simde_mm256_set_epi32(INT32_C(-1175528322), INT32_C( -128390122), INT32_C( 1870386786), INT32_C( 1369967555),
                            INT32_C(  417868105), INT32_C(  128490599), INT32_C( 1283738263), INT32_C( -937782732)),
      simde_mm256_set_epi32(INT32_C(   67571941), INT32_C(-1405773426), INT32_C( 1540271825), INT32_C( 2065572299),
                            INT32_C(  417868105), INT32_C(  128490599), INT32_C( -277360429), INT32_C( -937782732)) },
    { simde_mm256_set_epi32(INT32_C( 1471616457), INT32_C(  153196965), INT32_C(  177786947), INT32_C(-1953704859),
                            INT32_C(-2052334624), INT32_C(-1985445584), INT32_C(  389650479), INT32_C(-1304302924)),
      simde_mm256_set_epi32(INT32_C( -934897433), INT32_C( 1646862966), INT32_C(-1085276514), INT32_C(  112227015),
                            INT32_C(-1389537102), INT32_C(  687724210), INT32_C( 1265543631), INT32_C(  346850755)),
      simde_mm256_set_epi32(INT32_C( 1471616457), INT32_C(  153196965), INT32_C(  177786947), INT32_C(-1953704859),
                            INT32_C(-1389537102), INT32_C(  687724210), INT32_C(  389650479), INT32_C(  346850755)) },
    { simde_mm256_set_epi32(INT32_C(-1682060225), INT32_C(  867867583), INT32_C(  925546319), INT32_C( 1379938785),
                            INT32_C(  653018322), INT32_C( -687296073), INT32_C( -911101701), INT32_C( 1547072378)),
      simde_mm256_set_epi32(INT32_C( 1176167258), INT32_C( -301183666), INT32_C( -466020487), INT32_C(   52703344),
                            INT32_C( 1233020389), INT32_C( 1117532027), INT32_C( 1899739665), INT32_C(-2043295118)),
      simde_mm256_set_epi32(INT32_C(-1682060225), INT32_C(  867867583), INT32_C(  925546319), INT32_C( 1379938785),
                            INT32_C( 1233020389), INT32_C( 1117532027), INT32_C( -911101701), INT32_C(-2043295118)) },
    { simde_mm256_set_epi32(INT32_C(  359138398), INT32_C( -860526519), INT32_C( 1692947884), INT32_C(  772823662),
                            INT32_C( -270939677), INT32_C( 1412661540), INT32_C( 1070011153), INT32_C(  771375046)),
      simde_mm256_set_epi32(INT32_C( -974034130), INT32_C(   37087187), INT32_C( -871436522), INT32_C(   33095078),
                            INT32_C(  715849450), INT32_C(-1345812415), INT32_C(  -45115049), INT32_C( 1960320081)),
      simde_mm256_set_epi32(INT32_C(  359138398), INT32_C( -860526519), INT32_C( 1692947884), INT32_C(  772823662),
                            INT32_C(  715849450), INT32_C(-1345812415), INT32_C( 1070011153), INT32_C( 1960320081)) },
    { simde_mm256_set_epi32(INT32_C( -426383461), INT32_C( -768942960), INT32_C( -264677869), INT32_C( -822820045),
                            INT32_C( 1890345084), INT32_C(-2046745025), INT32_C( -207573670), INT32_C( 1399666591)),
      simde_mm256_set_epi32(INT32_C(  232105709), INT32_C(-1583898310), INT32_C( 1161298300), INT32_C(  169359829),
                            INT32_C(  621794425), INT32_C(  607256107), INT32_C( 1099667121), INT32_C( -184390486)),
      simde_mm256_set_epi32(INT32_C( -426383461), INT32_C( -768942960), INT32_C( -264677869), INT32_C( -822820045),
                            INT32_C(  621794425), INT32_C(  607256107), INT32_C( -207573670), INT32_C( -184390486)) },
    { simde_mm256_set_epi32(INT32_C(-1564290184), INT32_C( -240378472), INT32_C( 1142270593), INT32_C( 1000191111),
                            INT32_C(   20701140), INT32_C(   37555352), INT32_C( -694404400), INT32_C( 1055280730)),
      simde_mm256_set_epi32(INT32_C( 1835031057), INT32_C( 2079483638), INT32_C( 1962415366), INT32_C( -373228817),
                            INT32_C(  142245442), INT32_C(   51427720), INT32_C( 1717201652), INT32_C( 1177983710)),
      simde_mm256_set_epi32(INT32_C(-1564290184), INT32_C( -240378472), INT32_C( 1142270593), INT32_C( 1000191111),
                            INT32_C(  142245442), INT32_C(   51427720), INT32_C( -694404400), INT32_C( 1177983710)) },
    { simde_mm256_set_epi32(INT32_C(-1384452546), INT32_C( -108099055), INT32_C(   -3256672), INT32_C(-2139665218),
                            INT32_C( -280826539), INT32_C( -885573478), INT32_C( 2104257473), INT32_C( 1279376382)),
      simde_mm256_set_epi32(INT32_C( 1706246197), INT32_C(-1331652281), INT32_C( 1192842905), INT32_C( -885790109),
                            INT32_C(-1010846518), INT32_C( -536721191), INT32_C( 1967911533), INT32_C( 1933417937)),
      simde_mm256_set_epi32(INT32_C(-1384452546), INT32_C( -108099055), INT32_C(   -3256672), INT32_C(-2139665218),
                            INT32_C(-1010846518), INT32_C( -536721191), INT32_C( 2104257473), INT32_C( 1933417937)) },
    { simde_mm256_set_epi32(INT32_C( 1532802072), INT32_C(  125283422), INT32_C(-1578036874), INT32_C(  445027764),
                            INT32_C( -409254011), INT32_C( 1098938926), INT32_C(-1086732528), INT32_C( -812360922)),
      simde_mm256_set_epi32(INT32_C( 1974078859), INT32_C( 2037136311), INT32_C( 1463878416), INT32_C(  122656324),
                            INT32_C(-2126065903), INT32_C(-1726635542), INT32_C(-1755031182), INT32_C( 1725515904)),
      simde_mm256_set_epi32(INT32_C( 1532802072), INT32_C(  125283422), INT32_C(-1578036874), INT32_C(  445027764),
                            INT32_C(-2126065903), INT32_C(-1726635542), INT32_C(-1086732528), INT32_C( 1725515904)) },
  };

  for (size_t i = 0 ; i < (sizeof(test_vec) / sizeof(test_vec[0])); i++) {
    simde__m256i r = simde_mm256_blend_epi32(test_vec[i].a, test_vec[i].b, 13);
    simde_assert_m256i_i32(r, ==, test_vec[i].r);
  }

  return MUNIT_OK;
}

static MunitResult
test_simde_mm256_blendv_epi8(const MunitParameter params[], void* data) {
  (void) params;
  (void) data;

  const struct {
    simde__m256i a;
    simde__m256i b;
    simde__m256i i;
    simde__m256i r;
  } test_vec[8] = {
    { simde_mm256_set_epi8(INT8_C( 119), INT8_C(  14), INT8_C( 127), INT8_C(-117),
                           INT8_C( -92), INT8_C(  49), INT8_C( -15), INT8_C( -64),
                           INT8_C(  66), INT8_C(-125), INT8_C(  43), INT8_C(   6),
                           INT8_C(-117), INT8_C(  95), INT8_C(   4), INT8_C( 100),
                           INT8_C(  82), INT8_C( -66), INT8_C(  57), INT8_C( -98),
                           INT8_C( -94), INT8_C(   7), INT8_C(  58), INT8_C(-109),
                           INT8_C( -21), INT8_C( -88), INT8_C(  12), INT8_C(  65),
                           INT8_C(-108), INT8_C( -25), INT8_C( -96), INT8_C(  -4)),
      simde_mm256_set_epi8(INT8_C( -68), INT8_C(  -8), INT8_C(  57), INT8_C( 103),
                           INT8_C(  55), INT8_C( 120), INT8_C(   1), INT8_C(  68),
                           INT8_C(  85), INT8_C(-119), INT8_C(  -3), INT8_C(  60),
                           INT8_C(-115), INT8_C( -64), INT8_C( 126), INT8_C( -67),
                           INT8_C(  11), INT8_C(  73), INT8_C(  97), INT8_C( -47),
                           INT8_C(  73), INT8_C( -17), INT8_C(  -4), INT8_C(  19),
                           INT8_C( -66), INT8_C(  -1), INT8_C(  84), INT8_C( -63),
                           INT8_C(  58), INT8_C( 114), INT8_C( 107), INT8_C( -13)),
      simde_mm256_set_epi8(INT8_C( -94), INT8_C( -13), INT8_C( -63), INT8_C(  48),
                           INT8_C(  72), INT8_C( -33), INT8_C(-118), INT8_C(  86),
                           INT8_C(  17), INT8_C( 112), INT8_C(   9), INT8_C( 106),
                           INT8_C( 115), INT8_C( -15), INT8_C(  74), INT8_C(   5),
                           INT8_C(  17), INT8_C( -31), INT8_C(-120), INT8_C(  18),
                           INT8_C(  82), INT8_C( -67), INT8_C(-101), INT8_C(-109),
                           INT8_C(  81), INT8_C(-126), INT8_C(  -8), INT8_C(   4),
                           INT8_C( 123), INT8_C( 125), INT8_C(  70), INT8_C(  66)),
      simde_mm256_set_epi8(INT8_C( -68), INT8_C(  -8), INT8_C(  57), INT8_C(-117),
                           INT8_C( -92), INT8_C( 120), INT8_C(   1), INT8_C( -64),
                           INT8_C(  66), INT8_C(-125), INT8_C(  43), INT8_C(   6),
                           INT8_C(-117), INT8_C( -64), INT8_C(   4), INT8_C( 100),
                           INT8_C(  82), INT8_C(  73), INT8_C(  97), INT8_C( -98),
                           INT8_C( -94), INT8_C( -17), INT8_C(  -4), INT8_C(  19),
                           INT8_C( -21), INT8_C(  -1), INT8_C(  84), INT8_C(  65),
                           INT8_C(-108), INT8_C( -25), INT8_C( -96), INT8_C(  -4)) },
    { simde_mm256_set_epi8(INT8_C( -95), INT8_C(  48), INT8_C(-106), INT8_C(   2),
                           INT8_C( -98), INT8_C(  42), INT8_C( 111), INT8_C( -63),
                           INT8_C(  63), INT8_C(  60), INT8_C(-104), INT8_C(-108),
                           INT8_C( -18), INT8_C( -88), INT8_C(  55), INT8_C(  21),
                           INT8_C(-103), INT8_C( 114), INT8_C( -80), INT8_C(  89),
                           INT8_C(  60), INT8_C(  45), INT8_C( -20), INT8_C(  79),
                           INT8_C(-112), INT8_C( -14), INT8_C( -11), INT8_C( 117),
                           INT8_C(  14), INT8_C( -21), INT8_C(  11), INT8_C(-119)),
      simde_mm256_set_epi8(INT8_C(   7), INT8_C( -82), INT8_C( -49), INT8_C(   6),
                           INT8_C(-108), INT8_C(-115), INT8_C( -95), INT8_C( -53),
                           INT8_C(   6), INT8_C(  28), INT8_C(  47), INT8_C(  86),
                           INT8_C( -76), INT8_C(-114), INT8_C( 114), INT8_C(  94),
                           INT8_C(  90), INT8_C(  13), INT8_C( 121), INT8_C(-123),
                           INT8_C( -33), INT8_C( -67), INT8_C(  30), INT8_C( -90),
                           INT8_C(  -5), INT8_C(  42), INT8_C( 102), INT8_C(  53),
                           INT8_C(  95), INT8_C(  56), INT8_C(   1), INT8_C( -15)),
      simde_mm256_set_epi8(INT8_C(-117), INT8_C( -35), INT8_C(  72), INT8_C( -41),
                           INT8_C(-118), INT8_C( 110), INT8_C(  61), INT8_C(  45),
                           INT8_C(-112), INT8_C( 112), INT8_C(  46), INT8_C( -75),
                           INT8_C(  71), INT8_C( -85), INT8_C( -58), INT8_C( 104),
                           INT8_C(-126), INT8_C(-109), INT8_C(  86), INT8_C(  70),
                           INT8_C( -85), INT8_C( 113), INT8_C(  90), INT8_C(  35),
                           INT8_C( -48), INT8_C( -83), INT8_C(  16), INT8_C(  55),
                           INT8_C( -13), INT8_C(  42), INT8_C( -55), INT8_C( -15)),
      simde_mm256_set_epi8(INT8_C(   7), INT8_C( -82), INT8_C(-106), INT8_C(   6),
                           INT8_C(-108), INT8_C(  42), INT8_C( 111), INT8_C( -63),
                           INT8_C(   6), INT8_C(  60), INT8_C(-104), INT8_C(  86),
                           INT8_C( -18), INT8_C(-114), INT8_C( 114), INT8_C(  21),
                           INT8_C(  90), INT8_C(  13), INT8_C( -80), INT8_C(  89),
                           INT8_C( -33), INT8_C(  45), INT8_C( -20), INT8_C(  79),
                           INT8_C(  -5), INT8_C(  42), INT8_C( -11), INT8_C( 117),
                           INT8_C(  95), INT8_C( -21), INT8_C(   1), INT8_C( -15)) },
    { simde_mm256_set_epi8(INT8_C(  12), INT8_C( 118), INT8_C(-120), INT8_C(  17),
                           INT8_C(  61), INT8_C(  24), INT8_C(-114), INT8_C(-117),
                           INT8_C( -20), INT8_C(-118), INT8_C(  93), INT8_C( 106),
                           INT8_C( -99), INT8_C(  -8), INT8_C( 114), INT8_C(-115),
                           INT8_C( -65), INT8_C( -34), INT8_C(  66), INT8_C(  62),
                           INT8_C( 113), INT8_C( -44), INT8_C( 109), INT8_C(  20),
                           INT8_C( 122), INT8_C( -58), INT8_C(   7), INT8_C(-123),
                           INT8_C(  18), INT8_C(  89), INT8_C( -84), INT8_C(-114)),
      simde_mm256_set_epi8(INT8_C( -67), INT8_C( -15), INT8_C( -72), INT8_C( -39),
                           INT8_C( -90), INT8_C( 108), INT8_C(  93), INT8_C( -36),
                           INT8_C( -64), INT8_C(  36), INT8_C( -98), INT8_C(  76),
                           INT8_C( 123), INT8_C( -40), INT8_C( -48), INT8_C(-111),
                           INT8_C(-100), INT8_C(  76), INT8_C( 114), INT8_C(  51),
                           INT8_C(  72), INT8_C(  51), INT8_C( 101), INT8_C(-128),
                           INT8_C( -68), INT8_C(  35), INT8_C( -50), INT8_C(-100),
                           INT8_C(  85), INT8_C(-109), INT8_C( -86), INT8_C(  43)),
      simde_mm256_set_epi8(INT8_C(  21), INT8_C(  44), INT8_C(  93), INT8_C( -14),
                           INT8_C(  76), INT8_C(  78), INT8_C( 101), INT8_C(  40),
                           INT8_C( 126), INT8_C( -37), INT8_C( 115), INT8_C(  17),
                           INT8_C(  43), INT8_C( -71), INT8_C(-123), INT8_C( -85),
                           INT8_C( -19), INT8_C(  27), INT8_C(  72), INT8_C(  57),
                           INT8_C( 118), INT8_C( -19), INT8_C( -66), INT8_C( 124),
                           INT8_C( -52), INT8_C( -69), INT8_C(  32), INT8_C(  64),
                           INT8_C( -16), INT8_C(-103), INT8_C( -39), INT8_C( 121)),
      simde_mm256_set_epi8(INT8_C(  12), INT8_C( 118), INT8_C(-120), INT8_C( -39),
                           INT8_C(  61), INT8_C(  24), INT8_C(-114), INT8_C(-117),
                           INT8_C( -20), INT8_C(  36), INT8_C(  93), INT8_C( 106),
                           INT8_C( -99), INT8_C( -40), INT8_C( -48), INT8_C(-111),
                           INT8_C(-100), INT8_C( -34), INT8_C(  66), INT8_C(  62),
                           INT8_C( 113), INT8_C(  51), INT8_C( 101), INT8_C(  20),
                           INT8_C( -68), INT8_C(  35), INT8_C(   7), INT8_C(-123),
                           INT8_C(  85), INT8_C(-109), INT8_C( -86), INT8_C(-114)) },
    { simde_mm256_set_epi8(INT8_C( -23), INT8_C( 109), INT8_C(  45), INT8_C( -63),
                           INT8_C(  54), INT8_C( -58), INT8_C( -11), INT8_C(  18),
                           INT8_C(  27), INT8_C( -68), INT8_C(-102), INT8_C(  76),
                           INT8_C( -97), INT8_C(  26), INT8_C(  10), INT8_C( -41),
                           INT8_C(  50), INT8_C(  54), INT8_C(-128), INT8_C(  77),
                           INT8_C( -33), INT8_C( -46), INT8_C( 118), INT8_C(  76),
                           INT8_C( -72), INT8_C( 106), INT8_C( -54), INT8_C(  28),
                           INT8_C(  86), INT8_C(  37), INT8_C(  -1), INT8_C(  83)),
      simde_mm256_set_epi8(INT8_C( 123), INT8_C(  58), INT8_C(  98), INT8_C( 125),
                           INT8_C( 118), INT8_C(-119), INT8_C( -36), INT8_C(  78),
                           INT8_C(   0), INT8_C(  77), INT8_C(  67), INT8_C( 118),
                           INT8_C(  22), INT8_C( -94), INT8_C( -70), INT8_C(  21),
                           INT8_C(  65), INT8_C(  89), INT8_C(  34), INT8_C(  21),
                           INT8_C(  65), INT8_C( -53), INT8_C( -43), INT8_C( -55),
                           INT8_C( -12), INT8_C( -79), INT8_C(-123), INT8_C(  80),
                           INT8_C( -58), INT8_C( -76), INT8_C( -82), INT8_C(  16)),
      simde_mm256_set_epi8(INT8_C( -15), INT8_C( -31), INT8_C( 124), INT8_C(  18),
                           INT8_C(  63), INT8_C(-119), INT8_C( -84), INT8_C( -47),
                           INT8_C( 110), INT8_C(  99), INT8_C(  -7), INT8_C( -78),
                           INT8_C( 122), INT8_C(   9), INT8_C(  54), INT8_C(-112),
                           INT8_C(-100), INT8_C(  -9), INT8_C(-127), INT8_C(  67),
                           INT8_C( -60), INT8_C( -43), INT8_C(  76), INT8_C(  10),
                           INT8_C(  83), INT8_C( -83), INT8_C( -60), INT8_C( -94),
                           INT8_C( -63), INT8_C( 113), INT8_C(-114), INT8_C( 124)),
      simde_mm256_set_epi8(INT8_C( 123), INT8_C(  58), INT8_C(  45), INT8_C( -63),
                           INT8_C(  54), INT8_C(-119), INT8_C( -36), INT8_C(  78),
                           INT8_C(  27), INT8_C( -68), INT8_C(  67), INT8_C( 118),
                           INT8_C( -97), INT8_C(  26), INT8_C(  10), INT8_C(  21),
                           INT8_C(  65), INT8_C(  89), INT8_C(  34), INT8_C(  77),
                           INT8_C(  65), INT8_C( -53), INT8_C( 118), INT8_C(  76),
                           INT8_C( -72), INT8_C( -79), INT8_C(-123), INT8_C(  80),
                           INT8_C( -58), INT8_C(  37), INT8_C( -82), INT8_C(  83)) },
    { simde_mm256_set_epi8(INT8_C(  71), INT8_C(  12), INT8_C( 123), INT8_C(-112),
                           INT8_C(-126), INT8_C(  60), INT8_C( 108), INT8_C(-103),
                           INT8_C( 103), INT8_C( 120), INT8_C( -99), INT8_C( 114),
                           INT8_C(  34), INT8_C( -37), INT8_C( -98), INT8_C( -39),
                           INT8_C(-107), INT8_C( -14), INT8_C(  -8), INT8_C( -82),
                           INT8_C( 123), INT8_C(  78), INT8_C(  27), INT8_C(   7),
                           INT8_C(  90), INT8_C(-108), INT8_C( -54), INT8_C(  40),
                           INT8_C(  -9), INT8_C( -18), INT8_C(  12), INT8_C(   6)),
      simde_mm256_set_epi8(INT8_C(  20), INT8_C( -98), INT8_C(  96), INT8_C(   3),
                           INT8_C(  27), INT8_C(  45), INT8_C( -97), INT8_C( -19),
                           INT8_C( -40), INT8_C( -84), INT8_C( -70), INT8_C( -38),
                           INT8_C( -57), INT8_C(-122), INT8_C( -18), INT8_C( -59),
                           INT8_C( -66), INT8_C(  38), INT8_C(  28), INT8_C( -72),
                           INT8_C(  41), INT8_C( -85), INT8_C(-107), INT8_C( 124),
                           INT8_C(-120), INT8_C(   0), INT8_C(  52), INT8_C( -73),
                           INT8_C( -94), INT8_C(-103), INT8_C( 104), INT8_C(-108)),
      simde_mm256_set_epi8(INT8_C( 114), INT8_C(  67), INT8_C(  87), INT8_C(  60),
                           INT8_C( -47), INT8_C(-121), INT8_C( -54), INT8_C( 110),
                           INT8_C(-100), INT8_C( 105), INT8_C( -23), INT8_C(  81),
                           INT8_C(-121), INT8_C(  67), INT8_C(  97), INT8_C(-125),
                           INT8_C(  78), INT8_C( 118), INT8_C(  46), INT8_C( -85),
                           INT8_C(  78), INT8_C( -66), INT8_C(  11), INT8_C(  90),
                           INT8_C(  11), INT8_C( 120), INT8_C(  20), INT8_C(  83),
                           INT8_C( 103), INT8_C( -43), INT8_C(  72), INT8_C( -92)),
      simde_mm256_set_epi8(INT8_C(  71), INT8_C(  12), INT8_C( 123), INT8_C(-112),
                           INT8_C(  27), INT8_C(  45), INT8_C( -97), INT8_C(-103),
                           INT8_C( -40), INT8_C( 120), INT8_C( -70), INT8_C( 114),
                           INT8_C( -57), INT8_C( -37), INT8_C( -98), INT8_C( -59),
                           INT8_C(-107), INT8_C( -14), INT8_C(  -8), INT8_C( -72),
                           INT8_C( 123), INT8_C( -85), INT8_C(  27), INT8_C(   7),
                           INT8_C(  90), INT8_C(-108), INT8_C( -54), INT8_C(  40),
                           INT8_C(  -9), INT8_C(-103), INT8_C(  12), INT8_C(-108)) },
    { simde_mm256_set_epi8(INT8_C(-120), INT8_C( -17), INT8_C(  71), INT8_C( 108),
                           INT8_C(-124), INT8_C(   8), INT8_C(  38), INT8_C(-124),
                           INT8_C( -33), INT8_C( -80), INT8_C(  82), INT8_C( -52),
                           INT8_C( -85), INT8_C(  20), INT8_C( -43), INT8_C(  49),
                           INT8_C(-127), INT8_C(  82), INT8_C(-125), INT8_C(-107),
                           INT8_C(  99), INT8_C( -94), INT8_C(  98), INT8_C( 124),
                           INT8_C(  23), INT8_C(  -8), INT8_C( -30), INT8_C( 107),
                           INT8_C( -17), INT8_C( -36), INT8_C(  65), INT8_C(  35)),
      simde_mm256_set_epi8(INT8_C(  50), INT8_C( -42), INT8_C(  70), INT8_C(  74),
                           INT8_C( -25), INT8_C( 118), INT8_C(  53), INT8_C(  91),
                           INT8_C( -24), INT8_C(  44), INT8_C(-107), INT8_C(  38),
                           INT8_C(  62), INT8_C(  93), INT8_C(  84), INT8_C(  86),
                           INT8_C(  25), INT8_C(  25), INT8_C(  -1), INT8_C( -49),
                           INT8_C( -69), INT8_C( -81), INT8_C(  33), INT8_C( -90),
                           INT8_C( 118), INT8_C(  99), INT8_C( -68), INT8_C(  38),
                           INT8_C( -18), INT8_C( -20), INT8_C( -37), INT8_C( -57)),
      simde_mm256_set_epi8(INT8_C(  36), INT8_C(  48), INT8_C(-118), INT8_C( 125),
                           INT8_C(  12), INT8_C( 115), INT8_C( -38), INT8_C(   1),
                           INT8_C( -43), INT8_C(-120), INT8_C( 119), INT8_C(  88),
                           INT8_C(  19), INT8_C(   1), INT8_C(  40), INT8_C( -39),
                           INT8_C( -67), INT8_C(  66), INT8_C( -86), INT8_C(  38),
                           INT8_C(  40), INT8_C( -46), INT8_C( 104), INT8_C( -95),
                           INT8_C( 115), INT8_C( -49), INT8_C(  15), INT8_C(-101),
                           INT8_C( -79), INT8_C(  -5), INT8_C( 112), INT8_C( -45)),
      simde_mm256_set_epi8(INT8_C(-120), INT8_C( -17), INT8_C(  70), INT8_C( 108),
                           INT8_C(-124), INT8_C(   8), INT8_C(  53), INT8_C(-124),
                           INT8_C( -24), INT8_C(  44), INT8_C(  82), INT8_C( -52),
                           INT8_C( -85), INT8_C(  20), INT8_C( -43), INT8_C(  86),
                           INT8_C(  25), INT8_C(  82), INT8_C(  -1), INT8_C(-107),
                           INT8_C(  99), INT8_C( -81), INT8_C(  98), INT8_C( -90),
                           INT8_C(  23), INT8_C(  99), INT8_C( -30), INT8_C(  38),
                           INT8_C( -18), INT8_C( -20), INT8_C(  65), INT8_C( -57)) },
    { simde_mm256_set_epi8(INT8_C(  55), INT8_C(  33), INT8_C(  43), INT8_C(  65),
                           INT8_C( -59), INT8_C( -95), INT8_C(  10), INT8_C(  11),
                           INT8_C( 122), INT8_C(  35), INT8_C(  55), INT8_C( 107),
                           INT8_C( -46), INT8_C(-119), INT8_C(-106), INT8_C(  77),
                           INT8_C( -56), INT8_C( -78), INT8_C( -97), INT8_C(-126),
                           INT8_C( -36), INT8_C(  17), INT8_C(  13), INT8_C(  38),
                           INT8_C(  52), INT8_C( -31), INT8_C(  68), INT8_C(  51),
                           INT8_C( -16), INT8_C(  61), INT8_C( -72), INT8_C( -48)),
      simde_mm256_set_epi8(INT8_C( 123), INT8_C(-111), INT8_C( -83), INT8_C(  -8),
                           INT8_C(  66), INT8_C( -69), INT8_C( -27), INT8_C(-103),
                           INT8_C(-112), INT8_C( -80), INT8_C(  56), INT8_C(  60),
                           INT8_C(-106), INT8_C(  -4), INT8_C(-128), INT8_C(-122),
                           INT8_C(  74), INT8_C( -55), INT8_C( -48), INT8_C(-128),
                           INT8_C(  -2), INT8_C(  63), INT8_C( -37), INT8_C(  18),
                           INT8_C( -89), INT8_C( -76), INT8_C(  42), INT8_C(  62),
                           INT8_C(  74), INT8_C( -87), INT8_C(  30), INT8_C(-103)),
      simde_mm256_set_epi8(INT8_C(   4), INT8_C( -10), INT8_C(  -5), INT8_C(  -1),
                           INT8_C(  -4), INT8_C(  87), INT8_C( -59), INT8_C(  -9),
                           INT8_C( -53), INT8_C(  83), INT8_C( -63), INT8_C(  99),
                           INT8_C(  55), INT8_C( 119), INT8_C(  36), INT8_C( -96),
                           INT8_C( -98), INT8_C(  22), INT8_C(   4), INT8_C(-128),
                           INT8_C(  16), INT8_C( -72), INT8_C( 114), INT8_C(  35),
                           INT8_C( -15), INT8_C( -10), INT8_C(  97), INT8_C(-112),
                           INT8_C(-109), INT8_C( -68), INT8_C(   8), INT8_C( 101)),
      simde_mm256_set_epi8(INT8_C(  55), INT8_C(-111), INT8_C( -83), INT8_C(  -8),
                           INT8_C(  66), INT8_C( -95), INT8_C( -27), INT8_C(-103),
                           INT8_C(-112), INT8_C(  35), INT8_C(  56), INT8_C( 107),
                           INT8_C( -46), INT8_C(-119), INT8_C(-106), INT8_C(-122),
                           INT8_C(  74), INT8_C( -78), INT8_C( -97), INT8_C(-128),
                           INT8_C( -36), INT8_C(  63), INT8_C(  13), INT8_C(  38),
                           INT8_C( -89), INT8_C( -76), INT8_C(  68), INT8_C(  62),
                           INT8_C(  74), INT8_C( -87), INT8_C( -72), INT8_C( -48)) },
    { simde_mm256_set_epi8(INT8_C(  69), INT8_C( -38), INT8_C(-105), INT8_C( -77),
                           INT8_C(   3), INT8_C( -19), INT8_C( -91), INT8_C(  81),
                           INT8_C( -61), INT8_C(  88), INT8_C( -52), INT8_C( -76),
                           INT8_C(-100), INT8_C( -70), INT8_C( -64), INT8_C(  71),
                           INT8_C(  82), INT8_C(-122), INT8_C( -41), INT8_C( -86),
                           INT8_C(   9), INT8_C(  29), INT8_C( -31), INT8_C( -87),
                           INT8_C(-113), INT8_C( 100), INT8_C( 100), INT8_C( -55),
                           INT8_C( -11), INT8_C(  92), INT8_C( -87), INT8_C(  43)),
      simde_mm256_set_epi8(INT8_C(  96), INT8_C(-116), INT8_C(   5), INT8_C(  16),
                           INT8_C( -66), INT8_C(   4), INT8_C(   8), INT8_C(  34),
                           INT8_C(  93), INT8_C(  90), INT8_C( -27), INT8_C(  86),
                           INT8_C( 115), INT8_C(  27), INT8_C( -30), INT8_C(  15),
                           INT8_C(  94), INT8_C( -93), INT8_C( -55), INT8_C( -18),
                           INT8_C(-122), INT8_C(  51), INT8_C( -22), INT8_C( -72),
                           INT8_C( -80), INT8_C(  24), INT8_C(  38), INT8_C(  87),
                           INT8_C( -35), INT8_C( -67), INT8_C(  94), INT8_C( -17)),
      simde_mm256_set_epi8(INT8_C( -19), INT8_C( -11), INT8_C(  77), INT8_C( -75),
                           INT8_C(  98), INT8_C( -18), INT8_C( -28), INT8_C(   5),
                           INT8_C(  86), INT8_C(-117), INT8_C( 114), INT8_C( -52),
                           INT8_C(  63), INT8_C( -51), INT8_C( 110), INT8_C( -22),
                           INT8_C(  54), INT8_C(  36), INT8_C(  44), INT8_C(  72),
                           INT8_C( -14), INT8_C( -61), INT8_C( -76), INT8_C(  51),
                           INT8_C(  40), INT8_C( -28), INT8_C( -97), INT8_C( 114),
                           INT8_C(-128), INT8_C(   9), INT8_C(  94), INT8_C( -35)),
      simde_mm256_set_epi8(INT8_C(  96), INT8_C(-116), INT8_C(-105), INT8_C(  16),
                           INT8_C(   3), INT8_C(   4), INT8_C(   8), INT8_C(  81),
                           INT8_C( -61), INT8_C(  90), INT8_C( -52), INT8_C(  86),
                           INT8_C(-100), INT8_C(  27), INT8_C( -64), INT8_C(  15),
                           INT8_C(  82), INT8_C(-122), INT8_C( -41), INT8_C( -86),
                           INT8_C(-122), INT8_C(  51), INT8_C( -22), INT8_C( -87),
                           INT8_C(-113), INT8_C(  24), INT8_C(  38), INT8_C( -55),
                           INT8_C( -35), INT8_C(  92), INT8_C( -87), INT8_C( -17)) },
  };

  for (size_t i = 0 ; i < (sizeof(test_vec) / sizeof(test_vec[0])); i++) {
    simde__m256i r = simde_mm256_blendv_epi8(test_vec[i].a, test_vec[i].b, test_vec[i].i);
    simde_assert_m256i_i8(r, ==, test_vec[i].r);
  }

  return MUNIT_OK;
}

static MunitResult
test_simde_mm256_cmpeq_epi8(const MunitParameter params[], void* data) {
  (void) params;
  (void) data;

  const struct {
    simde__m256i a;
    simde__m256i b;
    simde__m256i r;
  } test_vec[8] = {
    { simde_mm256_set_epi8( INT8_C( -34),  INT8_C(  65),  INT8_C( -18),  INT8_C( -94),
                            INT8_C(  20),  INT8_C(-105),  INT8_C(  79),  INT8_C( -26),
                            INT8_C(   7),  INT8_C( -36),  INT8_C(  33),  INT8_C( 123),
                            INT8_C( 115),  INT8_C( -52),  INT8_C( -98),  INT8_C(  62),
                            INT8_C(  64),  INT8_C( -91),  INT8_C(  45),  INT8_C( 102),
                            INT8_C(  21),  INT8_C(-111),  INT8_C( -41),  INT8_C( -14),
                            INT8_C(  91),  INT8_C(-106),  INT8_C(  23),  INT8_C(  86),
                            INT8_C(-108),  INT8_C(  34),  INT8_C(  -9),  INT8_C(  42)),
      simde_mm256_set_epi8( INT8_C( -34),  INT8_C(  65),  INT8_C(-119),  INT8_C( -94),
                            INT8_C( -15),  INT8_C(  95),  INT8_C(  72),  INT8_C(  66),
                            INT8_C(-113),  INT8_C( -36), ~INT8_C(   0),  INT8_C( 123),
                            INT8_C( -47),  INT8_C( -52),  INT8_C(  -7),  INT8_C(  62),
                            INT8_C(  31),  INT8_C(  79),  INT8_C(  20),  INT8_C( 102),
                            INT8_C(  21),  INT8_C(  17),  INT8_C(-125),  INT8_C( -14),
                            INT8_C(  22),  INT8_C(-111),  INT8_C(  23),  INT8_C( 100),
                            INT8_C(-122),  INT8_C(  34),  INT8_C( -26),  INT8_C(  42)),
      simde_mm256_set_epi8(~INT8_C(   0), ~INT8_C(   0),  INT8_C(   0), ~INT8_C(   0),
                            INT8_C(   0),  INT8_C(   0),  INT8_C(   0),  INT8_C(   0),
                            INT8_C(   0), ~INT8_C(   0),  INT8_C(   0), ~INT8_C(   0),
                            INT8_C(   0), ~INT8_C(   0),  INT8_C(   0), ~INT8_C(   0),
                            INT8_C(   0),  INT8_C(   0),  INT8_C(   0), ~INT8_C(   0),
                           ~INT8_C(   0),  INT8_C(   0),  INT8_C(   0), ~INT8_C(   0),
                            INT8_C(   0),  INT8_C(   0), ~INT8_C(   0),  INT8_C(   0),
                            INT8_C(   0), ~INT8_C(   0),  INT8_C(   0), ~INT8_C(   0)) },
    { simde_mm256_set_epi8( INT8_C(  61),  INT8_C(  96),  INT8_C( -54),  INT8_C(  88),
                            INT8_C(-115),  INT8_C(  14),  INT8_C( 100),  INT8_C( -28),
                            INT8_C(  78),  INT8_C( -79),  INT8_C(  80),  INT8_C( 114),
                            INT8_C(  29),  INT8_C( -69),  INT8_C(   6),  INT8_C(-127),
                            INT8_C( 116),  INT8_C(  35),  INT8_C(  49),  INT8_C( -24),
                            INT8_C(   4),  INT8_C(-123),  INT8_C( -95),  INT8_C( -23),
                            INT8_C(  44),  INT8_C(  68),  INT8_C( -84),  INT8_C(  -9),
                            INT8_C( -86),  INT8_C( 117),  INT8_C(  55),  INT8_C( 121)),
      simde_mm256_set_epi8( INT8_C(  61),  INT8_C(  81),  INT8_C(  33),  INT8_C(  88),
                            INT8_C( -34),  INT8_C(  14),  INT8_C( 111),  INT8_C( -28),
                            INT8_C( -70),  INT8_C(-102),  INT8_C( 116),  INT8_C(-102),
                            INT8_C(  29),  INT8_C( -10),  INT8_C(  13),  INT8_C( 109),
                            INT8_C( 116),  INT8_C( -83),  INT8_C(  49),  INT8_C(   1),
                            INT8_C(   4),  INT8_C(-123),  INT8_C( -18),  INT8_C( -23),
                            INT8_C(  44),  INT8_C(  68),  INT8_C(-109),  INT8_C(  54),
                            INT8_C( 123),  INT8_C(  62),  INT8_C(  71),  INT8_C(   3)),
      simde_mm256_set_epi8(~INT8_C(   0),  INT8_C(   0),  INT8_C(   0), ~INT8_C(   0),
                            INT8_C(   0), ~INT8_C(   0),  INT8_C(   0), ~INT8_C(   0),
                            INT8_C(   0),  INT8_C(   0),  INT8_C(   0),  INT8_C(   0),
                           ~INT8_C(   0),  INT8_C(   0),  INT8_C(   0),  INT8_C(   0),
                           ~INT8_C(   0),  INT8_C(   0), ~INT8_C(   0),  INT8_C(   0),
                           ~INT8_C(   0), ~INT8_C(   0),  INT8_C(   0), ~INT8_C(   0),
                           ~INT8_C(   0), ~INT8_C(   0),  INT8_C(   0),  INT8_C(   0),
                            INT8_C(   0),  INT8_C(   0),  INT8_C(   0),  INT8_C(   0)) },
    { simde_mm256_set_epi8( INT8_C( -58),  INT8_C( -55),  INT8_C( 126),  INT8_C( -17),
                            INT8_C( -94),  INT8_C( -45),  INT8_C( -42),  INT8_C(  39),
                            INT8_C( -81),  INT8_C( -73),  INT8_C( -20),  INT8_C( -73),
                            INT8_C(  79),  INT8_C(  25),  INT8_C( -86),  INT8_C( -52),
                            INT8_C( 106),  INT8_C(  58),  INT8_C( 113),  INT8_C(  61),
                            INT8_C( -71),  INT8_C(  -3),  INT8_C( 101),  INT8_C(-102),
                            INT8_C( -14),  INT8_C( -40),  INT8_C(  82),  INT8_C( -84),
                            INT8_C(  49),  INT8_C(  46),  INT8_C(  59),  INT8_C( -33)),
      simde_mm256_set_epi8( INT8_C( 110),  INT8_C( -67),  INT8_C( 126),  INT8_C( -17),
                            INT8_C( -94),  INT8_C( -46),  INT8_C( -74),  INT8_C( -37),
                            INT8_C( -81),  INT8_C( -93),  INT8_C(  97),  INT8_C( -73),
                            INT8_C( -66),  INT8_C(  25),  INT8_C(  37),  INT8_C( -52),
                            INT8_C( 106),  INT8_C( -80),  INT8_C( 113),  INT8_C(  61),
                            INT8_C( -50),  INT8_C(  68),  INT8_C( 101),  INT8_C(-102),
                            INT8_C( -14),  INT8_C( -35),  INT8_C(  54),  INT8_C(  -2),
                            INT8_C(  49),  INT8_C(  46),  INT8_C(   6),  INT8_C(   4)),
      simde_mm256_set_epi8( INT8_C(   0),  INT8_C(   0), ~INT8_C(   0), ~INT8_C(   0),
                           ~INT8_C(   0),  INT8_C(   0),  INT8_C(   0),  INT8_C(   0),
                           ~INT8_C(   0),  INT8_C(   0),  INT8_C(   0), ~INT8_C(   0),
                            INT8_C(   0), ~INT8_C(   0),  INT8_C(   0), ~INT8_C(   0),
                           ~INT8_C(   0),  INT8_C(   0), ~INT8_C(   0), ~INT8_C(   0),
                            INT8_C(   0),  INT8_C(   0), ~INT8_C(   0), ~INT8_C(   0),
                           ~INT8_C(   0),  INT8_C(   0),  INT8_C(   0),  INT8_C(   0),
                           ~INT8_C(   0), ~INT8_C(   0),  INT8_C(   0),  INT8_C(   0)) },
    { simde_mm256_set_epi8( INT8_C(  -9),  INT8_C(  28),  INT8_C(   1),  INT8_C(   0),
                            INT8_C(  57),  INT8_C( -72),  INT8_C( -61),  INT8_C(  74),
                            INT8_C(-105),  INT8_C(  58),  INT8_C(  84),  INT8_C(  60),
                            INT8_C(  21),  INT8_C(  38),  INT8_C(  16),  INT8_C(  25),
                            INT8_C(   2),  INT8_C( -63),  INT8_C(  28),  INT8_C(  93),
                            INT8_C( -44),  INT8_C( -78),  INT8_C( -50),  INT8_C( -21),
                            INT8_C(  47),  INT8_C(  30),  INT8_C(  97),  INT8_C(  18),
                            INT8_C( -36),  INT8_C(  72),  INT8_C( -66),  INT8_C( 124)),
      simde_mm256_set_epi8( INT8_C(-127),  INT8_C( -27),  INT8_C(  86),  INT8_C( -50),
                            INT8_C(  57),  INT8_C( -49),  INT8_C( -61),  INT8_C(  74),
                            INT8_C(-105),  INT8_C( -45),  INT8_C( 125),  INT8_C(  18),
                            INT8_C( -47),  INT8_C(  70),  INT8_C(  16),  INT8_C(  90),
                            INT8_C(   2),  INT8_C( -44),  INT8_C( 121),  INT8_C(  48),
                            INT8_C( -78),  INT8_C( 120),  INT8_C( -50),  INT8_C( -21),
                            INT8_C(  47),  INT8_C( -59),  INT8_C(  97),  INT8_C(  21),
                            INT8_C( -36),  INT8_C(  72),  INT8_C( -44),  INT8_C( 124)),
      simde_mm256_set_epi8( INT8_C(   0),  INT8_C(   0),  INT8_C(   0),  INT8_C(   0),
                           ~INT8_C(   0),  INT8_C(   0), ~INT8_C(   0), ~INT8_C(   0),
                           ~INT8_C(   0),  INT8_C(   0),  INT8_C(   0),  INT8_C(   0),
                            INT8_C(   0),  INT8_C(   0), ~INT8_C(   0),  INT8_C(   0),
                           ~INT8_C(   0),  INT8_C(   0),  INT8_C(   0),  INT8_C(   0),
                            INT8_C(   0),  INT8_C(   0), ~INT8_C(   0), ~INT8_C(   0),
                           ~INT8_C(   0),  INT8_C(   0), ~INT8_C(   0),  INT8_C(   0),
                           ~INT8_C(   0), ~INT8_C(   0),  INT8_C(   0), ~INT8_C(   0)) },
    { simde_mm256_set_epi8( INT8_C(  75),  INT8_C(  -6),  INT8_C( -43),  INT8_C( 107),
                            INT8_C(  28),  INT8_C(  81),  INT8_C(  82),  INT8_C(  91),
                            INT8_C(  66),  INT8_C( 107),  INT8_C( -41),  INT8_C( -50),
                            INT8_C(  -5),  INT8_C(  66),  INT8_C(-100),  INT8_C( 112),
                            INT8_C(-109),  INT8_C(  92),  INT8_C( -50),  INT8_C(  68),
                            INT8_C( -54),  INT8_C( 111),  INT8_C(  25),  INT8_C(  36),
                            INT8_C(  30),  INT8_C( -33),  INT8_C(  28),  INT8_C(  68),
                            INT8_C( -69),  INT8_C( 124),  INT8_C(-124),  INT8_C(  48)),
      simde_mm256_set_epi8( INT8_C(  26),  INT8_C( 124),  INT8_C( -85),  INT8_C(  90),
                            INT8_C(  49),  INT8_C( -43),  INT8_C(  82),  INT8_C(-110),
                            INT8_C(  -4),  INT8_C(-103),  INT8_C(-116),  INT8_C( -91),
                            INT8_C( 101),  INT8_C( -60),  INT8_C(  28),  INT8_C( -62),
                            INT8_C(-109),  INT8_C(   2),  INT8_C(  71),  INT8_C(  68),
                            INT8_C(  92),  INT8_C( -96),  INT8_C( -47),  INT8_C(  89),
                            INT8_C(-111),  INT8_C( -89),  INT8_C(  38),  INT8_C( 109),
                            INT8_C( -69),  INT8_C(  57),  INT8_C(  87),  INT8_C(  94)),
      simde_mm256_set_epi8( INT8_C(   0),  INT8_C(   0),  INT8_C(   0),  INT8_C(   0),
                            INT8_C(   0),  INT8_C(   0), ~INT8_C(   0),  INT8_C(   0),
                            INT8_C(   0),  INT8_C(   0),  INT8_C(   0),  INT8_C(   0),
                            INT8_C(   0),  INT8_C(   0),  INT8_C(   0),  INT8_C(   0),
                           ~INT8_C(   0),  INT8_C(   0),  INT8_C(   0), ~INT8_C(   0),
                            INT8_C(   0),  INT8_C(   0),  INT8_C(   0),  INT8_C(   0),
                            INT8_C(   0),  INT8_C(   0),  INT8_C(   0),  INT8_C(   0),
                           ~INT8_C(   0),  INT8_C(   0),  INT8_C(   0),  INT8_C(   0)) },
    { simde_mm256_set_epi8( INT8_C(  78),  INT8_C(-103),  INT8_C( -83),  INT8_C( -64),
                            INT8_C(  86),  INT8_C(  62),  INT8_C(  40),  INT8_C(-116),
                            INT8_C(  49),  INT8_C(  94),  INT8_C( -31),  INT8_C(  82),
                            INT8_C( -55),  INT8_C(-100),  INT8_C( -61),  INT8_C( -62),
                            INT8_C(-101),  INT8_C( 117),  INT8_C( -20),  INT8_C(  19),
                            INT8_C( -97),  INT8_C( -75),  INT8_C(-101),  INT8_C( -39),
                            INT8_C(  28),  INT8_C(  55),  INT8_C(  85),  INT8_C( 106),
                            INT8_C( -97),  INT8_C( -74),  INT8_C(  51),  INT8_C( -54)),
      simde_mm256_set_epi8( INT8_C(-116),  INT8_C( -91),  INT8_C( 105),  INT8_C( -64),
                            INT8_C(  -6),  INT8_C( -63),  INT8_C(  82),  INT8_C(   4),
                            INT8_C(  -7),  INT8_C( -70),  INT8_C( -31),  INT8_C( -83),
                            INT8_C(  22),  INT8_C(-100),  INT8_C(  96),  INT8_C( -62),
                            INT8_C(-120),  INT8_C( 120),  INT8_C( -20),  INT8_C( -80),
                            INT8_C( -97),  INT8_C( -75),  INT8_C( -29),  INT8_C(   4),
                            INT8_C(  28),  INT8_C(  60),  INT8_C(  79),  INT8_C(  73),
                            INT8_C(  17),  INT8_C(-120),  INT8_C( 110),  INT8_C( 100)),
      simde_mm256_set_epi8( INT8_C(   0),  INT8_C(   0),  INT8_C(   0), ~INT8_C(   0),
                            INT8_C(   0),  INT8_C(   0),  INT8_C(   0),  INT8_C(   0),
                            INT8_C(   0),  INT8_C(   0), ~INT8_C(   0),  INT8_C(   0),
                            INT8_C(   0), ~INT8_C(   0),  INT8_C(   0), ~INT8_C(   0),
                            INT8_C(   0),  INT8_C(   0), ~INT8_C(   0),  INT8_C(   0),
                           ~INT8_C(   0), ~INT8_C(   0),  INT8_C(   0),  INT8_C(   0),
                           ~INT8_C(   0),  INT8_C(   0),  INT8_C(   0),  INT8_C(   0),
                            INT8_C(   0),  INT8_C(   0),  INT8_C(   0),  INT8_C(   0)) },
    { simde_mm256_set_epi8( INT8_C( 118),  INT8_C(  88),  INT8_C(  13),  INT8_C(  39),
                            INT8_C( -45),  INT8_C(  46),  INT8_C( -85),  INT8_C(  17),
                            INT8_C(  -7),  INT8_C(  75),  INT8_C(  -5),  INT8_C(-120),
                            INT8_C( -77),  INT8_C( -49),  INT8_C(  58),  INT8_C( -50),
                            INT8_C(   0),  INT8_C(  21),  INT8_C( -11),  INT8_C( -48),
                            INT8_C( -85),  INT8_C(  55),  INT8_C( 100), ~INT8_C(   0),
                            INT8_C(   7),  INT8_C(  72),  INT8_C(  25),  INT8_C(-126),
                            INT8_C( -81),  INT8_C( -15),  INT8_C( -25),  INT8_C( -55)),
      simde_mm256_set_epi8( INT8_C( 107),  INT8_C(  67),  INT8_C( -53),  INT8_C(  30),
                            INT8_C(  53),  INT8_C( -25),  INT8_C(  94),  INT8_C(  90),
                            INT8_C( -59),  INT8_C(  75),  INT8_C(  65),  INT8_C(-120),
                            INT8_C(  32),  INT8_C( -11),  INT8_C(  58),  INT8_C(  33),
                            INT8_C(   0),  INT8_C(  44),  INT8_C( -11),  INT8_C(  49),
                            INT8_C( -51),  INT8_C(  55),  INT8_C( 100),  INT8_C( -67),
                            INT8_C( -45),  INT8_C(  89),  INT8_C(  25),  INT8_C( 110),
                            INT8_C(  60),  INT8_C( -42),  INT8_C( -25),  INT8_C(   1)),
      simde_mm256_set_epi8( INT8_C(   0),  INT8_C(   0),  INT8_C(   0),  INT8_C(   0),
                            INT8_C(   0),  INT8_C(   0),  INT8_C(   0),  INT8_C(   0),
                            INT8_C(   0), ~INT8_C(   0),  INT8_C(   0), ~INT8_C(   0),
                            INT8_C(   0),  INT8_C(   0), ~INT8_C(   0),  INT8_C(   0),
                           ~INT8_C(   0),  INT8_C(   0), ~INT8_C(   0),  INT8_C(   0),
                            INT8_C(   0), ~INT8_C(   0), ~INT8_C(   0),  INT8_C(   0),
                            INT8_C(   0),  INT8_C(   0), ~INT8_C(   0),  INT8_C(   0),
                            INT8_C(   0),  INT8_C(   0), ~INT8_C(   0),  INT8_C(   0)) },
    { simde_mm256_set_epi8( INT8_C(  47),  INT8_C( 126),  INT8_C( -95),  INT8_C(-121),
                            INT8_C(  84),  INT8_C(  11),  INT8_C(  -4),  INT8_C( -74),
                            INT8_C(-124),  INT8_C(   4),  INT8_C( -12),  INT8_C(  31),
                            INT8_C(  41),  INT8_C(  31),  INT8_C( -42),  INT8_C(  92),
                            INT8_C( -62),  INT8_C(  -8),  INT8_C( -73),  INT8_C(  14),
                            INT8_C(  22),  INT8_C(-109),  INT8_C( 103),  INT8_C(  90),
                            INT8_C(  98),  INT8_C( -28),  INT8_C( -11),  INT8_C(-120),
                            INT8_C( -81),  INT8_C(   0),  INT8_C(  34),  INT8_C(  36)),
      simde_mm256_set_epi8( INT8_C(  47),  INT8_C(-103),  INT8_C( -95),  INT8_C(-121),
                            INT8_C(  84),  INT8_C(  72),  INT8_C( 125),  INT8_C( -13),
                            INT8_C( -49),  INT8_C(  14),  INT8_C(  44),  INT8_C( 110),
                            INT8_C(  41),  INT8_C(  68),  INT8_C( -42),  INT8_C(  92),
                            INT8_C( 107),  INT8_C(  -8),  INT8_C( 127),  INT8_C(  14),
                            INT8_C(  22),  INT8_C(-109),  INT8_C( -52),  INT8_C(  -3),
                            INT8_C( -78),  INT8_C(  91),  INT8_C(   8),  INT8_C(  23),
                            INT8_C( 110),  INT8_C( -91),  INT8_C(  34),  INT8_C(  17)),
      simde_mm256_set_epi8(~INT8_C(   0),  INT8_C(   0), ~INT8_C(   0), ~INT8_C(   0),
                           ~INT8_C(   0),  INT8_C(   0),  INT8_C(   0),  INT8_C(   0),
                            INT8_C(   0),  INT8_C(   0),  INT8_C(   0),  INT8_C(   0),
                           ~INT8_C(   0),  INT8_C(   0), ~INT8_C(   0), ~INT8_C(   0),
                            INT8_C(   0), ~INT8_C(   0),  INT8_C(   0), ~INT8_C(   0),
                           ~INT8_C(   0), ~INT8_C(   0),  INT8_C(   0),  INT8_C(   0),
                            INT8_C(   0),  INT8_C(   0),  INT8_C(   0),  INT8_C(   0),
                            INT8_C(   0),  INT8_C(   0), ~INT8_C(   0),  INT8_C(   0)) }
  };

  for (size_t i = 0 ; i < (sizeof(test_vec) / sizeof(test_vec[0])); i++) {
    simde__m256i r = simde_mm256_cmpeq_epi8(test_vec[i].a, test_vec[i].b);
    simde_assert_m256i_i8(r, ==, test_vec[i].r);
  }

  return MUNIT_OK;
}

static MunitResult
test_simde_mm256_cmpeq_epi16(const MunitParameter params[], void* data) {
  (void) params;
  (void) data;

  const struct {
    simde__m256i a;
    simde__m256i b;
    simde__m256i r;
  } test_vec[8] = {
    { simde_mm256_set_epi16( INT16_C( -5413),  INT16_C( -8669),  INT16_C(-20019),  INT16_C( 13281),
                             INT16_C( 31513),  INT16_C( 29495),  INT16_C( 24515),  INT16_C( -4843),
                             INT16_C(-25942),  INT16_C(-22058),  INT16_C( 25862),  INT16_C( 17599),
                             INT16_C(  3410),  INT16_C(-25277),  INT16_C( -9899),  INT16_C( -1157)),
      simde_mm256_set_epi16( INT16_C(-24951),  INT16_C( -8669),  INT16_C(-20019),  INT16_C(-25059),
                             INT16_C(-16550),  INT16_C( 29495),  INT16_C( 14158),  INT16_C( 15756),
                             INT16_C(-12717),  INT16_C( 16217),  INT16_C( 23007),  INT16_C(-29661),
                             INT16_C( -4389),  INT16_C( -6794),  INT16_C( 24406),  INT16_C(  3979)),
      simde_mm256_set_epi16( INT16_C(     0),  ~INT16_C(    0),  ~INT16_C(    0),  INT16_C(     0),
                             INT16_C(     0),  ~INT16_C(    0),  INT16_C(     0),  INT16_C(     0),
                             INT16_C(     0),  INT16_C(     0),  INT16_C(     0),  INT16_C(     0),
                             INT16_C(     0),  INT16_C(     0),  INT16_C(     0),  INT16_C(     0)) },
    { simde_mm256_set_epi16( INT16_C(-24592),  INT16_C(-14625),  INT16_C(-22785),  INT16_C(  -539),
                             INT16_C( 27023),  INT16_C( 22410),  INT16_C( 24512),  INT16_C( 28286),
                             INT16_C(  -371),  INT16_C(-19534),  INT16_C( 20760),  INT16_C( -2933),
                             INT16_C( 19420),  INT16_C( 28265),  INT16_C(  -411),  INT16_C(-25192)),
      simde_mm256_set_epi16( INT16_C(-13031),  INT16_C(-29481),  INT16_C(-21398),  INT16_C(  5762),
                             INT16_C(-11151),  INT16_C( 22410),  INT16_C(-17819),  INT16_C(-18343),
                             INT16_C(  -371),  INT16_C(-18178),  INT16_C( 32217),  INT16_C(-13082),
                             INT16_C( 19420),  INT16_C(-14308),  INT16_C(  -411),  INT16_C(-25192)),
      simde_mm256_set_epi16( INT16_C(     0),  INT16_C(     0),  INT16_C(     0),  INT16_C(     0),
                             INT16_C(     0),  ~INT16_C(    0),  INT16_C(     0),  INT16_C(     0),
                             ~INT16_C(    0),  INT16_C(     0),  INT16_C(     0),  INT16_C(     0),
                             ~INT16_C(    0),  INT16_C(     0),  ~INT16_C(    0),  ~INT16_C(    0)) },
    { simde_mm256_set_epi16( INT16_C( -1787),  INT16_C( 14472),  INT16_C(  9645),  INT16_C(  6467),
                             INT16_C(-28251),  INT16_C( -4608),  INT16_C(-20138),  INT16_C(-12375),
                             INT16_C( -3139),  INT16_C(-11799),  INT16_C(-25694),  INT16_C( -9505),
                             INT16_C(  2016),  INT16_C(-12994),  INT16_C( 12032),  INT16_C( -1625)),
      simde_mm256_set_epi16( INT16_C( 14082),  INT16_C( 14472),  INT16_C(  9645),  INT16_C(-10341),
                             INT16_C(-21377),  INT16_C(-28844),  INT16_C(-27109),  INT16_C(-21859),
                             INT16_C( -3139),  INT16_C(-20139),  INT16_C(-25694),  INT16_C( 28917),
                             INT16_C(  5339),  INT16_C( 19240),  INT16_C( 12032),  INT16_C(  2212)),
      simde_mm256_set_epi16( INT16_C(     0),  ~INT16_C(    0),  ~INT16_C(    0),  INT16_C(     0),
                             INT16_C(     0),  INT16_C(     0),  INT16_C(     0),  INT16_C(     0),
                             ~INT16_C(    0),  INT16_C(     0),  ~INT16_C(    0),  INT16_C(     0),
                             INT16_C(     0),  INT16_C(     0),  ~INT16_C(    0),  INT16_C(     0)) },
    { simde_mm256_set_epi16( INT16_C( 29890),  INT16_C( 31032),  INT16_C(-29157),  INT16_C(-14947),
                             INT16_C(-10307),  INT16_C(-20105),  INT16_C( -2072),  INT16_C( 29196),
                             INT16_C(  1484),  INT16_C(-11865),  INT16_C(-30233),  INT16_C( 30603),
                             INT16_C( 20632),  INT16_C(-27772),  INT16_C(-32273),  INT16_C(  4867)),
      simde_mm256_set_epi16( INT16_C(-21410),  INT16_C(  9749),  INT16_C(-29157),  INT16_C(-14947),
                             INT16_C( 13547),  INT16_C( 28436),  INT16_C( -2072),  INT16_C( 29196),
                             INT16_C(  1484),  INT16_C(-14930),  INT16_C(  6002),  INT16_C( 30603),
                             INT16_C( 27473),  INT16_C(  2844),  INT16_C(-19044),  INT16_C(  4867)),
      simde_mm256_set_epi16( INT16_C(     0),  INT16_C(     0),  ~INT16_C(    0),  ~INT16_C(    0),
                             INT16_C(     0),  INT16_C(     0),  ~INT16_C(    0),  ~INT16_C(    0),
                             ~INT16_C(    0),  INT16_C(     0),  INT16_C(     0),  ~INT16_C(    0),
                             INT16_C(     0),  INT16_C(     0),  INT16_C(     0),  ~INT16_C(    0)) },
    { simde_mm256_set_epi16( INT16_C( -2810),  INT16_C(-12778),  INT16_C( 16624),  INT16_C(  2706),
                             INT16_C( 14585),  INT16_C( -6866),  INT16_C(  -582),  INT16_C( 29880),
                             INT16_C( 20309),  INT16_C( 25315),  INT16_C( -5634),  INT16_C(-21292),
                             INT16_C( 11215),  INT16_C( 13817),  INT16_C( 26751),  INT16_C( -8288)),
      simde_mm256_set_epi16( INT16_C(-11737),  INT16_C(-19770),  INT16_C(  8400),  INT16_C(  2706),
                             INT16_C( 14599),  INT16_C( -6866),  INT16_C(  -582),  INT16_C( 29880),
                             INT16_C( 20309),  INT16_C( 32436),  INT16_C( -5634),  INT16_C(-21292),
                             INT16_C(-11784),  INT16_C( 13817),  INT16_C( 26751),  INT16_C(-12877)),
      simde_mm256_set_epi16( INT16_C(     0),  INT16_C(     0),  INT16_C(     0),  ~INT16_C(    0),
                             INT16_C(     0),  ~INT16_C(    0),  ~INT16_C(    0),  ~INT16_C(    0),
                             ~INT16_C(    0),  INT16_C(     0),  ~INT16_C(    0),  ~INT16_C(    0),
                             INT16_C(     0),  ~INT16_C(    0),  ~INT16_C(    0),  INT16_C(     0)) },
    { simde_mm256_set_epi16( INT16_C( 11738),  INT16_C(-30358),  INT16_C(-23042),  INT16_C( -2979),
                             INT16_C( 32390),  INT16_C( 22571),  INT16_C( -5410),  INT16_C( 14750),
                             INT16_C(-16092),  INT16_C( 27869),  INT16_C( 28085),  INT16_C( 15025),
                             INT16_C(-11732),  INT16_C( 28458),  INT16_C( -3526),  INT16_C(-21900)),
      simde_mm256_set_epi16( INT16_C( 11738),  INT16_C(-30358),  INT16_C(-12411),  INT16_C( -2979),
                             INT16_C(-27990),  INT16_C( 25385),  INT16_C( -5410),  INT16_C( 13011),
                             INT16_C(-30216),  INT16_C(-15754),  INT16_C( 28085),  INT16_C(   142),
                             INT16_C(-11865),  INT16_C( 28458),  INT16_C(  2605),  INT16_C( 31867)),
      simde_mm256_set_epi16( ~INT16_C(    0),  ~INT16_C(    0),  INT16_C(     0),  ~INT16_C(    0),
                             INT16_C(     0),  INT16_C(     0),  ~INT16_C(    0),  INT16_C(     0),
                             INT16_C(     0),  INT16_C(     0),  ~INT16_C(    0),  INT16_C(     0),
                             INT16_C(     0),  ~INT16_C(    0),  INT16_C(     0),  INT16_C(     0)) },
    { simde_mm256_set_epi16( INT16_C(-15649),  INT16_C( 19434),  INT16_C( 30307),  INT16_C( -2580),
                             INT16_C(-17669),  INT16_C(-12636),  INT16_C(-26128),  INT16_C(  1047),
                             INT16_C( 31189),  INT16_C( -4800),  INT16_C(-21775),  INT16_C(  9584),
                             INT16_C(-10037),  INT16_C(-12969),  INT16_C( -2203),  INT16_C(  7107)),
      simde_mm256_set_epi16( INT16_C(-14042),  INT16_C( 19434),  INT16_C( 12761),  INT16_C( -2580),
                             INT16_C(-14129),  INT16_C(-21327),  INT16_C(  8254),  INT16_C( 17988),
                             INT16_C( 31189),  INT16_C(-12604),  INT16_C(-31847),  INT16_C(  9584),
                             INT16_C(  2606),  INT16_C(-15409),  INT16_C( -2203),  INT16_C(  7107)),
      simde_mm256_set_epi16( INT16_C(     0),  ~INT16_C(    0),  INT16_C(     0),  ~INT16_C(    0),
                             INT16_C(     0),  INT16_C(     0),  INT16_C(     0),  INT16_C(     0),
                             ~INT16_C(    0),  INT16_C(     0),  INT16_C(     0),  ~INT16_C(    0),
                             INT16_C(     0),  INT16_C(     0),  ~INT16_C(    0),  ~INT16_C(    0)) },
    { simde_mm256_set_epi16( INT16_C(  2093),  INT16_C( 26175),  INT16_C(  5850),  INT16_C(-17892),
                             INT16_C(-28618),  INT16_C(-20409),  INT16_C(   201),  INT16_C(-27373),
                             INT16_C(-25181),  INT16_C( -3904),  INT16_C( 26317),  INT16_C( 18884),
                             INT16_C( 15503),  INT16_C( 21511),  INT16_C(-24060),  INT16_C( -1242)),
      simde_mm256_set_epi16( INT16_C(-27449),  INT16_C( 26175),  INT16_C( 26521),  INT16_C(-16887),
                             INT16_C(-13967),  INT16_C(-16902),  INT16_C(-25148),  INT16_C( 11331),
                             INT16_C(-22706),  INT16_C( -3904),  INT16_C( -3346),  INT16_C( 18884),
                             INT16_C(  2207),  INT16_C( 11164),  INT16_C( 22502),  INT16_C(-11226)),
      simde_mm256_set_epi16( INT16_C(     0),  ~INT16_C(    0),  INT16_C(     0),  INT16_C(     0),
                             INT16_C(     0),  INT16_C(     0),  INT16_C(     0),  INT16_C(     0),
                             INT16_C(     0),  ~INT16_C(    0),  INT16_C(     0),  ~INT16_C(    0),
                             INT16_C(     0),  INT16_C(     0),  INT16_C(     0),  INT16_C(     0)) }
  };

  for (size_t i = 0 ; i < (sizeof(test_vec) / sizeof(test_vec[0])); i++) {
    simde__m256i r = simde_mm256_cmpeq_epi16(test_vec[i].a, test_vec[i].b);
    simde_assert_m256i_i16(r, ==, test_vec[i].r);
  }

  return MUNIT_OK;
}

static MunitResult
test_simde_mm256_cmpeq_epi32(const MunitParameter params[], void* data) {
  (void) params;
  (void) data;

  const struct {
    simde__m256i a;
    simde__m256i b;
    simde__m256i r;
  } test_vec[8] = {
    { simde_mm256_set_epi32( INT32_C( -566104414),  INT32_C(  345460710),  INT32_C(  131867003),  INT32_C( 1942789694),
                             INT32_C( 1084566886),  INT32_C(  361879538),  INT32_C( 1536563030),  INT32_C(-1809647830)),
      simde_mm256_set_epi32( INT32_C( 1749780765),  INT32_C( -245413822),  INT32_C(  131867003),  INT32_C( -777848334),
                             INT32_C(  525276311),  INT32_C(  361879538),  INT32_C(  378618724),  INT32_C(-1809647830)),
      simde_mm256_set_epi32( INT32_C(          0),  INT32_C(          0),  ~INT32_C(         0),  INT32_C(          0),
                             INT32_C(          0),  ~INT32_C(         0),  INT32_C(          0),  ~INT32_C(         0)) },
    { simde_mm256_set_epi32( INT32_C( 1746696722),  INT32_C(  940817566),  INT32_C( -345075038),  INT32_C( 1008650721),
                             INT32_C( 1982631981),  INT32_C( 1481863730),  INT32_C( 1367059109),  INT32_C( -627319339)),
      simde_mm256_set_epi32( INT32_C( 1746696722),  INT32_C(  940817566),  INT32_C(-2066241582),  INT32_C( 1008650721),
                             INT32_C(  174011254),  INT32_C(-1995628897),  INT32_C( -710324691),  INT32_C( -119123371)),
      simde_mm256_set_epi32( ~INT32_C(         0),  ~INT32_C(         0),  INT32_C(          0),  ~INT32_C(         0),
                             INT32_C(          0),  INT32_C(          0),  INT32_C(          0),  INT32_C(          0)) },
    { simde_mm256_set_epi32( INT32_C( 1029753432),  INT32_C(-1928436508),  INT32_C( 1320243314),  INT32_C(  498796161),
                             INT32_C( 1948463592),  INT32_C(   75866601),  INT32_C(  742698231),  INT32_C(-1435158663)),
      simde_mm256_set_epi32( INT32_C( 1029753432),  INT32_C(-1928436508),  INT32_C(-1164282726),  INT32_C(  267783533),
                             INT32_C( -156415231),  INT32_C(-1409290651),  INT32_C(  -98856138),  INT32_C( 2067678979)),
      simde_mm256_set_epi32( ~INT32_C(         0),  ~INT32_C(         0),  INT32_C(          0),  INT32_C(          0),
                             INT32_C(          0),  INT32_C(          0),  INT32_C(          0),  INT32_C(          0)) },
    { simde_mm256_set_epi32( INT32_C( -346859314),  INT32_C( 1692797387),  INT32_C(   66311928),  INT32_C(  460824773),
                             INT32_C( -548661058),  INT32_C( -254589283),  INT32_C(  833835845),  INT32_C(-1932331579)),
      simde_mm256_set_epi32( INT32_C( -346859314),  INT32_C(   60539810),  INT32_C( 1011930823),  INT32_C(  460824773),
                             INT32_C(  190841895),  INT32_C( -254589283),  INT32_C(  316499678),  INT32_C(-1932331579)),
      simde_mm256_set_epi32( ~INT32_C(         0),  INT32_C(          0),  INT32_C(          0),  ~INT32_C(         0),
                             INT32_C(          0),  ~INT32_C(         0),  INT32_C(          0),  ~INT32_C(         0)) },
    { simde_mm256_set_epi32( INT32_C( -959873297),  INT32_C(-1563175385),  INT32_C(-1346900809),  INT32_C( 1327082188),
                             INT32_C( 1782214973),  INT32_C(-1174575718),  INT32_C( -220704084),  INT32_C(  825113567)),
      simde_mm256_set_epi32( INT32_C( -959873297),  INT32_C(  735229659),  INT32_C( -660381298),  INT32_C(-1091295976),
                             INT32_C( 1782214973),  INT32_C(-1174575718),  INT32_C( 2094872318),  INT32_C( 1028851204)),
      simde_mm256_set_epi32( ~INT32_C(         0),  INT32_C(          0),  INT32_C(          0),  INT32_C(          0),
                             ~INT32_C(         0),  ~INT32_C(         0),  INT32_C(          0),  INT32_C(          0)) },
    { simde_mm256_set_epi32( INT32_C( 1661232006),  INT32_C( 1627888390),  INT32_C(  757018179),  INT32_C( -750573130),
                             INT32_C(-1367421353),  INT32_C(  198410180),  INT32_C(-1240440841),  INT32_C(-1417499113)),
      simde_mm256_set_epi32( INT32_C( -466269763),  INT32_C(   49857616),  INT32_C(  757018179),  INT32_C( -750573130),
                             INT32_C(-1367421353),  INT32_C(-1831110733),  INT32_C(-1233216938),  INT32_C(   84780453)),
      simde_mm256_set_epi32( INT32_C(          0),  INT32_C(          0),  ~INT32_C(         0),  ~INT32_C(         0),
                             ~INT32_C(         0),  INT32_C(          0),  INT32_C(          0),  INT32_C(          0)) },
    { simde_mm256_set_epi32( INT32_C( -149159680),  INT32_C(  968409930),  INT32_C(-1757785028),  INT32_C(  354816025),
                             INT32_C(   46210141),  INT32_C( -726479125),  INT32_C(  790520082),  INT32_C( -599212420)),
      simde_mm256_set_epi32( INT32_C( -149159680),  INT32_C( 1775235902),  INT32_C(-1757785028),  INT32_C( -783938470),
                             INT32_C(   46210141),  INT32_C( -726479125),  INT32_C( -272289003),  INT32_C( -599212420)),
      simde_mm256_set_epi32( ~INT32_C(         0),  INT32_C(          0),  ~INT32_C(         0),  INT32_C(          0),
                             ~INT32_C(         0),  ~INT32_C(         0),  INT32_C(          0),  ~INT32_C(         0)) },
    { simde_mm256_set_epi32( INT32_C(  431380596),  INT32_C( -800905622),  INT32_C(-1090716510),  INT32_C(  598832812),
                             INT32_C(  183783146),  INT32_C( 1473748330),  INT32_C( 1405235121),  INT32_C( 1193787762)),
      simde_mm256_set_epi32( INT32_C( 1093676520),  INT32_C( -410887875),  INT32_C( 1548812312),  INT32_C( -913535121),
                             INT32_C(  183783146),  INT32_C(-1507745238),  INT32_C( 1405235121),  INT32_C( 1193787762)),
      simde_mm256_set_epi32( INT32_C(          0),  INT32_C(          0),  INT32_C(          0),  INT32_C(          0),
                             ~INT32_C(         0),  INT32_C(          0),  ~INT32_C(         0),  ~INT32_C(         0)) }
  };

  for (size_t i = 0 ; i < (sizeof(test_vec) / sizeof(test_vec[0])); i++) {
    simde__m256i r = simde_mm256_cmpeq_epi32(test_vec[i].a, test_vec[i].b);
    simde_assert_m256i_i32(r, ==, test_vec[i].r);
  }

  return MUNIT_OK;
}

static MunitResult
test_simde_mm256_cmpeq_epi64(const MunitParameter params[], void* data) {
  (void) params;
  (void) data;

  const struct {
    simde__m256i a;
    simde__m256i b;
    simde__m256i r;
  } test_vec[8] = {
    { simde_mm256_set_epi64x( INT64_C( 5666986029204224795),  INT64_C( 4139191150084672711),
                              INT64_C(-2995542033801296871),  INT64_C( 2916699395471658679)),
      simde_mm256_set_epi64x( INT64_C( 5666986029204224795),  INT64_C(-4286656252876457389),
                              INT64_C( 1630571993074201933),  INT64_C(-4091102519963379575)),
      simde_mm256_set_epi64x( INT64_C(                  -1),  INT64_C(                   0),
                              INT64_C(                   0),  INT64_C(                   0)) },
    { simde_mm256_set_epi64x( INT64_C( 3487161978562406497),  INT64_C( 3319820858778075593),
                              INT64_C(-2061262812497087366),  INT64_C( 3422398331177828808)),
      simde_mm256_set_epi64x( INT64_C( 3487161978562406497),  INT64_C( 3319820858778075593),
                              INT64_C( 4615290220825808616),  INT64_C(-1811913409974062507)),
      simde_mm256_set_epi64x( INT64_C(                  -1),  INT64_C(                  -1),
                              INT64_C(                   0),  INT64_C(                   0)) },
    { simde_mm256_set_epi64x( INT64_C( 6876132350949566240),  INT64_C(  286650737897020179),
                              INT64_C( 8647803947797074216),  INT64_C( 8045239586356137615)),
      simde_mm256_set_epi64x( INT64_C(-2007896190058863769),  INT64_C( 1398080065885028992),
                              INT64_C( 8575195519759543000),  INT64_C( 3842062270653749921)),
      simde_mm256_set_epi64x( INT64_C(                   0),  INT64_C(                   0),
                              INT64_C(                   0),  INT64_C(                   0)) },
    { simde_mm256_set_epi64x( INT64_C( -813114899828683326),  INT64_C( 8993356532590363052),
                              INT64_C( 1099980308418045920),  INT64_C( -959713571456510913)),
      simde_mm256_set_epi64x( INT64_C( -813114899828683326),  INT64_C( 8993356532590363052),
                              INT64_C( 2705033811286181232),  INT64_C(-9000650858577263758)),
      simde_mm256_set_epi64x( INT64_C(                  -1),  INT64_C(                  -1),
                              INT64_C(                   0),  INT64_C(                   0)) },
    { simde_mm256_set_epi64x( INT64_C(-2995469803746067901),  INT64_C( 8439110829491825822),
                              INT64_C(  622618816590200788),  INT64_C(-4486881289174213355)),
      simde_mm256_set_epi64x( INT64_C(-2995469803746067901),  INT64_C(-3762957269640528607),
                              INT64_C(  622618816590200788),  INT64_C(-3609138253339109026)),
      simde_mm256_set_epi64x( ~INT64_C(                  0),  INT64_C(                   0),
                              ~INT64_C(                  0),  INT64_C(                   0)) },
    { simde_mm256_set_epi64x( INT64_C(-1016066772373646945),  INT64_C( 3813602464259710788),
                              INT64_C( 7563424360708952600),  INT64_C(-5726115040178877821)),
      simde_mm256_set_epi64x( INT64_C(-1016066772373646945),  INT64_C( 3813602464259710788),
                              INT64_C(-7344230325683392237),  INT64_C(-5726115040178877821)),
      simde_mm256_set_epi64x( ~INT64_C(                  0),  ~INT64_C(                  0),
                              INT64_C(                   0),  ~INT64_C(                  0)) },
    { simde_mm256_set_epi64x( INT64_C(-5638985149235693304),  INT64_C( 3850441284517009347),
                              INT64_C(-7932931861129304736),  INT64_C(-7323455422359325640)),
      simde_mm256_set_epi64x( INT64_C(-6947747787688303029),  INT64_C( 7867789037175719368),
                              INT64_C(-7932931861129304736),  INT64_C(  356641616463870387)),
      simde_mm256_set_epi64x( INT64_C(                   0),  INT64_C(                   0),
                              ~INT64_C(                  0),  INT64_C(                   0)) },
    { simde_mm256_set_epi64x( INT64_C(-3620459218438416224),  INT64_C(-7960741818410807131),
                              INT64_C( 2210317486113607969),  INT64_C( 2056660070405601362)),
      simde_mm256_set_epi64x( INT64_C(  186345282622433582),  INT64_C(-7960741818410807131),
                              INT64_C( 2210317486113607969),  INT64_C( 8434183884659739058)),
      simde_mm256_set_epi64x( INT64_C(                   0),  ~INT64_C(                  0),
                              ~INT64_C(                  0),  INT64_C(                   0)) }
  };

  for (size_t i = 0 ; i < (sizeof(test_vec) / sizeof(test_vec[0])); i++) {
    simde__m256i r = simde_mm256_cmpeq_epi64(test_vec[i].a, test_vec[i].b);
    simde_assert_m256i_i64(r, ==, test_vec[i].r);
  }

  return MUNIT_OK;
}

static MunitResult
test_simde_mm256_cmpgt_epi8(const MunitParameter params[], void* data) {
  (void) params;
  (void) data;

  const struct {
    simde__m256i a;
    simde__m256i b;
    simde__m256i r;
  } test_vec[8] = {
   { simde_mm256_set_epi8(INT8_C(  97), INT8_C(  38), INT8_C(  50), INT8_C( -69),
                           INT8_C(-120), INT8_C( 113), INT8_C( -33), INT8_C( -11),
                           INT8_C(  68), INT8_C(  95), INT8_C(  30), INT8_C(  12),
                           INT8_C( -73), INT8_C( -78), INT8_C( -31), INT8_C(  -6),
                           INT8_C( -85), INT8_C(   8), INT8_C( -57), INT8_C(  86),
                           INT8_C(-111), INT8_C(  96), INT8_C(  27), INT8_C( -37),
                           INT8_C(  36), INT8_C(-109), INT8_C( -29), INT8_C(  11),
                           INT8_C( 121), INT8_C(  68), INT8_C(  -8), INT8_C(-117)),
      simde_mm256_set_epi8(INT8_C( -11), INT8_C( -47), INT8_C(  44), INT8_C(  92),
                           INT8_C(-103), INT8_C( 119), INT8_C(  74), INT8_C( -33),
                           INT8_C(  46), INT8_C( -92), INT8_C( -68), INT8_C(  34),
                           INT8_C(  87), INT8_C( -27), INT8_C( -38), INT8_C(   8),
                           INT8_C( -43), INT8_C(  93), INT8_C(   8), INT8_C(-116),
                           INT8_C(-110), INT8_C(  42), INT8_C( -23), INT8_C(  50),
                           INT8_C(  67), INT8_C( -92), INT8_C( -32), INT8_C(  41),
                           INT8_C( -11), INT8_C( 105), INT8_C( -20), INT8_C(  57)),
      simde_mm256_set_epi8(INT8_C(  -1), INT8_C(  -1), INT8_C(  -1), INT8_C(   0),
                           INT8_C(   0), INT8_C(   0), INT8_C(   0), INT8_C(  -1),
                           INT8_C(  -1), INT8_C(  -1), INT8_C(  -1), INT8_C(   0),
                           INT8_C(   0), INT8_C(   0), INT8_C(  -1), INT8_C(   0),
                           INT8_C(   0), INT8_C(   0), INT8_C(   0), INT8_C(  -1),
                           INT8_C(   0), INT8_C(  -1), INT8_C(  -1), INT8_C(   0),
                           INT8_C(   0), INT8_C(   0), INT8_C(  -1), INT8_C(   0),
                           INT8_C(  -1), INT8_C(   0), INT8_C(  -1), INT8_C(   0)) },
    { simde_mm256_set_epi8(INT8_C( -79), INT8_C( 114), INT8_C(  20), INT8_C(   6),
                           INT8_C( -80), INT8_C(  63), INT8_C( 115), INT8_C( -39),
                           INT8_C( 103), INT8_C(-111), INT8_C(  -9), INT8_C(  41),
                           INT8_C(-111), INT8_C(  96), INT8_C(-117), INT8_C(  -5),
                           INT8_C( -32), INT8_C( 112), INT8_C(  94), INT8_C( -30),
                           INT8_C(   1), INT8_C(  15), INT8_C(  71), INT8_C( 106),
                           INT8_C(  89), INT8_C(  14), INT8_C( -92), INT8_C(  -5),
                           INT8_C(  34), INT8_C(  41), INT8_C(   6), INT8_C(  46)),
      simde_mm256_set_epi8(INT8_C(  69), INT8_C(  68), INT8_C( -50), INT8_C( -53),
                           INT8_C(  53), INT8_C(-115), INT8_C(  -3), INT8_C( -63),
                           INT8_C(  44), INT8_C( -26), INT8_C( -60), INT8_C(  77),
                           INT8_C( -39), INT8_C(  69), INT8_C(  -4), INT8_C(  67),
                           INT8_C(   2), INT8_C( 127), INT8_C(-108), INT8_C( -32),
                           INT8_C( -90), INT8_C( -18), INT8_C(  30), INT8_C( 126),
                           INT8_C(  71), INT8_C(  87), INT8_C(  81), INT8_C(   8),
                           INT8_C(  97), INT8_C(  48), INT8_C( 122), INT8_C(  19)),
      simde_mm256_set_epi8(INT8_C(   0), INT8_C(  -1), INT8_C(  -1), INT8_C(  -1),
                           INT8_C(   0), INT8_C(  -1), INT8_C(  -1), INT8_C(  -1),
                           INT8_C(  -1), INT8_C(   0), INT8_C(  -1), INT8_C(   0),
                           INT8_C(   0), INT8_C(  -1), INT8_C(   0), INT8_C(   0),
                           INT8_C(   0), INT8_C(   0), INT8_C(  -1), INT8_C(  -1),
                           INT8_C(  -1), INT8_C(  -1), INT8_C(  -1), INT8_C(   0),
                           INT8_C(  -1), INT8_C(   0), INT8_C(   0), INT8_C(   0),
                           INT8_C(   0), INT8_C(   0), INT8_C(   0), INT8_C(  -1)) },
    { simde_mm256_set_epi8(INT8_C(   4), INT8_C( -93), INT8_C(  78), INT8_C( -99),
                           INT8_C( -33), INT8_C(  93), INT8_C(-119), INT8_C( -26),
                           INT8_C(-115), INT8_C( -63), INT8_C( -15), INT8_C( -15),
                           INT8_C(  51), INT8_C(  56), INT8_C(-113), INT8_C( -56),
                           INT8_C(  88), INT8_C(  97), INT8_C( 124), INT8_C( 124),
                           INT8_C( -61), INT8_C( 109), INT8_C(  81), INT8_C(  37),
                           INT8_C(  67), INT8_C( -23), INT8_C(  20), INT8_C( 101),
                           INT8_C(-111), INT8_C(  20), INT8_C( -17), INT8_C(  88)),
      simde_mm256_set_epi8(INT8_C( -45), INT8_C( -79), INT8_C(  95), INT8_C(  42),
                           INT8_C(  -8), INT8_C(  12), INT8_C(  84), INT8_C( -28),
                           INT8_C(  -9), INT8_C(  73), INT8_C( 108), INT8_C(  19),
                           INT8_C(  -1), INT8_C( -28), INT8_C(  40), INT8_C( -89),
                           INT8_C(  87), INT8_C(-118), INT8_C(  52), INT8_C( -73),
                           INT8_C(  83), INT8_C( -87), INT8_C( -94), INT8_C( -66),
                           INT8_C(  22), INT8_C( -68), INT8_C(-100), INT8_C( -90),
                           INT8_C(  59), INT8_C(-103), INT8_C( -68), INT8_C(  90)),
      simde_mm256_set_epi8(INT8_C(  -1), INT8_C(   0), INT8_C(   0), INT8_C(   0),
                           INT8_C(   0), INT8_C(  -1), INT8_C(   0), INT8_C(  -1),
                           INT8_C(   0), INT8_C(   0), INT8_C(   0), INT8_C(   0),
                           INT8_C(  -1), INT8_C(  -1), INT8_C(   0), INT8_C(  -1),
                           INT8_C(  -1), INT8_C(  -1), INT8_C(  -1), INT8_C(  -1),
                           INT8_C(   0), INT8_C(  -1), INT8_C(  -1), INT8_C(  -1),
                           INT8_C(  -1), INT8_C(  -1), INT8_C(  -1), INT8_C(  -1),
                           INT8_C(   0), INT8_C(  -1), INT8_C(  -1), INT8_C(   0)) },
    { simde_mm256_set_epi8(INT8_C(  78), INT8_C( -98), INT8_C(-121), INT8_C(  92),
                           INT8_C(  -8), INT8_C(  96), INT8_C(-118), INT8_C( -55),
                           INT8_C( -74), INT8_C( 105), INT8_C( -18), INT8_C(  33),
                           INT8_C(  85), INT8_C( -52), INT8_C(  68), INT8_C(   9),
                           INT8_C( -37), INT8_C(  70), INT8_C(  98), INT8_C( -80),
                           INT8_C( -54), INT8_C(-128), INT8_C( -94), INT8_C(-119),
                           INT8_C(-113), INT8_C(-115), INT8_C(  71), INT8_C( -46),
                           INT8_C(  19), INT8_C( 125), INT8_C(  40), INT8_C(   3)),
      simde_mm256_set_epi8(INT8_C( -28), INT8_C(-110), INT8_C(-103), INT8_C(   3),
                           INT8_C(-127), INT8_C(  24), INT8_C( 119), INT8_C(  81),
                           INT8_C(  -7), INT8_C( -15), INT8_C( 106), INT8_C(   4),
                           INT8_C( -43), INT8_C(  98), INT8_C( -93), INT8_C(  36),
                           INT8_C(  -1), INT8_C(  44), INT8_C(  82), INT8_C(  14),
                           INT8_C(   0), INT8_C( 125), INT8_C(  43), INT8_C( -25),
                           INT8_C(  68), INT8_C(  74), INT8_C(   8), INT8_C(  53),
                           INT8_C(  -2), INT8_C(  27), INT8_C( -33), INT8_C(  -9)),
      simde_mm256_set_epi8(INT8_C(  -1), INT8_C(  -1), INT8_C(   0), INT8_C(  -1),
                           INT8_C(  -1), INT8_C(  -1), INT8_C(   0), INT8_C(   0),
                           INT8_C(   0), INT8_C(  -1), INT8_C(   0), INT8_C(  -1),
                           INT8_C(  -1), INT8_C(   0), INT8_C(  -1), INT8_C(   0),
                           INT8_C(   0), INT8_C(  -1), INT8_C(  -1), INT8_C(   0),
                           INT8_C(   0), INT8_C(   0), INT8_C(   0), INT8_C(   0),
                           INT8_C(   0), INT8_C(   0), INT8_C(  -1), INT8_C(   0),
                           INT8_C(  -1), INT8_C(  -1), INT8_C(  -1), INT8_C(  -1)) },
    { simde_mm256_set_epi8(INT8_C(  95), INT8_C( -80), INT8_C( -95), INT8_C(  93),
                           INT8_C(   6), INT8_C(-125), INT8_C( -26), INT8_C( 102),
                           INT8_C(  60), INT8_C( -54), INT8_C( 123), INT8_C( -73),
                           INT8_C( -99), INT8_C(  28), INT8_C(  26), INT8_C(-127),
                           INT8_C(  12), INT8_C( -51), INT8_C(  90), INT8_C( -32),
                           INT8_C( -10), INT8_C(  41), INT8_C( -30), INT8_C( 107),
                           INT8_C(  23), INT8_C( 114), INT8_C( 116), INT8_C( -31),
                           INT8_C( -33), INT8_C( -82), INT8_C(  21), INT8_C(  83)),
      simde_mm256_set_epi8(INT8_C(  49), INT8_C( -50), INT8_C( -70), INT8_C( -68),
                           INT8_C(  71), INT8_C( -80), INT8_C( -71), INT8_C(  39),
                           INT8_C(  88), INT8_C(-120), INT8_C(  70), INT8_C(-124),
                           INT8_C(  40), INT8_C(-103), INT8_C(  95), INT8_C(-100),
                           INT8_C(  -5), INT8_C(  64), INT8_C( -11), INT8_C(  -4),
                           INT8_C( -28), INT8_C( -66), INT8_C(  41), INT8_C(  31),
                           INT8_C(  82), INT8_C(  26), INT8_C( -64), INT8_C(  57),
                           INT8_C(  27), INT8_C(  15), INT8_C(  57), INT8_C(-125)),
      simde_mm256_set_epi8(INT8_C(  -1), INT8_C(   0), INT8_C(   0), INT8_C(  -1),
                           INT8_C(   0), INT8_C(   0), INT8_C(  -1), INT8_C(  -1),
                           INT8_C(   0), INT8_C(  -1), INT8_C(  -1), INT8_C(  -1),
                           INT8_C(   0), INT8_C(  -1), INT8_C(   0), INT8_C(   0),
                           INT8_C(  -1), INT8_C(   0), INT8_C(  -1), INT8_C(   0),
                           INT8_C(  -1), INT8_C(  -1), INT8_C(   0), INT8_C(  -1),
                           INT8_C(   0), INT8_C(  -1), INT8_C(  -1), INT8_C(   0),
                           INT8_C(   0), INT8_C(   0), INT8_C(   0), INT8_C(  -1)) },
    { simde_mm256_set_epi8(INT8_C(  57), INT8_C(-121), INT8_C(  -6), INT8_C( -74),
                           INT8_C(  22), INT8_C( -63), INT8_C(  17), INT8_C( 101),
                           INT8_C(  43), INT8_C( -53), INT8_C(-112), INT8_C( -25),
                           INT8_C(  85), INT8_C(  55), INT8_C(  77), INT8_C( -58),
                           INT8_C(  73), INT8_C(  35), INT8_C( -70), INT8_C(  30),
                           INT8_C( -78), INT8_C(   4), INT8_C( -97), INT8_C(   5),
                           INT8_C( -36), INT8_C(  28), INT8_C(  95), INT8_C(  75),
                           INT8_C( -88), INT8_C(  11), INT8_C(  45), INT8_C( -19)),
      simde_mm256_set_epi8(INT8_C(  85), INT8_C( 121), INT8_C(   8), INT8_C( 127),
                           INT8_C(-122), INT8_C( -88), INT8_C( 107), INT8_C(  76),
                           INT8_C(-128), INT8_C(-125), INT8_C(  90), INT8_C(  68),
                           INT8_C( -36), INT8_C(  75), INT8_C( -58), INT8_C(  50),
                           INT8_C(  69), INT8_C(-119), INT8_C(-102), INT8_C( -69),
                           INT8_C(  16), INT8_C(  98), INT8_C(  34), INT8_C(-127),
                           INT8_C(  10), INT8_C(  69), INT8_C( 121), INT8_C(-126),
                           INT8_C(  88), INT8_C( -14), INT8_C(-110), INT8_C( -45)),
      simde_mm256_set_epi8(INT8_C(   0), INT8_C(   0), INT8_C(   0), INT8_C(   0),
                           INT8_C(  -1), INT8_C(  -1), INT8_C(   0), INT8_C(  -1),
                           INT8_C(  -1), INT8_C(  -1), INT8_C(   0), INT8_C(   0),
                           INT8_C(  -1), INT8_C(   0), INT8_C(  -1), INT8_C(   0),
                           INT8_C(  -1), INT8_C(  -1), INT8_C(  -1), INT8_C(  -1),
                           INT8_C(   0), INT8_C(   0), INT8_C(   0), INT8_C(  -1),
                           INT8_C(   0), INT8_C(   0), INT8_C(   0), INT8_C(  -1),
                           INT8_C(   0), INT8_C(  -1), INT8_C(  -1), INT8_C(  -1)) },
    { simde_mm256_set_epi8(INT8_C( -41), INT8_C( -49), INT8_C(  85), INT8_C( 123),
                           INT8_C( -68), INT8_C( -82), INT8_C( -28), INT8_C( -31),
                           INT8_C(  16), INT8_C(  27), INT8_C(   9), INT8_C(-102),
                           INT8_C(  78), INT8_C(  37), INT8_C( -66), INT8_C(  41),
                           INT8_C( -11), INT8_C(-117), INT8_C(  83), INT8_C(  41),
                           INT8_C(-105), INT8_C(  71), INT8_C( -12), INT8_C( 118),
                           INT8_C( -49), INT8_C( -73), INT8_C( -68), INT8_C( -18),
                           INT8_C( 118), INT8_C( 110), INT8_C(  85), INT8_C(  87)),
      simde_mm256_set_epi8(INT8_C( 117), INT8_C( -99), INT8_C( 113), INT8_C(  26),
                           INT8_C( -41), INT8_C(  64), INT8_C(  93), INT8_C(  98),
                           INT8_C( 100), INT8_C(  92), INT8_C( -14), INT8_C(  86),
                           INT8_C(  83), INT8_C(  11), INT8_C( -24), INT8_C(  12),
                           INT8_C(  30), INT8_C(  43), INT8_C( 100), INT8_C(  94),
                           INT8_C(  19), INT8_C(  46), INT8_C( -17), INT8_C(   0),
                           INT8_C(   9), INT8_C( 104), INT8_C(  26), INT8_C(  39),
                           INT8_C( 102), INT8_C( -79), INT8_C( 114), INT8_C(   9)),
      simde_mm256_set_epi8(INT8_C(   0), INT8_C(  -1), INT8_C(   0), INT8_C(  -1),
                           INT8_C(   0), INT8_C(   0), INT8_C(   0), INT8_C(   0),
                           INT8_C(   0), INT8_C(   0), INT8_C(  -1), INT8_C(   0),
                           INT8_C(   0), INT8_C(  -1), INT8_C(   0), INT8_C(  -1),
                           INT8_C(   0), INT8_C(   0), INT8_C(   0), INT8_C(   0),
                           INT8_C(   0), INT8_C(  -1), INT8_C(  -1), INT8_C(  -1),
                           INT8_C(   0), INT8_C(   0), INT8_C(   0), INT8_C(   0),
                           INT8_C(  -1), INT8_C(  -1), INT8_C(   0), INT8_C(  -1)) },
    { simde_mm256_set_epi8(INT8_C( 102), INT8_C(  -3), INT8_C( -18), INT8_C(-123),
                           INT8_C( -72), INT8_C(  10), INT8_C(  86), INT8_C(  30),
                           INT8_C( -77), INT8_C(  95), INT8_C( -77), INT8_C(   0),
                           INT8_C( -69), INT8_C( -21), INT8_C(  52), INT8_C( -84),
                           INT8_C(  45), INT8_C( -12), INT8_C( -37), INT8_C(  90),
                           INT8_C(  28), INT8_C(-104), INT8_C( 106), INT8_C( 118),
                           INT8_C( -89), INT8_C(   3), INT8_C(  10), INT8_C( 107),
                           INT8_C( 119), INT8_C(  18), INT8_C( -95), INT8_C( 109)),
      simde_mm256_set_epi8(INT8_C( -86), INT8_C(  18), INT8_C( -58), INT8_C(   3),
                           INT8_C( -64), INT8_C( -78), INT8_C( -50), INT8_C( 105),
                           INT8_C(  15), INT8_C(-117), INT8_C( -59), INT8_C( 105),
                           INT8_C( -20), INT8_C( -76), INT8_C( -88), INT8_C(-122),
                           INT8_C( -16), INT8_C( -87), INT8_C( 108), INT8_C( -44),
                           INT8_C( -34), INT8_C( -65), INT8_C( 125), INT8_C( -17),
                           INT8_C(-119), INT8_C(  55), INT8_C( -39), INT8_C( -68),
                           INT8_C(-116), INT8_C(  45), INT8_C(-101), INT8_C(  61)),
      simde_mm256_set_epi8(INT8_C(  -1), INT8_C(   0), INT8_C(  -1), INT8_C(   0),
                           INT8_C(   0), INT8_C(  -1), INT8_C(  -1), INT8_C(   0),
                           INT8_C(   0), INT8_C(  -1), INT8_C(   0), INT8_C(   0),
                           INT8_C(   0), INT8_C(  -1), INT8_C(  -1), INT8_C(  -1),
                           INT8_C(  -1), INT8_C(  -1), INT8_C(   0), INT8_C(  -1),
                           INT8_C(  -1), INT8_C(   0), INT8_C(   0), INT8_C(  -1),
                           INT8_C(  -1), INT8_C(   0), INT8_C(  -1), INT8_C(  -1),
                           INT8_C(  -1), INT8_C(   0), INT8_C(  -1), INT8_C(  -1)) }
  };

  for (size_t i = 0 ; i < (sizeof(test_vec) / sizeof(test_vec[0])); i++) {
    simde__m256i r = simde_mm256_cmpgt_epi8(test_vec[i].a, test_vec[i].b);
    simde_assert_m256i_i8(r, ==, test_vec[i].r);
  }

  return MUNIT_OK;
}

static MunitResult
test_simde_mm256_cmpgt_epi16(const MunitParameter params[], void* data) {
  (void) params;
  (void) data;

  const struct {
    simde__m256i a;
    simde__m256i b;
    simde__m256i r;
  } test_vec[8] = {
    { simde_mm256_set_epi16(INT16_C( 22495), INT16_C( -4666), INT16_C( 11364), INT16_C(  3408),
                            INT16_C( -7753), INT16_C( 22355), INT16_C( 25225), INT16_C(-16816),
                            INT16_C( 30843), INT16_C( 15445), INT16_C(-14188), INT16_C( 18672),
                            INT16_C(-17933), INT16_C( 19821), INT16_C( -7211), INT16_C( 10864)),
      simde_mm256_set_epi16(INT16_C(  -752), INT16_C(-15840), INT16_C(-30268), INT16_C( 11179),
                            INT16_C( 16785), INT16_C(-16319), INT16_C(  8147), INT16_C(-29538),
                            INT16_C( 19069), INT16_C( 27101), INT16_C( 26817), INT16_C(-21010),
                            INT16_C(-18350), INT16_C(  1385), INT16_C(-28379), INT16_C(-19254)),
      simde_mm256_set_epi16(INT16_C(    -1), INT16_C(    -1), INT16_C(    -1), INT16_C(     0),
                            INT16_C(     0), INT16_C(    -1), INT16_C(    -1), INT16_C(    -1),
                            INT16_C(    -1), INT16_C(     0), INT16_C(     0), INT16_C(    -1),
                            INT16_C(    -1), INT16_C(    -1), INT16_C(    -1), INT16_C(    -1)) },
    { simde_mm256_set_epi16(INT16_C( 22399), INT16_C(   -10), INT16_C( 26109), INT16_C( 19317),
                            INT16_C( 26547), INT16_C( 21309), INT16_C(-21770), INT16_C(-29851),
                            INT16_C(  8254), INT16_C( -6152), INT16_C( 14575), INT16_C(-26009),
                            INT16_C( -9485), INT16_C(  5665), INT16_C( 19505), INT16_C( -7563)),
      simde_mm256_set_epi16(INT16_C( 14612), INT16_C(-31260), INT16_C(-18743), INT16_C( -4117),
                            INT16_C( 18997), INT16_C(-26816), INT16_C( 13752), INT16_C( 24083),
                            INT16_C(-17683), INT16_C(-12944), INT16_C(-20564), INT16_C( -4251),
                            INT16_C( -8899), INT16_C( -5996), INT16_C( 20472), INT16_C( -9514)),
      simde_mm256_set_epi16(INT16_C(    -1), INT16_C(    -1), INT16_C(    -1), INT16_C(    -1),
                            INT16_C(    -1), INT16_C(    -1), INT16_C(     0), INT16_C(     0),
                            INT16_C(    -1), INT16_C(    -1), INT16_C(    -1), INT16_C(     0),
                            INT16_C(     0), INT16_C(    -1), INT16_C(     0), INT16_C(    -1)) },
    { simde_mm256_set_epi16(INT16_C( -1570), INT16_C(-21545), INT16_C(-26360), INT16_C( -8434),
                            INT16_C( -3275), INT16_C(-16762), INT16_C( -5746), INT16_C( 30695),
                            INT16_C(  2714), INT16_C( 10463), INT16_C(  9000), INT16_C(  9451),
                            INT16_C( 23785), INT16_C( 12389), INT16_C(-26622), INT16_C(-15647)),
      simde_mm256_set_epi16(INT16_C(  1010), INT16_C(-25985), INT16_C( 16762), INT16_C(  1632),
                            INT16_C(-18641), INT16_C( 15349), INT16_C(-16838), INT16_C(-20536),
                            INT16_C(-25875), INT16_C( 26970), INT16_C(-23524), INT16_C( 11391),
                            INT16_C(  3100), INT16_C(-31773), INT16_C( 26059), INT16_C( 11041)),
      simde_mm256_set_epi16(INT16_C(     0), INT16_C(    -1), INT16_C(     0), INT16_C(     0),
                            INT16_C(    -1), INT16_C(     0), INT16_C(    -1), INT16_C(    -1),
                            INT16_C(    -1), INT16_C(     0), INT16_C(    -1), INT16_C(     0),
                            INT16_C(    -1), INT16_C(    -1), INT16_C(     0), INT16_C(     0)) },
    { simde_mm256_set_epi16(INT16_C( 23915), INT16_C(   959), INT16_C(-22514), INT16_C( 13747),
                            INT16_C(-26649), INT16_C( 22646), INT16_C( 13432), INT16_C( 27482),
                            INT16_C( 19401), INT16_C( 30181), INT16_C( 31161), INT16_C(-17967),
                            INT16_C(-19058), INT16_C( 31935), INT16_C( 11181), INT16_C( 23239)),
      simde_mm256_set_epi16(INT16_C(-28186), INT16_C(  2084), INT16_C( 31597), INT16_C(  7566),
                            INT16_C( 21799), INT16_C(-27106), INT16_C(  4736), INT16_C( 18793),
                            INT16_C(-13965), INT16_C(-17482), INT16_C( 12657), INT16_C(-20379),
                            INT16_C( 24896), INT16_C( 28918), INT16_C( 22577), INT16_C( 29712)),
      simde_mm256_set_epi16(INT16_C(    -1), INT16_C(     0), INT16_C(     0), INT16_C(    -1),
                            INT16_C(     0), INT16_C(    -1), INT16_C(    -1), INT16_C(    -1),
                            INT16_C(    -1), INT16_C(    -1), INT16_C(    -1), INT16_C(    -1),
                            INT16_C(     0), INT16_C(    -1), INT16_C(     0), INT16_C(     0)) },
    { simde_mm256_set_epi16(INT16_C( 11952), INT16_C( 18081), INT16_C(  7197), INT16_C( -9524),
                            INT16_C( 18521), INT16_C(  8735), INT16_C( 31233), INT16_C(-18919),
                            INT16_C(  8906), INT16_C( 21111), INT16_C( 27720), INT16_C(  5158),
                            INT16_C(  2673), INT16_C( 31824), INT16_C(-18067), INT16_C(  -891)),
      simde_mm256_set_epi16(INT16_C(-18602), INT16_C( 15849), INT16_C(-28095), INT16_C( -3999),
                            INT16_C( 13518), INT16_C(-13535), INT16_C(-30865), INT16_C(   675),
                            INT16_C(-26284), INT16_C( -1429), INT16_C(-19333), INT16_C(-26108),
                            INT16_C( 10384), INT16_C(-21020), INT16_C(-15076), INT16_C( 30415)),
      simde_mm256_set_epi16(INT16_C(    -1), INT16_C(    -1), INT16_C(    -1), INT16_C(     0),
                            INT16_C(    -1), INT16_C(    -1), INT16_C(    -1), INT16_C(     0),
                            INT16_C(    -1), INT16_C(    -1), INT16_C(    -1), INT16_C(    -1),
                            INT16_C(     0), INT16_C(    -1), INT16_C(     0), INT16_C(     0)) },
    { simde_mm256_set_epi16(INT16_C(-31253), INT16_C( -5290), INT16_C(-20180), INT16_C(  8300),
                            INT16_C( 29534), INT16_C( 10169), INT16_C( 27568), INT16_C(-21872),
                            INT16_C( 20546), INT16_C(  3171), INT16_C( -5551), INT16_C( 13838),
                            INT16_C( 10100), INT16_C(-27385), INT16_C( 19172), INT16_C(-26206)),
      simde_mm256_set_epi16(INT16_C(-12916), INT16_C( 16100), INT16_C(-14860), INT16_C(  6730),
                            INT16_C(  2608), INT16_C(-17352), INT16_C( 13860), INT16_C(  6700),
                            INT16_C( -7357), INT16_C( -1733), INT16_C(  7387), INT16_C(  5378),
                            INT16_C(-19225), INT16_C( -5805), INT16_C(   154), INT16_C(-20617)),
      simde_mm256_set_epi16(INT16_C(     0), INT16_C(     0), INT16_C(     0), INT16_C(    -1),
                            INT16_C(    -1), INT16_C(    -1), INT16_C(    -1), INT16_C(     0),
                            INT16_C(    -1), INT16_C(    -1), INT16_C(     0), INT16_C(    -1),
                            INT16_C(    -1), INT16_C(     0), INT16_C(    -1), INT16_C(     0)) },
    { simde_mm256_set_epi16(INT16_C( 13973), INT16_C( 21863), INT16_C( -4187), INT16_C( 31713),
                            INT16_C( -2161), INT16_C(-12788), INT16_C( 13548), INT16_C( 19072),
                            INT16_C(-23365), INT16_C(  2809), INT16_C( 16101), INT16_C( -9274),
                            INT16_C( 12377), INT16_C( 26381), INT16_C( 29677), INT16_C(  4006)),
      simde_mm256_set_epi16(INT16_C( -9250), INT16_C(-11965), INT16_C(-16314), INT16_C( -8035),
                            INT16_C(-12852), INT16_C( -3996), INT16_C(  8694), INT16_C( -8455),
                            INT16_C( 12571), INT16_C(-15529), INT16_C( -8320), INT16_C( 14428),
                            INT16_C( -5397), INT16_C( 17843), INT16_C(  7761), INT16_C( -1266)),
      simde_mm256_set_epi16(INT16_C(    -1), INT16_C(    -1), INT16_C(    -1), INT16_C(    -1),
                            INT16_C(    -1), INT16_C(     0), INT16_C(    -1), INT16_C(    -1),
                            INT16_C(     0), INT16_C(    -1), INT16_C(    -1), INT16_C(     0),
                            INT16_C(    -1), INT16_C(    -1), INT16_C(    -1), INT16_C(    -1)) },
    { simde_mm256_set_epi16(INT16_C(  7404), INT16_C( 10935), INT16_C(-26115), INT16_C(  8618),
                            INT16_C(-27599), INT16_C( 31224), INT16_C(  4654), INT16_C(-18707),
                            INT16_C( 12785), INT16_C( 22785), INT16_C( 25148), INT16_C(-31622),
                            INT16_C( 17070), INT16_C(-22617), INT16_C(  6953), INT16_C(-14046)),
      simde_mm256_set_epi16(INT16_C(-11447), INT16_C( 18342), INT16_C(   563), INT16_C(-13432),
                            INT16_C( 21117), INT16_C( 29427), INT16_C( 31704), INT16_C( 14377),
                            INT16_C( 14770), INT16_C( -3712), INT16_C(  7229), INT16_C(-22634),
                            INT16_C( 28493), INT16_C(-28170), INT16_C(  5912), INT16_C(  7039)),
      simde_mm256_set_epi16(INT16_C(    -1), INT16_C(     0), INT16_C(     0), INT16_C(    -1),
                            INT16_C(     0), INT16_C(    -1), INT16_C(     0), INT16_C(     0),
                            INT16_C(     0), INT16_C(    -1), INT16_C(    -1), INT16_C(     0),
                            INT16_C(     0), INT16_C(    -1), INT16_C(    -1), INT16_C(     0)) },
  };

  for (size_t i = 0 ; i < (sizeof(test_vec) / sizeof(test_vec[0])); i++) {
    simde__m256i r = simde_mm256_cmpgt_epi16(test_vec[i].a, test_vec[i].b);
    simde_assert_m256i_i16(r, ==, test_vec[i].r);
  }

  return MUNIT_OK;
}

static MunitResult
test_simde_mm256_cmpgt_epi32(const MunitParameter params[], void* data) {
  (void) params;
  (void) data;

  const struct {
    simde__m256i a;
    simde__m256i b;
    simde__m256i r;
  } test_vec[8] = {
    { simde_mm256_set_epi32(INT32_C(-1910963751), INT32_C(-1037527336), INT32_C( -581253082), INT32_C( -805157505),
                            INT32_C( 1446966287), INT32_C(   -8913681), INT32_C( -494526366), INT32_C(-1857474161)),
      simde_mm256_set_epi32(INT32_C(-1143050049), INT32_C(-1545949366), INT32_C( 1503277288), INT32_C(-1357138171),
                            INT32_C( 1058844939), INT32_C(  309480335), INT32_C( 1825640960), INT32_C(-2083253752)),
      simde_mm256_set_epi32(INT32_C(          0), INT32_C(         -1), INT32_C(          0), INT32_C(         -1),
                            INT32_C(         -1), INT32_C(          0), INT32_C(          0), INT32_C(         -1)) },
    { simde_mm256_set_epi32(INT32_C(-1125895018), INT32_C( -151199733), INT32_C(-1156572232), INT32_C(-1719423594),
                            INT32_C(-1350415044), INT32_C( 1941048360), INT32_C( 1462693644), INT32_C(  157276070)),
      simde_mm256_set_epi32(INT32_C( 1685470989), INT32_C(  -23549807), INT32_C( 2101982138), INT32_C(-1846214249),
                            INT32_C(-1855916776), INT32_C( -540831398), INT32_C(  233301808), INT32_C( 1667068415)),
      simde_mm256_set_epi32(INT32_C(          0), INT32_C(          0), INT32_C(          0), INT32_C(         -1),
                            INT32_C(         -1), INT32_C(         -1), INT32_C(         -1), INT32_C(          0)) },
    { simde_mm256_set_epi32(INT32_C(-2064202369), INT32_C( -937796718), INT32_C( 1860922821), INT32_C( -943515104),
                            INT32_C( 1932702217), INT32_C(-1909235607), INT32_C( -701927701), INT32_C( 2122537608)),
      simde_mm256_set_epi32(INT32_C( 1359427872), INT32_C(  430067405), INT32_C(-2017266204), INT32_C( -112174075),
                            INT32_C(-2036257158), INT32_C(  794990098), INT32_C( 1595368835), INT32_C(-2025748789)),
      simde_mm256_set_epi32(INT32_C(          0), INT32_C(          0), INT32_C(         -1), INT32_C(          0),
                            INT32_C(         -1), INT32_C(          0), INT32_C(          0), INT32_C(         -1)) },
    { simde_mm256_set_epi32(INT32_C(  101914014), INT32_C( 1252307439), INT32_C( -251229086), INT32_C( 1747655874),
                            INT32_C( 1975156439), INT32_C(  244588822), INT32_C(-2030488384), INT32_C(  -41784348)),
      simde_mm256_set_epi32(INT32_C(  126704158), INT32_C(-1817043660), INT32_C(   67229317), INT32_C( 1709840887),
                            INT32_C( -401701180), INT32_C(-1816869894), INT32_C( -356935412), INT32_C( 1029497038)),
      simde_mm256_set_epi32(INT32_C(          0), INT32_C(         -1), INT32_C(          0), INT32_C(         -1),
                            INT32_C(         -1), INT32_C(         -1), INT32_C(          0), INT32_C(          0)) },
    { simde_mm256_set_epi32(INT32_C(-1821031073), INT32_C(-1888821389), INT32_C( 1302274763), INT32_C( -889069785),
                            INT32_C(  849224332), INT32_C( 1448513971), INT32_C(-1444618137), INT32_C( -857531383)),
      simde_mm256_set_epi32(INT32_C( -294182987), INT32_C(-1911426210), INT32_C( 1273887477), INT32_C( -804272895),
                            INT32_C(-1138168885), INT32_C(-1273049807), INT32_C( -920424822), INT32_C(   75748881)),
      simde_mm256_set_epi32(INT32_C(          0), INT32_C(         -1), INT32_C(         -1), INT32_C(          0),
                            INT32_C(         -1), INT32_C(         -1), INT32_C(          0), INT32_C(          0)) },
    { simde_mm256_set_epi32(INT32_C( -145989095), INT32_C( 1224886052), INT32_C(-1270092347), INT32_C(-2004839127),
                            INT32_C( -805168375), INT32_C(-2053011497), INT32_C(  926069792), INT32_C( -523797780)),
      simde_mm256_set_epi32(INT32_C( 1782736183), INT32_C( 1196895214), INT32_C( 2023829967), INT32_C(  431966763),
                            INT32_C(-1279096565), INT32_C(-1568278654), INT32_C( -225755322), INT32_C(  800135833)),
      simde_mm256_set_epi32(INT32_C(          0), INT32_C(         -1), INT32_C(          0), INT32_C(          0),
                            INT32_C(         -1), INT32_C(          0), INT32_C(         -1), INT32_C(          0)) },
    { simde_mm256_set_epi32(INT32_C(   45181175), INT32_C( 2067174734), INT32_C(-1046962322), INT32_C( -770870625),
                            INT32_C(  166196701), INT32_C(-1211694319), INT32_C( 1891438592), INT32_C(-1986783509)),
      simde_mm256_set_epi32(INT32_C( 1357811899), INT32_C( -666006860), INT32_C(  -78093915), INT32_C(-1784875915),
                            INT32_C(-1592390514), INT32_C( -295345562), INT32_C(-1194315003), INT32_C( -378378269)),
      simde_mm256_set_epi32(INT32_C(          0), INT32_C(         -1), INT32_C(          0), INT32_C(         -1),
                            INT32_C(         -1), INT32_C(          0), INT32_C(         -1), INT32_C(          0)) },
    { simde_mm256_set_epi32(INT32_C( 2029570724), INT32_C(  593067919), INT32_C( 1378001411), INT32_C(-1490077172),
                            INT32_C( -985008502), INT32_C( -780769236), INT32_C(  983706005), INT32_C( -145048806)),
      simde_mm256_set_epi32(INT32_C( -371614648), INT32_C(  790968401), INT32_C(  604322541), INT32_C( 1275463353),
                            INT32_C(  507685025), INT32_C(-1785065497), INT32_C( -324987069), INT32_C( 1403024939)),
      simde_mm256_set_epi32(INT32_C(         -1), INT32_C(          0), INT32_C(         -1), INT32_C(          0),
                            INT32_C(          0), INT32_C(         -1), INT32_C(         -1), INT32_C(          0)) },
  };

  for (size_t i = 0 ; i < (sizeof(test_vec) / sizeof(test_vec[0])); i++) {
    simde__m256i r = simde_mm256_cmpgt_epi32(test_vec[i].a, test_vec[i].b);
    simde_assert_m256i_i32(r, ==, test_vec[i].r);
  }

  return MUNIT_OK;
}

static MunitResult
test_simde_mm256_cmpgt_epi64(const MunitParameter params[], void* data) {
  (void) params;
  (void) data;

  const struct {
    simde__m256i a;
    simde__m256i b;
    simde__m256i r;
  } test_vec[8] = {
      { simde_mm256_set_epi64x(INT64_C( 2118945800826688975), INT64_C(-2048024407550915063),
                             INT64_C( 5214505670652994271), INT64_C( -257856994503089701)),
      simde_mm256_set_epi64x(INT64_C( 5695011750507465952), INT64_C( -909596801509157384),
                             INT64_C( 8030198869340496548), INT64_C(  154404577117411578)),
      simde_mm256_set_epi64x(INT64_C(                   0), INT64_C(                   0),
                             INT64_C(                   0), INT64_C(                   0)) },
    { simde_mm256_set_epi64x(INT64_C( 5911350820320548021), INT64_C( 1593992970237440641),
                             INT64_C( 1816057404225443518), INT64_C(-5807847363009183486)),
      simde_mm256_set_epi64x(INT64_C( 6716528373762493386), INT64_C(-8043125522610464194),
                             INT64_C( 8780083716644576089), INT64_C( 1141738695323567528)),
      simde_mm256_set_epi64x(INT64_C(                   0), INT64_C(                  -1),
                             INT64_C(                   0), INT64_C(                   0)) },
    { simde_mm256_set_epi64x(INT64_C( 2128200156105206458), INT64_C( 4268557007045133354),
                             INT64_C(  922795411729807384), INT64_C( -370673782849908924)),
      simde_mm256_set_epi64x(INT64_C(-4606711496612992363), INT64_C( 5770563142009272389),
                             INT64_C( 5439573582391425757), INT64_C( 3818549561656095124)),
      simde_mm256_set_epi64x(INT64_C(                  -1), INT64_C(                   0),
                             INT64_C(                   0), INT64_C(                   0)) },
    { simde_mm256_set_epi64x(INT64_C(-7763872078520682010), INT64_C( 8214461135943818795),
                             INT64_C( 6913361685886042209), INT64_C( 4675504907089870645)),
      simde_mm256_set_epi64x(INT64_C( 4559571845325885325), INT64_C(-5258431881764629271),
                             INT64_C( 5559569102824249097), INT64_C( 5799667037503013333)),
      simde_mm256_set_epi64x(INT64_C(                   0), INT64_C(                  -1),
                             INT64_C(                  -1), INT64_C(                   0)) },
    { simde_mm256_set_epi64x(INT64_C( 4800525853411880003), INT64_C( -184846840160593290),
                             INT64_C(-4953203027402144401), INT64_C( 2572609663077992835)),
      simde_mm256_set_epi64x(INT64_C(-5431416973650143300), INT64_C( 5030179310017915920),
                             INT64_C(-6125011459628645754), INT64_C(-8488302794525901027)),
      simde_mm256_set_epi64x(INT64_C(                  -1), INT64_C(                   0),
                             INT64_C(                  -1), INT64_C(                  -1)) },
    { simde_mm256_set_epi64x(INT64_C(-3860235829589315850), INT64_C( 8837948345888719516),
                             INT64_C( 3875197176959192831), INT64_C(-5180468743599698974)),
      simde_mm256_set_epi64x(INT64_C(-1290331525121336992), INT64_C(-2797732422128290053),
                             INT64_C(-1679378228033738615), INT64_C(-7981001780127731934)),
      simde_mm256_set_epi64x(INT64_C(                   0), INT64_C(                  -1),
                             INT64_C(                  -1), INT64_C(                  -1)) },
    { simde_mm256_set_epi64x(INT64_C(-1174099241428997420), INT64_C( -973237140110744253),
                             INT64_C(-2478103055519574033), INT64_C(-4160968278707001293)),
      simde_mm256_set_epi64x(INT64_C(-5836788839917359935), INT64_C( 9029070361682465515),
                             INT64_C( 7441474531728878768), INT64_C(-8910660672377811998)),
      simde_mm256_set_epi64x(INT64_C(                  -1), INT64_C(                   0),
                             INT64_C(                   0), INT64_C(                  -1)) },
    { simde_mm256_set_epi64x(INT64_C(  660412182468938166), INT64_C( 2628509021710534078),
                             INT64_C(-4480617326594733579), INT64_C( 6124790654743076244)),
      simde_mm256_set_epi64x(INT64_C(-2572783283758925366), INT64_C( 8355777023791813662),
                             INT64_C( 7632362282544129149), INT64_C(-5998036421176707691)),
      simde_mm256_set_epi64x(INT64_C(                  -1), INT64_C(                   0),
                             INT64_C(                   0), INT64_C(                  -1)) }
  };

  for (size_t i = 0 ; i < (sizeof(test_vec) / sizeof(test_vec[0])); i++) {
    simde__m256i r = simde_mm256_cmpgt_epi64(test_vec[i].a, test_vec[i].b);
    simde_assert_m256i_i64(r, ==, test_vec[i].r);
  }

  return MUNIT_OK;
}

static MunitResult
test_simde_mm_broadcastb_epi8(const MunitParameter params[], void* data) {
  (void) params;
  (void) data;

  const struct {
    simde__m128i a;
    simde__m128i r;
  } test_vec[8] = {
    { simde_mm_set_epi8(INT8_C( -20), INT8_C( 103), INT8_C( -20), INT8_C( 116),
                        INT8_C(  -9), INT8_C(  73), INT8_C(  44), INT8_C(  79),
                        INT8_C( -20), INT8_C( -81), INT8_C(-114), INT8_C( -81),
                        INT8_C(  10), INT8_C(  63), INT8_C( -41), INT8_C(-117)),
      simde_mm_set_epi8(INT8_C(-117), INT8_C(-117), INT8_C(-117), INT8_C(-117),
                        INT8_C(-117), INT8_C(-117), INT8_C(-117), INT8_C(-117),
                        INT8_C(-117), INT8_C(-117), INT8_C(-117), INT8_C(-117),
                        INT8_C(-117), INT8_C(-117), INT8_C(-117), INT8_C(-117)) },
    { simde_mm_set_epi8(INT8_C( -22), INT8_C(-124), INT8_C( -97), INT8_C(  -1),
                        INT8_C(  -4), INT8_C( -87), INT8_C( -49), INT8_C(-124),
                        INT8_C( -37), INT8_C( -17), INT8_C( -57), INT8_C(   0),
                        INT8_C(-121), INT8_C(  57), INT8_C(  49), INT8_C(-112)),
      simde_mm_set_epi8(INT8_C(-112), INT8_C(-112), INT8_C(-112), INT8_C(-112),
                        INT8_C(-112), INT8_C(-112), INT8_C(-112), INT8_C(-112),
                        INT8_C(-112), INT8_C(-112), INT8_C(-112), INT8_C(-112),
                        INT8_C(-112), INT8_C(-112), INT8_C(-112), INT8_C(-112)) },
    { simde_mm_set_epi8(INT8_C( -37), INT8_C( -43), INT8_C( -30), INT8_C(  45),
                        INT8_C(  86), INT8_C(-100), INT8_C( -53), INT8_C(  -4),
                        INT8_C(  54), INT8_C(-107), INT8_C(  40), INT8_C( -68),
                        INT8_C(  49), INT8_C(  59), INT8_C( -37), INT8_C(  60)),
      simde_mm_set_epi8(INT8_C(  60), INT8_C(  60), INT8_C(  60), INT8_C(  60),
                        INT8_C(  60), INT8_C(  60), INT8_C(  60), INT8_C(  60),
                        INT8_C(  60), INT8_C(  60), INT8_C(  60), INT8_C(  60),
                        INT8_C(  60), INT8_C(  60), INT8_C(  60), INT8_C(  60)) },
    { simde_mm_set_epi8(INT8_C(  35), INT8_C( -98), INT8_C( -73), INT8_C(  22),
                        INT8_C(-127), INT8_C(  78), INT8_C( 125), INT8_C(  84),
                        INT8_C(-115), INT8_C(-124), INT8_C(-103), INT8_C(  59),
                        INT8_C(  15), INT8_C( -58), INT8_C(  81), INT8_C(   4)),
      simde_mm_set_epi8(INT8_C(   4), INT8_C(   4), INT8_C(   4), INT8_C(   4),
                        INT8_C(   4), INT8_C(   4), INT8_C(   4), INT8_C(   4),
                        INT8_C(   4), INT8_C(   4), INT8_C(   4), INT8_C(   4),
                        INT8_C(   4), INT8_C(   4), INT8_C(   4), INT8_C(   4)) },
    { simde_mm_set_epi8(INT8_C( -56), INT8_C(  88), INT8_C(   1), INT8_C( -59),
                        INT8_C( -14), INT8_C( -27), INT8_C( -63), INT8_C( -89),
                        INT8_C( -31), INT8_C( -81), INT8_C( -92), INT8_C( 115),
                        INT8_C( 106), INT8_C( -49), INT8_C( -19), INT8_C(  92)),
      simde_mm_set_epi8(INT8_C(  92), INT8_C(  92), INT8_C(  92), INT8_C(  92),
                        INT8_C(  92), INT8_C(  92), INT8_C(  92), INT8_C(  92),
                        INT8_C(  92), INT8_C(  92), INT8_C(  92), INT8_C(  92),
                        INT8_C(  92), INT8_C(  92), INT8_C(  92), INT8_C(  92)) },
    { simde_mm_set_epi8(INT8_C(   7), INT8_C(  47), INT8_C(  55), INT8_C(  77),
                        INT8_C(  16), INT8_C( -71), INT8_C(-122), INT8_C( -81),
                        INT8_C(-120), INT8_C( -64), INT8_C( -77), INT8_C(  13),
                        INT8_C(  80), INT8_C(-114), INT8_C(-121), INT8_C(  92)),
      simde_mm_set_epi8(INT8_C(  92), INT8_C(  92), INT8_C(  92), INT8_C(  92),
                        INT8_C(  92), INT8_C(  92), INT8_C(  92), INT8_C(  92),
                        INT8_C(  92), INT8_C(  92), INT8_C(  92), INT8_C(  92),
                        INT8_C(  92), INT8_C(  92), INT8_C(  92), INT8_C(  92)) },
    { simde_mm_set_epi8(INT8_C(  14), INT8_C( -85), INT8_C(  -8), INT8_C( -80),
                        INT8_C( -58), INT8_C(  84), INT8_C(  52), INT8_C(-106),
                        INT8_C( -46), INT8_C( 118), INT8_C( -96), INT8_C(  88),
                        INT8_C(  35), INT8_C(  50), INT8_C(-112), INT8_C(-112)),
      simde_mm_set_epi8(INT8_C(-112), INT8_C(-112), INT8_C(-112), INT8_C(-112),
                        INT8_C(-112), INT8_C(-112), INT8_C(-112), INT8_C(-112),
                        INT8_C(-112), INT8_C(-112), INT8_C(-112), INT8_C(-112),
                        INT8_C(-112), INT8_C(-112), INT8_C(-112), INT8_C(-112)) },
    { simde_mm_set_epi8(INT8_C(  17), INT8_C(  88), INT8_C( -82), INT8_C(-109),
                        INT8_C(  56), INT8_C(  18), INT8_C(  73), INT8_C( 115),
                        INT8_C( -99), INT8_C( -71), INT8_C( -92), INT8_C( 121),
                        INT8_C(  93), INT8_C(  51), INT8_C( -65), INT8_C(  55)),
      simde_mm_set_epi8(INT8_C(  55), INT8_C(  55), INT8_C(  55), INT8_C(  55),
                        INT8_C(  55), INT8_C(  55), INT8_C(  55), INT8_C(  55),
                        INT8_C(  55), INT8_C(  55), INT8_C(  55), INT8_C(  55),
                        INT8_C(  55), INT8_C(  55), INT8_C(  55), INT8_C(  55)) }
  };

  for (size_t i = 0 ; i < (sizeof(test_vec) / sizeof(test_vec[0])); i++) {
    simde__m128i r = simde_mm_broadcastb_epi8(test_vec[i].a);
    simde_assert_m128i_i8(r, ==, test_vec[i].r);
  }

  return MUNIT_OK;
}

static MunitResult
test_simde_mm256_broadcastb_epi8(const MunitParameter params[], void* data) {
  (void) params;
  (void) data;

  const struct {
    simde__m128i a;
    simde__m256i r;
  } test_vec[8] = {
    { simde_mm_set_epi8(INT8_C( -20), INT8_C( 103), INT8_C( -20), INT8_C( 116),
                        INT8_C(  -9), INT8_C(  73), INT8_C(  44), INT8_C(  79),
                        INT8_C( -20), INT8_C( -81), INT8_C(-114), INT8_C( -81),
                        INT8_C(  10), INT8_C(  63), INT8_C( -41), INT8_C(-117)),
      simde_mm256_set_epi8(INT8_C(-117), INT8_C(-117), INT8_C(-117), INT8_C(-117),
                           INT8_C(-117), INT8_C(-117), INT8_C(-117), INT8_C(-117),
                           INT8_C(-117), INT8_C(-117), INT8_C(-117), INT8_C(-117),
                           INT8_C(-117), INT8_C(-117), INT8_C(-117), INT8_C(-117),
                           INT8_C(-117), INT8_C(-117), INT8_C(-117), INT8_C(-117),
                           INT8_C(-117), INT8_C(-117), INT8_C(-117), INT8_C(-117),
                           INT8_C(-117), INT8_C(-117), INT8_C(-117), INT8_C(-117),
                           INT8_C(-117), INT8_C(-117), INT8_C(-117), INT8_C(-117)) },
    { simde_mm_set_epi8(INT8_C( -22), INT8_C(-124), INT8_C( -97), INT8_C(  -1),
                        INT8_C(  -4), INT8_C( -87), INT8_C( -49), INT8_C(-124),
                        INT8_C( -37), INT8_C( -17), INT8_C( -57), INT8_C(   0),
                        INT8_C(-121), INT8_C(  57), INT8_C(  49), INT8_C(-112)),
      simde_mm256_set_epi8(INT8_C(-112), INT8_C(-112), INT8_C(-112), INT8_C(-112),
                           INT8_C(-112), INT8_C(-112), INT8_C(-112), INT8_C(-112),
                           INT8_C(-112), INT8_C(-112), INT8_C(-112), INT8_C(-112),
                           INT8_C(-112), INT8_C(-112), INT8_C(-112), INT8_C(-112),
                           INT8_C(-112), INT8_C(-112), INT8_C(-112), INT8_C(-112),
                           INT8_C(-112), INT8_C(-112), INT8_C(-112), INT8_C(-112),
                           INT8_C(-112), INT8_C(-112), INT8_C(-112), INT8_C(-112),
                           INT8_C(-112), INT8_C(-112), INT8_C(-112), INT8_C(-112)) },
    { simde_mm_set_epi8(INT8_C( -37), INT8_C( -43), INT8_C( -30), INT8_C(  45),
                        INT8_C(  86), INT8_C(-100), INT8_C( -53), INT8_C(  -4),
                        INT8_C(  54), INT8_C(-107), INT8_C(  40), INT8_C( -68),
                        INT8_C(  49), INT8_C(  59), INT8_C( -37), INT8_C(  60)),
      simde_mm256_set_epi8(INT8_C(  60), INT8_C(  60), INT8_C(  60), INT8_C(  60),
                           INT8_C(  60), INT8_C(  60), INT8_C(  60), INT8_C(  60),
                           INT8_C(  60), INT8_C(  60), INT8_C(  60), INT8_C(  60),
                           INT8_C(  60), INT8_C(  60), INT8_C(  60), INT8_C(  60),
                           INT8_C(  60), INT8_C(  60), INT8_C(  60), INT8_C(  60),
                           INT8_C(  60), INT8_C(  60), INT8_C(  60), INT8_C(  60),
                           INT8_C(  60), INT8_C(  60), INT8_C(  60), INT8_C(  60),
                           INT8_C(  60), INT8_C(  60), INT8_C(  60), INT8_C(  60)) },
    { simde_mm_set_epi8(INT8_C(  35), INT8_C( -98), INT8_C( -73), INT8_C(  22),
                        INT8_C(-127), INT8_C(  78), INT8_C( 125), INT8_C(  84),
                        INT8_C(-115), INT8_C(-124), INT8_C(-103), INT8_C(  59),
                        INT8_C(  15), INT8_C( -58), INT8_C(  81), INT8_C(   4)),
      simde_mm256_set_epi8(INT8_C(   4), INT8_C(   4), INT8_C(   4), INT8_C(   4),
                           INT8_C(   4), INT8_C(   4), INT8_C(   4), INT8_C(   4),
                           INT8_C(   4), INT8_C(   4), INT8_C(   4), INT8_C(   4),
                           INT8_C(   4), INT8_C(   4), INT8_C(   4), INT8_C(   4),
                           INT8_C(   4), INT8_C(   4), INT8_C(   4), INT8_C(   4),
                           INT8_C(   4), INT8_C(   4), INT8_C(   4), INT8_C(   4),
                           INT8_C(   4), INT8_C(   4), INT8_C(   4), INT8_C(   4),
                           INT8_C(   4), INT8_C(   4), INT8_C(   4), INT8_C(   4)) },
    { simde_mm_set_epi8(INT8_C( -56), INT8_C(  88), INT8_C(   1), INT8_C( -59),
                        INT8_C( -14), INT8_C( -27), INT8_C( -63), INT8_C( -89),
                        INT8_C( -31), INT8_C( -81), INT8_C( -92), INT8_C( 115),
                        INT8_C( 106), INT8_C( -49), INT8_C( -19), INT8_C(  92)),
      simde_mm256_set_epi8(INT8_C(  92), INT8_C(  92), INT8_C(  92), INT8_C(  92),
                           INT8_C(  92), INT8_C(  92), INT8_C(  92), INT8_C(  92),
                           INT8_C(  92), INT8_C(  92), INT8_C(  92), INT8_C(  92),
                           INT8_C(  92), INT8_C(  92), INT8_C(  92), INT8_C(  92),
                           INT8_C(  92), INT8_C(  92), INT8_C(  92), INT8_C(  92),
                           INT8_C(  92), INT8_C(  92), INT8_C(  92), INT8_C(  92),
                           INT8_C(  92), INT8_C(  92), INT8_C(  92), INT8_C(  92),
                           INT8_C(  92), INT8_C(  92), INT8_C(  92), INT8_C(  92)) },
    { simde_mm_set_epi8(INT8_C(   7), INT8_C(  47), INT8_C(  55), INT8_C(  77),
                        INT8_C(  16), INT8_C( -71), INT8_C(-122), INT8_C( -81),
                        INT8_C(-120), INT8_C( -64), INT8_C( -77), INT8_C(  13),
                        INT8_C(  80), INT8_C(-114), INT8_C(-121), INT8_C(  92)),
      simde_mm256_set_epi8(INT8_C(  92), INT8_C(  92), INT8_C(  92), INT8_C(  92),
                           INT8_C(  92), INT8_C(  92), INT8_C(  92), INT8_C(  92),
                           INT8_C(  92), INT8_C(  92), INT8_C(  92), INT8_C(  92),
                           INT8_C(  92), INT8_C(  92), INT8_C(  92), INT8_C(  92),
                           INT8_C(  92), INT8_C(  92), INT8_C(  92), INT8_C(  92),
                           INT8_C(  92), INT8_C(  92), INT8_C(  92), INT8_C(  92),
                           INT8_C(  92), INT8_C(  92), INT8_C(  92), INT8_C(  92),
                           INT8_C(  92), INT8_C(  92), INT8_C(  92), INT8_C(  92)) },
    { simde_mm_set_epi8(INT8_C(  14), INT8_C( -85), INT8_C(  -8), INT8_C( -80),
                        INT8_C( -58), INT8_C(  84), INT8_C(  52), INT8_C(-106),
                        INT8_C( -46), INT8_C( 118), INT8_C( -96), INT8_C(  88),
                        INT8_C(  35), INT8_C(  50), INT8_C(-112), INT8_C(-112)),
      simde_mm256_set_epi8(INT8_C(-112), INT8_C(-112), INT8_C(-112), INT8_C(-112),
                           INT8_C(-112), INT8_C(-112), INT8_C(-112), INT8_C(-112),
                           INT8_C(-112), INT8_C(-112), INT8_C(-112), INT8_C(-112),
                           INT8_C(-112), INT8_C(-112), INT8_C(-112), INT8_C(-112),
                           INT8_C(-112), INT8_C(-112), INT8_C(-112), INT8_C(-112),
                           INT8_C(-112), INT8_C(-112), INT8_C(-112), INT8_C(-112),
                           INT8_C(-112), INT8_C(-112), INT8_C(-112), INT8_C(-112),
                           INT8_C(-112), INT8_C(-112), INT8_C(-112), INT8_C(-112)) },
    { simde_mm_set_epi8(INT8_C(  17), INT8_C(  88), INT8_C( -82), INT8_C(-109),
                        INT8_C(  56), INT8_C(  18), INT8_C(  73), INT8_C( 115),
                        INT8_C( -99), INT8_C( -71), INT8_C( -92), INT8_C( 121),
                        INT8_C(  93), INT8_C(  51), INT8_C( -65), INT8_C(  55)),
      simde_mm256_set_epi8(INT8_C(  55), INT8_C(  55), INT8_C(  55), INT8_C(  55),
                           INT8_C(  55), INT8_C(  55), INT8_C(  55), INT8_C(  55),
                           INT8_C(  55), INT8_C(  55), INT8_C(  55), INT8_C(  55),
                           INT8_C(  55), INT8_C(  55), INT8_C(  55), INT8_C(  55),
                           INT8_C(  55), INT8_C(  55), INT8_C(  55), INT8_C(  55),
                           INT8_C(  55), INT8_C(  55), INT8_C(  55), INT8_C(  55),
                           INT8_C(  55), INT8_C(  55), INT8_C(  55), INT8_C(  55),
                           INT8_C(  55), INT8_C(  55), INT8_C(  55), INT8_C(  55)) }
  };

  for (size_t i = 0 ; i < (sizeof(test_vec) / sizeof(test_vec[0])); i++) {
    simde__m256i r = simde_mm256_broadcastb_epi8(test_vec[i].a);
    simde_assert_m256i_i8(r, ==, test_vec[i].r);
  }

  return MUNIT_OK;
}

static MunitResult
test_simde_mm256_broadcastsi128_si256(const MunitParameter params[], void* data) {
  (void) params;
  (void) data;

  const struct {
    simde__m128i a;
    simde__m256i r;
  } test_vec[8] = {
    { simde_mm_set_epi64x   (INT64_C( 3783485884510153131), INT64_C( 5322848723863790661)),
      simde_mm256_set_epi64x(INT64_C( 3783485884510153131), INT64_C( 5322848723863790661),
                             INT64_C( 3783485884510153131), INT64_C( 5322848723863790661)) },
    { simde_mm_set_epi64x   (INT64_C( 3709494745882156155), INT64_C(-6688158465955285293)),
      simde_mm256_set_epi64x(INT64_C( 3709494745882156155), INT64_C(-6688158465955285293),
                             INT64_C( 3709494745882156155), INT64_C(-6688158465955285293)) },
    { simde_mm_set_epi64x   (INT64_C(-8419237038829073489), INT64_C(-1707044583358729761)),
      simde_mm256_set_epi64x(INT64_C(-8419237038829073489), INT64_C(-1707044583358729761),
                             INT64_C(-8419237038829073489), INT64_C(-1707044583358729761)) },
    { simde_mm_set_epi64x   (INT64_C( -168447772491176834), INT64_C(-4784151950425519944)),
      simde_mm256_set_epi64x(INT64_C( -168447772491176834), INT64_C(-4784151950425519944),
                             INT64_C( -168447772491176834), INT64_C(-4784151950425519944)) },
    { simde_mm_set_epi64x   (INT64_C(  992172666234330248), INT64_C( 7115358650695109080)),
      simde_mm256_set_epi64x(INT64_C(  992172666234330248), INT64_C( 7115358650695109080),
                             INT64_C(  992172666234330248), INT64_C( 7115358650695109080)) },
    { simde_mm_set_epi64x   (INT64_C( 6019682307676879898), INT64_C( -745177675559433697)),
      simde_mm256_set_epi64x(INT64_C( 6019682307676879898), INT64_C( -745177675559433697),
                             INT64_C( 6019682307676879898), INT64_C( -745177675559433697)) },
    { simde_mm_set_epi64x   (INT64_C(-8364368011425569946), INT64_C( 1685080214233190853)),
      simde_mm256_set_epi64x(INT64_C(-8364368011425569946), INT64_C( 1685080214233190853),
                             INT64_C(-8364368011425569946), INT64_C( 1685080214233190853)) },
    { simde_mm_set_epi64x   (INT64_C( 6712859087758853138), INT64_C( 2170550621944299043)),
      simde_mm256_set_epi64x(INT64_C( 6712859087758853138), INT64_C( 2170550621944299043),
                             INT64_C( 6712859087758853138), INT64_C( 2170550621944299043)) }
  };

  for (size_t i = 0 ; i < (sizeof(test_vec) / sizeof(test_vec[0])); i++) {
    simde__m256i r = simde_mm256_broadcastsi128_si256(test_vec[i].a);
    simde_assert_m256i_i64(r, ==, test_vec[i].r);
  }

  return MUNIT_OK;
}

static MunitResult
test_simde_mm256_cvtepi8_epi16(const MunitParameter params[], void* data) {
  (void) params;
  (void) data;

  const struct {
    simde__m128i a;
    simde__m256i r;
  } test_vec[8] = {
    { simde_mm_set_epi8(INT8_C( -64), INT8_C( -39), INT8_C(  -1), INT8_C( 123),
                        INT8_C( -41), INT8_C(  42), INT8_C( -42), INT8_C(  48),
                        INT8_C(-101), INT8_C( -11), INT8_C(  78), INT8_C( -33),
                        INT8_C(  -4), INT8_C( -46), INT8_C(-128), INT8_C( 115)),
      simde_mm256_set_epi16(INT16_C(   -64), INT16_C(   -39), INT16_C(    -1), INT16_C(   123),
                            INT16_C(   -41), INT16_C(    42), INT16_C(   -42), INT16_C(    48),
                            INT16_C(  -101), INT16_C(   -11), INT16_C(    78), INT16_C(   -33),
                            INT16_C(    -4), INT16_C(   -46), INT16_C(  -128), INT16_C(   115)) },
    { simde_mm_set_epi8(INT8_C( -82), INT8_C(  92), INT8_C(  55), INT8_C( -41),
                        INT8_C(  61), INT8_C(-113), INT8_C( 108), INT8_C(  36),
                        INT8_C( 115), INT8_C(  53), INT8_C( -46), INT8_C( -96),
                        INT8_C( -71), INT8_C( -38), INT8_C(  25), INT8_C(  61)),
      simde_mm256_set_epi16(INT16_C(   -82), INT16_C(    92), INT16_C(    55), INT16_C(   -41),
                            INT16_C(    61), INT16_C(  -113), INT16_C(   108), INT16_C(    36),
                            INT16_C(   115), INT16_C(    53), INT16_C(   -46), INT16_C(   -96),
                            INT16_C(   -71), INT16_C(   -38), INT16_C(    25), INT16_C(    61)) },
    { simde_mm_set_epi8(INT8_C( -73), INT8_C(   5), INT8_C(  10), INT8_C(-111),
                        INT8_C(-127), INT8_C(  16), INT8_C( -16), INT8_C(-115),
                        INT8_C(  94), INT8_C(  88), INT8_C( -20), INT8_C( -24),
                        INT8_C( -27), INT8_C( -17), INT8_C( -31), INT8_C(  67)),
      simde_mm256_set_epi16(INT16_C(   -73), INT16_C(     5), INT16_C(    10), INT16_C(  -111),
                            INT16_C(  -127), INT16_C(    16), INT16_C(   -16), INT16_C(  -115),
                            INT16_C(    94), INT16_C(    88), INT16_C(   -20), INT16_C(   -24),
                            INT16_C(   -27), INT16_C(   -17), INT16_C(   -31), INT16_C(    67)) },
    { simde_mm_set_epi8(INT8_C( -17), INT8_C(   8), INT8_C(  67), INT8_C( -40),
                        INT8_C(  99), INT8_C(  89), INT8_C( -60), INT8_C( -24),
                        INT8_C( 120), INT8_C( -29), INT8_C(-127), INT8_C(  15),
                        INT8_C( -40), INT8_C(-106), INT8_C(  13), INT8_C( -27)),
      simde_mm256_set_epi16(INT16_C(   -17), INT16_C(     8), INT16_C(    67), INT16_C(   -40),
                            INT16_C(    99), INT16_C(    89), INT16_C(   -60), INT16_C(   -24),
                            INT16_C(   120), INT16_C(   -29), INT16_C(  -127), INT16_C(    15),
                            INT16_C(   -40), INT16_C(  -106), INT16_C(    13), INT16_C(   -27)) },
    { simde_mm_set_epi8(INT8_C(  -5), INT8_C(  52), INT8_C( 112), INT8_C( -86),
                        INT8_C(   7), INT8_C(   2), INT8_C(  89), INT8_C(  40),
                        INT8_C(  34), INT8_C( -14), INT8_C(-119), INT8_C(-115),
                        INT8_C(-103), INT8_C( 103), INT8_C( -15), INT8_C( -68)),
      simde_mm256_set_epi16(INT16_C(    -5), INT16_C(    52), INT16_C(   112), INT16_C(   -86),
                            INT16_C(     7), INT16_C(     2), INT16_C(    89), INT16_C(    40),
                            INT16_C(    34), INT16_C(   -14), INT16_C(  -119), INT16_C(  -115),
                            INT16_C(  -103), INT16_C(   103), INT16_C(   -15), INT16_C(   -68)) },
    { simde_mm_set_epi8(INT8_C(  34), INT8_C( 104), INT8_C(-116), INT8_C(-106),
                        INT8_C(-122), INT8_C(  51), INT8_C( -86), INT8_C(  26),
                        INT8_C(  57), INT8_C(  23), INT8_C( 125), INT8_C(  20),
                        INT8_C(  40), INT8_C( -87), INT8_C( -60), INT8_C( -93)),
      simde_mm256_set_epi16(INT16_C(    34), INT16_C(   104), INT16_C(  -116), INT16_C(  -106),
                            INT16_C(  -122), INT16_C(    51), INT16_C(   -86), INT16_C(    26),
                            INT16_C(    57), INT16_C(    23), INT16_C(   125), INT16_C(    20),
                            INT16_C(    40), INT16_C(   -87), INT16_C(   -60), INT16_C(   -93)) },
    { simde_mm_set_epi8(INT8_C(  35), INT8_C( 103), INT8_C(  83), INT8_C(  11),
                        INT8_C(   5), INT8_C( -26), INT8_C( -34), INT8_C( -28),
                        INT8_C( -15), INT8_C(  -2), INT8_C(  10), INT8_C( -97),
                        INT8_C(  35), INT8_C(-108), INT8_C(  38), INT8_C(-122)),
      simde_mm256_set_epi16(INT16_C(    35), INT16_C(   103), INT16_C(    83), INT16_C(    11),
                            INT16_C(     5), INT16_C(   -26), INT16_C(   -34), INT16_C(   -28),
                            INT16_C(   -15), INT16_C(    -2), INT16_C(    10), INT16_C(   -97),
                            INT16_C(    35), INT16_C(  -108), INT16_C(    38), INT16_C(  -122)) },
    { simde_mm_set_epi8(INT8_C(  44), INT8_C(-101), INT8_C(-122), INT8_C(  91),
                        INT8_C(  60), INT8_C(  60), INT8_C(  22), INT8_C(  81),
                        INT8_C(  13), INT8_C(-111), INT8_C(-125), INT8_C( -40),
                        INT8_C( -72), INT8_C(-102), INT8_C( -87), INT8_C( 108)),
      simde_mm256_set_epi16(INT16_C(    44), INT16_C(  -101), INT16_C(  -122), INT16_C(    91),
                            INT16_C(    60), INT16_C(    60), INT16_C(    22), INT16_C(    81),
                            INT16_C(    13), INT16_C(  -111), INT16_C(  -125), INT16_C(   -40),
                            INT16_C(   -72), INT16_C(  -102), INT16_C(   -87), INT16_C(   108)) },
  };

  for (size_t i = 0 ; i < (sizeof(test_vec) / sizeof(test_vec[0])); i++) {
    simde__m256i r = simde_mm256_cvtepi8_epi16(test_vec[i].a);
    simde_assert_m256i_i16(r, ==, test_vec[i].r);
  }

  return MUNIT_OK;
}

static MunitResult
test_simde_mm256_cvtepi8_epi32(const MunitParameter params[], void* data) {
  (void) params;
  (void) data;

  const struct {
    simde__m128i a;
    simde__m256i r;
  } test_vec[8] = {
    { simde_mm_set_epi8(INT8_C( 123), INT8_C(  -2), INT8_C( 102), INT8_C( -48),
                        INT8_C(  12), INT8_C(-119), INT8_C( -32), INT8_C(  68),
                        INT8_C( -88), INT8_C(  80), INT8_C(  32), INT8_C(-108),
                        INT8_C( -66), INT8_C(  35), INT8_C( -12), INT8_C(-103)),
      simde_mm256_set_epi32(INT32_C(        -88), INT32_C(         80), INT32_C(         32), INT32_C(       -108),
                            INT32_C(        -66), INT32_C(         35), INT32_C(        -12), INT32_C(       -103)) },
    { simde_mm_set_epi8(INT8_C( -12), INT8_C( -88), INT8_C( -20), INT8_C( -26),
                        INT8_C( -69), INT8_C( -40), INT8_C( 122), INT8_C(-121),
                        INT8_C(  47), INT8_C( 123), INT8_C( -15), INT8_C(-104),
                        INT8_C( -91), INT8_C( -13), INT8_C( -61), INT8_C(-104)),
      simde_mm256_set_epi32(INT32_C(         47), INT32_C(        123), INT32_C(        -15), INT32_C(       -104),
                            INT32_C(        -91), INT32_C(        -13), INT32_C(        -61), INT32_C(       -104)) },
    { simde_mm_set_epi8(INT8_C(-105), INT8_C(  35), INT8_C(-118), INT8_C( -44),
                        INT8_C( -91), INT8_C(  43), INT8_C(  18), INT8_C( -70),
                        INT8_C(  44), INT8_C(  98), INT8_C( -82), INT8_C(-126),
                        INT8_C( -80), INT8_C(-109), INT8_C(  69), INT8_C(-116)),
      simde_mm256_set_epi32(INT32_C(         44), INT32_C(         98), INT32_C(        -82), INT32_C(       -126),
                            INT32_C(        -80), INT32_C(       -109), INT32_C(         69), INT32_C(       -116)) },
    { simde_mm_set_epi8(INT8_C(  43), INT8_C(  92), INT8_C( -66), INT8_C( -32),
                        INT8_C(  71), INT8_C( -63), INT8_C(  51), INT8_C(  89),
                        INT8_C( 102), INT8_C(  -4), INT8_C( -28), INT8_C(  -5),
                        INT8_C(-107), INT8_C( -25), INT8_C(-107), INT8_C( -15)),
      simde_mm256_set_epi32(INT32_C(        102), INT32_C(         -4), INT32_C(        -28), INT32_C(         -5),
                            INT32_C(       -107), INT32_C(        -25), INT32_C(       -107), INT32_C(        -15)) },
    { simde_mm_set_epi8(INT8_C(  -7), INT8_C( -22), INT8_C(  -1), INT8_C(  29),
                        INT8_C(  -3), INT8_C( -97), INT8_C(  61), INT8_C( -36),
                        INT8_C( -81), INT8_C( -83), INT8_C(  54), INT8_C(  37),
                        INT8_C( -70), INT8_C( -70), INT8_C(  12), INT8_C( -61)),
      simde_mm256_set_epi32(INT32_C(        -81), INT32_C(        -83), INT32_C(         54), INT32_C(         37),
                            INT32_C(        -70), INT32_C(        -70), INT32_C(         12), INT32_C(        -61)) },
    { simde_mm_set_epi8(INT8_C(  88), INT8_C( -30), INT8_C( 125), INT8_C( -22),
                        INT8_C( -87), INT8_C(-109), INT8_C( -90), INT8_C( -86),
                        INT8_C(-124), INT8_C( -10), INT8_C(  57), INT8_C( -62),
                        INT8_C( -55), INT8_C(  40), INT8_C( -11), INT8_C(-100)),
      simde_mm256_set_epi32(INT32_C(       -124), INT32_C(        -10), INT32_C(         57), INT32_C(        -62),
                            INT32_C(        -55), INT32_C(         40), INT32_C(        -11), INT32_C(       -100)) },
    { simde_mm_set_epi8(INT8_C(  58), INT8_C(-110), INT8_C(  -6), INT8_C( -58),
                        INT8_C(-110), INT8_C( 125), INT8_C(  39), INT8_C( -82),
                        INT8_C( -88), INT8_C( 107), INT8_C(  76), INT8_C(  58),
                        INT8_C(  -2), INT8_C(-119), INT8_C( -27), INT8_C(  40)),
      simde_mm256_set_epi32(INT32_C(        -88), INT32_C(        107), INT32_C(         76), INT32_C(         58),
                            INT32_C(         -2), INT32_C(       -119), INT32_C(        -27), INT32_C(         40)) },
    { simde_mm_set_epi8(INT8_C(-110), INT8_C( -24), INT8_C( -33), INT8_C(-117),
                        INT8_C(  92), INT8_C( -35), INT8_C( 113), INT8_C(  13),
                        INT8_C(  46), INT8_C(-107), INT8_C(   4), INT8_C(   8),
                        INT8_C(  56), INT8_C(   9), INT8_C( 123), INT8_C(  36)),
      simde_mm256_set_epi32(INT32_C(         46), INT32_C(       -107), INT32_C(          4), INT32_C(          8),
                            INT32_C(         56), INT32_C(          9), INT32_C(        123), INT32_C(         36)) },
  };

  for (size_t i = 0 ; i < (sizeof(test_vec) / sizeof(test_vec[0])); i++) {
    simde__m256i r = simde_mm256_cvtepi8_epi32(test_vec[i].a);
    simde_assert_m256i_i32(r, ==, test_vec[i].r);
  }

  return MUNIT_OK;
}

static MunitResult
test_simde_mm256_cvtepi8_epi64(const MunitParameter params[], void* data) {
  (void) params;
  (void) data;

  const struct {
    simde__m128i a;
    simde__m256i r;
  } test_vec[8] = {
    { simde_mm_set_epi8(INT8_C(   9), INT8_C( -74), INT8_C( -52), INT8_C( -68),
                        INT8_C(  95), INT8_C( -10), INT8_C( -99), INT8_C( 121),
                        INT8_C(   1), INT8_C(  69), INT8_C( -36), INT8_C(-102),
                        INT8_C(-124), INT8_C( -93), INT8_C(-101), INT8_C(-118)),
      simde_mm256_set_epi64x(INT64_C(                -124), INT64_C(                 -93),
                             INT64_C(                -101), INT64_C(                -118)) },
    { simde_mm_set_epi8(INT8_C(-107), INT8_C( -34), INT8_C( -75), INT8_C( 119),
                        INT8_C( -79), INT8_C(-103), INT8_C(  -9), INT8_C(-121),
                        INT8_C( -51), INT8_C(   4), INT8_C(  89), INT8_C( 110),
                        INT8_C( 112), INT8_C(  67), INT8_C(-101), INT8_C(  87)),
      simde_mm256_set_epi64x(INT64_C(                 112), INT64_C(                  67),
                             INT64_C(                -101), INT64_C(                  87)) },
    { simde_mm_set_epi8(INT8_C( -85), INT8_C( 121), INT8_C(-116), INT8_C( 121),
                        INT8_C( -43), INT8_C( -80), INT8_C(   1), INT8_C(-102),
                        INT8_C(  39), INT8_C(-105), INT8_C( -26), INT8_C(  88),
                        INT8_C( -52), INT8_C(  61), INT8_C(-127), INT8_C(  21)),
      simde_mm256_set_epi64x(INT64_C(                 -52), INT64_C(                  61),
                             INT64_C(                -127), INT64_C(                  21)) },
    { simde_mm_set_epi8(INT8_C(  85), INT8_C(   1), INT8_C(  94), INT8_C(  60),
                        INT8_C( 102), INT8_C(   9), INT8_C( -56), INT8_C(  64),
                        INT8_C(-103), INT8_C( -86), INT8_C(  51), INT8_C(-126),
                        INT8_C(  -9), INT8_C(  88), INT8_C( -52), INT8_C(  13)),
      simde_mm256_set_epi64x(INT64_C(                  -9), INT64_C(                  88),
                             INT64_C(                 -52), INT64_C(                  13)) },
    { simde_mm_set_epi8(INT8_C(   0), INT8_C( -40), INT8_C(  42), INT8_C(  42),
                        INT8_C( 109), INT8_C(  -5), INT8_C( -28), INT8_C( -80),
                        INT8_C(  70), INT8_C(   6), INT8_C( -51), INT8_C(  17),
                        INT8_C(-105), INT8_C(-108), INT8_C(  14), INT8_C( -91)),
      simde_mm256_set_epi64x(INT64_C(                -105), INT64_C(                -108),
                             INT64_C(                  14), INT64_C(                 -91)) },
    { simde_mm_set_epi8(INT8_C( 125), INT8_C(-114), INT8_C( -39), INT8_C(-118),
                        INT8_C(  29), INT8_C( -81), INT8_C(-121), INT8_C( 115),
                        INT8_C(-128), INT8_C(  99), INT8_C(  64), INT8_C(   7),
                        INT8_C( 114), INT8_C(-101), INT8_C(-127), INT8_C(  30)),
      simde_mm256_set_epi64x(INT64_C(                 114), INT64_C(                -101),
                             INT64_C(                -127), INT64_C(                  30)) },
    { simde_mm_set_epi8(INT8_C(-126), INT8_C( 122), INT8_C(  50), INT8_C( 115),
                        INT8_C(  72), INT8_C( -56), INT8_C(  52), INT8_C( 125),
                        INT8_C(-104), INT8_C( -76), INT8_C(  65), INT8_C( 103),
                        INT8_C(-122), INT8_C( -36), INT8_C( -93), INT8_C( 110)),
      simde_mm256_set_epi64x(INT64_C(                -122), INT64_C(                 -36),
                             INT64_C(                 -93), INT64_C(                 110)) },
    { simde_mm_set_epi8(INT8_C( -80), INT8_C(  98), INT8_C(-119), INT8_C(  51),
                        INT8_C( -37), INT8_C( -17), INT8_C( -94), INT8_C(-122),
                        INT8_C(-114), INT8_C(  13), INT8_C( -75), INT8_C( 111),
                        INT8_C( -76), INT8_C( -15), INT8_C(  -1), INT8_C( -12)),
      simde_mm256_set_epi64x(INT64_C(                 -76), INT64_C(                 -15),
                             INT64_C(                  -1), INT64_C(                 -12)) },
  };

  for (size_t i = 0 ; i < (sizeof(test_vec) / sizeof(test_vec[0])); i++) {
    simde__m256i r = simde_mm256_cvtepi8_epi64(test_vec[i].a);
    simde_assert_m256i_i64(r, ==, test_vec[i].r);
  }

  return MUNIT_OK;
}


static MunitResult
test_simde_mm256_cvtepi16_epi32(const MunitParameter params[], void* data) {
  (void) params;
  (void) data;

  const struct {
    simde__m128i a;
    simde__m256i r;
  } test_vec[8] = {
    { simde_mm_set_epi16(INT16_C( 29201), INT16_C( 17763), INT16_C( 13480), INT16_C( 29487),
                         INT16_C( -6581), INT16_C( 13446), INT16_C( 26538), INT16_C( -3936)),
      simde_mm256_set_epi32(INT32_C(      29201), INT32_C(      17763), INT32_C(      13480), INT32_C(      29487),
                            INT32_C(      -6581), INT32_C(      13446), INT32_C(      26538), INT32_C(      -3936)) },
    { simde_mm_set_epi16(INT16_C( -3829), INT16_C( 12503), INT16_C( 10513), INT16_C( 11407),
                         INT16_C( 28611), INT16_C(  5727), INT16_C( 32199), INT16_C( 11434)),
      simde_mm256_set_epi32(INT32_C(      -3829), INT32_C(      12503), INT32_C(      10513), INT32_C(      11407),
                            INT32_C(      28611), INT32_C(       5727), INT32_C(      32199), INT32_C(      11434)) },
    { simde_mm_set_epi16(INT16_C( -4989), INT16_C(-23450), INT16_C(-15441), INT16_C( 22895),
                         INT16_C(  2927), INT16_C(-20709), INT16_C( -7582), INT16_C(-31347)),
      simde_mm256_set_epi32(INT32_C(      -4989), INT32_C(     -23450), INT32_C(     -15441), INT32_C(      22895),
                            INT32_C(       2927), INT32_C(     -20709), INT32_C(      -7582), INT32_C(     -31347)) },
    { simde_mm_set_epi16(INT16_C( 24635), INT16_C( 21162), INT16_C( 29781), INT16_C(  -488),
                         INT16_C( -6580), INT16_C(-27732), INT16_C(   607), INT16_C(-20782)),
      simde_mm256_set_epi32(INT32_C(      24635), INT32_C(      21162), INT32_C(      29781), INT32_C(       -488),
                            INT32_C(      -6580), INT32_C(     -27732), INT32_C(        607), INT32_C(     -20782)) },
    { simde_mm_set_epi16(INT16_C(  -401), INT16_C( -5605), INT16_C(-28681), INT16_C(  4577),
                         INT16_C( -9094), INT16_C(  6804), INT16_C( -9223), INT16_C( 10661)),
      simde_mm256_set_epi32(INT32_C(       -401), INT32_C(      -5605), INT32_C(     -28681), INT32_C(       4577),
                            INT32_C(      -9094), INT32_C(       6804), INT32_C(      -9223), INT32_C(      10661)) },
    { simde_mm_set_epi16(INT16_C(  2053), INT16_C(-19489), INT16_C(  7360), INT16_C( 16515),
                         INT16_C( 32080), INT16_C(-16555), INT16_C(-32752), INT16_C( 19001)),
      simde_mm256_set_epi32(INT32_C(       2053), INT32_C(     -19489), INT32_C(       7360), INT32_C(      16515),
                            INT32_C(      32080), INT32_C(     -16555), INT32_C(     -32752), INT32_C(      19001)) },
    { simde_mm_set_epi16(INT16_C(-31610), INT16_C(-22910), INT16_C( 22850), INT16_C(-27168),
                         INT16_C( 13092), INT16_C(-21449), INT16_C( 16024), INT16_C(  8597)),
      simde_mm256_set_epi32(INT32_C(     -31610), INT32_C(     -22910), INT32_C(      22850), INT32_C(     -27168),
                            INT32_C(      13092), INT32_C(     -21449), INT32_C(      16024), INT32_C(       8597)) },
    { simde_mm_set_epi16(INT16_C( 28081), INT16_C( -7416), INT16_C( 18632), INT16_C(-28896),
                         INT16_C(-23156), INT16_C(-15424), INT16_C(-13082), INT16_C( 23555)),
      simde_mm256_set_epi32(INT32_C(      28081), INT32_C(      -7416), INT32_C(      18632), INT32_C(     -28896),
                            INT32_C(     -23156), INT32_C(     -15424), INT32_C(     -13082), INT32_C(      23555)) },
  };

  for (size_t i = 0 ; i < (sizeof(test_vec) / sizeof(test_vec[0])); i++) {
    simde__m256i r = simde_mm256_cvtepi16_epi32(test_vec[i].a);
    simde_assert_m256i_i32(r, ==, test_vec[i].r);
  }

  return MUNIT_OK;
}

static MunitResult
test_simde_mm256_cvtepi16_epi64(const MunitParameter params[], void* data) {
  (void) params;
  (void) data;

  const struct {
    simde__m128i a;
    simde__m256i r;
  } test_vec[8] = {
    { simde_mm_set_epi16(INT16_C(-31485), INT16_C(  6767), INT16_C( -1054), INT16_C(-15390),
                         INT16_C(-10897), INT16_C(-31336), INT16_C( -9551), INT16_C(  8617)),
      simde_mm256_set_epi64x(INT64_C(              -10897), INT64_C(              -31336),
                             INT64_C(               -9551), INT64_C(                8617)) },
    { simde_mm_set_epi16(INT16_C( 30988), INT16_C(  5181), INT16_C( 18938), INT16_C(-32273),
                         INT16_C(  5456), INT16_C( 19282), INT16_C(-21851), INT16_C( 27127)),
      simde_mm256_set_epi64x(INT64_C(                5456), INT64_C(               19282),
                             INT64_C(              -21851), INT64_C(               27127)) },
    { simde_mm_set_epi16(INT16_C( -7527), INT16_C(-20831), INT16_C( 23786), INT16_C(  3131),
                         INT16_C(-19886), INT16_C( -2045), INT16_C(-25062), INT16_C( -5779)),
      simde_mm256_set_epi64x(INT64_C(              -19886), INT64_C(               -2045),
                             INT64_C(              -25062), INT64_C(               -5779)) },
    { simde_mm_set_epi16(INT16_C( 31086), INT16_C( 22946), INT16_C( -1551), INT16_C(  9842),
                         INT16_C(-22586), INT16_C(  5015), INT16_C( 24465), INT16_C(-15199)),
      simde_mm256_set_epi64x(INT64_C(              -22586), INT64_C(                5015),
                             INT64_C(               24465), INT64_C(              -15199)) },
    { simde_mm_set_epi16(INT16_C( 20641), INT16_C(-16277), INT16_C( 32328), INT16_C( 21501),
                         INT16_C( 17537), INT16_C(-11745), INT16_C(-20371), INT16_C( 18200)),
      simde_mm256_set_epi64x(INT64_C(               17537), INT64_C(              -11745),
                             INT64_C(              -20371), INT64_C(               18200)) },
    { simde_mm_set_epi16(INT16_C(-26363), INT16_C(-18240), INT16_C( 21370), INT16_C(-23762),
                         INT16_C(  2610), INT16_C(  7301), INT16_C(-13295), INT16_C( 15532)),
      simde_mm256_set_epi64x(INT64_C(                2610), INT64_C(                7301),
                             INT64_C(              -13295), INT64_C(               15532)) },
    { simde_mm_set_epi16(INT16_C( -6112), INT16_C(-22921), INT16_C( -1544), INT16_C(-16225),
                         INT16_C( 14287), INT16_C(-23793), INT16_C(  5660), INT16_C(-22213)),
      simde_mm256_set_epi64x(INT64_C(               14287), INT64_C(              -23793),
                             INT64_C(                5660), INT64_C(              -22213)) },
    { simde_mm_set_epi16(INT16_C(  -130), INT16_C( -9648), INT16_C(-32446), INT16_C( 22661),
                         INT16_C( 18414), INT16_C(-28168), INT16_C( 10429), INT16_C(  9914)),
      simde_mm256_set_epi64x(INT64_C(               18414), INT64_C(              -28168),
                             INT64_C(               10429), INT64_C(                9914)) },
  };

  for (size_t i = 0 ; i < (sizeof(test_vec) / sizeof(test_vec[0])); i++) {
    simde__m256i r = simde_mm256_cvtepi16_epi64(test_vec[i].a);
    simde_assert_m256i_i64(r, ==, test_vec[i].r);
  }

  return MUNIT_OK;
}

static MunitResult
test_simde_mm256_cvtepi32_epi64(const MunitParameter params[], void* data) {
  (void) params;
  (void) data;

  const struct {
    simde__m128i a;
    simde__m256i r;
  } test_vec[8] = {
    { simde_mm_set_epi32(INT32_C( 2035310840), INT32_C(  817509407), INT32_C( 1530478738), INT32_C( 1934275633)),
      simde_mm256_set_epi64x(INT64_C(          2035310840), INT64_C(           817509407),
                             INT64_C(          1530478738), INT64_C(          1934275633)) },
    { simde_mm_set_epi32(INT32_C(-1872979628), INT32_C( 1510684699), INT32_C( -362741060), INT32_C(   56318596)),
      simde_mm256_set_epi64x(INT64_C(         -1872979628), INT64_C(          1510684699),
                             INT64_C(          -362741060), INT64_C(            56318596)) },
    { simde_mm_set_epi32(INT32_C(  -15196779), INT32_C(    3808236), INT32_C( -178294426), INT32_C(-1675394154)),
      simde_mm256_set_epi64x(INT64_C(           -15196779), INT64_C(             3808236),
                             INT64_C(          -178294426), INT64_C(         -1675394154)) },
    { simde_mm_set_epi32(INT32_C( 1742018933), INT32_C( -523666920), INT32_C(-1989565458), INT32_C( -138158906)),
      simde_mm256_set_epi64x(INT64_C(          1742018933), INT64_C(          -523666920),
                             INT64_C(         -1989565458), INT64_C(          -138158906)) },
    { simde_mm_set_epi32(INT32_C( -851329384), INT32_C(-2094859646), INT32_C(-1382699819), INT32_C( 2104722305)),
      simde_mm256_set_epi64x(INT64_C(          -851329384), INT64_C(         -2094859646),
                             INT64_C(         -1382699819), INT64_C(          2104722305)) },
    { simde_mm_set_epi32(INT32_C( 1596198624), INT32_C(-1923442761), INT32_C( 1335983203), INT32_C(-1180029731)),
      simde_mm256_set_epi64x(INT64_C(          1596198624), INT64_C(         -1923442761),
                             INT64_C(          1335983203), INT64_C(         -1180029731)) },
    { simde_mm_set_epi32(INT32_C(  599337487), INT32_C( 1023189876), INT32_C( 1555456525), INT32_C( -191457824)),
      simde_mm256_set_epi64x(INT64_C(           599337487), INT64_C(          1023189876),
                             INT64_C(          1555456525), INT64_C(          -191457824)) },
    { simde_mm_set_epi32(INT32_C( 2100212902), INT32_C( -853030753), INT32_C( -606897046), INT32_C(-1882381199)),
      simde_mm256_set_epi64x(INT64_C(          2100212902), INT64_C(          -853030753),
                             INT64_C(          -606897046), INT64_C(         -1882381199)) }
  };

  for (size_t i = 0 ; i < (sizeof(test_vec) / sizeof(test_vec[0])); i++) {
    simde__m256i r = simde_mm256_cvtepi32_epi64(test_vec[i].a);
    simde_assert_m256i_i64(r, ==, test_vec[i].r);
  }

  return MUNIT_OK;
}

static MunitResult
test_simde_mm256_cvtepu8_epi16(const MunitParameter params[], void* data) {
  (void) params;
  (void) data;

  const struct {
    simde__m128i a;
    simde__m256i r;
  } test_vec[8] = {
    { simde_x_mm_set_epu8(UINT8_C(240), UINT8_C( 50), UINT8_C(144), UINT8_C(  4),
                          UINT8_C(  7), UINT8_C(233), UINT8_C(157), UINT8_C( 74),
                          UINT8_C(217), UINT8_C( 90), UINT8_C(141), UINT8_C(254),
                          UINT8_C(115), UINT8_C( 96), UINT8_C(126), UINT8_C( 23)),
      simde_mm256_set_epi16(INT16_C(   240), INT16_C(    50), INT16_C(   144), INT16_C(     4),
                            INT16_C(     7), INT16_C(   233), INT16_C(   157), INT16_C(    74),
                            INT16_C(   217), INT16_C(    90), INT16_C(   141), INT16_C(   254),
                            INT16_C(   115), INT16_C(    96), INT16_C(   126), INT16_C(    23)) },
    { simde_x_mm_set_epu8(UINT8_C( 79), UINT8_C(126), UINT8_C(254), UINT8_C( 77),
                          UINT8_C(225), UINT8_C( 76), UINT8_C( 61), UINT8_C(223),
                          UINT8_C( 95), UINT8_C(244), UINT8_C( 66), UINT8_C(  4),
                          UINT8_C(241), UINT8_C(112), UINT8_C(120), UINT8_C(166)),
      simde_mm256_set_epi16(INT16_C(    79), INT16_C(   126), INT16_C(   254), INT16_C(    77),
                            INT16_C(   225), INT16_C(    76), INT16_C(    61), INT16_C(   223),
                            INT16_C(    95), INT16_C(   244), INT16_C(    66), INT16_C(     4),
                            INT16_C(   241), INT16_C(   112), INT16_C(   120), INT16_C(   166)) },
    { simde_x_mm_set_epu8(UINT8_C( 56), UINT8_C(107), UINT8_C(114), UINT8_C( 86),
                          UINT8_C( 35), UINT8_C( 47), UINT8_C( 25), UINT8_C(187),
                          UINT8_C(176), UINT8_C( 49), UINT8_C(164), UINT8_C(236),
                          UINT8_C(110), UINT8_C( 61), UINT8_C( 64), UINT8_C( 42)),
      simde_mm256_set_epi16(INT16_C(    56), INT16_C(   107), INT16_C(   114), INT16_C(    86),
                            INT16_C(    35), INT16_C(    47), INT16_C(    25), INT16_C(   187),
                            INT16_C(   176), INT16_C(    49), INT16_C(   164), INT16_C(   236),
                            INT16_C(   110), INT16_C(    61), INT16_C(    64), INT16_C(    42)) },
    { simde_x_mm_set_epu8(UINT8_C( 54), UINT8_C(130), UINT8_C(171), UINT8_C( 76),
                          UINT8_C( 75), UINT8_C(192), UINT8_C(152), UINT8_C(247),
                          UINT8_C(165), UINT8_C(252), UINT8_C(115), UINT8_C( 73),
                          UINT8_C( 86), UINT8_C( 52), UINT8_C( 29), UINT8_C(227)),
      simde_mm256_set_epi16(INT16_C(    54), INT16_C(   130), INT16_C(   171), INT16_C(    76),
                            INT16_C(    75), INT16_C(   192), INT16_C(   152), INT16_C(   247),
                            INT16_C(   165), INT16_C(   252), INT16_C(   115), INT16_C(    73),
                            INT16_C(    86), INT16_C(    52), INT16_C(    29), INT16_C(   227)) },
    { simde_x_mm_set_epu8(UINT8_C(175), UINT8_C(214), UINT8_C(138), UINT8_C(132),
                          UINT8_C( 59), UINT8_C( 53), UINT8_C(175), UINT8_C( 98),
                          UINT8_C(195), UINT8_C(230), UINT8_C(207), UINT8_C(189),
                          UINT8_C(100), UINT8_C(255), UINT8_C( 84), UINT8_C(129)),
      simde_mm256_set_epi16(INT16_C(   175), INT16_C(   214), INT16_C(   138), INT16_C(   132),
                            INT16_C(    59), INT16_C(    53), INT16_C(   175), INT16_C(    98),
                            INT16_C(   195), INT16_C(   230), INT16_C(   207), INT16_C(   189),
                            INT16_C(   100), INT16_C(   255), INT16_C(    84), INT16_C(   129)) },
    { simde_x_mm_set_epu8(UINT8_C( 40), UINT8_C( 10), UINT8_C(243), UINT8_C( 28),
                          UINT8_C( 48), UINT8_C(231), UINT8_C(240), UINT8_C(  2),
                          UINT8_C(  1), UINT8_C( 20), UINT8_C(184), UINT8_C(244),
                          UINT8_C(174), UINT8_C(138), UINT8_C( 47), UINT8_C(122)),
      simde_mm256_set_epi16(INT16_C(    40), INT16_C(    10), INT16_C(   243), INT16_C(    28),
                            INT16_C(    48), INT16_C(   231), INT16_C(   240), INT16_C(     2),
                            INT16_C(     1), INT16_C(    20), INT16_C(   184), INT16_C(   244),
                            INT16_C(   174), INT16_C(   138), INT16_C(    47), INT16_C(   122)) },
    { simde_x_mm_set_epu8(UINT8_C( 90), UINT8_C(144), UINT8_C(116), UINT8_C( 64),
                          UINT8_C(250), UINT8_C(233), UINT8_C(185), UINT8_C(193),
                          UINT8_C(172), UINT8_C(128), UINT8_C( 92), UINT8_C(230),
                          UINT8_C(153), UINT8_C( 17), UINT8_C(  8), UINT8_C(121)),
      simde_mm256_set_epi16(INT16_C(    90), INT16_C(   144), INT16_C(   116), INT16_C(    64),
                            INT16_C(   250), INT16_C(   233), INT16_C(   185), INT16_C(   193),
                            INT16_C(   172), INT16_C(   128), INT16_C(    92), INT16_C(   230),
                            INT16_C(   153), INT16_C(    17), INT16_C(     8), INT16_C(   121)) },
    { simde_x_mm_set_epu8(UINT8_C(135), UINT8_C(132), UINT8_C(184), UINT8_C(244),
                          UINT8_C(164), UINT8_C( 94), UINT8_C(216), UINT8_C(238),
                          UINT8_C(112), UINT8_C(252), UINT8_C( 78), UINT8_C(150),
                          UINT8_C( 72), UINT8_C(215), UINT8_C(214), UINT8_C(215)),
      simde_mm256_set_epi16(INT16_C(   135), INT16_C(   132), INT16_C(   184), INT16_C(   244),
                            INT16_C(   164), INT16_C(    94), INT16_C(   216), INT16_C(   238),
                            INT16_C(   112), INT16_C(   252), INT16_C(    78), INT16_C(   150),
                            INT16_C(    72), INT16_C(   215), INT16_C(   214), INT16_C(   215)) },
  };

  for (size_t i = 0 ; i < (sizeof(test_vec) / sizeof(test_vec[0])); i++) {
    simde__m256i r = simde_mm256_cvtepu8_epi16(test_vec[i].a);
    simde_assert_m256i_i16(r, ==, test_vec[i].r);
  }

  return MUNIT_OK;
}

static MunitResult
test_simde_mm256_cvtepu8_epi32(const MunitParameter params[], void* data) {
  (void) params;
  (void) data;

  const struct {
    simde__m128i a;
    simde__m256i r;
  } test_vec[8] = {
    { simde_x_mm_set_epu8(UINT8_C(240), UINT8_C( 50), UINT8_C(144), UINT8_C(  4),
                          UINT8_C(  7), UINT8_C(233), UINT8_C(157), UINT8_C( 74),
                          UINT8_C(217), UINT8_C( 90), UINT8_C(141), UINT8_C(254),
                          UINT8_C(115), UINT8_C( 96), UINT8_C(126), UINT8_C( 23)),
      simde_mm256_set_epi32(INT32_C(        217), INT32_C(         90), INT32_C(        141), INT32_C(        254),
                            INT32_C(        115), INT32_C(         96), INT32_C(        126), INT32_C(         23)) },
    { simde_x_mm_set_epu8(UINT8_C( 79), UINT8_C(126), UINT8_C(254), UINT8_C( 77),
                          UINT8_C(225), UINT8_C( 76), UINT8_C( 61), UINT8_C(223),
                          UINT8_C( 95), UINT8_C(244), UINT8_C( 66), UINT8_C(  4),
                          UINT8_C(241), UINT8_C(112), UINT8_C(120), UINT8_C(166)),
      simde_mm256_set_epi32(INT32_C(         95), INT32_C(        244), INT32_C(         66), INT32_C(          4),
                            INT32_C(        241), INT32_C(        112), INT32_C(        120), INT32_C(        166)) },
    { simde_x_mm_set_epu8(UINT8_C( 56), UINT8_C(107), UINT8_C(114), UINT8_C( 86),
                          UINT8_C( 35), UINT8_C( 47), UINT8_C( 25), UINT8_C(187),
                          UINT8_C(176), UINT8_C( 49), UINT8_C(164), UINT8_C(236),
                          UINT8_C(110), UINT8_C( 61), UINT8_C( 64), UINT8_C( 42)),
      simde_mm256_set_epi32(INT32_C(        176), INT32_C(         49), INT32_C(        164), INT32_C(        236),
                            INT32_C(        110), INT32_C(         61), INT32_C(         64), INT32_C(         42)) },
    { simde_x_mm_set_epu8(UINT8_C( 54), UINT8_C(130), UINT8_C(171), UINT8_C( 76),
                          UINT8_C( 75), UINT8_C(192), UINT8_C(152), UINT8_C(247),
                          UINT8_C(165), UINT8_C(252), UINT8_C(115), UINT8_C( 73),
                          UINT8_C( 86), UINT8_C( 52), UINT8_C( 29), UINT8_C(227)),
      simde_mm256_set_epi32(INT32_C(        165), INT32_C(        252), INT32_C(        115), INT32_C(         73),
                            INT32_C(         86), INT32_C(         52), INT32_C(         29), INT32_C(        227)) },
    { simde_x_mm_set_epu8(UINT8_C(175), UINT8_C(214), UINT8_C(138), UINT8_C(132),
                          UINT8_C( 59), UINT8_C( 53), UINT8_C(175), UINT8_C( 98),
                          UINT8_C(195), UINT8_C(230), UINT8_C(207), UINT8_C(189),
                          UINT8_C(100), UINT8_C(255), UINT8_C( 84), UINT8_C(129)),
      simde_mm256_set_epi32(INT32_C(        195), INT32_C(        230), INT32_C(        207), INT32_C(        189),
                            INT32_C(        100), INT32_C(        255), INT32_C(         84), INT32_C(        129)) },
    { simde_x_mm_set_epu8(UINT8_C( 40), UINT8_C( 10), UINT8_C(243), UINT8_C( 28),
                          UINT8_C( 48), UINT8_C(231), UINT8_C(240), UINT8_C(  2),
                          UINT8_C(  1), UINT8_C( 20), UINT8_C(184), UINT8_C(244),
                          UINT8_C(174), UINT8_C(138), UINT8_C( 47), UINT8_C(122)),
      simde_mm256_set_epi32(INT32_C(          1), INT32_C(         20), INT32_C(        184), INT32_C(        244),
                            INT32_C(        174), INT32_C(        138), INT32_C(         47), INT32_C(        122)) },
    { simde_x_mm_set_epu8(UINT8_C( 90), UINT8_C(144), UINT8_C(116), UINT8_C( 64),
                          UINT8_C(250), UINT8_C(233), UINT8_C(185), UINT8_C(193),
                          UINT8_C(172), UINT8_C(128), UINT8_C( 92), UINT8_C(230),
                          UINT8_C(153), UINT8_C( 17), UINT8_C(  8), UINT8_C(121)),
      simde_mm256_set_epi32(INT32_C(        172), INT32_C(        128), INT32_C(         92), INT32_C(        230),
                            INT32_C(        153), INT32_C(         17), INT32_C(          8), INT32_C(        121)) },
    { simde_x_mm_set_epu8(UINT8_C(135), UINT8_C(132), UINT8_C(184), UINT8_C(244),
                          UINT8_C(164), UINT8_C( 94), UINT8_C(216), UINT8_C(238),
                          UINT8_C(112), UINT8_C(252), UINT8_C( 78), UINT8_C(150),
                          UINT8_C( 72), UINT8_C(215), UINT8_C(214), UINT8_C(215)),
      simde_mm256_set_epi32(INT32_C(        112), INT32_C(        252), INT32_C(         78), INT32_C(        150),
                            INT32_C(         72), INT32_C(        215), INT32_C(        214), INT32_C(        215)) },
  };

  for (size_t i = 0 ; i < (sizeof(test_vec) / sizeof(test_vec[0])); i++) {
    simde__m256i r = simde_mm256_cvtepu8_epi32(test_vec[i].a);
    simde_assert_m256i_i32(r, ==, test_vec[i].r);
  }

  return MUNIT_OK;
}

static MunitResult
test_simde_mm256_cvtepu8_epi64(const MunitParameter params[], void* data) {
  (void) params;
  (void) data;

  const struct {
    simde__m128i a;
    simde__m256i r;
  } test_vec[8] = {
    { simde_x_mm_set_epu8(UINT8_C(  9), UINT8_C(182), UINT8_C(204), UINT8_C(188),
                          UINT8_C( 95), UINT8_C(246), UINT8_C(157), UINT8_C(121),
                          UINT8_C(  1), UINT8_C( 69), UINT8_C(220), UINT8_C(154),
                          UINT8_C(132), UINT8_C(163), UINT8_C(155), UINT8_C(138)),
      simde_mm256_set_epi64x(INT64_C(                 132), INT64_C(                 163),
                             INT64_C(                 155), INT64_C(                 138)) },
    { simde_x_mm_set_epu8(UINT8_C(149), UINT8_C(222), UINT8_C(181), UINT8_C(119),
                          UINT8_C(177), UINT8_C(153), UINT8_C(247), UINT8_C(135),
                          UINT8_C(205), UINT8_C(  4), UINT8_C( 89), UINT8_C(110),
                          UINT8_C(112), UINT8_C( 67), UINT8_C(155), UINT8_C( 87)),
      simde_mm256_set_epi64x(INT64_C(                 112), INT64_C(                  67),
                             INT64_C(                 155), INT64_C(                  87)) },
    { simde_x_mm_set_epu8(UINT8_C(171), UINT8_C(121), UINT8_C(140), UINT8_C(121),
                          UINT8_C(213), UINT8_C(176), UINT8_C(  1), UINT8_C(154),
                          UINT8_C( 39), UINT8_C(151), UINT8_C(230), UINT8_C( 88),
                          UINT8_C(204), UINT8_C( 61), UINT8_C(129), UINT8_C( 21)),
      simde_mm256_set_epi64x(INT64_C(                 204), INT64_C(                  61),
                             INT64_C(                 129), INT64_C(                  21)) },
    { simde_x_mm_set_epu8(UINT8_C( 85), UINT8_C(  1), UINT8_C( 94), UINT8_C( 60),
                          UINT8_C(102), UINT8_C(  9), UINT8_C(200), UINT8_C( 64),
                          UINT8_C(153), UINT8_C(170), UINT8_C( 51), UINT8_C(130),
                          UINT8_C(247), UINT8_C( 88), UINT8_C(204), UINT8_C( 13)),
      simde_mm256_set_epi64x(INT64_C(                 247), INT64_C(                  88),
                             INT64_C(                 204), INT64_C(                  13)) },
    { simde_x_mm_set_epu8(UINT8_C(  0), UINT8_C(216), UINT8_C( 42), UINT8_C( 42),
                          UINT8_C(109), UINT8_C(251), UINT8_C(228), UINT8_C(176),
                          UINT8_C( 70), UINT8_C(  6), UINT8_C(205), UINT8_C( 17),
                          UINT8_C(151), UINT8_C(148), UINT8_C( 14), UINT8_C(165)),
      simde_mm256_set_epi64x(INT64_C(                 151), INT64_C(                 148),
                             INT64_C(                  14), INT64_C(                 165)) },
    { simde_x_mm_set_epu8(UINT8_C(125), UINT8_C(142), UINT8_C(217), UINT8_C(138),
                          UINT8_C( 29), UINT8_C(175), UINT8_C(135), UINT8_C(115),
                          UINT8_C(128), UINT8_C( 99), UINT8_C( 64), UINT8_C(  7),
                          UINT8_C(114), UINT8_C(155), UINT8_C(129), UINT8_C( 30)),
      simde_mm256_set_epi64x(INT64_C(                 114), INT64_C(                 155),
                             INT64_C(                 129), INT64_C(                  30)) },
    { simde_x_mm_set_epu8(UINT8_C(130), UINT8_C(122), UINT8_C( 50), UINT8_C(115),
                          UINT8_C( 72), UINT8_C(200), UINT8_C( 52), UINT8_C(125),
                          UINT8_C(152), UINT8_C(180), UINT8_C( 65), UINT8_C(103),
                          UINT8_C(134), UINT8_C(220), UINT8_C(163), UINT8_C(110)),
      simde_mm256_set_epi64x(INT64_C(                 134), INT64_C(                 220),
                             INT64_C(                 163), INT64_C(                 110)) },
    { simde_x_mm_set_epu8(UINT8_C(176), UINT8_C( 98), UINT8_C(137), UINT8_C( 51),
                          UINT8_C(219), UINT8_C(239), UINT8_C(162), UINT8_C(134),
                          UINT8_C(142), UINT8_C( 13), UINT8_C(181), UINT8_C(111),
                          UINT8_C(180), UINT8_C(241), UINT8_C(255), UINT8_C(244)),
      simde_mm256_set_epi64x(INT64_C(                 180), INT64_C(                 241),
                             INT64_C(                 255), INT64_C(                 244)) },
  };

  for (size_t i = 0 ; i < (sizeof(test_vec) / sizeof(test_vec[0])); i++) {
    simde__m256i r = simde_mm256_cvtepu8_epi64(test_vec[i].a);
    simde_assert_m256i_i64(r, ==, test_vec[i].r);
  }

  return MUNIT_OK;
}

static MunitResult
test_simde_mm256_cvtepu16_epi32(const MunitParameter params[], void* data) {
  (void) params;
  (void) data;

  const struct {
    simde__m128i a;
    simde__m256i r;
  } test_vec[8] = {
    { simde_x_mm_set_epu16(UINT16_C(61490), UINT16_C(36868), UINT16_C( 2025), UINT16_C(40266),
                           UINT16_C(55642), UINT16_C(36350), UINT16_C(29536), UINT16_C(32279)),
      simde_mm256_set_epi32(INT32_C(      61490), INT32_C(      36868), INT32_C(       2025), INT32_C(      40266),
                            INT32_C(      55642), INT32_C(      36350), INT32_C(      29536), INT32_C(      32279)) },
    { simde_x_mm_set_epu16(UINT16_C(20350), UINT16_C(65101), UINT16_C(57676), UINT16_C(15839),
                           UINT16_C(24564), UINT16_C(16900), UINT16_C(61808), UINT16_C(30886)),
      simde_mm256_set_epi32(INT32_C(      20350), INT32_C(      65101), INT32_C(      57676), INT32_C(      15839),
                            INT32_C(      24564), INT32_C(      16900), INT32_C(      61808), INT32_C(      30886)) },
    { simde_x_mm_set_epu16(UINT16_C(14443), UINT16_C(29270), UINT16_C( 9007), UINT16_C( 6587),
                           UINT16_C(45105), UINT16_C(42220), UINT16_C(28221), UINT16_C(16426)),
      simde_mm256_set_epi32(INT32_C(      14443), INT32_C(      29270), INT32_C(       9007), INT32_C(       6587),
                            INT32_C(      45105), INT32_C(      42220), INT32_C(      28221), INT32_C(      16426)) },
    { simde_x_mm_set_epu16(UINT16_C(13954), UINT16_C(43852), UINT16_C(19392), UINT16_C(39159),
                           UINT16_C(42492), UINT16_C(29513), UINT16_C(22068), UINT16_C( 7651)),
      simde_mm256_set_epi32(INT32_C(      13954), INT32_C(      43852), INT32_C(      19392), INT32_C(      39159),
                            INT32_C(      42492), INT32_C(      29513), INT32_C(      22068), INT32_C(       7651)) },
    { simde_x_mm_set_epu16(UINT16_C(45014), UINT16_C(35460), UINT16_C(15157), UINT16_C(44898),
                           UINT16_C(50150), UINT16_C(53181), UINT16_C(25855), UINT16_C(21633)),
      simde_mm256_set_epi32(INT32_C(      45014), INT32_C(      35460), INT32_C(      15157), INT32_C(      44898),
                            INT32_C(      50150), INT32_C(      53181), INT32_C(      25855), INT32_C(      21633)) },
    { simde_x_mm_set_epu16(UINT16_C(10250), UINT16_C(62236), UINT16_C(12519), UINT16_C(61442),
                           UINT16_C(  276), UINT16_C(47348), UINT16_C(44682), UINT16_C(12154)),
      simde_mm256_set_epi32(INT32_C(      10250), INT32_C(      62236), INT32_C(      12519), INT32_C(      61442),
                            INT32_C(        276), INT32_C(      47348), INT32_C(      44682), INT32_C(      12154)) },
    { simde_x_mm_set_epu16(UINT16_C(23184), UINT16_C(29760), UINT16_C(64233), UINT16_C(47553),
                           UINT16_C(44160), UINT16_C(23782), UINT16_C(39185), UINT16_C( 2169)),
      simde_mm256_set_epi32(INT32_C(      23184), INT32_C(      29760), INT32_C(      64233), INT32_C(      47553),
                            INT32_C(      44160), INT32_C(      23782), INT32_C(      39185), INT32_C(       2169)) },
    { simde_x_mm_set_epu16(UINT16_C(34692), UINT16_C(47348), UINT16_C(42078), UINT16_C(55534),
                           UINT16_C(28924), UINT16_C(20118), UINT16_C(18647), UINT16_C(54999)),
      simde_mm256_set_epi32(INT32_C(      34692), INT32_C(      47348), INT32_C(      42078), INT32_C(      55534),
                            INT32_C(      28924), INT32_C(      20118), INT32_C(      18647), INT32_C(      54999)) },
  };

  for (size_t i = 0 ; i < (sizeof(test_vec) / sizeof(test_vec[0])); i++) {
    simde__m256i r = simde_mm256_cvtepu16_epi32(test_vec[i].a);
    simde_assert_m256i_i32(r, ==, test_vec[i].r);
  }

  return MUNIT_OK;
}

static MunitResult
test_simde_mm256_cvtepu16_epi64(const MunitParameter params[], void* data) {
  (void) params;
  (void) data;

  const struct {
    simde__m128i a;
    simde__m256i r;
  } test_vec[8] = {
    { simde_x_mm_set_epu16(UINT16_C(61490), UINT16_C(36868), UINT16_C( 2025), UINT16_C(40266),
                           UINT16_C(55642), UINT16_C(36350), UINT16_C(29536), UINT16_C(32279)),
      simde_mm256_set_epi64x(INT64_C(               55642), INT64_C(               36350),
                             INT64_C(               29536), INT64_C(               32279)) },
    { simde_x_mm_set_epu16(UINT16_C(20350), UINT16_C(65101), UINT16_C(57676), UINT16_C(15839),
                           UINT16_C(24564), UINT16_C(16900), UINT16_C(61808), UINT16_C(30886)),
      simde_mm256_set_epi64x(INT64_C(               24564), INT64_C(               16900),
                             INT64_C(               61808), INT64_C(               30886)) },
    { simde_x_mm_set_epu16(UINT16_C(14443), UINT16_C(29270), UINT16_C( 9007), UINT16_C( 6587),
                           UINT16_C(45105), UINT16_C(42220), UINT16_C(28221), UINT16_C(16426)),
      simde_mm256_set_epi64x(INT64_C(               45105), INT64_C(               42220),
                             INT64_C(               28221), INT64_C(               16426)) },
    { simde_x_mm_set_epu16(UINT16_C(13954), UINT16_C(43852), UINT16_C(19392), UINT16_C(39159),
                           UINT16_C(42492), UINT16_C(29513), UINT16_C(22068), UINT16_C( 7651)),
      simde_mm256_set_epi64x(INT64_C(               42492), INT64_C(               29513),
                             INT64_C(               22068), INT64_C(                7651)) },
    { simde_x_mm_set_epu16(UINT16_C(45014), UINT16_C(35460), UINT16_C(15157), UINT16_C(44898),
                           UINT16_C(50150), UINT16_C(53181), UINT16_C(25855), UINT16_C(21633)),
      simde_mm256_set_epi64x(INT64_C(               50150), INT64_C(               53181),
                             INT64_C(               25855), INT64_C(               21633)) },
    { simde_x_mm_set_epu16(UINT16_C(10250), UINT16_C(62236), UINT16_C(12519), UINT16_C(61442),
                           UINT16_C(  276), UINT16_C(47348), UINT16_C(44682), UINT16_C(12154)),
      simde_mm256_set_epi64x(INT64_C(                 276), INT64_C(               47348),
                             INT64_C(               44682), INT64_C(               12154)) },
    { simde_x_mm_set_epu16(UINT16_C(23184), UINT16_C(29760), UINT16_C(64233), UINT16_C(47553),
                           UINT16_C(44160), UINT16_C(23782), UINT16_C(39185), UINT16_C( 2169)),
      simde_mm256_set_epi64x(INT64_C(               44160), INT64_C(               23782),
                             INT64_C(               39185), INT64_C(                2169)) },
    { simde_x_mm_set_epu16(UINT16_C(34692), UINT16_C(47348), UINT16_C(42078), UINT16_C(55534),
                           UINT16_C(28924), UINT16_C(20118), UINT16_C(18647), UINT16_C(54999)),
      simde_mm256_set_epi64x(INT64_C(               28924), INT64_C(               20118),
                             INT64_C(               18647), INT64_C(               54999)) },
  };

  for (size_t i = 0 ; i < (sizeof(test_vec) / sizeof(test_vec[0])); i++) {
    simde__m256i r = simde_mm256_cvtepu16_epi64(test_vec[i].a);
    simde_assert_m256i_i64(r, ==, test_vec[i].r);
  }

  return MUNIT_OK;
}

static MunitResult
test_simde_mm256_cvtepu32_epi64(const MunitParameter params[], void* data) {
  (void) params;
  (void) data;

  const struct {
    simde__m128i a;
    simde__m256i r;
  } test_vec[8] = {
    { simde_x_mm_set_epu32(UINT32_C(2027668512), UINT32_C(4262540660), UINT32_C(2279720356), UINT32_C( 579063940)),
      simde_mm256_set_epi64x(INT64_C(          2027668512), INT64_C(          4262540660),
                             INT64_C(          2279720356), INT64_C(           579063940)) },
    { simde_x_mm_set_epu32(UINT32_C( 214101781), UINT32_C(2515026933), UINT32_C(  10021235), UINT32_C(4284419101)),
      simde_mm256_set_epi64x(INT64_C(           214101781), INT64_C(          2515026933),
                             INT64_C(            10021235), INT64_C(          4284419101)) },
    { simde_x_mm_set_epu32(UINT32_C(2492492584), UINT32_C(1475674737), UINT32_C( 145233694), UINT32_C(2838555915)),
      simde_mm256_set_epi64x(INT64_C(          2492492584), INT64_C(          1475674737),
                             INT64_C(           145233694), INT64_C(          2838555915)) },
    { simde_x_mm_set_epu32(UINT32_C(3488754722), UINT32_C(2142666247), UINT32_C(4044693026), UINT32_C( 975481583)),
      simde_mm256_set_epi64x(INT64_C(          3488754722), INT64_C(          2142666247),
                             INT64_C(          4044693026), INT64_C(           975481583)) },
    { simde_x_mm_set_epu32(UINT32_C(3942926803), UINT32_C(  10053147), UINT32_C(3324554936), UINT32_C( 275092283)),
      simde_mm256_set_epi64x(INT64_C(          3942926803), INT64_C(            10053147),
                             INT64_C(          3324554936), INT64_C(           275092283)) },
    { simde_x_mm_set_epu32(UINT32_C( 609927901), UINT32_C(4032952140), UINT32_C(2163741382), UINT32_C(1197307836)),
      simde_mm256_set_epi64x(INT64_C(           609927901), INT64_C(          4032952140),
                             INT64_C(          2163741382), INT64_C(          1197307836)) },
    { simde_x_mm_set_epu32(UINT32_C( 667494753), UINT32_C(  25338810), UINT32_C( 229628292), UINT32_C(1413771580)),
      simde_mm256_set_epi64x(INT64_C(           667494753), INT64_C(            25338810),
                             INT64_C(           229628292), INT64_C(          1413771580)) },
    { simde_x_mm_set_epu32(UINT32_C(3461166204), UINT32_C(2882591041), UINT32_C(4038947223), UINT32_C(3672325978)),
      simde_mm256_set_epi64x(INT64_C(          3461166204), INT64_C(          2882591041),
                             INT64_C(          4038947223), INT64_C(          3672325978)) },
  };

  for (size_t i = 0 ; i < (sizeof(test_vec) / sizeof(test_vec[0])); i++) {
    simde__m256i r = simde_mm256_cvtepu32_epi64(test_vec[i].a);
    simde_assert_m256i_i64(r, ==, test_vec[i].r);
  }

  return MUNIT_OK;
}

static MunitResult
test_simde_mm256_extract_epi8(const MunitParameter params[], void* data) {
  (void) params;
  (void) data;

  const struct {
    simde__m256i a;
    int index;
    int r;
  } test_vec[8] = {
    { simde_mm256_set_epi8(INT8_C(  85), INT8_C(-106), INT8_C(  44), INT8_C( -49),
                           INT8_C( 119), INT8_C(  80), INT8_C( 116), INT8_C( -43),
                           INT8_C( -47), INT8_C( -11), INT8_C(  62), INT8_C( -51),
                           INT8_C( -20), INT8_C( -60), INT8_C(-115), INT8_C(   4),
                           INT8_C( 127), INT8_C( -43), INT8_C( -71), INT8_C(  56),
                           INT8_C( -31), INT8_C(  66), INT8_C(  34), INT8_C(-119),
                           INT8_C(  19), INT8_C(  36), INT8_C( -12), INT8_C( 112),
                           INT8_C(  60), INT8_C(  83), INT8_C(-120), INT8_C(  56)),
      31, 85 },
    { simde_mm256_set_epi8(INT8_C(  18), INT8_C(  -1), INT8_C(  58), INT8_C(  88),
                           INT8_C( 126), INT8_C(  33), INT8_C( -76), INT8_C(  89),
                           INT8_C( 117), INT8_C(  96), INT8_C(  36), INT8_C( -36),
                           INT8_C( 119), INT8_C(  42), INT8_C(  42), INT8_C(  20),
                           INT8_C(  29), INT8_C(  56), INT8_C(  62), INT8_C(  24),
                           INT8_C( 114), INT8_C(  -2), INT8_C(  32), INT8_C( -56),
                           INT8_C( -33), INT8_C( -80), INT8_C( 116), INT8_C(  62),
                           INT8_C( -70), INT8_C( -24), INT8_C( 104), INT8_C( 113)),
      2, -24 },
    { simde_mm256_set_epi8(INT8_C( 126), INT8_C(-115), INT8_C(-111), INT8_C( 126),
                           INT8_C(  64), INT8_C(  84), INT8_C(-101), INT8_C( -21),
                           INT8_C(  63), INT8_C( -34), INT8_C( -47), INT8_C( 123),
[truncated: 380,406 more chars]
