# Supplementary material for: Accurate fusion transcript identification from long- and short-read isoform sequencing at bulk or single-cell resolution
Source: Genome Res. 2025 Apr;35(4):967–86. doi: 10.1101/gr.279200.124 (PMC12047241; doi:10.1101/gr.279200.124)
Supplement: Supplement 11 [file Supplemental_File_1.zip › CTAT-LR-fusion.v1.0.0/ctat-minimap2/lib/simde/test/x86/avx512f.c]

/* Copyright (c) 2018, 2019 Evan Nemerson <evan@nemerson.com>
 *
 * Permission is hereby granted, free of charge, to any person
 * obtaining a copy of this software and associated documentation
 * files (the "Software"), to deal in the Software without
 * restriction, including without limitation the rights to use, copy,
 * modify, merge, publish, distribute, sublicense, and/or sell copies
 * of the Software, and to permit persons to whom the Software is
 * furnished to do so, subject to the following conditions:
 *
 * The above copyright notice and this permission notice shall be
 * included in all copies or substantial portions of the Software.
 *
 * THE SOFTWARE IS PROVIDED "AS IS", WITHOUT WARRANTY OF ANY KIND,
 * EXPRESS OR IMPLIED, INCLUDING BUT NOT LIMITED TO THE WARRANTIES OF
 * MERCHANTABILITY, FITNESS FOR A PARTICULAR PURPOSE AND
 * NONINFRINGEMENT. IN NO EVENT SHALL THE AUTHORS OR COPYRIGHT HOLDERS
 * BE LIABLE FOR ANY CLAIM, DAMAGES OR OTHER LIABILITY, WHETHER IN AN
 * ACTION OF CONTRACT, TORT OR OTHERWISE, ARISING FROM, OUT OF OR IN
 * CONNECTION WITH THE SOFTWARE OR THE USE OR OTHER DEALINGS IN THE
 * SOFTWARE.
 */

#define SIMDE_TESTS_CURRENT_ISAX avx512f
#include <simde/x86/avx512f.h>
#include <test/x86/test-avx512.h>

#if defined(SIMDE_AVX512F_NATIVE) || defined(SIMDE_NO_NATIVE) || defined(SIMDE_ALWAYS_BUILD_NATIVE_TESTS)

static MunitResult
test_simde_mm512_abs_epi32(const MunitParameter params[], void* data) {
  (void) params;
  (void) data;

  const struct {
    simde__m512i a;
    simde__m512i r;
  } test_vec[8] = {
    { simde_mm512_set_epi32(INT32_C(-1095158286), INT32_C( -133595553), INT32_C( -941949577), INT32_C(-1117722052),
                            INT32_C(-1053667317), INT32_C( -662420643), INT32_C( 2095193825), INT32_C( -799061081),
                            INT32_C(  347912513), INT32_C( -439299809), INT32_C( 2053030698), INT32_C( -277514113),
                            INT32_C( 1476262970), INT32_C( 1955038119), INT32_C(  -77085072), INT32_C( 1014069144)),
      simde_mm512_set_epi32(INT32_C( 1095158286), INT32_C(  133595553), INT32_C(  941949577), INT32_C( 1117722052),
                            INT32_C( 1053667317), INT32_C(  662420643), INT32_C( 2095193825), INT32_C(  799061081),
                            INT32_C(  347912513), INT32_C(  439299809), INT32_C( 2053030698), INT32_C(  277514113),
                            INT32_C( 1476262970), INT32_C( 1955038119), INT32_C(   77085072), INT32_C( 1014069144)) },
    { simde_mm512_set_epi32(INT32_C( 1865049709), INT32_C( -408997463), INT32_C( 1771073477), INT32_C( 1463780468),
                            INT32_C(  268019741), INT32_C(-1725054429), INT32_C( 1408597864), INT32_C( 1576985133),
                            INT32_C(  170783936), INT32_C(  836522882), INT32_C( 1364040350), INT32_C(  563663058),
                            INT32_C(-1491438903), INT32_C( -873504608), INT32_C( 1431273511), INT32_C( -164765086)),
      simde_mm512_set_epi32(INT32_C( 1865049709), INT32_C(  408997463), INT32_C( 1771073477), INT32_C( 1463780468),
                            INT32_C(  268019741), INT32_C( 1725054429), INT32_C( 1408597864), INT32_C( 1576985133),
                            INT32_C(  170783936), INT32_C(  836522882), INT32_C( 1364040350), INT32_C(  563663058),
                            INT32_C( 1491438903), INT32_C(  873504608), INT32_C( 1431273511), INT32_C(  164765086)) },
    { simde_mm512_set_epi32(INT32_C( 1505063340), INT32_C(  -79208486), INT32_C( -115790145), INT32_C( 1137793635),
                            INT32_C( -719063760), INT32_C( -465633360), INT32_C( 1417132608), INT32_C( 1715322300),
                            INT32_C( 1194443989), INT32_C( 1598244723), INT32_C( -360509626), INT32_C( -844528776),
                            INT32_C( -291907566), INT32_C( -980752736), INT32_C(  701363552), INT32_C( 1148036152)),
      simde_mm512_set_epi32(INT32_C( 1505063340), INT32_C(   79208486), INT32_C(  115790145), INT32_C( 1137793635),
                            INT32_C(  719063760), INT32_C(  465633360), INT32_C( 1417132608), INT32_C( 1715322300),
                            INT32_C( 1194443989), INT32_C( 1598244723), INT32_C(  360509626), INT32_C(  844528776),
                            INT32_C(  291907566), INT32_C(  980752736), INT32_C(  701363552), INT32_C( 1148036152)) },
    { simde_mm512_set_epi32(INT32_C(-1538804784), INT32_C(  -43683957), INT32_C(  -70380459), INT32_C(  259050545),
                            INT32_C(-1140217223), INT32_C(  -24242506), INT32_C(-1281378925), INT32_C( -426768587),
                            INT32_C(-1825251144), INT32_C( -975195895), INT32_C(  758020113), INT32_C(   -3401471),
                            INT32_C(  154668063), INT32_C( -827616009), INT32_C(  793625070), INT32_C( -735990247)),
      simde_mm512_set_epi32(INT32_C( 1538804784), INT32_C(   43683957), INT32_C(   70380459), INT32_C(  259050545),
                            INT32_C( 1140217223), INT32_C(   24242506), INT32_C( 1281378925), INT32_C(  426768587),
                            INT32_C( 1825251144), INT32_C(  975195895), INT32_C(  758020113), INT32_C(    3401471),
                            INT32_C(  154668063), INT32_C(  827616009), INT32_C(  793625070), INT32_C(  735990247)) },
    { simde_mm512_set_epi32(INT32_C( -919197120), INT32_C( 1902742720), INT32_C(  576001152), INT32_C(  772608991),
                            INT32_C( 1373611304), INT32_C(  156079462), INT32_C(  392030686), INT32_C( 1159450969),
                            INT32_C( 1376625025), INT32_C( -701917672), INT32_C( 1911493359), INT32_C( -115817480),
                            INT32_C( -875216623), INT32_C( 1333681477), INT32_C(-1067533891), INT32_C( 1671330781)),
      simde_mm512_set_epi32(INT32_C(  919197120), INT32_C( 1902742720), INT32_C(  576001152), INT32_C(  772608991),
                            INT32_C( 1373611304), INT32_C(  156079462), INT32_C(  392030686), INT32_C( 1159450969),
                            INT32_C( 1376625025), INT32_C(  701917672), INT32_C( 1911493359), INT32_C(  115817480),
                            INT32_C(  875216623), INT32_C( 1333681477), INT32_C( 1067533891), INT32_C( 1671330781)) },
    { simde_mm512_set_epi32(INT32_C(-1168385947), INT32_C(-1671882855), INT32_C(-1182456995), INT32_C(-1803534861),
                            INT32_C(  443878759), INT32_C(  702169153), INT32_C(-1879742181), INT32_C( 1627978919),
                            INT32_C(  583873330), INT32_C( -857098109), INT32_C(  710347808), INT32_C( 1707849385),
                            INT32_C( 1863512780), INT32_C( -371421167), INT32_C( 1902179408), INT32_C(-1189025654)),
      simde_mm512_set_epi32(INT32_C( 1168385947), INT32_C( 1671882855), INT32_C( 1182456995), INT32_C( 1803534861),
                            INT32_C(  443878759), INT32_C(  702169153), INT32_C( 1879742181), INT32_C( 1627978919),
                            INT32_C(  583873330), INT32_C(  857098109), INT32_C(  710347808), INT32_C( 1707849385),
                            INT32_C( 1863512780), INT32_C(  371421167), INT32_C( 1902179408), INT32_C( 1189025654)) },
    { simde_mm512_set_epi32(INT32_C(    7990856), INT32_C(-1991291137), INT32_C( 1404443548), INT32_C(-1023849862),
                            INT32_C( 2054941409), INT32_C(-1604088325), INT32_C(  721271909), INT32_C(-1622295089),
                            INT32_C( 1869222605), INT32_C(-1583998423), INT32_C( -801626928), INT32_C( -940395766),
                            INT32_C( 1108931720), INT32_C( -471669445), INT32_C( 1204289475), INT32_C( -752679106)),
      simde_mm512_set_epi32(INT32_C(    7990856), INT32_C( 1991291137), INT32_C( 1404443548), INT32_C( 1023849862),
                            INT32_C( 2054941409), INT32_C( 1604088325), INT32_C(  721271909), INT32_C( 1622295089),
                            INT32_C( 1869222605), INT32_C( 1583998423), INT32_C(  801626928), INT32_C(  940395766),
                            INT32_C( 1108931720), INT32_C(  471669445), INT32_C( 1204289475), INT32_C(  752679106)) },
    { simde_mm512_set_epi32(INT32_C( 1399806844), INT32_C( 1131841699), INT32_C( -346937782), INT32_C(  567816154),
                            INT32_C(-1589012616), INT32_C(-2005496894), INT32_C( 1401681986), INT32_C(  423760716),
                            INT32_C(  431684101), INT32_C(  852583616), INT32_C(-1369299290), INT32_C( -663899319),
                            INT32_C( 1580470265), INT32_C(  298083241), INT32_C( -630373638), INT32_C(-1937828661)),
      simde_mm512_set_epi32(INT32_C( 1399806844), INT32_C( 1131841699), INT32_C(  346937782), INT32_C(  567816154),
                            INT32_C( 1589012616), INT32_C( 2005496894), INT32_C( 1401681986), INT32_C(  423760716),
                            INT32_C(  431684101), INT32_C(  852583616), INT32_C( 1369299290), INT32_C(  663899319),
                            INT32_C( 1580470265), INT32_C(  298083241), INT32_C(  630373638), INT32_C( 1937828661)) }
  };

  for (size_t i = 0 ; i < (sizeof(test_vec) / sizeof(test_vec[0])); i++) {
    simde__m512i r = simde_mm512_abs_epi32(test_vec[i].a);
    simde_assert_m512i_i32(r, ==, test_vec[i].r);
  }

  return MUNIT_OK;
}

static MunitResult
test_simde_mm512_mask_abs_epi32(const MunitParameter params[], void* data) {
  (void) params;
  (void) data;

  const struct {
    simde__m512i src;
    simde__mmask16 k;
    simde__m512i a;
    simde__m512i r;
  } test_vec[8] = {
    { simde_mm512_set_epi32(INT32_C(  114710097), INT32_C( 1837246098), INT32_C(-1399577225), INT32_C(-1388127606),
                            INT32_C( 1116027725), INT32_C( -871797325), INT32_C(-1979326643), INT32_C( 1477004857),
                            INT32_C( 1670723749), INT32_C(-1006052339), INT32_C( 1863789116), INT32_C( -690396684),
                            INT32_C( -629773535), INT32_C(  667046523), INT32_C( 1317445565), INT32_C( -732937024)),
      UINT16_C(28888),
      simde_mm512_set_epi32(INT32_C(-1877548571), INT32_C( -399920351), INT32_C(   15525797), INT32_C(   18165921),
                            INT32_C( 2085930596), INT32_C( 1662282658), INT32_C(-1842752263), INT32_C(  499820912),
                            INT32_C( 1419797765), INT32_C(  -44818966), INT32_C( 1761152620), INT32_C(-1288657930),
                            INT32_C(  894078020), INT32_C(-1369431563), INT32_C( -103362440), INT32_C(-1559726025)),
      simde_mm512_set_epi32(INT32_C(  114710097), INT32_C(  399920351), INT32_C(   15525797), INT32_C(   18165921),
                            INT32_C( 1116027725), INT32_C( -871797325), INT32_C(-1979326643), INT32_C( 1477004857),
                            INT32_C( 1419797765), INT32_C(   44818966), INT32_C( 1863789116), INT32_C( 1288657930),
                            INT32_C(  894078020), INT32_C(  667046523), INT32_C( 1317445565), INT32_C( -732937024)) },
    { simde_mm512_set_epi32(INT32_C( 1505436737), INT32_C(  342253548), INT32_C( 1435179252), INT32_C( 1326766533),
                            INT32_C(  156769011), INT32_C(  343760696), INT32_C(  611303965), INT32_C( 1457341409),
                            INT32_C(  165452421), INT32_C(-1824090116), INT32_C( -184738383), INT32_C( -191086464),
                            INT32_C( -117301127), INT32_C(-1526262537), INT32_C( -208138847), INT32_C(  807348777)),
      UINT16_C(61134),
      simde_mm512_set_epi32(INT32_C( 1427056174), INT32_C( 2097896620), INT32_C( 1813263538), INT32_C( 1909821993),
                            INT32_C( 1439822042), INT32_C(-1049213292), INT32_C( 1557133349), INT32_C( 1168931268),
                            INT32_C( -810546774), INT32_C(-1283013132), INT32_C(  654302587), INT32_C(  314275905),
                            INT32_C(-1091094079), INT32_C( -114174508), INT32_C(  407580338), INT32_C( 1906809805)),
      simde_mm512_set_epi32(INT32_C( 1427056174), INT32_C( 2097896620), INT32_C( 1813263538), INT32_C( 1326766533),
                            INT32_C( 1439822042), INT32_C( 1049213292), INT32_C( 1557133349), INT32_C( 1457341409),
                            INT32_C(  810546774), INT32_C( 1283013132), INT32_C( -184738383), INT32_C( -191086464),
                            INT32_C( 1091094079), INT32_C(  114174508), INT32_C(  407580338), INT32_C(  807348777)) },
    { simde_mm512_set_epi32(INT32_C(  905172649), INT32_C(-1044778809), INT32_C(-1938215986), INT32_C(-1138753169),
                            INT32_C(-1689961651), INT32_C(  890456168), INT32_C( 1382435241), INT32_C( -803845344),
                            INT32_C(  430838507), INT32_C( 1075259040), INT32_C(-1956785379), INT32_C(-1586468297),
                            INT32_C(  622055688), INT32_C(-1127740382), INT32_C(  466514910), INT32_C(-1745879628)),
      UINT16_C(30570),
      simde_mm512_set_epi32(INT32_C( -310045086), INT32_C(  560822999), INT32_C( -680371476), INT32_C( 1838395052),
                            INT32_C(-1152635838), INT32_C( -481448106), INT32_C(  871399876), INT32_C( -939960538),
                            INT32_C( -898000986), INT32_C( -641497176), INT32_C(  657638908), INT32_C(-1796735419),
                            INT32_C(-1032150818), INT32_C(  151713087), INT32_C( 1554707006), INT32_C( -318690470)),
      simde_mm512_set_epi32(INT32_C(  905172649), INT32_C(  560822999), INT32_C(  680371476), INT32_C( 1838395052),
                            INT32_C(-1689961651), INT32_C(  481448106), INT32_C(  871399876), INT32_C(  939960538),
                            INT32_C(  430838507), INT32_C(  641497176), INT32_C(  657638908), INT32_C(-1586468297),
                            INT32_C( 1032150818), INT32_C(-1127740382), INT32_C( 1554707006), INT32_C(-1745879628)) },
    { simde_mm512_set_epi32(INT32_C(-1675700291), INT32_C(  -85412591), INT32_C(-1865493216), INT32_C(-1122257925),
                            INT32_C(  955620837), INT32_C( -725693586), INT32_C( 1056307491), INT32_C( 1924019839),
                            INT32_C(-2012466116), INT32_C(-1808881746), INT32_C( -887453452), INT32_C(  160221724),
                            INT32_C( -886018282), INT32_C( 1222780200), INT32_C( 1877396684), INT32_C(  283360472)),
      UINT16_C(28339),
      simde_mm512_set_epi32(INT32_C(-1238615237), INT32_C(  583893938), INT32_C( -594441984), INT32_C( 1561597956),
                            INT32_C(  174377227), INT32_C(  319460903), INT32_C(-1295208114), INT32_C(  659707887),
                            INT32_C( 1117898731), INT32_C( -209622907), INT32_C(-1431480123), INT32_C(-2058827609),
                            INT32_C(-1519596795), INT32_C(   24332922), INT32_C( -338106630), INT32_C(-1565374776)),
      simde_mm512_set_epi32(INT32_C(-1675700291), INT32_C(  583893938), INT32_C(  594441984), INT32_C(-1122257925),
                            INT32_C(  174377227), INT32_C(  319460903), INT32_C( 1295208114), INT32_C( 1924019839),
                            INT32_C( 1117898731), INT32_C(-1808881746), INT32_C( 1431480123), INT32_C( 2058827609),
                            INT32_C( -886018282), INT32_C( 1222780200), INT32_C(  338106630), INT32_C( 1565374776)) },
    { simde_mm512_set_epi32(INT32_C(  178377352), INT32_C( -324510384), INT32_C(  446946466), INT32_C(-1323398690),
                            INT32_C( -720979875), INT32_C( -512216094), INT32_C( 1145272930), INT32_C( -706074883),
                            INT32_C(-1863795060), INT32_C( -525595897), INT32_C( 1357119557), INT32_C(  837734387),
                            INT32_C( -607392699), INT32_C( -498581669), INT32_C(-2108693629), INT32_C( -476969927)),
      UINT16_C(42507),
      simde_mm512_set_epi32(INT32_C(   -5472621), INT32_C( -263868960), INT32_C(-1867831731), INT32_C(  955254216),
                            INT32_C( 1990179011), INT32_C(-1729740457), INT32_C( 1711933869), INT32_C(-1566075058),
                            INT32_C( -550106516), INT32_C(-1087591249), INT32_C(  919917002), INT32_C(-1410389997),
                            INT32_C( -188117230), INT32_C( 1025569327), INT32_C(-1456210246), INT32_C( -254945819)),
      simde_mm512_set_epi32(INT32_C(    5472621), INT32_C( -324510384), INT32_C( 1867831731), INT32_C(-1323398690),
                            INT32_C( -720979875), INT32_C( 1729740457), INT32_C( 1711933869), INT32_C( -706074883),
                            INT32_C(-1863795060), INT32_C( -525595897), INT32_C( 1357119557), INT32_C(  837734387),
                            INT32_C(  188117230), INT32_C( -498581669), INT32_C( 1456210246), INT32_C(  254945819)) },
    { simde_mm512_set_epi32(INT32_C(-1007934437), INT32_C(  201253136), INT32_C( 2123754123), INT32_C( 1034305262),
                            INT32_C( 2139323878), INT32_C( -545410429), INT32_C(-1549231865), INT32_C( 1779895500),
                            INT32_C( 1932853973), INT32_C( 2135732954), INT32_C( 1232725518), INT32_C(  339564914),
                            INT32_C( -113030707), INT32_C(-1715459937), INT32_C( -492435091), INT32_C(-1720946495)),
      UINT16_C(49758),
      simde_mm512_set_epi32(INT32_C(  348473993), INT32_C(-1624874318), INT32_C(  361690252), INT32_C(  165927413),
                            INT32_C(-1864332117), INT32_C( -524477604), INT32_C(  481484649), INT32_C(-1499715490),
                            INT32_C(-1683117466), INT32_C(-2055457330), INT32_C( -850617531), INT32_C(-2081246973),
                            INT32_C( 1276057415), INT32_C( 1619064589), INT32_C(-1536816688), INT32_C( 2060578085)),
      simde_mm512_set_epi32(INT32_C(  348473993), INT32_C( 1624874318), INT32_C( 2123754123), INT32_C( 1034305262),
                            INT32_C( 2139323878), INT32_C( -545410429), INT32_C(  481484649), INT32_C( 1779895500),
                            INT32_C( 1932853973), INT32_C( 2055457330), INT32_C( 1232725518), INT32_C( 2081246973),
                            INT32_C( 1276057415), INT32_C( 1619064589), INT32_C( 1536816688), INT32_C(-1720946495)) },
    { simde_mm512_set_epi32(INT32_C(  860828042), INT32_C( 1459856596), INT32_C(-1901530659), INT32_C( 1296141157),
                            INT32_C(  778663095), INT32_C(-1872048536), INT32_C(-1115787645), INT32_C(-1142406643),
                            INT32_C( 1518955242), INT32_C( -174688543), INT32_C( 1537062129), INT32_C( -974095643),
                            INT32_C(  125816377), INT32_C(-1032428044), INT32_C( -374455538), INT32_C( -648832583)),
      UINT16_C(41340),
      simde_mm512_set_epi32(INT32_C( 1553986008), INT32_C( -808715903), INT32_C(-2114331727), INT32_C(  878797396),
                            INT32_C( 1547560130), INT32_C( -931453209), INT32_C(  639671594), INT32_C(  734358771),
                            INT32_C(-1802430748), INT32_C(   38083245), INT32_C(  636500349), INT32_C( 2020438947),
                            INT32_C(   89083218), INT32_C( 2041918986), INT32_C(-2068453500), INT32_C( 1772569863)),
      simde_mm512_set_epi32(INT32_C( 1553986008), INT32_C( 1459856596), INT32_C( 2114331727), INT32_C( 1296141157),
                            INT32_C(  778663095), INT32_C(-1872048536), INT32_C(-1115787645), INT32_C(  734358771),
                            INT32_C( 1518955242), INT32_C(   38083245), INT32_C(  636500349), INT32_C( 2020438947),
                            INT32_C(   89083218), INT32_C( 2041918986), INT32_C( -374455538), INT32_C( -648832583)) },
    { simde_mm512_set_epi32(INT32_C(-1208548961), INT32_C( 1705109710), INT32_C( -159097588), INT32_C( -879037423),
                            INT32_C( 2121552533), INT32_C(  595529007), INT32_C( -405863552), INT32_C( 1431630584),
                            INT32_C( -616000216), INT32_C(  444327364), INT32_C(  613413664), INT32_C(-2128463203),
                            INT32_C(  939927077), INT32_C(-1255659348), INT32_C(-1631544337), INT32_C(-1727626838)),
      UINT16_C(49163),
      simde_mm512_set_epi32(INT32_C(  895846723), INT32_C(  449272422), INT32_C( 1127330699), INT32_C(-1084895433),
                            INT32_C( -399265722), INT32_C(  697840482), INT32_C( -598276089), INT32_C(  -50403840),
                            INT32_C( 1970006978), INT32_C( 1602141812), INT32_C(-1773480652), INT32_C(  740913018),
                            INT32_C( 1668822994), INT32_C(  698152405), INT32_C( 1772335922), INT32_C(  847772835)),
      simde_mm512_set_epi32(INT32_C(  895846723), INT32_C(  449272422), INT32_C( -159097588), INT32_C( -879037423),
                            INT32_C( 2121552533), INT32_C(  595529007), INT32_C( -405863552), INT32_C( 1431630584),
                            INT32_C( -616000216), INT32_C(  444327364), INT32_C(  613413664), INT32_C(-2128463203),
                            INT32_C( 1668822994), INT32_C(-1255659348), INT32_C( 1772335922), INT32_C(  847772835)) }
  };

  for (size_t i = 0 ; i < (sizeof(test_vec) / sizeof(test_vec[0])); i++) {
    simde__m512i r = simde_mm512_mask_abs_epi32(test_vec[i].src, test_vec[i].k, test_vec[i].a);
    simde_assert_m512i_i32(r, ==, test_vec[i].r);
  }

  return MUNIT_OK;
}

static MunitResult
test_simde_mm512_maskz_abs_epi32(const MunitParameter params[], void* data) {
  (void) params;
  (void) data;

  const struct {
    simde__mmask16 k;
    simde__m512i a;
    simde__m512i r;
  } test_vec[8] = {
    { UINT16_C(17600),
      simde_mm512_set_epi32(INT32_C(  393115914), INT32_C(   -9604904), INT32_C(  114710097), INT32_C( 1837246098),
                            INT32_C(-1399577225), INT32_C(-1388127606), INT32_C( 1116027725), INT32_C( -871797325),
                            INT32_C(-1979326643), INT32_C( 1477004857), INT32_C( 1670723749), INT32_C(-1006052339),
                            INT32_C( 1863789116), INT32_C( -690396684), INT32_C( -629773535), INT32_C(  667046523)),
      simde_mm512_set_epi32(INT32_C(          0), INT32_C(    9604904), INT32_C(          0), INT32_C(          0),
                            INT32_C(          0), INT32_C( 1388127606), INT32_C(          0), INT32_C(          0),
                            INT32_C( 1979326643), INT32_C( 1477004857), INT32_C(          0), INT32_C(          0),
                            INT32_C(          0), INT32_C(          0), INT32_C(          0), INT32_C(          0)) },
    { UINT16_C(30775),
      simde_mm512_set_epi32(INT32_C( -208138847), INT32_C(  807348777), INT32_C(-1877548571), INT32_C( -399920351),
                            INT32_C(   15525797), INT32_C(   18165921), INT32_C( 2085930596), INT32_C( 1662282658),
                            INT32_C(-1842752263), INT32_C(  499820912), INT32_C( 1419797765), INT32_C(  -44818966),
                            INT32_C( 1761152620), INT32_C(-1288657930), INT32_C(  894078020), INT32_C(-1369431563)),
      simde_mm512_set_epi32(INT32_C(          0), INT32_C(  807348777), INT32_C( 1877548571), INT32_C(  399920351),
                            INT32_C(   15525797), INT32_C(          0), INT32_C(          0), INT32_C(          0),
                            INT32_C(          0), INT32_C(          0), INT32_C( 1419797765), INT32_C(   44818966),
                            INT32_C(          0), INT32_C( 1288657930), INT32_C(  894078020), INT32_C( 1369431563)) },
    { UINT16_C( 5367),
      simde_mm512_set_epi32(INT32_C(  407580338), INT32_C( 1906809805), INT32_C( -849801752), INT32_C(-1965822258),
                            INT32_C( 1505436737), INT32_C(  342253548), INT32_C( 1435179252), INT32_C( 1326766533),
                            INT32_C(  156769011), INT32_C(  343760696), INT32_C(  611303965), INT32_C( 1457341409),
                            INT32_C(  165452421), INT32_C(-1824090116), INT32_C( -184738383), INT32_C( -191086464)),
      simde_mm512_set_epi32(INT32_C(          0), INT32_C(          0), INT32_C(          0), INT32_C( 1965822258),
                            INT32_C(          0), INT32_C(  342253548), INT32_C(          0), INT32_C(          0),
                            INT32_C(  156769011), INT32_C(  343760696), INT32_C(  611303965), INT32_C( 1457341409),
                            INT32_C(          0), INT32_C( 1824090116), INT32_C(  184738383), INT32_C(  191086464)) },
    { UINT16_C(54740),
      simde_mm512_set_epi32(INT32_C(  622055688), INT32_C(-1127740382), INT32_C(  466514910), INT32_C(-1745879628),
                            INT32_C( 1427056174), INT32_C( 2097896620), INT32_C( 1813263538), INT32_C( 1909821993),
                            INT32_C( 1439822042), INT32_C(-1049213292), INT32_C( 1557133349), INT32_C( 1168931268),
                            INT32_C( -810546774), INT32_C(-1283013132), INT32_C(  654302587), INT32_C(  314275905)),
      simde_mm512_set_epi32(INT32_C(  622055688), INT32_C( 1127740382), INT32_C(          0), INT32_C( 1745879628),
                            INT32_C(          0), INT32_C( 2097896620), INT32_C(          0), INT32_C( 1909821993),
                            INT32_C( 1439822042), INT32_C( 1049213292), INT32_C(          0), INT32_C( 1168931268),
                            INT32_C(          0), INT32_C( 1283013132), INT32_C(          0), INT32_C(          0)) },
    { UINT16_C(27191),
      simde_mm512_set_epi32(INT32_C(-1032150818), INT32_C(  151713087), INT32_C( 1554707006), INT32_C( -318690470),
                            INT32_C(  788893537), INT32_C( -230394006), INT32_C(  905172649), INT32_C(-1044778809),
                            INT32_C(-1938215986), INT32_C(-1138753169), INT32_C(-1689961651), INT32_C(  890456168),
                            INT32_C( 1382435241), INT32_C( -803845344), INT32_C(  430838507), INT32_C( 1075259040)),
      simde_mm512_set_epi32(INT32_C(          0), INT32_C(  151713087), INT32_C( 1554707006), INT32_C(          0),
                            INT32_C(  788893537), INT32_C(          0), INT32_C(  905172649), INT32_C(          0),
                            INT32_C(          0), INT32_C(          0), INT32_C( 1689961651), INT32_C(  890456168),
                            INT32_C(          0), INT32_C(  803845344), INT32_C(  430838507), INT32_C( 1075259040)) },
    { UINT16_C(65093),
      simde_mm512_set_epi32(INT32_C( -887453452), INT32_C(  160221724), INT32_C( -886018282), INT32_C( 1222780200),
                            INT32_C( 1877396684), INT32_C(  283360472), INT32_C( -310045086), INT32_C(  560822999),
                            INT32_C( -680371476), INT32_C( 1838395052), INT32_C(-1152635838), INT32_C( -481448106),
                            INT32_C(  871399876), INT32_C( -939960538), INT32_C( -898000986), INT32_C( -641497176)),
      simde_mm512_set_epi32(INT32_C(  887453452), INT32_C(  160221724), INT32_C(  886018282), INT32_C( 1222780200),
                            INT32_C( 1877396684), INT32_C(  283360472), INT32_C(  310045086), INT32_C(          0),
                            INT32_C(          0), INT32_C( 1838395052), INT32_C(          0), INT32_C(          0),
                            INT32_C(          0), INT32_C(  939960538), INT32_C(          0), INT32_C(  641497176)) },
    { UINT16_C(42926),
      simde_mm512_set_epi32(INT32_C(-1431480123), INT32_C(-2058827609), INT32_C(-1519596795), INT32_C(   24332922),
                            INT32_C( -338106630), INT32_C(-1565374776), INT32_C(-1426452996), INT32_C( -680300877),
                            INT32_C(-1675700291), INT32_C(  -85412591), INT32_C(-1865493216), INT32_C(-1122257925),
                            INT32_C(  955620837), INT32_C( -725693586), INT32_C( 1056307491), INT32_C( 1924019839)),
      simde_mm512_set_epi32(INT32_C( 1431480123), INT32_C(          0), INT32_C( 1519596795), INT32_C(          0),
                            INT32_C(          0), INT32_C( 1565374776), INT32_C( 1426452996), INT32_C(  680300877),
                            INT32_C( 1675700291), INT32_C(          0), INT32_C( 1865493216), INT32_C(          0),
                            INT32_C(  955620837), INT32_C(  725693586), INT32_C( 1056307491), INT32_C(          0)) },
    { UINT16_C(26757),
      simde_mm512_set_epi32(INT32_C(-1863795060), INT32_C( -525595897), INT32_C( 1357119557), INT32_C(  837734387),
                            INT32_C( -607392699), INT32_C( -498581669), INT32_C(-2108693629), INT32_C( -476969927),
                            INT32_C(-1238615237), INT32_C(  583893938), INT32_C( -594441984), INT32_C( 1561597956),
                            INT32_C(  174377227), INT32_C(  319460903), INT32_C(-1295208114), INT32_C(  659707887)),
      simde_mm512_set_epi32(INT32_C(          0), INT32_C(  525595897), INT32_C( 1357119557), INT32_C(          0),
                            INT32_C(  607392699), INT32_C(          0), INT32_C(          0), INT32_C(          0),
                            INT32_C( 1238615237), INT32_C(          0), INT32_C(          0), INT32_C(          0),
                            INT32_C(          0), INT32_C(  319460903), INT32_C(          0), INT32_C(  659707887)) }
  };

  for (size_t i = 0 ; i < (sizeof(test_vec) / sizeof(test_vec[0])); i++) {
    simde__m512i r = simde_mm512_maskz_abs_epi32(test_vec[i].k, test_vec[i].a);
    simde_assert_m512i_i32(r, ==, test_vec[i].r);
  }

  return MUNIT_OK;
}

static MunitResult
test_simde_mm512_abs_epi64(const MunitParameter params[], void* data) {
  (void) params;
  (void) data;

  const struct {
    simde__m512i a;
    simde__m512i r;
  } test_vec[8] = {
    { simde_mm512_set_epi64(INT64_C(-4703669018152042913), INT64_C(-4045642624518788548),
                            INT64_C(-4525466663746518179), INT64_C( 8998788960652053415),
                            INT64_C( 1494272869059842335), INT64_C( 8817699709611505791),
                            INT64_C( 6340501178400867239), INT64_C( -331077862235736168)),
      simde_mm512_set_epi64(INT64_C( 4703669018152042913), INT64_C( 4045642624518788548),
                            INT64_C( 4525466663746518179), INT64_C( 8998788960652053415),
                            INT64_C( 1494272869059842335), INT64_C( 8817699709611505791),
                            INT64_C( 6340501178400867239), INT64_C(  331077862235736168)) },
    { simde_mm512_set_epi64(INT64_C( 8010327509455286697), INT64_C( 7606702663991788660),
                            INT64_C( 1151136024847303203), INT64_C( 6049881760672440877),
                            INT64_C(  733511420638679938), INT64_C( 5858508694238056658),
                            INT64_C(-6405681308945653600), INT64_C( 6147272925506298466)),
      simde_mm512_set_epi64(INT64_C( 8010327509455286697), INT64_C( 7606702663991788660),
                            INT64_C( 1151136024847303203), INT64_C( 6049881760672440877),
                            INT64_C(  733511420638679938), INT64_C( 5858508694238056658),
                            INT64_C( 6405681308945653600), INT64_C( 6147272925506298466)) },
    { simde_mm512_set_epi64(INT64_C( 6464197827924287450), INT64_C( -497314884836304285),
                            INT64_C(-3088355329109459024), INT64_C( 6086538207170510268),
                            INT64_C( 5130097871257028467), INT64_C(-1548377050112752776),
                            INT64_C(-1253733446110746976), INT64_C( 3012333519594431544)),
      simde_mm512_set_epi64(INT64_C( 6464197827924287450), INT64_C(  497314884836304285),
                            INT64_C( 3088355329109459024), INT64_C( 6086538207170510268),
                            INT64_C( 5130097871257028467), INT64_C( 1548377050112752776),
                            INT64_C( 1253733446110746976), INT64_C( 3012333519594431544)) },
    { simde_mm512_set_epi64(INT64_C(-6609116217957060725), INT64_C( -302281769423418319),
                            INT64_C(-4897195678850214218), INT64_C(-5503480572790438091),
                            INT64_C(-7839393967146815223), INT64_C( 3255671599336790273),
                            INT64_C(  664294275788018935), INT64_C( 3408593724494687769)),
      simde_mm512_set_epi64(INT64_C( 6609116217957060725), INT64_C(  302281769423418319),
                            INT64_C( 4897195678850214218), INT64_C( 5503480572790438091),
                            INT64_C( 7839393967146815223), INT64_C( 3255671599336790273),
                            INT64_C(  664294275788018935), INT64_C( 3408593724494687769)) },
    { simde_mm512_set_epi64(INT64_C(-3947921567074644800), INT64_C( 2473906111070933983),
                            INT64_C( 5899615628251993446), INT64_C( 1683758976557896025),
                            INT64_C( 5912559464823232024), INT64_C( 8209801467605337080),
                            INT64_C(-3759026771366879931), INT64_C(-4585023147545297955)),
      simde_mm512_set_epi64(INT64_C( 3947921567074644800), INT64_C( 2473906111070933983),
                            INT64_C( 5899615628251993446), INT64_C( 1683758976557896025),
                            INT64_C( 5912559464823232024), INT64_C( 8209801467605337080),
                            INT64_C( 3759026771366879931), INT64_C( 4585023147545297955)) },
    { simde_mm512_set_epi64(INT64_C(-5018179428847904871), INT64_C(-5078614119960003085),
                            INT64_C( 1906444753996234817), INT64_C(-8073431190678733657),
                            INT64_C( 2507716860794484867), INT64_C( 3050920605853136553),
                            INT64_C( 8003726449701589009), INT64_C( 8169798351590582410)),
      simde_mm512_set_epi64(INT64_C( 5018179428847904871), INT64_C( 5078614119960003085),
                            INT64_C( 1906444753996234817), INT64_C( 8073431190678733657),
                            INT64_C( 2507716860794484867), INT64_C( 3050920605853136553),
                            INT64_C( 8003726449701589009), INT64_C( 8169798351590582410)) },
    { simde_mm512_set_epi64(INT64_C(   34320467490721535), INT64_C( 6032039111009323642),
                            INT64_C( 8825906149542039035), INT64_C( 3097839263351160271),
                            INT64_C( 8028249960129894953), INT64_C(-3442961435998375158),
                            INT64_C( 4762825474720326971), INT64_C( 5172383913584297790)),
      simde_mm512_set_epi64(INT64_C(   34320467490721535), INT64_C( 6032039111009323642),
                            INT64_C( 8825906149542039035), INT64_C( 3097839263351160271),
                            INT64_C( 8028249960129894953), INT64_C( 3442961435998375158),
                            INT64_C( 4762825474720326971), INT64_C( 5172383913584297790)) },
    { simde_mm512_set_epi64(INT64_C( 6012124616828815523), INT64_C(-1490086426868961318),
                            INT64_C(-6824757216361935934), INT64_C( 6020178289686090572),
                            INT64_C( 1854069096850744512), INT64_C(-5881095665354951863),
                            INT64_C( 6788068100773536681), INT64_C(-2707434157113404213)),
      simde_mm512_set_epi64(INT64_C( 6012124616828815523), INT64_C( 1490086426868961318),
                            INT64_C( 6824757216361935934), INT64_C( 6020178289686090572),
                            INT64_C( 1854069096850744512), INT64_C( 5881095665354951863),
                            INT64_C( 6788068100773536681), INT64_C( 2707434157113404213)) }
  };

  for (size_t i = 0 ; i < (sizeof(test_vec) / sizeof(test_vec[0])); i++) {
    simde__m512i r = simde_mm512_abs_epi64(test_vec[i].a);
    simde_assert_m512i_i64(r, ==, test_vec[i].r);
  }

  return MUNIT_OK;
}

static MunitResult
test_simde_mm512_mask_abs_epi64(const MunitParameter params[], void* data) {
  (void) params;
  (void) data;

  const struct {
    simde__m512i src;
    simde__mmask8 k;
    simde__m512i a;
    simde__m512i r;
  } test_vec[8] = {
    { simde_mm512_set_epi64(INT64_C(  492676116973233810), INT64_C(-6011138406694593910),
                            INT64_C( 4793302583727451571), INT64_C(-8501143198309462471),
                            INT64_C( 7175703865894427661), INT64_C( 8004913303465320948),
                            INT64_C(-2704856736044264837), INT64_C( 5658385619497272512)),
      UINT8_C(216),
      simde_mm512_set_epi64(INT64_C(-1717644828534315099), INT64_C(   78022038682650212),
                            INT64_C( 7139449655270167801), INT64_C( 2146714472316691717),
                            INT64_C( -192495991449383316), INT64_C(-5534743664186979260),
                            INT64_C(-5881663773003558792), INT64_C(-6698972267701962486)),
      simde_mm512_set_epi64(INT64_C( 1717644828534315099), INT64_C(   78022038682650212),
                            INT64_C( 4793302583727451571), INT64_C( 2146714472316691717),
                            INT64_C(  192495991449383316), INT64_C( 8004913303465320948),
                            INT64_C(-2704856736044264837), INT64_C( 5658385619497272512)) },
    { simde_mm512_set_epi64(INT64_C( 1469967797035145460), INT64_C( 5698418868819073779),
                            INT64_C( 1476440947581501981), INT64_C( 6259233690927012485),
                            INT64_C(-7834407389066617423), INT64_C( -820710109410615175),
                            INT64_C(-6555247677438161503), INT64_C( 3467536596098015717)),
      UINT8_C( 65),
      simde_mm512_set_epi64(INT64_C( 7787907596649075241), INT64_C( 6183988585695692436),
                            INT64_C( 6687836810634885572), INT64_C(-3481271883196348940),
                            INT64_C( 2810208213167470657), INT64_C(-4686213381983447596),
                            INT64_C( 1750544224109435853), INT64_C(-3649870730594357554)),
      simde_mm512_set_epi64(INT64_C( 1469967797035145460), INT64_C( 6183988585695692436),
                            INT64_C( 1476440947581501981), INT64_C( 6259233690927012485),
                            INT64_C(-7834407389066617423), INT64_C( -820710109410615175),
                            INT64_C(-6555247677438161503), INT64_C( 3649870730594357554)) },
    { simde_mm512_set_epi64(INT64_C(-8324574269298179729), INT64_C(-7258330021648709528),
                            INT64_C( 5937514152424000288), INT64_C( 1850437298497726112),
                            INT64_C(-8404329205387466185), INT64_C( 2671708839418006562),
                            INT64_C( 2003666284095471028), INT64_C( 6129159598982782124)),
      UINT8_C(199),
      simde_mm512_set_epi64(INT64_C( 7895846628610550850), INT64_C(-2067803869119741500),
                            INT64_C(-4037099766843598938), INT64_C(-2755209390738717188),
                            INT64_C(-7716919860907040546), INT64_C(  651602748594909758),
                            INT64_C(-1368765145407975583), INT64_C( -989534720059255127)),
      simde_mm512_set_epi64(INT64_C( 7895846628610550850), INT64_C( 2067803869119741500),
                            INT64_C( 5937514152424000288), INT64_C( 1850437298497726112),
                            INT64_C(-8404329205387466185), INT64_C(  651602748594909758),
                            INT64_C( 1368765145407975583), INT64_C(  989534720059255127)) },
    { simde_mm512_set_epi64(INT64_C(-4820061084596199963), INT64_C(-3116830217730655965),
                            INT64_C( 8263602287642686524), INT64_C(-7769087937993864972),
                            INT64_C(  688147068097687318), INT64_C( 5251800971073735884),
                            INT64_C( 1217023964204045922), INT64_C( 2408716443164236524)),
      UINT8_C( 32),
      simde_mm512_set_epi64(INT64_C(  748944487451629095), INT64_C(-5562876490484131857),
                            INT64_C( 4801338493970245765), INT64_C(-6148160310922917721),
                            INT64_C(-6526618537607083398), INT64_C(-1452156915681179960),
                            INT64_C(-6126568963486552397), INT64_C(-7197077943533128431)),
      simde_mm512_set_epi64(INT64_C(-4820061084596199963), INT64_C(-3116830217730655965),
                            INT64_C( 4801338493970245765), INT64_C(-7769087937993864972),
                            INT64_C(  688147068097687318), INT64_C( 5251800971073735884),
                            INT64_C( 1217023964204045922), INT64_C( 2408716443164236524)) },
    { simde_mm512_set_epi64(INT64_C(-3096584980416416798), INT64_C( 4918909782932989693),
                            INT64_C(-8004938825376986361), INT64_C( 5828784114914742259),
                            INT64_C(-2608731774237786277), INT64_C(-9056770170020559815),
                            INT64_C(-5319811934658395214), INT64_C(-2553108879087757308)),
      UINT8_C(222),
      simde_mm512_set_epi64(INT64_C(-7429178691671160403), INT64_C(-6726241153446442388),
                            INT64_C(-4671168844950875702), INT64_C(-6057578907613688046),
                            INT64_C( 4404786722084486842), INT64_C(-1094983952222664046),
                            INT64_C( 5287971478839612040), INT64_C(-1393761486045455198)),
      simde_mm512_set_epi64(INT64_C( 7429178691671160403), INT64_C( 6726241153446442388),
                            INT64_C(-8004938825376986361), INT64_C( 6057578907613688046),
                            INT64_C( 4404786722084486842), INT64_C( 1094983952222664046),
                            INT64_C( 5287971478839612040), INT64_C(-2553108879087757308)) },
    { simde_mm512_set_epi64(INT64_C(-2342519952706594553), INT64_C( 7644592964730421973),
                            INT64_C( 9172903191652197902), INT64_C( 1458420204680989133),
                            INT64_C(-7367844323210688147), INT64_C(-7391408909901332845),
                            INT64_C(-1133308551202396595), INT64_C( 4102785619076298947)),
      UINT8_C(230),
      simde_mm512_set_epi64(INT64_C( 2067960823776290910), INT64_C(-7228934469556881970),
                            INT64_C(-3653374474835545853), INT64_C( 5480624866862364429),
                            INT64_C(-6600577412846457563), INT64_C( 2529415530022027870),
                            INT64_C(-4329045443225919216), INT64_C( 9121454504064466670)),
      simde_mm512_set_epi64(INT64_C( 2067960823776290910), INT64_C( 7228934469556881970),
                            INT64_C( 3653374474835545853), INT64_C( 1458420204680989133),
                            INT64_C(-7367844323210688147), INT64_C( 2529415530022027870),
                            INT64_C( 4329045443225919216), INT64_C( 4102785619076298947)) },
    { simde_mm512_set_epi64(INT64_C(-4792271441403297267), INT64_C( 6523863092598044385),
                            INT64_C( 6601631579296004837), INT64_C(  540377227778745844),
                            INT64_C(-1608274285869950535), INT64_C( 1496684406111625906),
                            INT64_C( 1553447803787926005), INT64_C(-8007245467626955940)),
      UINT8_C(104),
      simde_mm512_set_epi64(INT64_C( 3154046907468289764), INT64_C(  163566292437055869),
                            INT64_C( 8677719201018760530), INT64_C( 8769975268177995652),
                            INT64_C( 7613129594859420923), INT64_C(-1998576254813523574),
                            INT64_C( 6270036339063321053), INT64_C( 5566883881093264567)),
      simde_mm512_set_epi64(INT64_C(-4792271441403297267), INT64_C(  163566292437055869),
                            INT64_C( 8677719201018760530), INT64_C(  540377227778745844),
                            INT64_C( 7613129594859420923), INT64_C( 1496684406111625906),
                            INT64_C( 1553447803787926005), INT64_C(-8007245467626955940)) },
    { simde_mm512_set_epi64(INT64_C( 6148806541912347944), INT64_C( 1908371497711301408),
                            INT64_C(-9141679846684482011), INT64_C(-5393015831913260049),
                            INT64_C(-7420100767347904040), INT64_C(-3473408352959472719),
                            INT64_C( 3774406077177521346), INT64_C(-4000561069769581270)),
      UINT8_C(128),
      simde_mm512_set_epi64(INT64_C( 8461115545003933300), INT64_C(-7617041399687843974),
                            INT64_C( 7167540182740956629), INT64_C( 7612124823363779747),
                            INT64_C(-1891905030773424117), INT64_C(-5190678261404669746),
                            INT64_C( -683318933916552175), INT64_C( 9111998746576489775)),
      simde_mm512_set_epi64(INT64_C( 8461115545003933300), INT64_C( 1908371497711301408),
                            INT64_C(-9141679846684482011), INT64_C(-5393015831913260049),
                            INT64_C(-7420100767347904040), INT64_C(-3473408352959472719),
                            INT64_C( 3774406077177521346), INT64_C(-4000561069769581270)) }
  };

  for (size_t i = 0 ; i < (sizeof(test_vec) / sizeof(test_vec[0])); i++) {
    simde__m512i r = simde_mm512_mask_abs_epi64(test_vec[i].src, test_vec[i].k, test_vec[i].a);
    simde_assert_m512i_i64(r, ==, test_vec[i].r);
  }

  return MUNIT_OK;
}

static MunitResult
test_simde_mm512_maskz_abs_epi64(const MunitParameter params[], void* data) {
  (void) params;
  (void) data;

  const struct {
    simde__mmask8 k;
    simde__m512i a;
    simde__m512i r;
  } test_vec[8] = {
    { UINT8_C(192),
      simde_mm512_set_epi64(INT64_C(  -41252748446509487), INT64_C( 7890911908509001079),
                            INT64_C(-5961962669328745651), INT64_C(-3744340997299642547),
                            INT64_C( 6343687558518880421), INT64_C(-4320961892205516228),
                            INT64_C(-2965231175381652703), INT64_C( 2864943002512957373)),
      simde_mm512_set_epi64(INT64_C(   41252748446509487), INT64_C( 7890911908509001079),
                            INT64_C(                   0), INT64_C(                   0),
                            INT64_C(                   0), INT64_C(                   0),
                            INT64_C(                   0), INT64_C(                   0)) },
    { UINT8_C( 10),
      simde_mm512_set_epi64(INT64_C(-8064009705201487071), INT64_C(   66682790377500833),
                            INT64_C( 8959003693208071074), INT64_C(-7914560703715169936),
                            INT64_C( 6097984971859041770), INT64_C( 7564092909171024886),
                            INT64_C( 3840035858897969653), INT64_C( -443938296699520969)),
      simde_mm512_set_epi64(INT64_C(                   0), INT64_C(                   0),
                            INT64_C(                   0), INT64_C(                   0),
                            INT64_C( 6097984971859041770), INT64_C(                   0),
                            INT64_C( 3840035858897969653), INT64_C(                   0)) },
    { UINT8_C( 41),
      simde_mm512_set_epi64(INT64_C(-8443142306353437631), INT64_C( 1469967797035145460),
                            INT64_C( 5698418868819073779), INT64_C( 1476440947581501981),
                            INT64_C( 6259233690927012485), INT64_C(-7834407389066617423),
                            INT64_C( -820710109410615175), INT64_C(-6555247677438161503)),
      simde_mm512_set_epi64(INT64_C(                   0), INT64_C(                   0),
                            INT64_C( 5698418868819073779), INT64_C(                   0),
                            INT64_C( 6259233690927012485), INT64_C(                   0),
                            INT64_C(                   0), INT64_C( 6555247677438161503)) },
    { UINT8_C(232),
      simde_mm512_set_epi64(INT64_C( 6129159598982782124), INT64_C( 7787907596649075241),
                            INT64_C( 6183988585695692436), INT64_C( 6687836810634885572),
                            INT64_C(-3481271883196348940), INT64_C( 2810208213167470657),
                            INT64_C(-4686213381983447596), INT64_C( 1750544224109435853)),
      simde_mm512_set_epi64(INT64_C( 6129159598982782124), INT64_C( 7787907596649075241),
                            INT64_C( 6183988585695692436), INT64_C(                   0),
                            INT64_C( 3481271883196348940), INT64_C(                   0),
                            INT64_C(                   0), INT64_C(                   0)) },
    { UINT8_C(180),
      simde_mm512_set_epi64(INT64_C( -989534720059255127), INT64_C(-4487290813852079154),
                            INT64_C(-4890907616466355379), INT64_C( 3824480121463916969),
                            INT64_C(-3452489463091031317), INT64_C( 4618202413866537757),
                            INT64_C(-6813829451133759224), INT64_C(-4843608058602032162)),
      simde_mm512_set_epi64(INT64_C(  989534720059255127), INT64_C(                   0),
                            INT64_C( 4890907616466355379), INT64_C( 3824480121463916969),
                            INT64_C(                   0), INT64_C( 4618202413866537757),
                            INT64_C(                   0), INT64_C(                   0)) },
    { UINT8_C( 97),
      simde_mm512_set_epi64(INT64_C(-1331633504094684457), INT64_C(-2922173236712853844),
                            INT64_C(-4950533224594034858), INT64_C( 3742633972513462054),
                            INT64_C(-3856884862992283736), INT64_C( 2824537604935384645),
                            INT64_C(-4433054007697935041), INT64_C( 6677415749608352602)),
      simde_mm512_set_epi64(INT64_C(                   0), INT64_C( 2922173236712853844),
                            INT64_C( 4950533224594034858), INT64_C(                   0),
                            INT64_C(                   0), INT64_C(                   0),
                            INT64_C(                   0), INT64_C( 6677415749608352602)) },
    { UINT8_C(216),
      simde_mm512_set_epi64(INT64_C(-2921870015535851587), INT64_C( -366844282582149856),
                            INT64_C(-4820061084596199963), INT64_C(-3116830217730655965),
                            INT64_C( 8263602287642686524), INT64_C(-7769087937993864972),
                            INT64_C(  688147068097687318), INT64_C( 5251800971073735884)),
      simde_mm512_set_epi64(INT64_C( 2921870015535851587), INT64_C(  366844282582149856),
                            INT64_C(                   0), INT64_C( 3116830217730655965),
                            INT64_C( 8263602287642686524), INT64_C(                   0),
                            INT64_C(                   0), INT64_C(                   0)) },
    { UINT8_C(252),
      simde_mm512_set_epi64(INT64_C(-5319811934658395214), INT64_C(-2553108879087757308),
                            INT64_C(  748944487451629095), INT64_C(-5562876490484131857),
                            INT64_C( 4801338493970245765), INT64_C(-6148160310922917721),
                            INT64_C(-6526618537607083398), INT64_C(-1452156915681179960)),
      simde_mm512_set_epi64(INT64_C( 5319811934658395214), INT64_C( 2553108879087757308),
                            INT64_C(  748944487451629095), INT64_C( 5562876490484131857),
                            INT64_C( 4801338493970245765), INT64_C( 6148160310922917721),
                            INT64_C(                   0), INT64_C(                   0)) }
  };

  for (size_t i = 0 ; i < (sizeof(test_vec) / sizeof(test_vec[0])); i++) {
    simde__m512i r = simde_mm512_maskz_abs_epi64(test_vec[i].k, test_vec[i].a);
    simde_assert_m512i_i64(r, ==, test_vec[i].r);
  }

  return MUNIT_OK;
}

static MunitResult
test_simde_mm512_add_epi32(const MunitParameter params[], void* data) {
  (void) params;
  (void) data;

  const struct {
    simde__m512i a;
    simde__m512i b;
    simde__m512i r;
  } test_vec[8] = {
    { simde_mm512_set_epi32(INT32_C( -620437579), INT32_C( -723756998), INT32_C( 2089862132), INT32_C(  928615324),
                            INT32_C( 1352582940), INT32_C( 1412449807), INT32_C( -180438223), INT32_C( 1987031180),
                            INT32_C( -515955035), INT32_C( 1724776466), INT32_C(  534751449), INT32_C(  -23608579),
                            INT32_C(-1857730421), INT32_C(-2108373984), INT32_C(-2047745621), INT32_C(-1616522706)),
      simde_mm512_set_epi32(INT32_C(-1828719907), INT32_C(-1665857743), INT32_C(  633675792), INT32_C(  -87619707),
                            INT32_C(  206282352), INT32_C(-1301173823), INT32_C(-1377624366), INT32_C(-1722858856),
                            INT32_C(-1747195587), INT32_C(-1421499089), INT32_C(-1466275595), INT32_C( 1005942821),
                            INT32_C(  653597122), INT32_C( 1511265780), INT32_C(-1057049813), INT32_C(  988582315)),
      simde_mm512_set_epi32(INT32_C( 1845809810), INT32_C( 1905352555), INT32_C(-1571429372), INT32_C(  840995617),
                            INT32_C( 1558865292), INT32_C(  111275984), INT32_C(-1558062589), INT32_C(  264172324),
                            INT32_C( 2031816674), INT32_C(  303277377), INT32_C( -931524146), INT32_C(  982334242),
                            INT32_C(-1204133299), INT32_C( -597108204), INT32_C( 1190171862), INT32_C( -627940391)) },
    { simde_mm512_set_epi32(INT32_C(-1937590036), INT32_C( -332801366), INT32_C( -471964647), INT32_C(-1821490876),
                            INT32_C( -730720612), INT32_C( -212155491), INT32_C(  557730573), INT32_C( 1419303203),
                            INT32_C( -649726768), INT32_C(-1343949182), INT32_C(  543388357), INT32_C( 2016683828),
                            INT32_C(-1787609785), INT32_C( 1170714264), INT32_C( 1838698095), INT32_C( -610530733)),
      simde_mm512_set_epi32(INT32_C(  -78760490), INT32_C(-1762700896), INT32_C(  743846170), INT32_C( 2011763261),
                            INT32_C( -319606822), INT32_C( -887822109), INT32_C(  843030788), INT32_C( 1100063012),
                            INT32_C( 1306201477), INT32_C( -328092402), INT32_C(  760791953), INT32_C( 1607075963),
                            INT32_C(-2029269339), INT32_C(-1246855319), INT32_C(  373846974), INT32_C(-2039859469)),
      simde_mm512_set_epi32(INT32_C(-2016350526), INT32_C(-2095502262), INT32_C(  271881523), INT32_C(  190272385),
                            INT32_C(-1050327434), INT32_C(-1099977600), INT32_C( 1400761361), INT32_C(-1775601081),
                            INT32_C(  656474709), INT32_C(-1672041584), INT32_C( 1304180310), INT32_C( -671207505),
                            INT32_C(  478088172), INT32_C(  -76141055), INT32_C(-2082422227), INT32_C( 1644577094)) },
    { simde_mm512_set_epi32(INT32_C(   57776624), INT32_C( 1788183002), INT32_C(-1974433832), INT32_C(-1794133389),
                            INT32_C(-1069162986), INT32_C(-1427272558), INT32_C(-1253805688), INT32_C( -660872028),
                            INT32_C(-1129884149), INT32_C(  173413635), INT32_C( 2028757327), INT32_C( 1565906228),
                            INT32_C(-2137992833), INT32_C(-1203890748), INT32_C(  706474135), INT32_C(-1778193688)),
      simde_mm512_set_epi32(INT32_C( -515592024), INT32_C( -146353312), INT32_C(  242268084), INT32_C( -988968038),
                            INT32_C(-2038559805), INT32_C(   54811004), INT32_C( 1173402348), INT32_C(  422621509),
                            INT32_C(  566804477), INT32_C( 1847170418), INT32_C( -922088165), INT32_C( -324583669),
                            INT32_C( 2069465832), INT32_C(-1437889074), INT32_C(  238343196), INT32_C( 1745183762)),
      simde_mm512_set_epi32(INT32_C( -457815400), INT32_C( 1641829690), INT32_C(-1732165748), INT32_C( 1511865869),
                            INT32_C( 1187244505), INT32_C(-1372461554), INT32_C(  -80403340), INT32_C( -238250519),
                            INT32_C( -563079672), INT32_C( 2020584053), INT32_C( 1106669162), INT32_C( 1241322559),
                            INT32_C(  -68527001), INT32_C( 1653187474), INT32_C(  944817331), INT32_C(  -33009926)) },
    { simde_mm512_set_epi32(INT32_C( 1004166983), INT32_C(-2037237484), INT32_C(  975969300), INT32_C(  221374965),
                            INT32_C( -878025387), INT32_C( 1166912453), INT32_C( 1981901973), INT32_C(  976355918),
                            INT32_C( 1384872269), INT32_C(  -15473064), INT32_C( -289026084), INT32_C( 1652811113),
                            INT32_C( 2056881111), INT32_C( 1621101202), INT32_C( 1517253606), INT32_C( 1625264348)),
      simde_mm512_set_epi32(INT32_C(-1184683174), INT32_C(  619504240), INT32_C(-1150416788), INT32_C(-1085597388),
                            INT32_C( 1766693029), INT32_C( 1152891465), INT32_C(-2035468310), INT32_C( 1319983622),
                            INT32_C(-1615386348), INT32_C(  261012444), INT32_C(  223560144), INT32_C(  331591481),
                            INT32_C(  -33325842), INT32_C( -398184636), INT32_C( 1301281245), INT32_C(-1280622867)),
      simde_mm512_set_epi32(INT32_C( -180516191), INT32_C(-1417733244), INT32_C( -174447488), INT32_C( -864222423),
                            INT32_C(  888667642), INT32_C(-1975163378), INT32_C(  -53566337), INT32_C(-1998627756),
                            INT32_C( -230514079), INT32_C(  245539380), INT32_C(  -65465940), INT32_C( 1984402594),
                            INT32_C( 2023555269), INT32_C( 1222916566), INT32_C(-1476432445), INT32_C(  344641481)) },
    { simde_mm512_set_epi32(INT32_C(  -99917228), INT32_C(  209251690), INT32_C(  108789393), INT32_C(-1056574639),
                            INT32_C(  178125384), INT32_C( 1688380363), INT32_C( -910324723), INT32_C( 1731780669),
                            INT32_C( 1989188149), INT32_C(  999202624), INT32_C(  198474190), INT32_C( 1270934715),
                            INT32_C( -715363116), INT32_C( 1839116730), INT32_C(  -53141198), INT32_C( -590771199)),
      simde_mm512_set_epi32(INT32_C(  -77041932), INT32_C(  927171423), INT32_C( -178390373), INT32_C(-1958045464),
                            INT32_C( 1172980373), INT32_C(-1805733723), INT32_C( -859792119), INT32_C( 1334306095),
                            INT32_C(-1717931855), INT32_C( -244574814), INT32_C( 1638507066), INT32_C( -551865858),
                            INT32_C( -152534880), INT32_C(-1198583052), INT32_C( -869344314), INT32_C(-1920653371)),
      simde_mm512_set_epi32(INT32_C( -176959160), INT32_C( 1136423113), INT32_C(  -69600980), INT32_C( 1280347193),
                            INT32_C( 1351105757), INT32_C( -117353360), INT32_C(-1770116842), INT32_C(-1228880532),
                            INT32_C(  271256294), INT32_C(  754627810), INT32_C( 1836981256), INT32_C(  719068857),
                            INT32_C( -867897996), INT32_C(  640533678), INT32_C( -922485512), INT32_C( 1783542726)) },
    { simde_mm512_set_epi32(INT32_C(-1801907952), INT32_C(  126986794), INT32_C( 2099256067), INT32_C(  915807861),
                            INT32_C( -313053214), INT32_C( 1205934161), INT32_C(   25151882), INT32_C( -823105542),
                            INT32_C(-1390117486), INT32_C(  385956806), INT32_C( 1986964939), INT32_C(   56415632),
                            INT32_C(-1186749471), INT32_C( 1048153466), INT32_C( 1387660497), INT32_C( 2108528480)),
      simde_mm512_set_epi32(INT32_C(-1572695910), INT32_C(  592114445), INT32_C(  -85836842), INT32_C(-1721616170),
                            INT32_C(  222979620), INT32_C( -376092888), INT32_C(  405576062), INT32_C(  902804532),
                            INT32_C( 2135373993), INT32_C( 1677980182), INT32_C(-1127993042), INT32_C( -771911734),
                            INT32_C(  -41719457), INT32_C(-1772059837), INT32_C(-1722167164), INT32_C(  812561930)),
      simde_mm512_set_epi32(INT32_C(  920363434), INT32_C(  719101239), INT32_C( 2013419225), INT32_C( -805808309),
                            INT32_C(  -90073594), INT32_C(  829841273), INT32_C(  430727944), INT32_C(   79698990),
                            INT32_C(  745256507), INT32_C( 2063936988), INT32_C(  858971897), INT32_C( -715496102),
                            INT32_C(-1228468928), INT32_C( -723906371), INT32_C( -334506667), INT32_C(-1373876886)) },
    { simde_mm512_set_epi32(INT32_C(  -87552733), INT32_C( -497247153), INT32_C( 1468487386), INT32_C( 1003068863),
                            INT32_C( 1747861143), INT32_C( -646367560), INT32_C( -755743025), INT32_C(  683078293),
                            INT32_C( 1090643160), INT32_C( 1972147188), INT32_C(-2077095609), INT32_C(  731411049),
                            INT32_C( -484220816), INT32_C( -672982839), INT32_C(  -64061145), INT32_C(-1731914804)),
      simde_mm512_set_epi32(INT32_C( 1287212577), INT32_C(  799931806), INT32_C(  620076827), INT32_C(  806976960),
                            INT32_C(-1787684636), INT32_C(  -68422538), INT32_C(  591651588), INT32_C( 2136172897),
                            INT32_C(  538232126), INT32_C( 1910632119), INT32_C(  280273419), INT32_C( 1179224181),
                            INT32_C( -178809858), INT32_C(-1741617588), INT32_C(-2045147428), INT32_C( 1639562384)),
      simde_mm512_set_epi32(INT32_C( 1199659844), INT32_C(  302684653), INT32_C( 2088564213), INT32_C( 1810045823),
                            INT32_C(  -39823493), INT32_C( -714790098), INT32_C( -164091437), INT32_C(-1475716106),
                            INT32_C( 1628875286), INT32_C( -412187989), INT32_C(-1796822190), INT32_C( 1910635230),
                            INT32_C( -663030674), INT32_C( 1880366869), INT32_C(-2109208573), INT32_C(  -92352420)) },
    { simde_mm512_set_epi32(INT32_C(  446376492), INT32_C( 1910481415), INT32_C(  625332216), INT32_C(  541212187),
                            INT32_C(  298536203), INT32_C(-1502376568), INT32_C( -699613431), INT32_C( -125340207),
                            INT32_C( -849753035), INT32_C( -538074567), INT32_C( 1356067945), INT32_C( 1088886620),
                            INT32_C(-1643178888), INT32_C(  855336737), INT32_C( 1638140255), INT32_C(-2120465324)),
      simde_mm512_set_epi32(INT32_C( 1091209248), INT32_C(-1950373665), INT32_C(-2108427702), INT32_C(  969460626),
                            INT32_C(  438255242), INT32_C( -807569468), INT32_C( -746566484), INT32_C( 1685713375),
                            INT32_C(   93210471), INT32_C( 1249365881), INT32_C(  945726578), INT32_C( 1471824111),
                            INT32_C( 1944720672), INT32_C(-1780061567), INT32_C( 1132193802), INT32_C(  151873348)),
      simde_mm512_set_epi32(INT32_C( 1537585740), INT32_C(  -39892250), INT32_C(-1483095486), INT32_C( 1510672813),
                            INT32_C(  736791445), INT32_C( 1985021260), INT32_C(-1446179915), INT32_C( 1560373168),
                            INT32_C( -756542564), INT32_C(  711291314), INT32_C(-1993172773), INT32_C(-1734256565),
                            INT32_C(  301541784), INT32_C( -924724830), INT32_C(-1524633239), INT32_C(-1968591976)) }
  };

  for (size_t i = 0 ; i < (sizeof(test_vec) / sizeof(test_vec[0])); i++) {
    simde__m512i r = simde_mm512_add_epi32(test_vec[i].a, test_vec[i].b);
    simde_assert_m512i_i32(r, ==, test_vec[i].r);
  }

  return MUNIT_OK;
}

static MunitResult
test_simde_mm512_mask_add_epi32(const MunitParameter params[], void* data) {
  (void) params;
  (void) data;

  const struct {
    simde__m512i src;
    simde__mmask16 k;
    simde__m512i a;
    simde__m512i b;
    simde__m512i r;
  } test_vec[8] = {
    { simde_mm512_set_epi32(INT32_C(-1624161104), INT32_C( 1349327659), INT32_C( -773590663), INT32_C(  202594565),
                            INT32_C( -776802767), INT32_C( -399771521), INT32_C(-1587123399), INT32_C( -957492424),
                            INT32_C(-1115495751), INT32_C(  873816413), INT32_C(-1422024337), INT32_C( 1239250518),
                            INT32_C( 1265405916), INT32_C( 1763960778), INT32_C(-2025442731), INT32_C( 1782061668)),
      UINT16_C(58332),
      simde_mm512_set_epi32(INT32_C( 1896250898), INT32_C(-1975121973), INT32_C(-1813333619), INT32_C(-1686659774),
                            INT32_C( 1969336918), INT32_C( 1790471064), INT32_C( 1431740603), INT32_C( -283912469),
                            INT32_C( 2131478183), INT32_C( -840826493), INT32_C(  380092159), INT32_C(-1927739478),
                            INT32_C( -487729180), INT32_C( 1461889227), INT32_C( -379836768), INT32_C( 1202522762)),
      simde_mm512_set_epi32(INT32_C( -753874778), INT32_C(  918866519), INT32_C(-1585600432), INT32_C(  879905937),
                            INT32_C( -949239113), INT32_C(  506766584), INT32_C( -440591062), INT32_C(-1279590464),
                            INT32_C( 1610700476), INT32_C(   23515362), INT32_C(  -68571660), INT32_C(-1351358395),
                            INT32_C(-1929546098), INT32_C( 1178622777), INT32_C(-1978880777), INT32_C( -838531659)),
      simde_mm512_set_epi32(INT32_C( 1142376120), INT32_C(-1056255454), INT32_C(  896033245), INT32_C(  202594565),
                            INT32_C( -776802767), INT32_C( -399771521), INT32_C(  991149541), INT32_C(-1563502933),
                            INT32_C( -552788637), INT32_C( -817311131), INT32_C(-1422024337), INT32_C( 1015869423),
                            INT32_C( 1877692018), INT32_C(-1654455292), INT32_C(-2025442731), INT32_C( 1782061668)) },
    { simde_mm512_set_epi32(INT32_C( 1302762176), INT32_C( -882614115), INT32_C( 1404982069), INT32_C( 2114303183),
                            INT32_C(-1232865397), INT32_C(  471502333), INT32_C( 1510887307), INT32_C( 1591970418),
                            INT32_C(-1919536055), INT32_C( 1916415088), INT32_C( -597668621), INT32_C(-1146237202),
                            INT32_C(  397648016), INT32_C(  390728591), INT32_C( -391091736), INT32_C(-2096352492)),
      UINT16_C(24508),
      simde_mm512_set_epi32(INT32_C( -329978949), INT32_C(  917197994), INT32_C(  183082258), INT32_C(  406981385),
                            INT32_C( 1262580279), INT32_C(-2107001396), INT32_C(-1782137064), INT32_C( 1969679701),
                            INT32_C(   72991140), INT32_C(-1531863718), INT32_C(-1294933909), INT32_C(-1793493099),
                            INT32_C(-1290212500), INT32_C(   38707735), INT32_C(  670120881), INT32_C(  729166183)),
      simde_mm512_set_epi32(INT32_C( 1326302935), INT32_C( 1436338657), INT32_C(-1721025649), INT32_C( 1135570890),
                            INT32_C(  322795023), INT32_C(  585942662), INT32_C( 1660039591), INT32_C(-1880921663),
                            INT32_C(  917919791), INT32_C(-1697677003), INT32_C(  355955540), INT32_C(  -89719066),
                            INT32_C(-1599109389), INT32_C(  500376477), INT32_C(  894768365), INT32_C(  678417142)),
      simde_mm512_set_epi32(INT32_C( 1302762176), INT32_C(-1941430645), INT32_C( 1404982069), INT32_C( 1542552275),
                            INT32_C( 1585375302), INT32_C(-1521058734), INT32_C( -122097473), INT32_C(   88758038),
                            INT32_C(  990910931), INT32_C( 1916415088), INT32_C( -938978369), INT32_C(-1883212165),
                            INT32_C( 1405645407), INT32_C(  539084212), INT32_C( -391091736), INT32_C(-2096352492)) },
    { simde_mm512_set_epi32(INT32_C( 1174860998), INT32_C( -880427450), INT32_C(-1858758913), INT32_C(  -96862036),
                            INT32_C( -796551598), INT32_C( 1745947202), INT32_C(-1440860851), INT32_C( -316371577),
                            INT32_C( 2119959954), INT32_C(-1234010527), INT32_C( -607821866), INT32_C( -207403706),
                            INT32_C( -488974092), INT32_C( -530330398), INT32_C(-1280521827), INT32_C(  -30002805)),
      UINT16_C(64556),
      simde_mm512_set_epi32(INT32_C( 1300630223), INT32_C( -416275571), INT32_C(  274879402), INT32_C(-1285235693),
                            INT32_C( 1642409948), INT32_C(-1885968606), INT32_C( 1050217372), INT32_C(-1544064335),
                            INT32_C( -924582063), INT32_C(-1959255243), INT32_C(-1209083477), INT32_C(  479380588),
                            INT32_C( -559284942), INT32_C(-1289663853), INT32_C( 1463163718), INT32_C(-1596878601)),
      simde_mm512_set_epi32(INT32_C(-1343344437), INT32_C( -273565731), INT32_C(-1263791162), INT32_C(  562202801),
                            INT32_C( 1392714893), INT32_C(-1388744472), INT32_C(  190920597), INT32_C( 1163820219),
                            INT32_C(  347111490), INT32_C(-1175484604), INT32_C(-1452068318), INT32_C( 1960327870),
                            INT32_C( 1869872049), INT32_C(-1282001950), INT32_C( 1598992534), INT32_C(-1956727465)),
      simde_mm512_set_epi32(INT32_C(  -42714214), INT32_C( -689841302), INT32_C( -988911760), INT32_C( -723032892),
                            INT32_C(-1259842455), INT32_C( 1020254218), INT32_C(-1440860851), INT32_C( -316371577),
                            INT32_C( 2119959954), INT32_C(-1234010527), INT32_C( 1633815501), INT32_C( -207403706),
                            INT32_C( 1310587107), INT32_C( 1723301493), INT32_C(-1280521827), INT32_C(  -30002805)) },
    { simde_mm512_set_epi32(INT32_C( -715378322), INT32_C(   38558021), INT32_C( -821295633), INT32_C( 1165546518),
                            INT32_C( -691638364), INT32_C( -465098284), INT32_C( -323391111), INT32_C(-1739139035),
                            INT32_C(-1697445904), INT32_C( 1151412813), INT32_C( 1052265884), INT32_C( -111443496),
                            INT32_C(  574474718), INT32_C(  502491567), INT32_C(-1280394401), INT32_C(-1982568444)),
      UINT16_C(17528),
      simde_mm512_set_epi32(INT32_C(  272471880), INT32_C( -172561500), INT32_C(-1081837229), INT32_C( -100041742),
                            INT32_C(-1115160509), INT32_C(-1125554136), INT32_C( 1667472997), INT32_C( 1125907170),
                            INT32_C(  695609232), INT32_C( 1254240200), INT32_C(-1668916282), INT32_C( -177946147),
                            INT32_C(-1812879792), INT32_C(  167253498), INT32_C( -546762102), INT32_C(-1487511960)),
      simde_mm512_set_epi32(INT32_C( -706618476), INT32_C(  243209514), INT32_C(-1723690853), INT32_C(-2137764059),
                            INT32_C(-1694142803), INT32_C(  517013494), INT32_C(  111610753), INT32_C( 1124784718),
                            INT32_C(  477672094), INT32_C( 2093152650), INT32_C(-2068271518), INT32_C(-1818643484),
                            INT32_C( -581921883), INT32_C(-1541399578), INT32_C(-1753866030), INT32_C(  318536534)),
      simde_mm512_set_epi32(INT32_C( -715378322), INT32_C(   70648014), INT32_C( -821295633), INT32_C( 1165546518),
                            INT32_C( -691638364), INT32_C( -608540642), INT32_C( -323391111), INT32_C(-1739139035),
                            INT32_C(-1697445904), INT32_C( -947574446), INT32_C(  557779496), INT32_C(-1996589631),
                            INT32_C( 1900165621), INT32_C(  502491567), INT32_C(-1280394401), INT32_C(-1982568444)) },
    { simde_mm512_set_epi32(INT32_C( 1092108526), INT32_C( 1226819840), INT32_C(-2023739275), INT32_C( -272774278),
                            INT32_C( -821948118), INT32_C(  395521731), INT32_C( 1806233641), INT32_C( -835262616),
                            INT32_C(   15700951), INT32_C( 2044963604), INT32_C( -509954286), INT32_C( 1986904207),
                            INT32_C( -207392737), INT32_C( 1684880947), INT32_C( 1593254599), INT32_C( 1691267542)),
      UINT16_C( 9866),
      simde_mm512_set_epi32(INT32_C( 1989266232), INT32_C(-1451052935), INT32_C(-1775580706), INT32_C(-1342830971),
                            INT32_C(  533482859), INT32_C( 1701385587), INT32_C(-1013134859), INT32_C( -295709603),
                            INT32_C(  765098610), INT32_C(-1985135009), INT32_C( -398166926), INT32_C( 1936468336),
                            INT32_C( -926051977), INT32_C( 1694570192), INT32_C(  592057582), INT32_C( 1192408406)),
      simde_mm512_set_epi32(INT32_C(-1471768201), INT32_C( -365084156), INT32_C(  749827642), INT32_C(  456081081),
                            INT32_C( 1611322321), INT32_C( 1918615230), INT32_C( 1260889506), INT32_C(  220186540),
                            INT32_C( -704932367), INT32_C( 2036303616), INT32_C( 1130346108), INT32_C(   85133926),
                            INT32_C( -930062623), INT32_C( -341537186), INT32_C(-1350238769), INT32_C(  258510629)),
      simde_mm512_set_epi32(INT32_C( 1092108526), INT32_C( 1226819840), INT32_C(-1025753064), INT32_C( -272774278),
                            INT32_C( -821948118), INT32_C( -674966479), INT32_C(  247754647), INT32_C( -835262616),
                            INT32_C(   60166243), INT32_C( 2044963604), INT32_C( -509954286), INT32_C( 1986904207),
                            INT32_C(-1856114600), INT32_C( 1684880947), INT32_C( -758181187), INT32_C( 1691267542)) },
    { simde_mm512_set_epi32(INT32_C( 1067430684), INT32_C( -902480752), INT32_C( -725414654), INT32_C( -682173663),
                            INT32_C( -824999108), INT32_C(  610503628), INT32_C(   27839428), INT32_C( -509900833),
                            INT32_C(  296614283), INT32_C( 1441936352), INT32_C(  391930371), INT32_C(-1474743751),
                            INT32_C(-1390424455), INT32_C( -831282815), INT32_C(-1747591713), INT32_C(-1966661099)),
      UINT16_C(33042),
      simde_mm512_set_epi32(INT32_C( -454711583), INT32_C(-2145538894), INT32_C( -698606149), INT32_C( 1860960361),
                            INT32_C(  209054104), INT32_C(-1198084158), INT32_C(  693203255), INT32_C(-1710867352),
                            INT32_C( 1800761221), INT32_C(  -67128604), INT32_C( 1518807460), INT32_C(  642346447),
                            INT32_C(  960921211), INT32_C( -966186708), INT32_C( 1502320358), INT32_C( 1019101619)),
      simde_mm512_set_epi32(INT32_C(-1260881299), INT32_C(-1489638506), INT32_C(-1909268290), INT32_C( -420567952),
                            INT32_C(-1777903705), INT32_C(  -92439215), INT32_C(   30169805), INT32_C( 1287984262),
                            INT32_C(-1867997855), INT32_C( 2029047155), INT32_C( 1974126108), INT32_C(   81477772),
                            INT32_C( -284879646), INT32_C(  423259845), INT32_C( 1482936149), INT32_C(  775124224)),
      simde_mm512_set_epi32(INT32_C(-1715592882), INT32_C( -902480752), INT32_C( -725414654), INT32_C( -682173663),
                            INT32_C( -824999108), INT32_C(  610503628), INT32_C(   27839428), INT32_C( -422883090),
                            INT32_C(  296614283), INT32_C( 1441936352), INT32_C(  391930371), INT32_C(  723824219),
                            INT32_C(-1390424455), INT32_C( -831282815), INT32_C(-1309710789), INT32_C(-1966661099)) },
    { simde_mm512_set_epi32(INT32_C(  536551420), INT32_C(-1663334705), INT32_C( -680475343), INT32_C( 1911508818),
                            INT32_C(  973743946), INT32_C(-1445524834), INT32_C( 1776429422), INT32_C(-1921552773),
                            INT32_C(-1475144099), INT32_C(  333730656), INT32_C( 1861208887), INT32_C(-1550831547),
                            INT32_C(  913565672), INT32_C(-1482150044), INT32_C( -134808620), INT32_C( 1260966396)),
      UINT16_C(37765),
      simde_mm512_set_epi32(INT32_C( -311057844), INT32_C( 1759678212), INT32_C(-1836488430), INT32_C( -995678270),
                            INT32_C( 1712282900), INT32_C(-1865239182), INT32_C( -356482670), INT32_C( 1582561214),
                            INT32_C( -629668938), INT32_C( 1097364274), INT32_C( -806555820), INT32_C( 1803199967),
                            INT32_C(  927979811), INT32_C( -175347025), INT32_C( 1236121226), INT32_C(  844026133)),
      simde_mm512_set_epi32(INT32_C(-2053315551), INT32_C(-1349948208), INT32_C(-1018238026), INT32_C(  452561622),
                            INT32_C(-1065347327), INT32_C( 1611585490), INT32_C(  564714625), INT32_C(  270704493),
                            INT32_C( 1746822574), INT32_C( 2111586550), INT32_C(-1423101985), INT32_C( 1093125919),
                            INT32_C(  744070160), INT32_C(-1075582637), INT32_C( -862803202), INT32_C(-1332981287)),
      simde_mm512_set_epi32(INT32_C( 1930593901), INT32_C(-1663334705), INT32_C( -680475343), INT32_C( -543116648),
                            INT32_C(  973743946), INT32_C(-1445524834), INT32_C(  208231955), INT32_C( 1853265707),
                            INT32_C( 1117153636), INT32_C(  333730656), INT32_C( 1861208887), INT32_C(-1550831547),
                            INT32_C(  913565672), INT32_C(-1250929662), INT32_C( -134808620), INT32_C( -488955154)) },
    { simde_mm512_set_epi32(INT32_C(  232476539), INT32_C(-1618256937), INT32_C( -921374205), INT32_C(-1054970097),
                            INT32_C(-1076121842), INT32_C(-1798454285), INT32_C(  999650858), INT32_C( -684849425),
                            INT32_C( -175946824), INT32_C( 1263680378), INT32_C( 1967511219), INT32_C( 1203309886),
                            INT32_C( -614984044), INT32_C( -768724171), INT32_C(  394289516), INT32_C( 1184804742)),
      UINT16_C(58136),
      simde_mm512_set_epi32(INT32_C( 1205787189), INT32_C(-1766786942), INT32_C( -192550726), INT32_C( 1009558740),
                            INT32_C( -269296946), INT32_C( -208448423), INT32_C(-1169491369), INT32_C( 1646367794),
                            INT32_C( -477436308), INT32_C( -901513289), INT32_C(-1611904316), INT32_C(  273215493),
                            INT32_C(   97905469), INT32_C(-1643161292), INT32_C( 1410612456), INT32_C(-2109125155)),
      simde_mm512_set_epi32(INT32_C(-1731772964), INT32_C(  875298769), INT32_C(-2111727649), INT32_C( 1106420076),
                            INT32_C( 1162135413), INT32_C( -665441062), INT32_C( -657896738), INT32_C(-1274599975),
                            INT32_C(-1886818210), INT32_C(-1269608085), INT32_C(-1717288194), INT32_C( 1039118950),
                            INT32_C(-1191741760), INT32_C( -378408410), INT32_C( -975126773), INT32_C(  215399677)),
      simde_mm512_set_epi32(INT32_C( -525985775), INT32_C( -891488173), INT32_C( 1990688921), INT32_C(-1054970097),
                            INT32_C(-1076121842), INT32_C(-1798454285), INT32_C(-1827388107), INT32_C(  371767819),
                            INT32_C( -175946824), INT32_C( 1263680378), INT32_C( 1967511219), INT32_C( 1312334443),
                            INT32_C(-1093836291), INT32_C( -768724171), INT32_C(  394289516), INT32_C( 1184804742)) }
  };

  for (size_t i = 0 ; i < (sizeof(test_vec) / sizeof(test_vec[0])); i++) {
    simde__m512i r = simde_mm512_mask_add_epi32(test_vec[i].src, test_vec[i].k, test_vec[i].a, test_vec[i].b);
    simde_assert_m512i_i32(r, ==, test_vec[i].r);
  }

  return MUNIT_OK;
}

static MunitResult
test_simde_mm512_maskz_add_epi32(const MunitParameter params[], void* data) {
  (void) params;
  (void) data;

  const struct {
    simde__mmask16 k;
    simde__m512i a;
    simde__m512i b;
    simde__m512i r;
  } test_vec[8] = {
    { UINT16_C(31559),
      simde_mm512_set_epi32(INT32_C( 1185842290), INT32_C( -832929072), INT32_C( -860387864), INT32_C(  211908911),
                            INT32_C(  497306141), INT32_C( 1740446190), INT32_C(  -30796973), INT32_C(  546522980),
                            INT32_C( 2019321788), INT32_C( -409706126), INT32_C(-2121872276), INT32_C( 1503967564),
                            INT32_C(  352022279), INT32_C(  625811896), INT32_C(  383029660), INT32_C( 2022592628)),
      simde_mm512_set_epi32(INT32_C(  794837942), INT32_C( 1623360790), INT32_C(-1283684153), INT32_C(-1617211019),
                            INT32_C( 1777497196), INT32_C(  405830398), INT32_C( 1331428450), INT32_C(  996590280),
                            INT32_C(-1247732201), INT32_C(-2033940216), INT32_C(-1407220826), INT32_C( -609231039),
                            INT32_C( -694118526), INT32_C( 2023877555), INT32_C(-2004555241), INT32_C( -665463129)),
      simde_mm512_set_epi32(INT32_C(          0), INT32_C(  790431718), INT32_C(-2144072017), INT32_C(-1405302108),
                            INT32_C(-2020163959), INT32_C(          0), INT32_C( 1300631477), INT32_C( 1543113260),
                            INT32_C(          0), INT32_C( 1851320954), INT32_C(          0), INT32_C(          0),
                            INT32_C(          0), INT32_C(-1645277845), INT32_C(-1621525581), INT32_C( 1357129499)) },
    { UINT16_C(44160),
      simde_mm512_set_epi32(INT32_C( 1586234702), INT32_C(  585597803), INT32_C( 1485431902), INT32_C(  -53574823),
                            INT32_C( -698862547), INT32_C( -297088246), INT32_C(  982100566), INT32_C( 1538055332),
                            INT32_C(  539848686), INT32_C( -746214295), INT32_C(   28052902), INT32_C(  -31662421),
                            INT32_C( 1607918893), INT32_C(-1432315312), INT32_C( -915684520), INT32_C( 2098723781)),
      simde_mm512_set_epi32(INT32_C(-1374188372), INT32_C( 2100708960), INT32_C(-1082275485), INT32_C(-1902240023),
                            INT32_C( 1872385874), INT32_C( 1610351959), INT32_C(  842733793), INT32_C(-1706419611),
                            INT32_C(  140510196), INT32_C(-1337034882), INT32_C( 1716721732), INT32_C(  690310192),
                            INT32_C( -701752067), INT32_C( 1836384400), INT32_C(  235539400), INT32_C(  -98860507)),
      simde_mm512_set_epi32(INT32_C(  212046330), INT32_C(          0), INT32_C(  403156417), INT32_C(          0),
                            INT32_C( 1173523327), INT32_C( 1313263713), INT32_C(          0), INT32_C(          0),
                            INT32_C(  680358882), INT32_C(          0), INT32_C(          0), INT32_C(          0),
                            INT32_C(          0), INT32_C(          0), INT32_C(          0), INT32_C(          0)) },
    { UINT16_C(22757),
      simde_mm512_set_epi32(INT32_C(   67146738), INT32_C( -628278177), INT32_C(  -42163692), INT32_C(-1872759151),
                            INT32_C( 1331593475), INT32_C(-1180636493), INT32_C(-1110698854), INT32_C( -322539115),
                            INT32_C(  344430931), INT32_C( -939252682), INT32_C(-1963540195), INT32_C( -679954819),
                            INT32_C( 1553884107), INT32_C( 1959000856), INT32_C(-1734889858), INT32_C(-1593392163)),
      simde_mm512_set_epi32(INT32_C(-1507288305), INT32_C( -440507593), INT32_C( -858818938), INT32_C(  133369119),
                            INT32_C( 2036463331), INT32_C( -646281729), INT32_C(-1218095899), INT32_C(   97686364),
                            INT32_C(  417101812), INT32_C( 1286204826), INT32_C(-1135015073), INT32_C( 1717602707),
                            INT32_C( 2013040731), INT32_C( 1732944555), INT32_C(-2039774627), INT32_C(-1868781950)),
      simde_mm512_set_epi32(INT32_C(          0), INT32_C(-1068785770), INT32_C(          0), INT32_C(-1739390032),
                            INT32_C( -926910490), INT32_C(          0), INT32_C(          0), INT32_C(          0),
                            INT32_C(  761532743), INT32_C(  346952144), INT32_C( 1196412028), INT32_C(          0),
                            INT32_C(          0), INT32_C( -603021885), INT32_C(          0), INT32_C(  832793183)) },
    { UINT16_C(19740),
      simde_mm512_set_epi32(INT32_C( -375332858), INT32_C(-1485347139), INT32_C(-1071997300), INT32_C(  -65357797),
                            INT32_C(  305161244), INT32_C(-1870131295), INT32_C(-2118931809), INT32_C( -770474176),
                            INT32_C(   78466466), INT32_C(  393403545), INT32_C( -452742526), INT32_C( -318562673),
                            INT32_C( 1241851960), INT32_C(  924270974), INT32_C( 1167797288), INT32_C( -485103161)),
      simde_mm512_set_epi32(INT32_C(-1728116332), INT32_C(-1299033022), INT32_C( -344200142), INT32_C(-1772981551),
                            INT32_C( 1734152045), INT32_C( -752401577), INT32_C(-1199473353), INT32_C( 1143381213),
                            INT32_C( -227043934), INT32_C( 2118579705), INT32_C(  -26291514), INT32_C(-1975764192),
                            INT32_C(  582333880), INT32_C( -278978899), INT32_C(-1529910569), INT32_C(-1979488988)),
      simde_mm512_set_epi32(INT32_C(          0), INT32_C( 1510587135), INT32_C(          0), INT32_C(          0),
                            INT32_C( 2039313289), INT32_C( 1672434424), INT32_C(          0), INT32_C(  372907037),
                            INT32_C(          0), INT32_C(          0), INT32_C(          0), INT32_C( 2000640431),
                            INT32_C( 1824185840), INT32_C(  645292075), INT32_C(          0), INT32_C(          0)) },
    { UINT16_C(31494),
      simde_mm512_set_epi32(INT32_C( 1998117926), INT32_C( 1427724712), INT32_C(-1703182853), INT32_C(-1976476203),
                            INT32_C(-1319662573), INT32_C( 1468825012), INT32_C( 1826804756), INT32_C(-1011363710),
                            INT32_C(-2011277433), INT32_C(  465439692), INT32_C(   74440550), INT32_C(  351968587),
                            INT32_C( -155284179), INT32_C( -431396309), INT32_C( -157966824), INT32_C(-1713680503)),
      simde_mm512_set_epi32(INT32_C( 1516284790), INT32_C( -721940049), INT32_C( 1127762182), INT32_C( -387369919),
                            INT32_C(  360990929), INT32_C(-1838442093), INT32_C(-1771580501), INT32_C( 1125000832),
                            INT32_C(  495619106), INT32_C( 1436729145), INT32_C(  511390630), INT32_C( 1472165566),
                            INT32_C( -620438060), INT32_C(-1444151087), INT32_C(-1984204291), INT32_C(-1976349845)),
      simde_mm512_set_epi32(INT32_C(          0), INT32_C(  705784663), INT32_C( -575420671), INT32_C( 1931121174),
                            INT32_C( -958671644), INT32_C(          0), INT32_C(   55224255), INT32_C(  113637122),
                            INT32_C(          0), INT32_C(          0), INT32_C(          0), INT32_C(          0),
                            INT32_C(          0), INT32_C(-1875547396), INT32_C(-2142171115), INT32_C(          0)) },
    { UINT16_C(58419),
      simde_mm512_set_epi32(INT32_C(  254367127), INT32_C( 1911099668), INT32_C( -550954273), INT32_C( 2134719329),
                            INT32_C( -847023820), INT32_C(-1733047632), INT32_C(-1873966548), INT32_C(-1089938633),
                            INT32_C(-1764228153), INT32_C(  482610511), INT32_C(  337038002), INT32_C(  186657461),
                            INT32_C(  365728719), INT32_C( -679184202), INT32_C( 1489378251), INT32_C(  181555471)),
      simde_mm512_set_epi32(INT32_C( 1855123617), INT32_C( 1186906852), INT32_C(-1133243324), INT32_C( -884765881),
                            INT32_C(  912493085), INT32_C( -893201655), INT32_C(  -41414365), INT32_C( 2013786074),
                            INT32_C(  946895980), INT32_C( -177197648), INT32_C(  721481447), INT32_C(  271822408),
                            INT32_C( -326846317), INT32_C(-1949999474), INT32_C( -465448304), INT32_C( -911725433)),
      simde_mm512_set_epi32(INT32_C( 2109490744), INT32_C(-1196960776), INT32_C(-1684197597), INT32_C(          0),
                            INT32_C(          0), INT32_C( 1668718009), INT32_C(          0), INT32_C(          0),
                            INT32_C(          0), INT32_C(          0), INT32_C( 1058519449), INT32_C(  458479869),
                            INT32_C(          0), INT32_C(          0), INT32_C( 1023929947), INT32_C( -730169962)) },
    { UINT16_C(25559),
      simde_mm512_set_epi32(INT32_C( -351403119), INT32_C( -607298021), INT32_C(-1581014205), INT32_C( 1340112481),
                            INT32_C( 1053342855), INT32_C(-1544863459), INT32_C(-1474576593), INT32_C( -230964593),
                            INT32_C( -880359551), INT32_C( 1793425528), INT32_C(  316992754), INT32_C( -590214510),
                            INT32_C(  264342180), INT32_C(-1949175563), INT32_C(   11634047), INT32_C( 1192791254)),
      simde_mm512_set_epi32(INT32_C(  388347029), INT32_C(  563251779), INT32_C( 1435179197), INT32_C(  891578710),
                            INT32_C(-2025463861), INT32_C(   19279584), INT32_C(-1517405529), INT32_C(-1959826797),
                            INT32_C( -946203575), INT32_C(  729043417), INT32_C(  982696116), INT32_C( 2016323891),
                            INT32_C(  586062709), INT32_C(  123130224), INT32_C(-2056328126), INT32_C(-1935851300)),
      simde_mm512_set_epi32(INT32_C(          0), INT32_C(  -44046242), INT32_C( -145835008), INT32_C(          0),
                            INT32_C(          0), INT32_C(          0), INT32_C( 1302985174), INT32_C( 2104175906),
                            INT32_C(-1826563126), INT32_C(-1772498351), INT32_C(          0), INT32_C( 1426109381),
                            INT32_C(          0), INT32_C(-1826045339), INT32_C(-2044694079), INT32_C( -743060046)) },
    { UINT16_C(42497),
      simde_mm512_set_epi32(INT32_C( -545657112), INT32_C( -884694296), INT32_C( 1285102216), INT32_C(-1138689690),
                            INT32_C( 1226043147), INT32_C( 1042523904), INT32_C( 1937073517), INT32_C(-1704745834),
                            INT32_C(-2071532873), INT32_C(-1497944839), INT32_C( 1332853179), INT32_C(-1700412779),
                            INT32_C(  882896510), INT32_C(-1885680775), INT32_C(  445396531), INT32_C(-1074352769)),
      simde_mm512_set_epi32(INT32_C( 1926459862), INT32_C( -591082714), INT32_C(   78727481), INT32_C( 2027108491),
                            INT32_C( 1943717077), INT32_C(  800922523), INT32_C( -575208739), INT32_C( -241086265),
                            INT32_C( 1028915143), INT32_C( 1790964719), INT32_C(-1601980964), INT32_C(-2069882910),
                            INT32_C(  848966946), INT32_C( -398170962), INT32_C( 2133797006), INT32_C( -557366203)),
      simde_mm512_set_epi32(INT32_C( 1380802750), INT32_C(          0), INT32_C( 1363829697), INT32_C(          0),
                            INT32_C(          0), INT32_C( 1843446427), INT32_C( 1361864778), INT32_C(          0),
                            INT32_C(          0), INT32_C(          0), INT32_C(          0), INT32_C(          0),
                            INT32_C(          0), INT32_C(          0), INT32_C(          0), INT32_C(-1631718972)) }
  };

  for (size_t i = 0 ; i < (sizeof(test_vec) / sizeof(test_vec[0])); i++) {
    simde__m512i r = simde_mm512_maskz_add_epi32(test_vec[i].k, test_vec[i].a, test_vec[i].b);
    simde_assert_m512i_i32(r, ==, test_vec[i].r);
  }

  return MUNIT_OK;
}

static MunitResult
test_simde_mm512_add_epi64(const MunitParameter params[], void* data) {
  (void) params;
  (void) data;

  const struct {
    simde__m512i a;
    simde__m512i b;
    simde__m512i r;
  } test_vec[8] = {
    { simde_mm512_set_epi64(INT64_C(-1142113623186190173), INT64_C( 2669401519388559587),
                            INT64_C(-4041526363448340541), INT64_C( 8890984525115992605),
                            INT64_C( 3710059072002351182), INT64_C(   -8844419669430530),
                            INT64_C( -583435793687448962), INT64_C(-3776976191330287246)),
      simde_mm512_set_epi64(INT64_C(-2572258444501888207), INT64_C( 8010943607820280661),
                            INT64_C(-7896534424393030159), INT64_C( 8282192647960665352),
                            INT64_C(  811312670062340262), INT64_C(-8174776120225966748),
                            INT64_C( 4815827375621462801), INT64_C(-4343109153599957409)),
      simde_mm512_set_epi64(INT64_C(-3714372067688078380), INT64_C(-7766398946500711368),
                            INT64_C( 6508683285868180916), INT64_C(-1273566900632893659),
                            INT64_C( 4521371742064691444), INT64_C(-8183620539895397278),
                            INT64_C( 4232391581934013839), INT64_C(-8120085344930244655)) },
    { simde_mm512_set_epi64(INT64_C(-8907763853043432709), INT64_C(-7664489506315516041),
                            INT64_C( 7881121837601630619), INT64_C(-1123258072002783793),
                            INT64_C( 6852591379280896525), INT64_C(-3366432558441729450),
                            INT64_C(-5990500579016281828), INT64_C( 7624785959951223888)),
      simde_mm512_set_epi64(INT64_C(  530774369540308193), INT64_C( 4966843317235809520),
                            INT64_C(-4575853019860390176), INT64_C(-5468596229394507748),
                            INT64_C( 5016860099104730248), INT64_C(-4030848910458752721),
                            INT64_C(-5726415349997053878), INT64_C(-2689606844288066445)),
      simde_mm512_set_epi64(INT64_C(-8376989483503124516), INT64_C(-2697646189079706521),
                            INT64_C( 3305268817741240443), INT64_C(-6591854301397291541),
                            INT64_C(-6577292595323924843), INT64_C(-7397281468900482171),
                            INT64_C( 6729828144696215910), INT64_C( 4935179115663157443)) },
    { simde_mm512_set_epi64(INT64_C(-1147603065405303411), INT64_C(-7360179338648948250),
                            INT64_C( 8522846282553983063), INT64_C(-6411739365277986684),
                            INT64_C( 2565410720902708591), INT64_C(-6999797153964411090),
                            INT64_C(-4638909294820957529), INT64_C(-6689250119856274996)),
      simde_mm512_set_epi64(INT64_C( 5073596640780038992), INT64_C( 9103358253828460511),
                            INT64_C( -705008066916281166), INT64_C(-6536611133780086738),
                            INT64_C( 8265445360104219638), INT64_C( 3801153343625786085),
                            INT64_C( 2669262289718667251), INT64_C( 5656097673759919545)),
      simde_mm512_set_epi64(INT64_C( 3925993575374735581), INT64_C( 1743178915179512261),
                            INT64_C( 7817838215637701897), INT64_C( 5498393574651478194),
                            INT64_C(-7615887992702623387), INT64_C(-3198643810338625005),
                            INT64_C(-1969647005102290278), INT64_C(-1033152446096355451)) },
    { simde_mm512_set_epi64(INT64_C( 4726294533983517199), INT64_C(-3194102718522779616),
                            INT64_C( 7968557550946485055), INT64_C( 3231249301417879275),
                            INT64_C( 2730855362291069772), INT64_C(-7006805907158396614),
                            INT64_C( 7013656719434070104), INT64_C(-5111614041831206337)),
      simde_mm512_set_epi64(INT64_C( 8077331611956864824), INT64_C( 9219505211765165401),
                            INT64_C( -526170803618465025), INT64_C(-6117963664293386621),
                            INT64_C( 8138058063794249913), INT64_C(-6512904449490940829),
                            INT64_C(  474025353181411678), INT64_C(-7774133174508991700)),
      simde_mm512_set_epi64(INT64_C(-5643117927769169593), INT64_C( 6025402493242385785),
                            INT64_C( 7442386747328020030), INT64_C(-2886714362875507346),
                            INT64_C(-7577830647624231931), INT64_C( 4927033717060214173),
                            INT64_C( 7487682072615481782), INT64_C( 5560996857369353579)) },
    { simde_mm512_set_epi64(INT64_C(  193050968130854053), INT64_C( 8259941741302086974),
                            INT64_C( -453186687001595332), INT64_C( 7712011730228920808),
                            INT64_C(-6104336988767299426), INT64_C( 5308601606176372502),
                            INT64_C(-2287583704165123047), INT64_C( 5680091922249770976)),
      simde_mm512_set_epi64(INT64_C(-4961468284661849310), INT64_C( 9060485449513062801),
                            INT64_C( 6632655590889112567), INT64_C( 7501604346789135910),
                            INT64_C(-7298384925887684809), INT64_C( 2881824411969821346),
                            INT64_C(-8132400455203655002), INT64_C( 4133962836264448240)),
      simde_mm512_set_epi64(INT64_C(-4768417316530995257), INT64_C(-1126316882894401841),
                            INT64_C( 6179468903887517235), INT64_C(-3233127996691494898),
                            INT64_C( 5044022159054567381), INT64_C( 8190426018146193848),
                            INT64_C( 8026759914340773567), INT64_C(-8632689315195332400)) },
    { simde_mm512_set_epi64(INT64_C( 8956245117105388401), INT64_C(-1279259458875765791),
                            INT64_C(-4844132309560126483), INT64_C( 8020518294074851688),
                            INT64_C(-5641381585453289469), INT64_C(-7336114943591686134),
                            INT64_C( 7396026256462185783), INT64_C(-7159923149096431079)),
      simde_mm512_set_epi64(INT64_C( 7681308578881334632), INT64_C( 6762384852768739876),
                            INT64_C(-6630226433339556438), INT64_C(  895229301334345958),
                            INT64_C( 8748757877138934431), INT64_C(-3406024454166778034),
                            INT64_C(-1971110785327035786), INT64_C( 5257409320594533793)),
      simde_mm512_set_epi64(INT64_C(-1809190377722828583), INT64_C( 5483125393892974085),
                            INT64_C( 6972385330809868695), INT64_C( 8915747595409197646),
                            INT64_C( 3107376291685644962), INT64_C( 7704604675951087448),
                            INT64_C( 5424915471135149997), INT64_C(-1902513828501897286)) },
    { simde_mm512_set_epi64(INT64_C(-6379556098233125245), INT64_C(-7036815414983308437),
                            INT64_C( 6449458293699998062), INT64_C(-8662596582560742605),
                            INT64_C( 8559396047271930933), INT64_C( 8319158628050257118),
                            INT64_C( 2671429253434382084), INT64_C(-3771778240982532322)),
      simde_mm512_set_epi64(INT64_C( 4847839000068024729), INT64_C( 7410858097550413452),
                            INT64_C( -481636656067004168), INT64_C(  273087245529831397),
                            INT64_C( 2014413537357415871), INT64_C(-3897516487309028112),
                            INT64_C( 4133432427690444225), INT64_C(-7762159775807857014)),
      simde_mm512_set_epi64(INT64_C(-1531717098165100516), INT64_C(  374042682567105015),
                            INT64_C( 5967821637632993894), INT64_C(-8389509337030911208),
                            INT64_C(-7872934489080204812), INT64_C( 4421642140741229006),
                            INT64_C( 6804861681124826309), INT64_C( 6912806056919162280)) },
    { simde_mm512_set_epi64(INT64_C( 7044617451253925485), INT64_C( 8554512071902279421),
                            INT64_C(-5774887429267945902), INT64_C( 8744694126758591835),
                            INT64_C( 6726346195930174353), INT64_C(-3624175965481610004),
                            INT64_C(-2980185457068069894), INT64_C(-1599338563378690807)),
      simde_mm512_set_epi64(INT64_C( 7457111512897216818), INT64_C(-2685664891179263207),
                            INT64_C( 3286698240604454682), INT64_C( 1197616399803304076),
                            INT64_C(-5755426011606503746), INT64_C(-7010024580994263662),
                            INT64_C(-1798652028950367168), INT64_C( 1422740686196608462)),
      simde_mm512_set_epi64(INT64_C(-3945015109558409313), INT64_C( 5868847180723016214),
                            INT64_C(-2488189188663491220), INT64_C(-8504433547147655705),
                            INT64_C(  970920184323670607), INT64_C( 7812543527233677950),
                            INT64_C(-4778837486018437062), INT64_C( -176597877182082345)) }
  };

  for (size_t i = 0 ; i < (sizeof(test_vec) / sizeof(test_vec[0])); i++) {
    simde__m512i r = simde_mm512_add_epi64(test_vec[i].a, test_vec[i].b);
    simde_assert_m512i_i64(r, ==, test_vec[i].r);
  }

  return MUNIT_OK;
}

static MunitResult
test_simde_mm512_mask_add_epi64(const MunitParameter params[], void* data) {
  (void) params;
  (void) data;

  const struct {
    simde__m512i src;
    simde__mmask8 k;
    simde__m512i a;
    simde__m512i b;
    simde__m512i r;
  } test_vec[8] = {
    { simde_mm512_set_epi64(INT64_C( 5160606124915516278), INT64_C( 2686703283816926761),
                            INT64_C(-8226509414835337154), INT64_C( 5690216433899884438),
                            INT64_C(  219055368047565404), INT64_C(-6881247440148553068),
                            INT64_C(-2952194433022468951), INT64_C( 7998993867733664281)),
      UINT8_C(125),
      simde_mm512_set_epi64(INT64_C( 4359991822743182609), INT64_C( 6124953194992826221),
                            INT64_C(-5425342806155035646), INT64_C(  342961080598008522),
                            INT64_C( 1630649218949829874), INT64_C( 2808761313448984793),
                            INT64_C( 7567698855771953354), INT64_C( 7868549762334135240)),
      simde_mm512_set_epi64(INT64_C( 1716328492358350901), INT64_C( 7741977536996877481),
                            INT64_C(-6018347814321137283), INT64_C(-4359739956485737054),
                            INT64_C( 4652815018988362828), INT64_C(-6617209762203042095),
                            INT64_C(-7906031360269238320), INT64_C(-7708708033457348466)),
      simde_mm512_set_epi64(INT64_C( 5160606124915516278), INT64_C(-4579813341719847914),
                            INT64_C( 7003053453233378687), INT64_C(-4016778875887728532),
                            INT64_C( 6283464237938192702), INT64_C(-3808448448754057302),
                            INT64_C(-2952194433022468951), INT64_C(  159841728876786774)) },
    { simde_mm512_set_epi64(INT64_C(-4212727990389005953), INT64_C( 5489701730401906438),
                            INT64_C( 4330548005927972038), INT64_C(-3367425702478845714),
                            INT64_C( -251207382631141631), INT64_C(-6209666457612301578),
                            INT64_C( 2837216589874600576), INT64_C(-3808817973521776956)),
      UINT8_C( 28),
      simde_mm512_set_epi64(INT64_C( 3507085476272642910), INT64_C( 6803029509347915096),
                            INT64_C(-6877330114460900045), INT64_C(-2428113608477746314),
                            INT64_C(-3365973898038585786), INT64_C( 8113909718639972209),
                            INT64_C( 4208716190152504995), INT64_C(-5402592352873076933)),
      simde_mm512_set_epi64(INT64_C(-2196363492277266517), INT64_C(-6663287497478328654),
                            INT64_C( -815907504733491749), INT64_C(  -23068696008893187),
                            INT64_C(-2958298126746040750), INT64_C( 2693538183984094692),
                            INT64_C( 7757226695218661902), INT64_C(  617919997580221406)),
      simde_mm512_set_epi64(INT64_C(-4212727990389005953), INT64_C( 5489701730401906438),
                            INT64_C( 4330548005927972038), INT64_C(-2451182304486639501),
                            INT64_C(-6324272024784626536), INT64_C(-7639296171085484715),
                            INT64_C( 2837216589874600576), INT64_C(-3808817973521776956)) },
    { simde_mm512_set_epi64(INT64_C(-2658186320062013475), INT64_C( 6472396198048668259),
                            INT64_C(-5364106486051370763), INT64_C( 2934978626049102270),
                            INT64_C( 5139389583907077143), INT64_C(-1809434287129424605),
                            INT64_C(-2838108343154748008), INT64_C( 3320008369946313548)),
      UINT8_C( 79),
      simde_mm512_set_epi64(INT64_C( 5496809340468304504), INT64_C( 3368405333208462924),
                            INT64_C(-3519008522301999995), INT64_C(-7481564464207937019),
                            INT64_C(-4704132991357348649), INT64_C( 9130219773469471208),
                            INT64_C(-6923581550719270919), INT64_C( 4881655826255274884)),
      simde_mm512_set_epi64(INT64_C(-3861097258215961654), INT64_C(-2296374770448026399),
                            INT64_C( 7577168671573663803), INT64_C(-5990872388562171119),
                            INT64_C( 7263214171707552987), INT64_C( 6808296108057623076),
                            INT64_C(-5871336145405392778), INT64_C( 7331789029441415338)),
      simde_mm512_set_epi64(INT64_C(-2658186320062013475), INT64_C( 1072030562760436525),
                            INT64_C(-5364106486051370763), INT64_C( 2934978626049102270),
                            INT64_C( 2559081180350204338), INT64_C(-2508228192182457332),
                            INT64_C( 5651826377584887919), INT64_C(-6233299218012861394)) },
    { simde_mm512_set_epi64(INT64_C( 5289725073500410972), INT64_C( 6717956330087056566),
                            INT64_C( -983047186113812262), INT64_C(-1997572120626723278),
                            INT64_C( 2827816390590156831), INT64_C( 4212031401732227465),
                            INT64_C(-7136969504671814778), INT64_C( 7259023190572205496)),
      UINT8_C(154),
      simde_mm512_set_epi64(INT64_C(  610245780431113079), INT64_C(-2461930398177597570),
                            INT64_C( 5237068016333533006), INT64_C( 4084499040607648130),
                            INT64_C(-5607163251111733967), INT64_C(-3295018021625017525),
                            INT64_C( 4015916744866468685), INT64_C(-7233812242085237251)),
      simde_mm512_set_epi64(INT64_C( 1275989633124597649), INT64_C(-2235043592779723835),
                            INT64_C( 3584069642166863788), INT64_C( 1603795481570313714),
                            INT64_C( 4544979301003664648), INT64_C( 1257449042927607643),
                            INT64_C(  981820998427179335), INT64_C( 3724733603231200149)),
      simde_mm512_set_epi64(INT64_C( 1886235413555710728), INT64_C( 6717956330087056566),
                            INT64_C( -983047186113812262), INT64_C( 5688294522177961844),
                            INT64_C(-1062183950108069319), INT64_C( 4212031401732227465),
                            INT64_C( 4997737743293648020), INT64_C( 7259023190572205496)) },
    { simde_mm512_set_epi64(INT64_C( -344322387915524053), INT64_C(-4868072091941636376),
                            INT64_C(-4549031926386074228), INT64_C(  566826057630382860),
                            INT64_C( -657390120933763660), INT64_C(-4251701049171047602),
                            INT64_C(-5614545355007378848), INT64_C( 5955783881071001067)),
      UINT8_C(134),
      simde_mm512_set_epi64(INT64_C(  524181298629282005), INT64_C(-8548936336365113208),
                            INT64_C( 3598784896330239568), INT64_C( 5295942590094852910),
                            INT64_C(-9043448539137453184), INT64_C(-8387918846648895588),
                            INT64_C(-7982644523660563361), INT64_C(-8202542553254534213)),
      simde_mm512_set_epi64(INT64_C(-4387280847879026019), INT64_C(-3303620315308853860),
                            INT64_C(  953555559191704496), INT64_C(-6394540538650954983),
                            INT64_C(-7662782970452208157), INT64_C( 4905118310935268319),
                            INT64_C(-4967018180570261969), INT64_C( 1368543426140171683)),
      simde_mm512_set_epi64(INT64_C(-3863099549249744014), INT64_C(-4868072091941636376),
                            INT64_C(-4549031926386074228), INT64_C(  566826057630382860),
                            INT64_C( -657390120933763660), INT64_C(-3482800535713627269),
                            INT64_C( 5497081369478726286), INT64_C( 5955783881071001067)) },
    { simde_mm512_set_epi64(INT64_C(-5040599758757488360), INT64_C(-8127631176289564902),
                            INT64_C( -229664378178268662), INT64_C(-5479802575354552579),
                            INT64_C( 4832979330378877040), INT64_C( 7046908214192494697),
                            INT64_C(  432279363446219305), INT64_C( 2399549731827167415)),
      UINT8_C(226),
      simde_mm512_set_epi64(INT64_C( 5961166598398813754), INT64_C( 7362715620039542918),
                            INT64_C( -198040368546109595), INT64_C( 8508063665637766245),
                            INT64_C(-3093028728322401296), INT64_C( 4334047704750276202),
                            INT64_C( 7297510088042055655), INT64_C(-5958925472978890262)),
      simde_mm512_set_epi64(INT64_C(-8157078932371790609), INT64_C( 2478738248267923915),
                            INT64_C( 4599441206936119875), INT64_C( -481782687609933528),
                            INT64_C(-1903047019345848051), INT64_C(-9194280126517020760),
                            INT64_C( 3561889952318847548), INT64_C( 8732950799460131342)),
      simde_mm512_set_epi64(INT64_C(-2195912333972976855), INT64_C(-8605290205402084783),
                            INT64_C( 4401400838390010280), INT64_C(-5479802575354552579),
                            INT64_C( 4832979330378877040), INT64_C( 7046908214192494697),
                            INT64_C(-7587344033348648413), INT64_C( 2399549731827167415)) },
    { simde_mm512_set_epi64(INT64_C(-8104078709393797509), INT64_C( -701085671815626380),
                            INT64_C(-2418640555709185426), INT64_C( 1772911152318416135),
                            INT64_C( 4752194605515385270), INT64_C( 8081927143547208670),
                            INT64_C( 2029190253246208730), INT64_C(-2955091050006511678)),
      UINT8_C( 31),
      simde_mm512_set_epi64(INT64_C(-2130079524565547542), INT64_C( 4308781613304087141),
                            INT64_C(-6512539784195852568), INT64_C(-5667810152138428565),
                            INT64_C( 5047940836630437561), INT64_C( 6025421452869547263),
                            INT64_C( 4091802541986151804), INT64_C( 3800854672489510112)),
      simde_mm512_set_epi64(INT64_C(-8689276013500918074), INT64_C( -281059922984814169),
                            INT64_C( 2615008611710254316), INT64_C(-1642316481488703866),
                            INT64_C( 2756455466191421737), INT64_C( 4849950500349584730),
                            INT64_C( 8998921784155780820), INT64_C( 3478741257218521835)),
      simde_mm512_set_epi64(INT64_C(-8104078709393797509), INT64_C( -701085671815626380),
                            INT64_C(-2418640555709185426), INT64_C(-7310126633627132431),
                            INT64_C( 7804396302821859298), INT64_C(-7571372120490419623),
                            INT64_C(-5356019747567618992), INT64_C( 7279595929708031947)) },
    { simde_mm512_set_epi64(INT64_C( 4214463940983249865), INT64_C(-3985446734163962000),
                            INT64_C( 8929692039888006294), INT64_C(-6197389418010506128),
                            INT64_C( 3172660499364021696), INT64_C( 4790686542915338404),
                            INT64_C( 3895272345102635530), INT64_C( 7002879752154026617)),
      UINT8_C(191),
      simde_mm512_set_epi64(INT64_C(-6572676402753401153), INT64_C(-5358711999471905537),
                            INT64_C(-8788555168038094419), INT64_C( -254982934203170038),
                            INT64_C(-1335218364203681854), INT64_C( 4928945664557712110),
                            INT64_C(-8999202966683896655), INT64_C( 2909251939064430104)),
      simde_mm512_set_epi64(INT64_C(-6624500623925256726), INT64_C(-1530365027491741231),
                            INT64_C(-7760352547768795779), INT64_C( 5915109941470916806),
                            INT64_C(-3660568171856511019), INT64_C(-2085912392048614822),
                            INT64_C(-8710444771289969701), INT64_C( 5184359963834841280)),
      simde_mm512_set_epi64(INT64_C( 5249567047030893737), INT64_C(-3985446734163962000),
                            INT64_C( 1897836357902661418), INT64_C( 5660127007267746768),
                            INT64_C(-4995786536060192873), INT64_C( 2843033272509097288),
                            INT64_C(  737096335735685260), INT64_C( 8093611902899271384)) }
  };

  for (size_t i = 0 ; i < (sizeof(test_vec) / sizeof(test_vec[0])); i++) {
    simde__m512i r = simde_mm512_mask_add_epi64(test_vec[i].src, test_vec[i].k, test_vec[i].a, test_vec[i].b);
    simde_assert_m512i_i64(r, ==, test_vec[i].r);
  }

  return MUNIT_OK;
}

static MunitResult
test_simde_mm512_maskz_add_epi64(const MunitParameter params[], void* data) {
  (void) params;
  (void) data;

  const struct {
    simde__mmask8 k;
    simde__m512i a;
    simde__m512i b;
    simde__m512i r;
  } test_vec[8] = {
    { UINT8_C( 71),
      simde_mm512_set_epi64(INT64_C(-3577403120693049880), INT64_C(  910141842973280797),
                            INT64_C( 7475159470761972563), INT64_C( 2347298327631783868),
                            INT64_C(-1759674409967760276), INT64_C( 6459491501976809223),
                            INT64_C( 2687841627150782876), INT64_C( 8686969193579912345)),
      simde_mm512_set_epi64(INT64_C( 6972281505670006983), INT64_C(-6945868435558337428),
                            INT64_C( 1743028288464092258), INT64_C( 4280322663158717975),
                            INT64_C(-8735706706851429466), INT64_C(-2616627384612251774),
                            INT64_C( 8692487912123853335), INT64_C(-2858142374562986894)),
      simde_mm512_set_epi64(INT64_C(                   0), INT64_C(-6035726592585056631),
                            INT64_C(                   0), INT64_C(                   0),
                            INT64_C(                   0), INT64_C( 3842864117364557449),
                            INT64_C(-7066414534434915405), INT64_C( 5828826819016925451)) },
    { UINT8_C(182),
      simde_mm512_set_epi64(INT64_C( 6379881443766469465), INT64_C(-3001591779766383862),
                            INT64_C( 4218089813891144868), INT64_C( 2318632454707326057),
                            INT64_C(  120486300911197867), INT64_C( 6905959062918175312),
                            INT64_C(-3932835064754734139), INT64_C(-4910443416603153280)),
      simde_mm512_set_epi64(INT64_C(-4648337810944811287), INT64_C( 8041836095932728663),
                            INT64_C( 3619514082757581413), INT64_C(  603486699532482430),
                            INT64_C( 7373263695962786864), INT64_C(-3014002175829016432),
                            INT64_C( 1011634024115569189), INT64_C( 6812826169455903595)),
      simde_mm512_set_epi64(INT64_C( 1731543632821658178), INT64_C(                   0),
                            INT64_C( 7837603896648726281), INT64_C( 2922119154239808487),
                            INT64_C(                   0), INT64_C( 3891956887089158880),
                            INT64_C(-2921201040639164950), INT64_C(                   0)) },
    { UINT8_C( 96),
      simde_mm512_set_epi64(INT64_C(-8043439305498132221), INT64_C(-5070795122714864486),
                            INT64_C(-1385294950261352109), INT64_C(-4034059549538860771),
                            INT64_C(-2920383708808715317), INT64_C( 8413844611916082814),
                            INT64_C(-6843567226026140647), INT64_C( 5077061898421636268)),
      simde_mm512_set_epi64(INT64_C(  572816006437795555), INT64_C(-2775758886980463387),
                            INT64_C(  419559739062253556), INT64_C( 5524207666787322719),
                            INT64_C( 7377047456099111003), INT64_C( 7442940191761465949),
                            INT64_C(-8026357358537960462), INT64_C(-2698434218752695788)),
      simde_mm512_set_epi64(INT64_C(                   0), INT64_C(-7846554009695327873),
                            INT64_C( -965735211199098553), INT64_C(                   0),
                            INT64_C(                   0), INT64_C(                   0),
                            INT64_C(                   0), INT64_C(                   0)) },
    { UINT8_C(134),
      simde_mm512_set_epi64(INT64_C( 1310657565411512225), INT64_C(-9100742818584625344),
                            INT64_C(  337010905696099481), INT64_C(-1944514338702025073),
                            INT64_C( 5333713555597771134), INT64_C( 5015651164127357383),
                            INT64_C( 4609583739357777180), INT64_C(-6473753971763813577)),
      simde_mm512_set_epi64(INT64_C( 7448126323109086039), INT64_C(-5151698822415082275),
                            INT64_C( -975146269166602759), INT64_C( -112921190473123040),
                            INT64_C( 2501104973968776877), INT64_C(-6570915857344273116),
                            INT64_C(-1612042347414591811), INT64_C(-4604193340670691301)),
      simde_mm512_set_epi64(INT64_C( 8758783888520598264), INT64_C(                   0),
                            INT64_C(                   0), INT64_C(                   0),
                            INT64_C(                   0), INT64_C(-1555264693216915733),
                            INT64_C( 2997541391943185369), INT64_C(                   0)) },
    { UINT8_C(209),
      simde_mm512_set_epi64(INT64_C( 6308555391913612308), INT64_C(-4343774056527538297),
                            INT64_C( 1999048255474753382), INT64_C( 1511693574524013869),
                            INT64_C(-1852833034633109992), INT64_C(-7360201712415530197),
                            INT64_C(  247833247772248468), INT64_C(-5579304341963281358)),
      simde_mm512_set_epi64(INT64_C(-7896048662501403733), INT64_C( 4831841781908409378),
                            INT64_C( 6170704691496432550), INT64_C( 6322902963941858772),
                            INT64_C(-6202581686837087747), INT64_C(-8488357947731551194),
                            INT64_C( 6132030948322803195), INT64_C(-8488900650231952365)),
      simde_mm512_set_epi64(INT64_C(-1587493270587791425), INT64_C(  488067725380871081),
                            INT64_C(                   0), INT64_C( 7834596538465872641),
                            INT64_C(                   0), INT64_C(                   0),
                            INT64_C(                   0), INT64_C( 4378539081514317893)) },
    { UINT8_C(209),
      simde_mm512_set_epi64(INT64_C(-8048625034252985545), INT64_C(-7577302219334873777),
                            INT64_C( 1447567196285840053), INT64_C( 1570792890928756918),
                            INT64_C( 6396830879600234767), INT64_C( 5436678673226720307),
                            INT64_C( 6512393588045255087), INT64_C( 4843701693263197249)),
      simde_mm512_set_epi64(INT64_C( -177873341245820966), INT64_C( 4066887270931639728),
                            INT64_C( 3098739219807579720), INT64_C(-1403794239988081010),
                            INT64_C(-1999085240275424121), INT64_C( 1092498493553578260),
                            INT64_C(-2366330581991736479), INT64_C(-3637939603271071056)),
      simde_mm512_set_epi64(INT64_C(-8226498375498806511), INT64_C(-3510414948403234049),
                            INT64_C(                   0), INT64_C(  166998650940675908),
                            INT64_C(                   0), INT64_C(                   0),
                            INT64_C(                   0), INT64_C( 1205762089992126193)) },
    { UINT8_C(  9),
      simde_mm512_set_epi64(INT64_C( -991985370054342783), INT64_C( 7702703990888525042),
                            INT64_C(-2534952017810322780), INT64_C(-8371645297235753601),
                            INT64_C( 5122999428276907021), INT64_C( 7323807195958800545),
                            INT64_C( 5097726115900036164), INT64_C(-3800040522599134691)),
      simde_mm512_set_epi64(INT64_C(-8417391995590667191), INT64_C( 3131217634361786548),
                            INT64_C( 8660045170574531445), INT64_C(  528840287467793474),
                            INT64_C(-8314418019475520623), INT64_C(-2608325136406568125),
                            INT64_C( 5755739279909764231), INT64_C(-6635138030370046161)),
      simde_mm512_set_epi64(INT64_C(                   0), INT64_C(                   0),
                            INT64_C(                   0), INT64_C(                   0),
                            INT64_C(-3191418591198613602), INT64_C(                   0),
                            INT64_C(                   0), INT64_C( 8011565520740370764)) },
    { UINT8_C(167),
      simde_mm512_set_epi64(INT64_C(-8897165939326898951), INT64_C( 5724560816769188501),
                            INT64_C( 3792011638611823481), INT64_C( 1912963537617464703),
                            INT64_C(-3154656186080844287), INT64_C( 1667937789617015363),
                            INT64_C( 6164047715906120022), INT64_C(-8699301042205610272)),
      simde_mm512_set_epi64(INT64_C( 4419156891335128047), INT64_C(-6880455846969468958),
                            INT64_C( 3646285272351794350), INT64_C( 9164588360810316869),
                            INT64_C(-2343579447459536152), INT64_C( 5519471992893405542),
                            INT64_C( 5265815220892444416), INT64_C( 8319667408052921494)),
      simde_mm512_set_epi64(INT64_C(-4478009047991770904), INT64_C(                   0),
                            INT64_C( 7438296910963617831), INT64_C(                   0),
                            INT64_C(                   0), INT64_C( 7187409782510420905),
                            INT64_C(-7016881136910987178), INT64_C( -379633634152688778)) },
  };

  for (size_t i = 0 ; i < (sizeof(test_vec) / sizeof(test_vec[0])); i++) {
    simde__m512i r = simde_mm512_maskz_add_epi64(test_vec[i].k, test_vec[i].a, test_vec[i].b);
    simde_assert_m512i_i64(r, ==, test_vec[i].r);
  }

  return MUNIT_OK;
}

static MunitResult
test_simde_mm512_add_ps(const MunitParameter params[], void* data) {
  (void) params;
  (void) data;

  const struct {
    simde__m512 a;
    simde__m512 b;
    simde__m512 r;
  } test_vec[8] = {
    { simde_mm512_set_ps(SIMDE_FLOAT32_C(  -546.47), SIMDE_FLOAT32_C(  -401.21), SIMDE_FLOAT32_C(  -240.00), SIMDE_FLOAT32_C(  -513.10),
                         SIMDE_FLOAT32_C(  -121.28), SIMDE_FLOAT32_C(   728.43), SIMDE_FLOAT32_C(  -822.51), SIMDE_FLOAT32_C(     7.45),
                         SIMDE_FLOAT32_C(   960.90), SIMDE_FLOAT32_C(   805.67), SIMDE_FLOAT32_C(  -690.58), SIMDE_FLOAT32_C(   568.90),
                         SIMDE_FLOAT32_C(  -289.09), SIMDE_FLOAT32_C(  -506.27), SIMDE_FLOAT32_C(  -651.61), SIMDE_FLOAT32_C(   163.00)),
      simde_mm512_set_ps(SIMDE_FLOAT32_C(   732.60), SIMDE_FLOAT32_C(   -88.88), SIMDE_FLOAT32_C(   508.96), SIMDE_FLOAT32_C(   -54.22),
                         SIMDE_FLOAT32_C(    -9.60), SIMDE_FLOAT32_C(   -95.16), SIMDE_FLOAT32_C(  -147.10), SIMDE_FLOAT32_C(   920.71),
                         SIMDE_FLOAT32_C(  -406.34), SIMDE_FLOAT32_C(   822.42), SIMDE_FLOAT32_C(    -9.72), SIMDE_FLOAT32_C(  -576.02),
                         SIMDE_FLOAT32_C(  -438.73), SIMDE_FLOAT32_C(  -733.21), SIMDE_FLOAT32_C(  -238.85), SIMDE_FLOAT32_C(   207.13)),
      simde_mm512_set_ps(SIMDE_FLOAT32_C(   186.13), SIMDE_FLOAT32_C(  -490.09), SIMDE_FLOAT32_C(   268.96), SIMDE_FLOAT32_C(  -567.32),
                         SIMDE_FLOAT32_C(  -130.88), SIMDE_FLOAT32_C(   633.27), SIMDE_FLOAT32_C(  -969.61), SIMDE_FLOAT32_C(   928.16),
                         SIMDE_FLOAT32_C(   554.56), SIMDE_FLOAT32_C(  1628.09), SIMDE_FLOAT32_C(  -700.30), SIMDE_FLOAT32_C(    -7.12),
                         SIMDE_FLOAT32_C(  -727.82), SIMDE_FLOAT32_C( -1239.48), SIMDE_FLOAT32_C(  -890.46), SIMDE_FLOAT32_C(   370.13)) },
    { simde_mm512_set_ps(SIMDE_FLOAT32_C(  -926.20), SIMDE_FLOAT32_C(   375.14), SIMDE_FLOAT32_C(   940.73), SIMDE_FLOAT32_C(  -720.51),
                         SIMDE_FLOAT32_C(  -257.05), SIMDE_FLOAT32_C(   669.48), SIMDE_FLOAT32_C(    29.10), SIMDE_FLOAT32_C(   763.38),
                         SIMDE_FLOAT32_C(  -968.83), SIMDE_FLOAT32_C(   846.48), SIMDE_FLOAT32_C(  -399.89), SIMDE_FLOAT32_C(   648.70),
                         SIMDE_FLOAT32_C(   190.06), SIMDE_FLOAT32_C(  -421.71), SIMDE_FLOAT32_C(  -916.40), SIMDE_FLOAT32_C(   249.69)),
      simde_mm512_set_ps(SIMDE_FLOAT32_C(  -941.68), SIMDE_FLOAT32_C(  -700.28), SIMDE_FLOAT32_C(    37.43), SIMDE_FLOAT32_C(  -320.67),
                         SIMDE_FLOAT32_C(  -363.05), SIMDE_FLOAT32_C(   846.07), SIMDE_FLOAT32_C(   806.96), SIMDE_FLOAT32_C(   -60.84),
                         SIMDE_FLOAT32_C(   730.53), SIMDE_FLOAT32_C(   987.80), SIMDE_FLOAT32_C(   378.07), SIMDE_FLOAT32_C(  -394.92),
                         SIMDE_FLOAT32_C(   567.33), SIMDE_FLOAT32_C(   -54.37), SIMDE_FLOAT32_C(  -977.08), SIMDE_FLOAT32_C(  -714.42)),
      simde_mm512_set_ps(SIMDE_FLOAT32_C( -1867.88), SIMDE_FLOAT32_C(  -325.14), SIMDE_FLOAT32_C(   978.16), SIMDE_FLOAT32_C( -1041.18),
                         SIMDE_FLOAT32_C(  -620.10), SIMDE_FLOAT32_C(  1515.55), SIMDE_FLOAT32_C(   836.06), SIMDE_FLOAT32_C(   702.54),
                         SIMDE_FLOAT32_C(  -238.30), SIMDE_FLOAT32_C(  1834.28), SIMDE_FLOAT32_C(   -21.82), SIMDE_FLOAT32_C(   253.78),
                         SIMDE_FLOAT32_C(   757.39), SIMDE_FLOAT32_C(  -476.08), SIMDE_FLOAT32_C( -1893.48), SIMDE_FLOAT32_C(  -464.73)) },
    { simde_mm512_set_ps(SIMDE_FLOAT32_C(  -240.64), SIMDE_FLOAT32_C(  -901.13), SIMDE_FLOAT32_C(   248.79), SIMDE_FLOAT32_C(  -761.42),
                         SIMDE_FLOAT32_C(   -34.99), SIMDE_FLOAT32_C(   819.20), SIMDE_FLOAT32_C(  -715.24), SIMDE_FLOAT32_C(  -958.36),
                         SIMDE_FLOAT32_C(  -876.64), SIMDE_FLOAT32_C(   224.96), SIMDE_FLOAT32_C(  -241.32), SIMDE_FLOAT32_C(  -833.06),
                         SIMDE_FLOAT32_C(  -928.34), SIMDE_FLOAT32_C(   822.01), SIMDE_FLOAT32_C(   -16.05), SIMDE_FLOAT32_C(  -241.91)),
      simde_mm512_set_ps(SIMDE_FLOAT32_C(  -998.98), SIMDE_FLOAT32_C(   951.38), SIMDE_FLOAT32_C(  -528.70), SIMDE_FLOAT32_C(  -961.34),
                         SIMDE_FLOAT32_C(  -781.68), SIMDE_FLOAT32_C(   919.38), SIMDE_FLOAT32_C(   660.71), SIMDE_FLOAT32_C(   -29.22),
                         SIMDE_FLOAT32_C(  -977.96), SIMDE_FLOAT32_C(  -923.68), SIMDE_FLOAT32_C(    -3.15), SIMDE_FLOAT32_C(  -732.59),
                         SIMDE_FLOAT32_C(  -504.08), SIMDE_FLOAT32_C(   111.05), SIMDE_FLOAT32_C(   700.38), SIMDE_FLOAT32_C(  -844.60)),
      simde_mm512_set_ps(SIMDE_FLOAT32_C( -1239.62), SIMDE_FLOAT32_C(    50.25), SIMDE_FLOAT32_C(  -279.91), SIMDE_FLOAT32_C( -1722.76),
                         SIMDE_FLOAT32_C(  -816.67), SIMDE_FLOAT32_C(  1738.58), SIMDE_FLOAT32_C(   -54.53), SIMDE_FLOAT32_C(  -987.58),
                         SIMDE_FLOAT32_C( -1854.60), SIMDE_FLOAT32_C(  -698.72), SIMDE_FLOAT32_C(  -244.47), SIMDE_FLOAT32_C( -1565.65),
                         SIMDE_FLOAT32_C( -1432.42), SIMDE_FLOAT32_C(   933.06), SIMDE_FLOAT32_C(   684.33), SIMDE_FLOAT32_C( -1086.51)) },
    { simde_mm512_set_ps(SIMDE_FLOAT32_C(   662.71), SIMDE_FLOAT32_C(   564.94), SIMDE_FLOAT32_C(  -317.08), SIMDE_FLOAT32_C(  -219.40),
                         SIMDE_FLOAT32_C(  -599.10), SIMDE_FLOAT32_C(  -944.25), SIMDE_FLOAT32_C(   691.43), SIMDE_FLOAT32_C(   -94.27),
                         SIMDE_FLOAT32_C(   505.61), SIMDE_FLOAT32_C(   476.10), SIMDE_FLOAT32_C(  -623.97), SIMDE_FLOAT32_C(  -863.44),
                         SIMDE_FLOAT32_C(   522.48), SIMDE_FLOAT32_C(   -79.88), SIMDE_FLOAT32_C(  -355.36), SIMDE_FLOAT32_C(  -248.57)),
      simde_mm512_set_ps(SIMDE_FLOAT32_C(  -575.57), SIMDE_FLOAT32_C(   909.53), SIMDE_FLOAT32_C(   384.99), SIMDE_FLOAT32_C(  -171.88),
                         SIMDE_FLOAT32_C(   -66.16), SIMDE_FLOAT32_C(  -405.98), SIMDE_FLOAT32_C(  -149.45), SIMDE_FLOAT32_C(  -972.01),
                         SIMDE_FLOAT32_C(    82.36), SIMDE_FLOAT32_C(  -907.67), SIMDE_FLOAT32_C(   832.44), SIMDE_FLOAT32_C(   -67.87),
                         SIMDE_FLOAT32_C(  -429.02), SIMDE_FLOAT32_C(  -820.79), SIMDE_FLOAT32_C(    81.64), SIMDE_FLOAT32_C(    69.75)),
      simde_mm512_set_ps(SIMDE_FLOAT32_C(    87.14), SIMDE_FLOAT32_C(  1474.47), SIMDE_FLOAT32_C(    67.91), SIMDE_FLOAT32_C(  -391.28),
                         SIMDE_FLOAT32_C(  -665.26), SIMDE_FLOAT32_C( -1350.23), SIMDE_FLOAT32_C(   541.98), SIMDE_FLOAT32_C( -1066.28),
                         SIMDE_FLOAT32_C(   587.97), SIMDE_FLOAT32_C(  -431.57), SIMDE_FLOAT32_C(   208.47), SIMDE_FLOAT32_C(  -931.31),
                         SIMDE_FLOAT32_C(    93.46), SIMDE_FLOAT32_C(  -900.67), SIMDE_FLOAT32_C(  -273.72), SIMDE_FLOAT32_C(  -178.82)) },
    { simde_mm512_set_ps(SIMDE_FLOAT32_C(  -260.02), SIMDE_FLOAT32_C(  -334.14), SIMDE_FLOAT32_C(   105.88), SIMDE_FLOAT32_C(  -393.27),
                         SIMDE_FLOAT32_C(   549.30), SIMDE_FLOAT32_C(   752.10), SIMDE_FLOAT32_C(   339.34), SIMDE_FLOAT32_C(  -761.70),
                         SIMDE_FLOAT32_C(   564.82), SIMDE_FLOAT32_C(  -275.31), SIMDE_FLOAT32_C(  -952.67), SIMDE_FLOAT32_C(  -216.82),
                         SIMDE_FLOAT32_C(  -270.02), SIMDE_FLOAT32_C(   133.54), SIMDE_FLOAT32_C(   513.36), SIMDE_FLOAT32_C(   -92.17)),
      simde_mm512_set_ps(SIMDE_FLOAT32_C(  -669.70), SIMDE_FLOAT32_C(   -59.27), SIMDE_FLOAT32_C(   771.68), SIMDE_FLOAT32_C(   474.66),
                         SIMDE_FLOAT32_C(    41.08), SIMDE_FLOAT32_C(  -386.46), SIMDE_FLOAT32_C(   740.49), SIMDE_FLOAT32_C(   -90.54),
                         SIMDE_FLOAT32_C(   947.02), SIMDE_FLOAT32_C(  -119.81), SIMDE_FLOAT32_C(   259.70), SIMDE_FLOAT32_C(   -54.65),
                         SIMDE_FLOAT32_C(  -882.33), SIMDE_FLOAT32_C(  -869.82), SIMDE_FLOAT32_C(   646.89), SIMDE_FLOAT32_C(  -460.05)),
      simde_mm512_set_ps(SIMDE_FLOAT32_C(  -929.72), SIMDE_FLOAT32_C(  -393.41), SIMDE_FLOAT32_C(   877.56), SIMDE_FLOAT32_C(    81.39),
                         SIMDE_FLOAT32_C(   590.38), SIMDE_FLOAT32_C(   365.64), SIMDE_FLOAT32_C(  1079.83), SIMDE_FLOAT32_C(  -852.24),
                         SIMDE_FLOAT32_C(  1511.84), SIMDE_FLOAT32_C(  -395.12), SIMDE_FLOAT32_C(  -692.97), SIMDE_FLOAT32_C(  -271.47),
                         SIMDE_FLOAT32_C( -1152.35), SIMDE_FLOAT32_C(  -736.28), SIMDE_FLOAT32_C(  1160.25), SIMDE_FLOAT32_C(  -552.22)) },
    { simde_mm512_set_ps(SIMDE_FLOAT32_C(   756.25), SIMDE_FLOAT32_C(   511.04), SIMDE_FLOAT32_C(   859.11), SIMDE_FLOAT32_C(  -867.90),
                         SIMDE_FLOAT32_C(  -479.94), SIMDE_FLOAT32_C(  -217.41), SIMDE_FLOAT32_C(  -447.63), SIMDE_FLOAT32_C(   911.19),
                         SIMDE_FLOAT32_C(  -709.58), SIMDE_FLOAT32_C(  -654.53), SIMDE_FLOAT32_C(  -416.78), SIMDE_FLOAT32_C(   728.12),
                         SIMDE_FLOAT32_C(  -682.52), SIMDE_FLOAT32_C(   389.98), SIMDE_FLOAT32_C(   929.37), SIMDE_FLOAT32_C(  -933.27)),
      simde_mm512_set_ps(SIMDE_FLOAT32_C(   921.09), SIMDE_FLOAT32_C(    94.70), SIMDE_FLOAT32_C(  -824.20), SIMDE_FLOAT32_C(   359.66),
                         SIMDE_FLOAT32_C(  -948.58), SIMDE_FLOAT32_C(   259.61), SIMDE_FLOAT32_C(  -263.97), SIMDE_FLOAT32_C(   203.12),
                         SIMDE_FLOAT32_C(   565.73), SIMDE_FLOAT32_C(   268.27), SIMDE_FLOAT32_C(   574.31), SIMDE_FLOAT32_C(  -841.55),
                         SIMDE_FLOAT32_C(   681.29), SIMDE_FLOAT32_C(   574.95), SIMDE_FLOAT32_C(   623.04), SIMDE_FLOAT32_C(    56.66)),
      simde_mm512_set_ps(SIMDE_FLOAT32_C(  1677.34), SIMDE_FLOAT32_C(   605.74), SIMDE_FLOAT32_C(    34.91), SIMDE_FLOAT32_C(  -508.24),
                         SIMDE_FLOAT32_C( -1428.52), SIMDE_FLOAT32_C(    42.20), SIMDE_FLOAT32_C(  -711.60), SIMDE_FLOAT32_C(  1114.31),
                         SIMDE_FLOAT32_C(  -143.85), SIMDE_FLOAT32_C(  -386.26), SIMDE_FLOAT32_C(   157.53), SIMDE_FLOAT32_C(  -113.43),
                         SIMDE_FLOAT32_C(    -1.23), SIMDE_FLOAT32_C(   964.93), SIMDE_FLOAT32_C(  1552.41), SIMDE_FLOAT32_C(  -876.61)) },
    { simde_mm512_set_ps(SIMDE_FLOAT32_C(   437.52), SIMDE_FLOAT32_C(  -206.27), SIMDE_FLOAT32_C(   -27.72), SIMDE_FLOAT32_C(  -407.95),
                         SIMDE_FLOAT32_C(  -100.99), SIMDE_FLOAT32_C(   -27.12), SIMDE_FLOAT32_C(   232.25), SIMDE_FLOAT32_C(  -679.34),
                         SIMDE_FLOAT32_C(   493.07), SIMDE_FLOAT32_C(   235.84), SIMDE_FLOAT32_C(  -247.65), SIMDE_FLOAT32_C(   639.70),
                         SIMDE_FLOAT32_C(   408.65), SIMDE_FLOAT32_C(   173.51), SIMDE_FLOAT32_C(    33.96), SIMDE_FLOAT32_C(  -654.24)),
      simde_mm512_set_ps(SIMDE_FLOAT32_C(   995.52), SIMDE_FLOAT32_C(   101.75), SIMDE_FLOAT32_C(  -157.89), SIMDE_FLOAT32_C(   762.54),
                         SIMDE_FLOAT32_C(  -359.84), SIMDE_FLOAT32_C(   895.91), SIMDE_FLOAT32_C(  -723.29), SIMDE_FLOAT32_C(  -396.31),
                         SIMDE_FLOAT32_C(  -209.52), SIMDE_FLOAT32_C(   465.97), SIMDE_FLOAT32_C(   723.67), SIMDE_FLOAT32_C(   -27.91),
                         SIMDE_FLOAT32_C(   178.75), SIMDE_FLOAT32_C(   111.72), SIMDE_FLOAT32_C(    49.88), SIMDE_FLOAT32_C(   -16.33)),
      simde_mm512_set_ps(SIMDE_FLOAT32_C(  1433.04), SIMDE_FLOAT32_C(  -104.52), SIMDE_FLOAT32_C(  -185.61), SIMDE_FLOAT32_C(   354.59),
                         SIMDE_FLOAT32_C(  -460.83), SIMDE_FLOAT32_C(   868.79), SIMDE_FLOAT32_C(  -491.04), SIMDE_FLOAT32_C( -1075.65),
                         SIMDE_FLOAT32_C(   283.55), SIMDE_FLOAT32_C(   701.81), SIMDE_FLOAT32_C(   476.02), SIMDE_FLOAT32_C(   611.79),
                         SIMDE_FLOAT32_C(   587.40), SIMDE_FLOAT32_C(   285.23), SIMDE_FLOAT32_C(    83.84), SIMDE_FLOAT32_C(  -670.57)) },
    { simde_mm512_set_ps(SIMDE_FLOAT32_C(  -375.93), SIMDE_FLOAT32_C(   812.42), SIMDE_FLOAT32_C(   139.50), SIMDE_FLOAT32_C(  -189.29),
                         SIMDE_FLOAT32_C(   145.73), SIMDE_FLOAT32_C(  -679.16), SIMDE_FLOAT32_C(  -470.57), SIMDE_FLOAT32_C(   204.76),
                         SIMDE_FLOAT32_C(  -513.19), SIMDE_FLOAT32_C(   720.36), SIMDE_FLOAT32_C(   372.49), SIMDE_FLOAT32_C(   878.61),
                         SIMDE_FLOAT32_C(  -970.72), SIMDE_FLOAT32_C(   793.74), SIMDE_FLOAT32_C(   338.04), SIMDE_FLOAT32_C(  -645.89)),
      simde_mm512_set_ps(SIMDE_FLOAT32_C(   929.83), SIMDE_FLOAT32_C(   319.52), SIMDE_FLOAT32_C(   731.40), SIMDE_FLOAT32_C(   721.97),
                         SIMDE_FLOAT32_C(  -865.47), SIMDE_FLOAT32_C(   180.74), SIMDE_FLOAT32_C(  -262.02), SIMDE_FLOAT32_C(   877.25),
                         SIMDE_FLOAT32_C(  -600.16), SIMDE_FLOAT32_C(  -927.22), SIMDE_FLOAT32_C(  -354.63), SIMDE_FLOAT32_C(  -776.27),
                         SIMDE_FLOAT32_C(  -950.90), SIMDE_FLOAT32_C(   958.35), SIMDE_FLOAT32_C(   483.36), SIMDE_FLOAT32_C(   612.98)),
      simde_mm512_set_ps(SIMDE_FLOAT32_C(   553.90), SIMDE_FLOAT32_C(  1131.94), SIMDE_FLOAT32_C(   870.90), SIMDE_FLOAT32_C(   532.68),
                         SIMDE_FLOAT32_C(  -719.74), SIMDE_FLOAT32_C(  -498.42), SIMDE_FLOAT32_C(  -732.59), SIMDE_FLOAT32_C(  1082.01),
                         SIMDE_FLOAT32_C( -1113.35), SIMDE_FLOAT32_C(  -206.86), SIMDE_FLOAT32_C(    17.86), SIMDE_FLOAT32_C(   102.34),
                         SIMDE_FLOAT32_C( -1921.62), SIMDE_FLOAT32_C(  1752.09), SIMDE_FLOAT32_C(   821.40), SIMDE_FLOAT32_C(   -32.91)) }
  };

  for (size_t i = 0 ; i < (sizeof(test_vec) / sizeof(test_vec[0])); i++) {
    simde__m512 r = simde_mm512_add_ps(test_vec[i].a, test_vec[i].b);
    simde_assert_m512_close(r, test_vec[i].r, 1);
  }

  return MUNIT_OK;
}

static MunitResult
test_simde_mm512_mask_add_ps(const MunitParameter params[], void* data) {
  (void) params;
  (void) data;

  const struct {
    simde__m512 src;
    simde__mmask16 k;
    simde__m512 a;
    simde__m512 b;
    simde__m512 r;
  } test_vec[8] = {
    { simde_mm512_set_ps(SIMDE_FLOAT32_C(   557.98), SIMDE_FLOAT32_C(   404.14), SIMDE_FLOAT32_C(   968.07), SIMDE_FLOAT32_C(  -451.16),
                         SIMDE_FLOAT32_C(  -116.99), SIMDE_FLOAT32_C(   214.59), SIMDE_FLOAT32_C(  -333.29), SIMDE_FLOAT32_C(   608.46),
                         SIMDE_FLOAT32_C(   772.88), SIMDE_FLOAT32_C(  -440.03), SIMDE_FLOAT32_C(   243.69), SIMDE_FLOAT32_C(  -905.66),
                         SIMDE_FLOAT32_C(   260.94), SIMDE_FLOAT32_C(  -593.10), SIMDE_FLOAT32_C(  -410.75), SIMDE_FLOAT32_C(  -170.16)),
      UINT16_C(51799),
      simde_mm512_set_ps(SIMDE_FLOAT32_C(  -590.26), SIMDE_FLOAT32_C(   794.83), SIMDE_FLOAT32_C(  -989.05), SIMDE_FLOAT32_C(   101.49),
                         SIMDE_FLOAT32_C(   609.53), SIMDE_FLOAT32_C(   155.60), SIMDE_FLOAT32_C(  -166.25), SIMDE_FLOAT32_C(    -7.45),
                         SIMDE_FLOAT32_C(   102.33), SIMDE_FLOAT32_C(   823.12), SIMDE_FLOAT32_C(   163.08), SIMDE_FLOAT32_C(   639.77),
                         SIMDE_FLOAT32_C(   813.84), SIMDE_FLOAT32_C(   480.56), SIMDE_FLOAT32_C(  -422.93), SIMDE_FLOAT32_C(    56.83)),
      simde_mm512_set_ps(SIMDE_FLOAT32_C(   261.65), SIMDE_FLOAT32_C(  -764.02), SIMDE_FLOAT32_C(  -249.96), SIMDE_FLOAT32_C(   370.72),
                         SIMDE_FLOAT32_C(    78.51), SIMDE_FLOAT32_C(    80.26), SIMDE_FLOAT32_C(   -82.96), SIMDE_FLOAT32_C(   867.79),
                         SIMDE_FLOAT32_C(  -823.01), SIMDE_FLOAT32_C(  -319.25), SIMDE_FLOAT32_C(   448.69), SIMDE_FLOAT32_C(  -371.67),
                         SIMDE_FLOAT32_C(   638.27), SIMDE_FLOAT32_C(   554.13), SIMDE_FLOAT32_C(   337.82), SIMDE_FLOAT32_C(  -178.59)),
      simde_mm512_set_ps(SIMDE_FLOAT32_C(  -328.61), SIMDE_FLOAT32_C(    30.81), SIMDE_FLOAT32_C(   968.07), SIMDE_FLOAT32_C(  -451.16),
                         SIMDE_FLOAT32_C(   688.04), SIMDE_FLOAT32_C(   214.59), SIMDE_FLOAT32_C(  -249.21), SIMDE_FLOAT32_C(   608.46),
                         SIMDE_FLOAT32_C(   772.88), SIMDE_FLOAT32_C(   503.87), SIMDE_FLOAT32_C(   243.69), SIMDE_FLOAT32_C(   268.10),
                         SIMDE_FLOAT32_C(   260.94), SIMDE_FLOAT32_C(  1034.69), SIMDE_FLOAT32_C(   -85.11), SIMDE_FLOAT32_C(  -121.76)) },
    { simde_mm512_set_ps(SIMDE_FLOAT32_C(  -849.69), SIMDE_FLOAT32_C(   124.13), SIMDE_FLOAT32_C(  -834.25), SIMDE_FLOAT32_C(  -766.99),
                         SIMDE_FLOAT32_C(   846.34), SIMDE_FLOAT32_C(  -810.48), SIMDE_FLOAT32_C(   170.13), SIMDE_FLOAT32_C(   286.67),
                         SIMDE_FLOAT32_C(   399.20), SIMDE_FLOAT32_C(  -660.46), SIMDE_FLOAT32_C(  -393.35), SIMDE_FLOAT32_C(   -15.45),
                         SIMDE_FLOAT32_C(  -296.44), SIMDE_FLOAT32_C(  -107.60), SIMDE_FLOAT32_C(  -814.83), SIMDE_FLOAT32_C(    23.81)),
      UINT16_C(51681),
      simde_mm512_set_ps(SIMDE_FLOAT32_C(  -471.21), SIMDE_FLOAT32_C(  -226.98), SIMDE_FLOAT32_C(   209.46), SIMDE_FLOAT32_C(   255.36),
                         SIMDE_FLOAT32_C(  -684.09), SIMDE_FLOAT32_C(  -914.75), SIMDE_FLOAT32_C(    18.85), SIMDE_FLOAT32_C(  -966.01),
                         SIMDE_FLOAT32_C(   164.84), SIMDE_FLOAT32_C(  -687.95), SIMDE_FLOAT32_C(  -425.28), SIMDE_FLOAT32_C(  -345.75),
                         SIMDE_FLOAT32_C(  -780.44), SIMDE_FLOAT32_C(   106.15), SIMDE_FLOAT32_C(   466.24), SIMDE_FLOAT32_C(   817.88)),
      simde_mm512_set_ps(SIMDE_FLOAT32_C(   198.58), SIMDE_FLOAT32_C(  -727.15), SIMDE_FLOAT32_C(  -572.56), SIMDE_FLOAT32_C(   958.22),
                         SIMDE_FLOAT32_C(  -583.34), SIMDE_FLOAT32_C(  -572.90), SIMDE_FLOAT32_C(  -412.07), SIMDE_FLOAT32_C(   -82.80),
                         SIMDE_FLOAT32_C(   397.00), SIMDE_FLOAT32_C(  -981.98), SIMDE_FLOAT32_C(  -278.55), SIMDE_FLOAT32_C(   589.00),
                         SIMDE_FLOAT32_C(   425.90), SIMDE_FLOAT32_C(  -258.68), SIMDE_FLOAT32_C(   721.69), SIMDE_FLOAT32_C(  -818.05)),
      simde_mm512_set_ps(SIMDE_FLOAT32_C(  -272.63), SIMDE_FLOAT32_C(  -954.13), SIMDE_FLOAT32_C(  -834.25), SIMDE_FLOAT32_C(  -766.99),
                         SIMDE_FLOAT32_C( -1267.43), SIMDE_FLOAT32_C(  -810.48), SIMDE_FLOAT32_C(   170.13), SIMDE_FLOAT32_C( -1048.81),
                         SIMDE_FLOAT32_C(   561.84), SIMDE_FLOAT32_C( -1669.93), SIMDE_FLOAT32_C(  -703.83), SIMDE_FLOAT32_C(   -15.45),
                         SIMDE_FLOAT32_C(  -296.44), SIMDE_FLOAT32_C(  -107.60), SIMDE_FLOAT32_C(  -814.83), SIMDE_FLOAT32_C(    -0.17)) },
    { simde_mm512_set_ps(SIMDE_FLOAT32_C(  -351.47), SIMDE_FLOAT32_C(  -458.05), SIMDE_FLOAT32_C(   323.83), SIMDE_FLOAT32_C(   403.02),
                         SIMDE_FLOAT32_C(  -394.35), SIMDE_FLOAT32_C(   401.52), SIMDE_FLOAT32_C(  -510.95), SIMDE_FLOAT32_C(    87.65),
                         SIMDE_FLOAT32_C(   739.56), SIMDE_FLOAT32_C(   256.40), SIMDE_FLOAT32_C(  -452.91), SIMDE_FLOAT32_C(   954.90),
                         SIMDE_FLOAT32_C(   329.05), SIMDE_FLOAT32_C(   425.37), SIMDE_FLOAT32_C(   772.30), SIMDE_FLOAT32_C(   986.03)),
      UINT16_C(47069),
      simde_mm512_set_ps(SIMDE_FLOAT32_C(  -738.20), SIMDE_FLOAT32_C(  -911.10), SIMDE_FLOAT32_C(   452.62), SIMDE_FLOAT32_C(  -129.27),
                         SIMDE_FLOAT32_C(    88.83), SIMDE_FLOAT32_C(  -872.00), SIMDE_FLOAT32_C(   121.78), SIMDE_FLOAT32_C(   569.46),
                         SIMDE_FLOAT32_C(  -776.77), SIMDE_FLOAT32_C(  -318.66), SIMDE_FLOAT32_C(  -780.09), SIMDE_FLOAT32_C(   134.45),
                         SIMDE_FLOAT32_C(  -186.98), SIMDE_FLOAT32_C(   -12.82), SIMDE_FLOAT32_C(   903.42), SIMDE_FLOAT32_C(   403.71)),
      simde_mm512_set_ps(SIMDE_FLOAT32_C(   411.50), SIMDE_FLOAT32_C(   353.32), SIMDE_FLOAT32_C(  -838.36), SIMDE_FLOAT32_C(   -87.15),
                         SIMDE_FLOAT32_C(  -255.41), SIMDE_FLOAT32_C(   806.16), SIMDE_FLOAT32_C(  -235.19), SIMDE_FLOAT32_C(   280.99),
                         SIMDE_FLOAT32_C(   436.98), SIMDE_FLOAT32_C(   399.45), SIMDE_FLOAT32_C(  -470.66), SIMDE_FLOAT32_C(   590.02),
                         SIMDE_FLOAT32_C(   629.08), SIMDE_FLOAT32_C(   852.68), SIMDE_FLOAT32_C(   716.96), SIMDE_FLOAT32_C(   753.05)),
      simde_mm512_set_ps(SIMDE_FLOAT32_C(  -326.70), SIMDE_FLOAT32_C(  -458.05), SIMDE_FLOAT32_C(  -385.74), SIMDE_FLOAT32_C(  -216.42),
                         SIMDE_FLOAT32_C(  -394.35), SIMDE_FLOAT32_C(   -65.84), SIMDE_FLOAT32_C(  -113.41), SIMDE_FLOAT32_C(   850.45),
                         SIMDE_FLOAT32_C(  -339.79), SIMDE_FLOAT32_C(    80.79), SIMDE_FLOAT32_C(  -452.91), SIMDE_FLOAT32_C(   724.47),
                         SIMDE_FLOAT32_C(   442.10), SIMDE_FLOAT32_C(   839.86), SIMDE_FLOAT32_C(   772.30), SIMDE_FLOAT32_C(  1156.76)) },
    { simde_mm512_set_ps(SIMDE_FLOAT32_C(   211.10), SIMDE_FLOAT32_C(  -476.23), SIMDE_FLOAT32_C(    36.89), SIMDE_FLOAT32_C(   282.23),
                         SIMDE_FLOAT32_C(  -873.12), SIMDE_FLOAT32_C(   953.41), SIMDE_FLOAT32_C(  -223.52), SIMDE_FLOAT32_C(  -415.95),
                         SIMDE_FLOAT32_C(   155.81), SIMDE_FLOAT32_C(   307.32), SIMDE_FLOAT32_C(   666.88), SIMDE_FLOAT32_C(  -457.25),
                         SIMDE_FLOAT32_C(   849.41), SIMDE_FLOAT32_C(  -463.83), SIMDE_FLOAT32_C(  -732.49), SIMDE_FLOAT32_C(    76.79)),
      UINT16_C( 5418),
      simde_mm512_set_ps(SIMDE_FLOAT32_C(     4.53), SIMDE_FLOAT32_C(  -948.03), SIMDE_FLOAT32_C(   -25.30), SIMDE_FLOAT32_C(   729.02),
                         SIMDE_FLOAT32_C(  -851.67), SIMDE_FLOAT32_C(   496.23), SIMDE_FLOAT32_C(   475.87), SIMDE_FLOAT32_C(  -676.08),
                         SIMDE_FLOAT32_C(   917.14), SIMDE_FLOAT32_C(   745.39), SIMDE_FLOAT32_C(   262.89), SIMDE_FLOAT32_C(   617.55),
                         SIMDE_FLOAT32_C(   783.42), SIMDE_FLOAT32_C(   209.57), SIMDE_FLOAT32_C(   948.11), SIMDE_FLOAT32_C(   403.77)),
      simde_mm512_set_ps(SIMDE_FLOAT32_C(   197.34), SIMDE_FLOAT32_C(  -759.25), SIMDE_FLOAT32_C(  -777.57), SIMDE_FLOAT32_C(   153.13),
                         SIMDE_FLOAT32_C(   183.29), SIMDE_FLOAT32_C(   919.64), SIMDE_FLOAT32_C(   480.71), SIMDE_FLOAT32_C(  -475.71),
                         SIMDE_FLOAT32_C(   222.85), SIMDE_FLOAT32_C(  -922.12), SIMDE_FLOAT32_C(  -597.55), SIMDE_FLOAT32_C(  -982.05),
                         SIMDE_FLOAT32_C(   677.93), SIMDE_FLOAT32_C(   190.15), SIMDE_FLOAT32_C(  -510.00), SIMDE_FLOAT32_C(  -766.01)),
      simde_mm512_set_ps(SIMDE_FLOAT32_C(   211.10), SIMDE_FLOAT32_C(  -476.23), SIMDE_FLOAT32_C(    36.89), SIMDE_FLOAT32_C(   882.15),
                         SIMDE_FLOAT32_C(  -873.12), SIMDE_FLOAT32_C(  1415.87), SIMDE_FLOAT32_C(  -223.52), SIMDE_FLOAT32_C( -1151.79),
                         SIMDE_FLOAT32_C(   155.81), SIMDE_FLOAT32_C(   307.32), SIMDE_FLOAT32_C(  -334.66), SIMDE_FLOAT32_C(  -457.25),
                         SIMDE_FLOAT32_C(  1461.35), SIMDE_FLOAT32_C(  -463.83), SIMDE_FLOAT32_C(   438.11), SIMDE_FLOAT32_C(    76.79)) },
    { simde_mm512_set_ps(SIMDE_FLOAT32_C(  -249.67), SIMDE_FLOAT32_C(  -897.47), SIMDE_FLOAT32_C(  -473.64), SIMDE_FLOAT32_C(   840.96),
                         SIMDE_FLOAT32_C(   -73.68), SIMDE_FLOAT32_C(   374.70), SIMDE_FLOAT32_C(   528.22), SIMDE_FLOAT32_C(    75.60),
                         SIMDE_FLOAT32_C(   568.77), SIMDE_FLOAT32_C(  -444.74), SIMDE_FLOAT32_C(  -491.45), SIMDE_FLOAT32_C(   872.98),
                         SIMDE_FLOAT32_C(  -158.91), SIMDE_FLOAT32_C(   -47.74), SIMDE_FLOAT32_C(   903.43), SIMDE_FLOAT32_C(  -212.44)),
      UINT16_C(16900),
      simde_mm512_set_ps(SIMDE_FLOAT32_C(  -787.62), SIMDE_FLOAT32_C(  -412.85), SIMDE_FLOAT32_C(   -51.77), SIMDE_FLOAT32_C(   566.91),
                         SIMDE_FLOAT32_C(  -879.62), SIMDE_FLOAT32_C(   173.18), SIMDE_FLOAT32_C(  -207.73), SIMDE_FLOAT32_C(  -643.72),
                         SIMDE_FLOAT32_C(   -98.26), SIMDE_FLOAT32_C(  -724.30), SIMDE_FLOAT32_C(   568.36), SIMDE_FLOAT32_C(    57.62),
                         SIMDE_FLOAT32_C(  -815.82), SIMDE_FLOAT32_C(  -992.69), SIMDE_FLOAT32_C(   -74.78), SIMDE_FLOAT32_C(  -258.08)),
      simde_mm512_set_ps(SIMDE_FLOAT32_C(  -650.83), SIMDE_FLOAT32_C(  -106.58), SIMDE_FLOAT32_C(   671.74), SIMDE_FLOAT32_C(  -960.36),
                         SIMDE_FLOAT32_C(   371.25), SIMDE_FLOAT32_C(   324.30), SIMDE_FLOAT32_C(  -751.58), SIMDE_FLOAT32_C(   862.30),
                         SIMDE_FLOAT32_C(   814.59), SIMDE_FLOAT32_C(  -210.90), SIMDE_FLOAT32_C(  -609.97), SIMDE_FLOAT32_C(  -428.72),
                         SIMDE_FLOAT32_C(   617.25), SIMDE_FLOAT32_C(   611.05), SIMDE_FLOAT32_C(   762.53), SIMDE_FLOAT32_C(  -215.42)),
      simde_mm512_set_ps(SIMDE_FLOAT32_C(  -249.67), SIMDE_FLOAT32_C(  -519.43), SIMDE_FLOAT32_C(  -473.64), SIMDE_FLOAT32_C(   840.96),
                         SIMDE_FLOAT32_C(   -73.68), SIMDE_FLOAT32_C(   374.70), SIMDE_FLOAT32_C(  -959.31), SIMDE_FLOAT32_C(    75.60),
                         SIMDE_FLOAT32_C(   568.77), SIMDE_FLOAT32_C(  -444.74), SIMDE_FLOAT32_C(  -491.45), SIMDE_FLOAT32_C(   872.98),
                         SIMDE_FLOAT32_C(  -158.91), SIMDE_FLOAT32_C(  -381.64), SIMDE_FLOAT32_C(   903.43), SIMDE_FLOAT32_C(  -212.44)) },
    { simde_mm512_set_ps(SIMDE_FLOAT32_C(   172.10), SIMDE_FLOAT32_C(  -400.24), SIMDE_FLOAT32_C(   -80.73), SIMDE_FLOAT32_C(  -802.90),
                         SIMDE_FLOAT32_C(   788.26), SIMDE_FLOAT32_C(  -133.42), SIMDE_FLOAT32_C(  -677.20), SIMDE_FLOAT32_C(   968.74),
                         SIMDE_FLOAT32_C(  -552.54), SIMDE_FLOAT32_C(  -525.44), SIMDE_FLOAT32_C(  -502.94), SIMDE_FLOAT32_C(   682.34),
                         SIMDE_FLOAT32_C(  -987.04), SIMDE_FLOAT32_C(  -328.55), SIMDE_FLOAT32_C(   352.53), SIMDE_FLOAT32_C(    84.20)),
      UINT16_C(60310),
      simde_mm512_set_ps(SIMDE_FLOAT32_C(   804.16), SIMDE_FLOAT32_C(  -985.95), SIMDE_FLOAT32_C(   -55.15), SIMDE_FLOAT32_C(   867.34),
                         SIMDE_FLOAT32_C(  -639.05), SIMDE_FLOAT32_C(   674.69), SIMDE_FLOAT32_C(   442.10), SIMDE_FLOAT32_C(  -161.46),
                         SIMDE_FLOAT32_C(  -700.88), SIMDE_FLOAT32_C(  -300.43), SIMDE_FLOAT32_C(   402.11), SIMDE_FLOAT32_C(   662.20),
                         SIMDE_FLOAT32_C(  -715.71), SIMDE_FLOAT32_C(  -861.88), SIMDE_FLOAT32_C(   313.27), SIMDE_FLOAT32_C(   186.21)),
      simde_mm512_set_ps(SIMDE_FLOAT32_C(   110.93), SIMDE_FLOAT32_C(   956.95), SIMDE_FLOAT32_C(   130.15), SIMDE_FLOAT32_C(  -962.06),
                         SIMDE_FLOAT32_C(  -309.45), SIMDE_FLOAT32_C(     0.91), SIMDE_FLOAT32_C(  -902.65), SIMDE_FLOAT32_C(   203.32),
                         SIMDE_FLOAT32_C(  -292.75), SIMDE_FLOAT32_C(   550.08), SIMDE_FLOAT32_C(   285.46), SIMDE_FLOAT32_C(   579.75),
                         SIMDE_FLOAT32_C(   615.83), SIMDE_FLOAT32_C(   762.56), SIMDE_FLOAT32_C(  -817.49), SIMDE_FLOAT32_C(   612.90)),
      simde_mm512_set_ps(SIMDE_FLOAT32_C(   915.09), SIMDE_FLOAT32_C(   -29.00), SIMDE_FLOAT32_C(    75.00), SIMDE_FLOAT32_C(  -802.90),
                         SIMDE_FLOAT32_C(  -948.50), SIMDE_FLOAT32_C(  -133.42), SIMDE_FLOAT32_C(  -460.55), SIMDE_FLOAT32_C(    41.86),
                         SIMDE_FLOAT32_C(  -993.63), SIMDE_FLOAT32_C(  -525.44), SIMDE_FLOAT32_C(  -502.94), SIMDE_FLOAT32_C(  1241.95),
                         SIMDE_FLOAT32_C(  -987.04), SIMDE_FLOAT32_C(   -99.32), SIMDE_FLOAT32_C(  -504.22), SIMDE_FLOAT32_C(    84.20)) },
    { simde_mm512_set_ps(SIMDE_FLOAT32_C(   503.91), SIMDE_FLOAT32_C(  -873.94), SIMDE_FLOAT32_C(   337.32), SIMDE_FLOAT32_C(   499.14),
                         SIMDE_FLOAT32_C(   855.15), SIMDE_FLOAT32_C(   536.35), SIMDE_FLOAT32_C(   834.00), SIMDE_FLOAT32_C(  -489.00),
                         SIMDE_FLOAT32_C(  -567.88), SIMDE_FLOAT32_C(  -606.97), SIMDE_FLOAT32_C(  -750.15), SIMDE_FLOAT32_C(  -109.88),
                         SIMDE_FLOAT32_C(  -172.79), SIMDE_FLOAT32_C(  -844.59), SIMDE_FLOAT32_C(  -574.59), SIMDE_FLOAT32_C(  -412.82)),
      UINT16_C(27856),
      simde_mm512_set_ps(SIMDE_FLOAT32_C(  -789.26), SIMDE_FLOAT32_C(  -737.03), SIMDE_FLOAT32_C(   -16.72), SIMDE_FLOAT32_C(  -653.52),
                         SIMDE_FLOAT32_C(   379.28), SIMDE_FLOAT32_C(   144.82), SIMDE_FLOAT32_C(   131.43), SIMDE_FLOAT32_C(   706.79),
                         SIMDE_FLOAT32_C(  -160.32), SIMDE_FLOAT32_C(  -424.39), SIMDE_FLOAT32_C(   860.70), SIMDE_FLOAT32_C(   683.13),
                         SIMDE_FLOAT32_C(   326.88), SIMDE_FLOAT32_C(   313.08), SIMDE_FLOAT32_C(   277.84), SIMDE_FLOAT32_C(   937.22)),
      simde_mm512_set_ps(SIMDE_FLOAT32_C(   525.85), SIMDE_FLOAT32_C(  -249.55), SIMDE_FLOAT32_C(  -186.57), SIMDE_FLOAT32_C(  -490.97),
                         SIMDE_FLOAT32_C(   598.23), SIMDE_FLOAT32_C(  -180.59), SIMDE_FLOAT32_C(  -202.66), SIMDE_FLOAT32_C(  -263.06),
                         SIMDE_FLOAT32_C(   624.42), SIMDE_FLOAT32_C(   918.35), SIMDE_FLOAT32_C(  -564.93), SIMDE_FLOAT32_C(   225.45),
                         SIMDE_FLOAT32_C(  -546.57), SIMDE_FLOAT32_C(   105.21), SIMDE_FLOAT32_C(  -133.31), SIMDE_FLOAT32_C(   309.82)),
      simde_mm512_set_ps(SIMDE_FLOAT32_C(   503.91), SIMDE_FLOAT32_C(  -986.58), SIMDE_FLOAT32_C(  -203.29), SIMDE_FLOAT32_C(   499.14),
                         SIMDE_FLOAT32_C(   977.51), SIMDE_FLOAT32_C(   -35.77), SIMDE_FLOAT32_C(   834.00), SIMDE_FLOAT32_C(  -489.00),
                         SIMDE_FLOAT32_C(   464.10), SIMDE_FLOAT32_C(   493.96), SIMDE_FLOAT32_C(  -750.15), SIMDE_FLOAT32_C(   908.58),
                         SIMDE_FLOAT32_C(  -172.79), SIMDE_FLOAT32_C(  -844.59), SIMDE_FLOAT32_C(  -574.59), SIMDE_FLOAT32_C(  -412.82)) },
    { simde_mm512_set_ps(SIMDE_FLOAT32_C(  -458.84), SIMDE_FLOAT32_C(   406.47), SIMDE_FLOAT32_C(   200.33), SIMDE_FLOAT32_C(   823.79),
                         SIMDE_FLOAT32_C(  -438.51), SIMDE_FLOAT32_C(  -529.89), SIMDE_FLOAT32_C(   455.41), SIMDE_FLOAT32_C(   580.20),
                         SIMDE_FLOAT32_C(  -954.41), SIMDE_FLOAT32_C(    17.86), SIMDE_FLOAT32_C(  -891.74), SIMDE_FLOAT32_C(   508.74),
                         SIMDE_FLOAT32_C(  -534.50), SIMDE_FLOAT32_C(  -411.55), SIMDE_FLOAT32_C(   713.63), SIMDE_FLOAT32_C(  -448.28)),
      UINT16_C(65489),
      simde_mm512_set_ps(SIMDE_FLOAT32_C(  -484.78), SIMDE_FLOAT32_C(   693.64), SIMDE_FLOAT32_C(   408.79), SIMDE_FLOAT32_C(   445.05),
                         SIMDE_FLOAT32_C(  -899.70), SIMDE_FLOAT32_C(   910.34), SIMDE_FLOAT32_C(   902.93), SIMDE_FLOAT32_C(   777.68),
                         SIMDE_FLOAT32_C(  -872.77), SIMDE_FLOAT32_C(  -343.13), SIMDE_FLOAT32_C(   660.18), SIMDE_FLOAT32_C(   570.95),
                         SIMDE_FLOAT32_C(   162.53), SIMDE_FLOAT32_C(   918.07), SIMDE_FLOAT32_C(  -439.67), SIMDE_FLOAT32_C(  -816.39)),
      simde_mm512_set_ps(SIMDE_FLOAT32_C(    16.65), SIMDE_FLOAT32_C(   690.13), SIMDE_FLOAT32_C(   121.38), SIMDE_FLOAT32_C(  -516.12),
                         SIMDE_FLOAT32_C(   545.92), SIMDE_FLOAT32_C(   177.28), SIMDE_FLOAT32_C(   874.60), SIMDE_FLOAT32_C(  -233.35),
                         SIMDE_FLOAT32_C(   249.40), SIMDE_FLOAT32_C(   234.84), SIMDE_FLOAT32_C(  -806.64), SIMDE_FLOAT32_C(   246.44),
                         SIMDE_FLOAT32_C(   498.89), SIMDE_FLOAT32_C(   681.09), SIMDE_FLOAT32_C(   -83.81), SIMDE_FLOAT32_C(   642.03)),
      simde_mm512_set_ps(SIMDE_FLOAT32_C(  -468.13), SIMDE_FLOAT32_C(  1383.77), SIMDE_FLOAT32_C(   530.17), SIMDE_FLOAT32_C(   -71.07),
                         SIMDE_FLOAT32_C(  -353.78), SIMDE_FLOAT32_C(  1087.62), SIMDE_FLOAT32_C(  1777.53), SIMDE_FLOAT32_C(   544.33),
                         SIMDE_FLOAT32_C(  -623.37), SIMDE_FLOAT32_C(  -108.29), SIMDE_FLOAT32_C(  -891.74), SIMDE_FLOAT32_C(   817.39),
                         SIMDE_FLOAT32_C(  -534.50), SIMDE_FLOAT32_C(  -411.55), SIMDE_FLOAT32_C(   713.63), SIMDE_FLOAT32_C(  -174.36)) }
  };

  for (size_t i = 0 ; i < (sizeof(test_vec) / sizeof(test_vec[0])); i++) {
    simde__m512 r = simde_mm512_mask_add_ps(test_vec[i].src, test_vec[i].k, test_vec[i].a, test_vec[i].b);
    simde_assert_m512_close(r, test_vec[i].r, 1);
  }

  return MUNIT_OK;
}

static MunitResult
test_simde_mm512_maskz_add_ps(const MunitParameter params[], void* data) {
  (void) params;
  (void) data;

  const struct {
    simde__mmask16 k;
    simde__m512 a;
    simde__m512 b;
    simde__m512 r;
  } test_vec[8] = {
    { UINT16_C(34070),
      simde_mm512_set_ps(SIMDE_FLOAT32_C(   246.93), SIMDE_FLOAT32_C(  -811.02), SIMDE_FLOAT32_C(  -535.93), SIMDE_FLOAT32_C(    52.87),
                         SIMDE_FLOAT32_C(   716.30), SIMDE_FLOAT32_C(   -57.56), SIMDE_FLOAT32_C(   690.12), SIMDE_FLOAT32_C(   612.14),
                         SIMDE_FLOAT32_C(  -901.32), SIMDE_FLOAT32_C(  -189.54), SIMDE_FLOAT32_C(  -745.51), SIMDE_FLOAT32_C(   809.22),
                         SIMDE_FLOAT32_C(  -299.66), SIMDE_FLOAT32_C(  -708.58), SIMDE_FLOAT32_C(   -58.16), SIMDE_FLOAT32_C(  -769.76)),
      simde_mm512_set_ps(SIMDE_FLOAT32_C(   402.24), SIMDE_FLOAT32_C(  -172.29), SIMDE_FLOAT32_C(  -380.01), SIMDE_FLOAT32_C(   418.98),
                         SIMDE_FLOAT32_C(   344.71), SIMDE_FLOAT32_C(   676.78), SIMDE_FLOAT32_C(    66.56), SIMDE_FLOAT32_C(  -447.80),
                         SIMDE_FLOAT32_C(   599.35), SIMDE_FLOAT32_C(  -768.42), SIMDE_FLOAT32_C(   985.66), SIMDE_FLOAT32_C(   -59.68),
                         SIMDE_FLOAT32_C(    11.93), SIMDE_FLOAT32_C(  -836.08), SIMDE_FLOAT32_C(  -821.64), SIMDE_FLOAT32_C(   485.10)),
      simde_mm512_set_ps(SIMDE_FLOAT32_C(   649.17), SIMDE_FLOAT32_C(     0.00), SIMDE_FLOAT32_C(     0.00), SIMDE_FLOAT32_C(     0.00),
                         SIMDE_FLOAT32_C(     0.00), SIMDE_FLOAT32_C(   619.22), SIMDE_FLOAT32_C(     0.00), SIMDE_FLOAT32_C(   164.34),
                         SIMDE_FLOAT32_C(     0.00), SIMDE_FLOAT32_C(     0.00), SIMDE_FLOAT32_C(     0.00), SIMDE_FLOAT32_C(   749.54),
                         SIMDE_FLOAT32_C(     0.00), SIMDE_FLOAT32_C( -1544.66), SIMDE_FLOAT32_C(  -879.80), SIMDE_FLOAT32_C(     0.00)) },
    { UINT16_C(18016),
      simde_mm512_set_ps(SIMDE_FLOAT32_C(   114.20), SIMDE_FLOAT32_C(  -250.12), SIMDE_FLOAT32_C(   205.39), SIMDE_FLOAT32_C(   377.39),
                         SIMDE_FLOAT32_C(  -678.55), SIMDE_FLOAT32_C(  -144.87), SIMDE_FLOAT32_C(   953.96), SIMDE_FLOAT32_C(  -727.31),
                         SIMDE_FLOAT32_C(   975.05), SIMDE_FLOAT32_C(   861.66), SIMDE_FLOAT32_C(  -283.79), SIMDE_FLOAT32_C(   652.52),
                         SIMDE_FLOAT32_C(   985.26), SIMDE_FLOAT32_C(   333.03), SIMDE_FLOAT32_C(   -22.71), SIMDE_FLOAT32_C(   372.76)),
      simde_mm512_set_ps(SIMDE_FLOAT32_C(   496.03), SIMDE_FLOAT32_C(  -128.10), SIMDE_FLOAT32_C(  -607.57), SIMDE_FLOAT32_C(  -934.57),
                         SIMDE_FLOAT32_C(  -200.59), SIMDE_FLOAT32_C(   673.22), SIMDE_FLOAT32_C(  -890.32), SIMDE_FLOAT32_C(  -261.35),
                         SIMDE_FLOAT32_C(  -308.29), SIMDE_FLOAT32_C(   674.57), SIMDE_FLOAT32_C(  -542.67), SIMDE_FLOAT32_C(  -748.61),
                         SIMDE_FLOAT32_C(  -986.94), SIMDE_FLOAT32_C(  -251.25), SIMDE_FLOAT32_C(   573.60), SIMDE_FLOAT32_C(   467.61)),
      simde_mm512_set_ps(SIMDE_FLOAT32_C(     0.00), SIMDE_FLOAT32_C(  -378.22), SIMDE_FLOAT32_C(     0.00), SIMDE_FLOAT32_C(     0.00),
                         SIMDE_FLOAT32_C(     0.00), SIMDE_FLOAT32_C(   528.35), SIMDE_FLOAT32_C(    63.64), SIMDE_FLOAT32_C(     0.00),
                         SIMDE_FLOAT32_C(     0.00), SIMDE_FLOAT32_C(  1536.23), SIMDE_FLOAT32_C(  -826.46), SIMDE_FLOAT32_C(     0.00),
                         SIMDE_FLOAT32_C(     0.00), SIMDE_FLOAT32_C(     0.00), SIMDE_FLOAT32_C(     0.00), SIMDE_FLOAT32_C(     0.00)) },
    { UINT16_C(25399),
      simde_mm512_set_ps(SIMDE_FLOAT32_C(  -937.90), SIMDE_FLOAT32_C(   699.05), SIMDE_FLOAT32_C(  -954.51), SIMDE_FLOAT32_C(  -401.06),
                         SIMDE_FLOAT32_C(  -200.18), SIMDE_FLOAT32_C(  -193.03), SIMDE_FLOAT32_C(   129.78), SIMDE_FLOAT32_C(   707.44),
                         SIMDE_FLOAT32_C(   127.93), SIMDE_FLOAT32_C(   450.22), SIMDE_FLOAT32_C(   849.81), SIMDE_FLOAT32_C(   562.63),
                         SIMDE_FLOAT32_C(   683.37), SIMDE_FLOAT32_C(   -87.77), SIMDE_FLOAT32_C(   258.02), SIMDE_FLOAT32_C(  -449.54)),
      simde_mm512_set_ps(SIMDE_FLOAT32_C(   600.08), SIMDE_FLOAT32_C(   -51.70), SIMDE_FLOAT32_C(   432.78), SIMDE_FLOAT32_C(  -805.77),
                         SIMDE_FLOAT32_C(   471.47), SIMDE_FLOAT32_C(   -62.60), SIMDE_FLOAT32_C(    50.16), SIMDE_FLOAT32_C(  -968.73),
                         SIMDE_FLOAT32_C(   980.37), SIMDE_FLOAT32_C(  -379.93), SIMDE_FLOAT32_C(   482.79), SIMDE_FLOAT32_C(  -839.61),
                         SIMDE_FLOAT32_C(    85.66), SIMDE_FLOAT32_C(  -276.42), SIMDE_FLOAT32_C(   192.13), SIMDE_FLOAT32_C(   751.61)),
      simde_mm512_set_ps(SIMDE_FLOAT32_C(     0.00), SIMDE_FLOAT32_C(   647.35), SIMDE_FLOAT32_C(  -521.73), SIMDE_FLOAT32_C(     0.00),
                         SIMDE_FLOAT32_C(     0.00), SIMDE_FLOAT32_C(     0.00), SIMDE_FLOAT32_C(   179.94), SIMDE_FLOAT32_C(  -261.29),
                         SIMDE_FLOAT32_C(     0.00), SIMDE_FLOAT32_C(     0.00), SIMDE_FLOAT32_C(  1332.60), SIMDE_FLOAT32_C(  -276.98),
                         SIMDE_FLOAT32_C(     0.00), SIMDE_FLOAT32_C(  -364.19), SIMDE_FLOAT32_C(   450.15), SIMDE_FLOAT32_C(   302.07)) },
    { UINT16_C(21570),
      simde_mm512_set_ps(SIMDE_FLOAT32_C(   174.39), SIMDE_FLOAT32_C(   649.64), SIMDE_FLOAT32_C(  -467.57), SIMDE_FLOAT32_C(   -13.46),
                         SIMDE_FLOAT32_C(    79.96), SIMDE_FLOAT32_C(   870.09), SIMDE_FLOAT32_C(    78.23), SIMDE_FLOAT32_C(   308.33),
                         SIMDE_FLOAT32_C(   969.57), SIMDE_FLOAT32_C(   129.15), SIMDE_FLOAT32_C(   641.22), SIMDE_FLOAT32_C(  -816.81),
                         SIMDE_FLOAT32_C(   851.66), SIMDE_FLOAT32_C(  -569.60), SIMDE_FLOAT32_C(   774.11), SIMDE_FLOAT32_C(  -977.84)),
      simde_mm512_set_ps(SIMDE_FLOAT32_C(   839.72), SIMDE_FLOAT32_C(  -192.47), SIMDE_FLOAT32_C(   441.45), SIMDE_FLOAT32_C(   894.27),
                         SIMDE_FLOAT32_C(   987.76), SIMDE_FLOAT32_C(  -728.83), SIMDE_FLOAT32_C(   287.58), SIMDE_FLOAT32_C(   825.22),
                         SIMDE_FLOAT32_C(   500.81), SIMDE_FLOAT32_C(  -857.90), SIMDE_FLOAT32_C(    13.30), SIMDE_FLOAT32_C(  -963.46),
                         SIMDE_FLOAT32_C(   789.18), SIMDE_FLOAT32_C(  -421.72), SIMDE_FLOAT32_C(  -456.20), SIMDE_FLOAT32_C(  -500.23)),
      simde_mm512_set_ps(SIMDE_FLOAT32_C(     0.00), SIMDE_FLOAT32_C(   457.17), SIMDE_FLOAT32_C(     0.00), SIMDE_FLOAT32_C(   880.81),
                         SIMDE_FLOAT32_C(     0.00), SIMDE_FLOAT32_C(   141.26), SIMDE_FLOAT32_C(     0.00), SIMDE_FLOAT32_C(     0.00),
                         SIMDE_FLOAT32_C(     0.00), SIMDE_FLOAT32_C(  -728.75), SIMDE_FLOAT32_C(     0.00), SIMDE_FLOAT32_C(     0.00),
                         SIMDE_FLOAT32_C(     0.00), SIMDE_FLOAT32_C(     0.00), SIMDE_FLOAT32_C(   317.91), SIMDE_FLOAT32_C(     0.00)) },
    { UINT16_C( 4527),
      simde_mm512_set_ps(SIMDE_FLOAT32_C(   819.62), SIMDE_FLOAT32_C(   143.91), SIMDE_FLOAT32_C(  -476.13), SIMDE_FLOAT32_C(  -330.97),
                         SIMDE_FLOAT32_C(  -314.47), SIMDE_FLOAT32_C(   327.51), SIMDE_FLOAT32_C(    79.69), SIMDE_FLOAT32_C(  -335.16),
                         SIMDE_FLOAT32_C(    79.63), SIMDE_FLOAT32_C(  -316.03), SIMDE_FLOAT32_C(   529.05), SIMDE_FLOAT32_C(  -783.26),
                         SIMDE_FLOAT32_C(  -836.10), SIMDE_FLOAT32_C(   799.12), SIMDE_FLOAT32_C(   202.01), SIMDE_FLOAT32_C(  -973.13)),
      simde_mm512_set_ps(SIMDE_FLOAT32_C(  -474.84), SIMDE_FLOAT32_C(  -831.90), SIMDE_FLOAT32_C(   175.04), SIMDE_FLOAT32_C(  -769.21),
                         SIMDE_FLOAT32_C(  -761.87), SIMDE_FLOAT32_C(   711.09), SIMDE_FLOAT32_C(    76.03), SIMDE_FLOAT32_C(   -69.55),
                         SIMDE_FLOAT32_C(   206.89), SIMDE_FLOAT32_C(   385.48), SIMDE_FLOAT32_C(  -149.33), SIMDE_FLOAT32_C(    63.43),
                         SIMDE_FLOAT32_C(  -965.34), SIMDE_FLOAT32_C(   927.69), SIMDE_FLOAT32_C(   926.44), SIMDE_FLOAT32_C(   751.96)),
      simde_mm512_set_ps(SIMDE_FLOAT32_C(     0.00), SIMDE_FLOAT32_C(     0.00), SIMDE_FLOAT32_C(     0.00), SIMDE_FLOAT32_C( -1100.18),
                         SIMDE_FLOAT32_C(     0.00), SIMDE_FLOAT32_C(     0.00), SIMDE_FLOAT32_C(     0.00), SIMDE_FLOAT32_C(  -404.71),
                         SIMDE_FLOAT32_C(   286.52), SIMDE_FLOAT32_C(     0.00), SIMDE_FLOAT32_C(   379.72), SIMDE_FLOAT32_C(     0.00),
                         SIMDE_FLOAT32_C( -1801.44), SIMDE_FLOAT32_C(  1726.81), SIMDE_FLOAT32_C(  1128.45), SIMDE_FLOAT32_C(  -221.17)) },
    { UINT16_C(49892),
      simde_mm512_set_ps(SIMDE_FLOAT32_C(   588.00), SIMDE_FLOAT32_C(   584.07), SIMDE_FLOAT32_C(   -62.26), SIMDE_FLOAT32_C(   917.49),
                         SIMDE_FLOAT32_C(  -873.42), SIMDE_FLOAT32_C(    91.96), SIMDE_FLOAT32_C(   575.44), SIMDE_FLOAT32_C(  -110.07),
                         SIMDE_FLOAT32_C(    -5.94), SIMDE_FLOAT32_C(   192.99), SIMDE_FLOAT32_C(   492.46), SIMDE_FLOAT32_C(  -775.27),
                         SIMDE_FLOAT32_C(  -913.08), SIMDE_FLOAT32_C(   683.73), SIMDE_FLOAT32_C(  -915.46), SIMDE_FLOAT32_C(   653.29)),
      simde_mm512_set_ps(SIMDE_FLOAT32_C(   472.29), SIMDE_FLOAT32_C(  -575.09), SIMDE_FLOAT32_C(   980.71), SIMDE_FLOAT32_C(  -559.07),
                         SIMDE_FLOAT32_C(  -664.03), SIMDE_FLOAT32_C(   847.80), SIMDE_FLOAT32_C(   783.26), SIMDE_FLOAT32_C(  -881.55),
                         SIMDE_FLOAT32_C(   743.44), SIMDE_FLOAT32_C(   605.57), SIMDE_FLOAT32_C(   127.37), SIMDE_FLOAT32_C(   178.47),
                         SIMDE_FLOAT32_C(  -843.05), SIMDE_FLOAT32_C(  -829.69), SIMDE_FLOAT32_C(  -306.45), SIMDE_FLOAT32_C(  -410.55)),
      simde_mm512_set_ps(SIMDE_FLOAT32_C(  1060.29), SIMDE_FLOAT32_C(     8.98), SIMDE_FLOAT32_C(     0.00), SIMDE_FLOAT32_C(     0.00),
                         SIMDE_FLOAT32_C(     0.00), SIMDE_FLOAT32_C(     0.00), SIMDE_FLOAT32_C(  1358.70), SIMDE_FLOAT32_C(     0.00),
                         SIMDE_FLOAT32_C(   737.50), SIMDE_FLOAT32_C(   798.56), SIMDE_FLOAT32_C(   619.83), SIMDE_FLOAT32_C(     0.00),
                         SIMDE_FLOAT32_C(     0.00), SIMDE_FLOAT32_C(  -145.96), SIMDE_FLOAT32_C(     0.00), SIMDE_FLOAT32_C(     0.00)) },
    { UINT16_C(35395),
      simde_mm512_set_ps(SIMDE_FLOAT32_C(  -584.83), SIMDE_FLOAT32_C(  -991.02), SIMDE_FLOAT32_C(    87.38), SIMDE_FLOAT32_C(  -660.51),
                         SIMDE_FLOAT32_C(   -61.08), SIMDE_FLOAT32_C(  -942.66), SIMDE_FLOAT32_C(    98.55), SIMDE_FLOAT32_C(   717.20),
                         SIMDE_FLOAT32_C(  -375.96), SIMDE_FLOAT32_C(   280.62), SIMDE_FLOAT32_C(   892.45), SIMDE_FLOAT32_C(  -164.87),
                         SIMDE_FLOAT32_C(   725.16), SIMDE_FLOAT32_C(    92.34), SIMDE_FLOAT32_C(  -444.56), SIMDE_FLOAT32_C(  -205.95)),
      simde_mm512_set_ps(SIMDE_FLOAT32_C(  -331.69), SIMDE_FLOAT32_C(    56.82), SIMDE_FLOAT32_C(   293.40), SIMDE_FLOAT32_C(   559.39),
                         SIMDE_FLOAT32_C(  -542.40), SIMDE_FLOAT32_C(  -727.09), SIMDE_FLOAT32_C(    42.45), SIMDE_FLOAT32_C(   836.37),
                         SIMDE_FLOAT32_C(   263.78), SIMDE_FLOAT32_C(  -509.50), SIMDE_FLOAT32_C(   313.35), SIMDE_FLOAT32_C(   590.05),
                         SIMDE_FLOAT32_C(  -852.39), SIMDE_FLOAT32_C(  -876.91), SIMDE_FLOAT32_C(  -994.58), SIMDE_FLOAT32_C(  -351.76)),
      simde_mm512_set_ps(SIMDE_FLOAT32_C(  -916.52), SIMDE_FLOAT32_C(     0.00), SIMDE_FLOAT32_C(     0.00), SIMDE_FLOAT32_C(     0.00),
                         SIMDE_FLOAT32_C(  -603.48), SIMDE_FLOAT32_C(     0.00), SIMDE_FLOAT32_C(   141.00), SIMDE_FLOAT32_C(     0.00),
                         SIMDE_FLOAT32_C(     0.00), SIMDE_FLOAT32_C(  -228.88), SIMDE_FLOAT32_C(     0.00), SIMDE_FLOAT32_C(     0.00),
                         SIMDE_FLOAT32_C(     0.00), SIMDE_FLOAT32_C(     0.00), SIMDE_FLOAT32_C( -1439.14), SIMDE_FLOAT32_C(  -557.71)) },
    { UINT16_C(52006),
      simde_mm512_set_ps(SIMDE_FLOAT32_C(   -56.05), SIMDE_FLOAT32_C(  -627.04), SIMDE_FLOAT32_C(   887.74), SIMDE_FLOAT32_C(  -166.02),
                         SIMDE_FLOAT32_C(    36.14), SIMDE_FLOAT32_C(   814.59), SIMDE_FLOAT32_C(   740.46), SIMDE_FLOAT32_C(   588.03),
                         SIMDE_FLOAT32_C(   469.76), SIMDE_FLOAT32_C(  -514.54), SIMDE_FLOAT32_C(   206.17), SIMDE_FLOAT32_C(   302.47),
                         SIMDE_FLOAT32_C(   208.18), SIMDE_FLOAT32_C(   121.91), SIMDE_FLOAT32_C(   499.72), SIMDE_FLOAT32_C(   376.27)),
      simde_mm512_set_ps(SIMDE_FLOAT32_C(  -963.34), SIMDE_FLOAT32_C(   -94.89), SIMDE_FLOAT32_C(   732.15), SIMDE_FLOAT32_C(  -520.87),
                         SIMDE_FLOAT32_C(   254.02), SIMDE_FLOAT32_C(  -604.67), SIMDE_FLOAT32_C(    -6.37), SIMDE_FLOAT32_C(   745.91),
                         SIMDE_FLOAT32_C(  -401.58), SIMDE_FLOAT32_C(  -429.08), SIMDE_FLOAT32_C(   -97.98), SIMDE_FLOAT32_C(    35.37),
                         SIMDE_FLOAT32_C(  -379.34), SIMDE_FLOAT32_C(  -588.87), SIMDE_FLOAT32_C(  -792.60), SIMDE_FLOAT32_C(   657.97)),
      simde_mm512_set_ps(SIMDE_FLOAT32_C( -1019.39), SIMDE_FLOAT32_C(  -721.93), SIMDE_FLOAT32_C(     0.00), SIMDE_FLOAT32_C(     0.00),
                         SIMDE_FLOAT32_C(   290.16), SIMDE_FLOAT32_C(     0.00), SIMDE_FLOAT32_C(   734.09), SIMDE_FLOAT32_C(  1333.94),
                         SIMDE_FLOAT32_C(     0.00), SIMDE_FLOAT32_C(     0.00), SIMDE_FLOAT32_C(   108.19), SIMDE_FLOAT32_C(     0.00),
                         SIMDE_FLOAT32_C(     0.00), SIMDE_FLOAT32_C(  -466.96), SIMDE_FLOAT32_C(  -292.88), SIMDE_FLOAT32_C(     0.00)) }
  };

  for (size_t i = 0 ; i < (sizeof(test_vec) / sizeof(test_vec[0])); i++) {
    simde__m512 r = simde_mm512_maskz_add_ps(test_vec[i].k, test_vec[i].a, test_vec[i].b);
    simde_assert_m512_close(r, test_vec[i].r, 1);
  }

  return MUNIT_OK;
}

static MunitResult
test_simde_mm512_add_pd(const MunitParameter params[], void* data) {
  (void) params;
  (void) data;

  const struct {
    simde__m512d a;
    simde__m512d b;
    simde__m512d r;
  } test_vec[8] = {
    { simde_mm512_set_pd(SIMDE_FLOAT64_C( -236.16), SIMDE_FLOAT64_C(   20.07),
                         SIMDE_FLOAT64_C(  257.66), SIMDE_FLOAT64_C(  863.96),
                         SIMDE_FLOAT64_C(  593.27), SIMDE_FLOAT64_C( -503.87),
                         SIMDE_FLOAT64_C( -362.00), SIMDE_FLOAT64_C(  273.73)),
      simde_mm512_set_pd(SIMDE_FLOAT64_C(  196.72), SIMDE_FLOAT64_C(   63.78),
                         SIMDE_FLOAT64_C(  794.12), SIMDE_FLOAT64_C(  -29.20),
                         SIMDE_FLOAT64_C( -795.86), SIMDE_FLOAT64_C( -299.89),
                         SIMDE_FLOAT64_C(  346.27), SIMDE_FLOAT64_C(  203.60)),
      simde_mm512_set_pd(SIMDE_FLOAT64_C(  -39.44), SIMDE_FLOAT64_C(   83.85),
                         SIMDE_FLOAT64_C( 1051.78), SIMDE_FLOAT64_C(  834.76),
                         SIMDE_FLOAT64_C( -202.59), SIMDE_FLOAT64_C( -803.76),
                         SIMDE_FLOAT64_C(  -15.73), SIMDE_FLOAT64_C(  477.33)) },
    { simde_mm512_set_pd(SIMDE_FLOAT64_C(  770.84), SIMDE_FLOAT64_C( -754.36),
                         SIMDE_FLOAT64_C(  737.96), SIMDE_FLOAT64_C( -529.83),
                         SIMDE_FLOAT64_C( -355.96), SIMDE_FLOAT64_C( -623.94),
                         SIMDE_FLOAT64_C(  550.26), SIMDE_FLOAT64_C(  883.81)),
      simde_mm512_set_pd(SIMDE_FLOAT64_C(  -87.42), SIMDE_FLOAT64_C( -548.47),
                         SIMDE_FLOAT64_C( -633.24), SIMDE_FLOAT64_C(  450.21),
                         SIMDE_FLOAT64_C(  645.87), SIMDE_FLOAT64_C( -366.47),
                         SIMDE_FLOAT64_C(  695.56), SIMDE_FLOAT64_C(  617.08)),
      simde_mm512_set_pd(SIMDE_FLOAT64_C(  683.42), SIMDE_FLOAT64_C(-1302.83),
                         SIMDE_FLOAT64_C(  104.72), SIMDE_FLOAT64_C(  -79.62),
                         SIMDE_FLOAT64_C(  289.91), SIMDE_FLOAT64_C( -990.41),
                         SIMDE_FLOAT64_C( 1245.82), SIMDE_FLOAT64_C( 1500.89)) },
    { simde_mm512_set_pd(SIMDE_FLOAT64_C( -504.50), SIMDE_FLOAT64_C( -227.85),
                         SIMDE_FLOAT64_C( -966.51), SIMDE_FLOAT64_C( -410.18),
                         SIMDE_FLOAT64_C(  -80.72), SIMDE_FLOAT64_C( -882.81),
                         SIMDE_FLOAT64_C( -139.97), SIMDE_FLOAT64_C(  617.51)),
      simde_mm512_set_pd(SIMDE_FLOAT64_C( -598.19), SIMDE_FLOAT64_C(  737.33),
                         SIMDE_FLOAT64_C(  488.15), SIMDE_FLOAT64_C(  218.70),
                         SIMDE_FLOAT64_C(  134.86), SIMDE_FLOAT64_C( -311.92),
                         SIMDE_FLOAT64_C(  725.05), SIMDE_FLOAT64_C(  687.14)),
      simde_mm512_set_pd(SIMDE_FLOAT64_C(-1102.69), SIMDE_FLOAT64_C(  509.48),
                         SIMDE_FLOAT64_C( -478.36), SIMDE_FLOAT64_C( -191.48),
                         SIMDE_FLOAT64_C(   54.14), SIMDE_FLOAT64_C(-1194.73),
                         SIMDE_FLOAT64_C(  585.08), SIMDE_FLOAT64_C( 1304.65)) },
    { simde_mm512_set_pd(SIMDE_FLOAT64_C(  472.12), SIMDE_FLOAT64_C( -365.98),
                         SIMDE_FLOAT64_C(  659.31), SIMDE_FLOAT64_C( -290.87),
                         SIMDE_FLOAT64_C( -373.51), SIMDE_FLOAT64_C( -669.26),
                         SIMDE_FLOAT64_C( -520.33), SIMDE_FLOAT64_C(  675.55)),
      simde_mm512_set_pd(SIMDE_FLOAT64_C(  635.51), SIMDE_FLOAT64_C( -125.87),
                         SIMDE_FLOAT64_C( -802.87), SIMDE_FLOAT64_C(  655.14),
                         SIMDE_FLOAT64_C(  196.92), SIMDE_FLOAT64_C(  789.13),
                         SIMDE_FLOAT64_C(  116.39), SIMDE_FLOAT64_C( -455.20)),
      simde_mm512_set_pd(SIMDE_FLOAT64_C( 1107.63), SIMDE_FLOAT64_C( -491.85),
                         SIMDE_FLOAT64_C( -143.56), SIMDE_FLOAT64_C(  364.27),
                         SIMDE_FLOAT64_C( -176.59), SIMDE_FLOAT64_C(  119.87),
                         SIMDE_FLOAT64_C( -403.94), SIMDE_FLOAT64_C(  220.35)) },
    { simde_mm512_set_pd(SIMDE_FLOAT64_C(  788.90), SIMDE_FLOAT64_C( -954.97),
                         SIMDE_FLOAT64_C(  125.34), SIMDE_FLOAT64_C(  169.40),
                         SIMDE_FLOAT64_C(  224.26), SIMDE_FLOAT64_C( -169.19),
                         SIMDE_FLOAT64_C(  154.36), SIMDE_FLOAT64_C( -652.64)),
      simde_mm512_set_pd(SIMDE_FLOAT64_C( -435.33), SIMDE_FLOAT64_C( -537.34),
                         SIMDE_FLOAT64_C( -563.73), SIMDE_FLOAT64_C(  279.31),
                         SIMDE_FLOAT64_C( -443.50), SIMDE_FLOAT64_C(   -9.90),
                         SIMDE_FLOAT64_C(  404.97), SIMDE_FLOAT64_C(  991.70)),
      simde_mm512_set_pd(SIMDE_FLOAT64_C(  353.57), SIMDE_FLOAT64_C(-1492.31),
                         SIMDE_FLOAT64_C( -438.39), SIMDE_FLOAT64_C(  448.71),
                         SIMDE_FLOAT64_C( -219.24), SIMDE_FLOAT64_C( -179.09),
                         SIMDE_FLOAT64_C(  559.33), SIMDE_FLOAT64_C(  339.06)) },
    { simde_mm512_set_pd(SIMDE_FLOAT64_C( -409.86), SIMDE_FLOAT64_C( -564.70),
                         SIMDE_FLOAT64_C(  978.74), SIMDE_FLOAT64_C( -670.81),
                         SIMDE_FLOAT64_C( -437.36), SIMDE_FLOAT64_C( -920.10),
                         SIMDE_FLOAT64_C(   26.94), SIMDE_FLOAT64_C(  254.30)),
      simde_mm512_set_pd(SIMDE_FLOAT64_C(   88.55), SIMDE_FLOAT64_C( -559.38),
                         SIMDE_FLOAT64_C( -420.16), SIMDE_FLOAT64_C(  439.30),
                         SIMDE_FLOAT64_C( -160.71), SIMDE_FLOAT64_C(  -56.82),
                         SIMDE_FLOAT64_C(   12.24), SIMDE_FLOAT64_C(  276.77)),
      simde_mm512_set_pd(SIMDE_FLOAT64_C( -321.31), SIMDE_FLOAT64_C(-1124.08),
                         SIMDE_FLOAT64_C(  558.58), SIMDE_FLOAT64_C( -231.51),
                         SIMDE_FLOAT64_C( -598.07), SIMDE_FLOAT64_C( -976.92),
                         SIMDE_FLOAT64_C(   39.18), SIMDE_FLOAT64_C(  531.07)) },
    { simde_mm512_set_pd(SIMDE_FLOAT64_C( -252.56), SIMDE_FLOAT64_C( -715.99),
                         SIMDE_FLOAT64_C( -694.53), SIMDE_FLOAT64_C(  556.76),
                         SIMDE_FLOAT64_C(  839.65), SIMDE_FLOAT64_C( -743.60),
                         SIMDE_FLOAT64_C( -343.44), SIMDE_FLOAT64_C( -212.93)),
      simde_mm512_set_pd(SIMDE_FLOAT64_C( -450.77), SIMDE_FLOAT64_C(  107.13),
                         SIMDE_FLOAT64_C(  937.09), SIMDE_FLOAT64_C(  938.48),
                         SIMDE_FLOAT64_C( -943.33), SIMDE_FLOAT64_C( -298.38),
                         SIMDE_FLOAT64_C(  752.15), SIMDE_FLOAT64_C( -313.15)),
      simde_mm512_set_pd(SIMDE_FLOAT64_C( -703.33), SIMDE_FLOAT64_C( -608.86),
                         SIMDE_FLOAT64_C(  242.56), SIMDE_FLOAT64_C( 1495.24),
                         SIMDE_FLOAT64_C( -103.68), SIMDE_FLOAT64_C(-1041.98),
                         SIMDE_FLOAT64_C(  408.71), SIMDE_FLOAT64_C( -526.08)) },
    { simde_mm512_set_pd(SIMDE_FLOAT64_C(  940.55), SIMDE_FLOAT64_C(  673.86),
                         SIMDE_FLOAT64_C( -765.42), SIMDE_FLOAT64_C( -188.42),
                         SIMDE_FLOAT64_C( -980.28), SIMDE_FLOAT64_C( -223.74),
                         SIMDE_FLOAT64_C(  -19.52), SIMDE_FLOAT64_C( -256.77)),
      simde_mm512_set_pd(SIMDE_FLOAT64_C(  128.08), SIMDE_FLOAT64_C(  862.66),
                         SIMDE_FLOAT64_C(  151.47), SIMDE_FLOAT64_C(  825.63),
                         SIMDE_FLOAT64_C( -245.57), SIMDE_FLOAT64_C( -364.98),
                         SIMDE_FLOAT64_C(  -60.78), SIMDE_FLOAT64_C(  224.87)),
      simde_mm512_set_pd(SIMDE_FLOAT64_C( 1068.63), SIMDE_FLOAT64_C( 1536.52),
                         SIMDE_FLOAT64_C( -613.95), SIMDE_FLOAT64_C(  637.21),
                         SIMDE_FLOAT64_C(-1225.85), SIMDE_FLOAT64_C( -588.72),
                         SIMDE_FLOAT64_C(  -80.30), SIMDE_FLOAT64_C(  -31.90)) }
  };

  for (size_t i = 0 ; i < (sizeof(test_vec) / sizeof(test_vec[0])); i++) {
    simde__m512d r = simde_mm512_add_pd(test_vec[i].a, test_vec[i].b);
    simde_assert_m512d_close(r, test_vec[i].r, 1);
  }

  return MUNIT_OK;
}

static MunitResult
test_simde_mm512_mask_add_pd(const MunitParameter params[], void* data) {
  (void) params;
  (void) data;

  const struct {
    simde__m512d src;
    simde__mmask8 k;
    simde__m512d a;
    simde__m512d b;
    simde__m512d r;
  } test_vec[8] = {
    { simde_mm512_set_pd(SIMDE_FLOAT64_C(  772.88), SIMDE_FLOAT64_C( -440.03),
                         SIMDE_FLOAT64_C(  243.69), SIMDE_FLOAT64_C( -905.66),
                         SIMDE_FLOAT64_C(  260.94), SIMDE_FLOAT64_C( -593.10),
                         SIMDE_FLOAT64_C( -410.75), SIMDE_FLOAT64_C( -170.16)),
      UINT8_C(131),
      simde_mm512_set_pd(SIMDE_FLOAT64_C(  102.33), SIMDE_FLOAT64_C(  823.12),
                         SIMDE_FLOAT64_C(  163.08), SIMDE_FLOAT64_C(  639.77),
                         SIMDE_FLOAT64_C(  813.84), SIMDE_FLOAT64_C(  480.56),
                         SIMDE_FLOAT64_C( -422.93), SIMDE_FLOAT64_C(   56.83)),
      simde_mm512_set_pd(SIMDE_FLOAT64_C( -823.01), SIMDE_FLOAT64_C( -319.25),
                         SIMDE_FLOAT64_C(  448.69), SIMDE_FLOAT64_C( -371.67),
                         SIMDE_FLOAT64_C(  638.27), SIMDE_FLOAT64_C(  554.13),
                         SIMDE_FLOAT64_C(  337.82), SIMDE_FLOAT64_C( -178.59)),
      simde_mm512_set_pd(SIMDE_FLOAT64_C( -720.68), SIMDE_FLOAT64_C( -440.03),
                         SIMDE_FLOAT64_C(  243.69), SIMDE_FLOAT64_C( -905.66),
                         SIMDE_FLOAT64_C(  260.94), SIMDE_FLOAT64_C( -593.10),
                         SIMDE_FLOAT64_C(  -85.11), SIMDE_FLOAT64_C( -121.76)) },
    { simde_mm512_set_pd(SIMDE_FLOAT64_C( -590.26), SIMDE_FLOAT64_C(  794.83),
                         SIMDE_FLOAT64_C( -989.05), SIMDE_FLOAT64_C(  101.49),
                         SIMDE_FLOAT64_C(  609.53), SIMDE_FLOAT64_C(  155.60),
                         SIMDE_FLOAT64_C( -166.25), SIMDE_FLOAT64_C(   -7.45)),
      UINT8_C(166),
      simde_mm512_set_pd(SIMDE_FLOAT64_C(  261.65), SIMDE_FLOAT64_C( -764.02),
                         SIMDE_FLOAT64_C( -249.96), SIMDE_FLOAT64_C(  370.72),
                         SIMDE_FLOAT64_C(   78.51), SIMDE_FLOAT64_C(   80.26),
                         SIMDE_FLOAT64_C(  -82.96), SIMDE_FLOAT64_C(  867.79)),
      simde_mm512_set_pd(SIMDE_FLOAT64_C( -572.12), SIMDE_FLOAT64_C(  557.98),
                         SIMDE_FLOAT64_C(  404.14), SIMDE_FLOAT64_C(  968.07),
                         SIMDE_FLOAT64_C( -451.16), SIMDE_FLOAT64_C( -116.99),
                         SIMDE_FLOAT64_C(  214.59), SIMDE_FLOAT64_C( -333.29)),
      simde_mm512_set_pd(SIMDE_FLOAT64_C( -310.47), SIMDE_FLOAT64_C(  794.83),
                         SIMDE_FLOAT64_C(  154.18), SIMDE_FLOAT64_C(  101.49),
                         SIMDE_FLOAT64_C(  609.53), SIMDE_FLOAT64_C(  -36.73),
                         SIMDE_FLOAT64_C(  131.63), SIMDE_FLOAT64_C(   -7.45)) },
    { simde_mm512_set_pd(SIMDE_FLOAT64_C(  399.20), SIMDE_FLOAT64_C( -660.46),
                         SIMDE_FLOAT64_C( -393.35), SIMDE_FLOAT64_C(  -15.45),
                         SIMDE_FLOAT64_C( -296.44), SIMDE_FLOAT64_C( -107.60),
                         SIMDE_FLOAT64_C( -814.83), SIMDE_FLOAT64_C(   23.81)),
      UINT8_C( 90),
      simde_mm512_set_pd(SIMDE_FLOAT64_C(  164.84), SIMDE_FLOAT64_C( -687.95),
                         SIMDE_FLOAT64_C( -425.28), SIMDE_FLOAT64_C( -345.75),
                         SIMDE_FLOAT64_C( -780.44), SIMDE_FLOAT64_C(  106.15),
                         SIMDE_FLOAT64_C(  466.24), SIMDE_FLOAT64_C(  817.88)),
      simde_mm512_set_pd(SIMDE_FLOAT64_C(  397.00), SIMDE_FLOAT64_C( -981.98),
                         SIMDE_FLOAT64_C( -278.55), SIMDE_FLOAT64_C(  589.00),
                         SIMDE_FLOAT64_C(  425.90), SIMDE_FLOAT64_C( -258.68),
                         SIMDE_FLOAT64_C(  721.69), SIMDE_FLOAT64_C( -818.05)),
      simde_mm512_set_pd(SIMDE_FLOAT64_C(  399.20), SIMDE_FLOAT64_C(-1669.93),
                         SIMDE_FLOAT64_C( -393.35), SIMDE_FLOAT64_C(  243.25),
                         SIMDE_FLOAT64_C( -354.54), SIMDE_FLOAT64_C( -107.60),
                         SIMDE_FLOAT64_C( 1187.93), SIMDE_FLOAT64_C(   23.81)) },
    { simde_mm512_set_pd(SIMDE_FLOAT64_C( -471.21), SIMDE_FLOAT64_C( -226.98),
                         SIMDE_FLOAT64_C(  209.46), SIMDE_FLOAT64_C(  255.36),
                         SIMDE_FLOAT64_C( -684.09), SIMDE_FLOAT64_C( -914.75),
                         SIMDE_FLOAT64_C(   18.85), SIMDE_FLOAT64_C( -966.01)),
      UINT8_C(215),
      simde_mm512_set_pd(SIMDE_FLOAT64_C(  198.58), SIMDE_FLOAT64_C( -727.15),
                         SIMDE_FLOAT64_C( -572.56), SIMDE_FLOAT64_C(  958.22),
                         SIMDE_FLOAT64_C( -583.34), SIMDE_FLOAT64_C( -572.90),
                         SIMDE_FLOAT64_C( -412.07), SIMDE_FLOAT64_C(  -82.80)),
      simde_mm512_set_pd(SIMDE_FLOAT64_C( -331.15), SIMDE_FLOAT64_C( -849.69),
                         SIMDE_FLOAT64_C(  124.13), SIMDE_FLOAT64_C( -834.25),
                         SIMDE_FLOAT64_C( -766.99), SIMDE_FLOAT64_C(  846.34),
                         SIMDE_FLOAT64_C( -810.48), SIMDE_FLOAT64_C(  170.13)),
      simde_mm512_set_pd(SIMDE_FLOAT64_C( -132.57), SIMDE_FLOAT64_C(-1576.84),
                         SIMDE_FLOAT64_C(  209.46), SIMDE_FLOAT64_C(  123.97),
                         SIMDE_FLOAT64_C( -684.09), SIMDE_FLOAT64_C(  273.44),
                         SIMDE_FLOAT64_C(-1222.55), SIMDE_FLOAT64_C(   87.33)) },
    { simde_mm512_set_pd(SIMDE_FLOAT64_C(  739.56), SIMDE_FLOAT64_C(  256.40),
                         SIMDE_FLOAT64_C( -452.91), SIMDE_FLOAT64_C(  954.90),
                         SIMDE_FLOAT64_C(  329.05), SIMDE_FLOAT64_C(  425.37),
                         SIMDE_FLOAT64_C(  772.30), SIMDE_FLOAT64_C(  986.03)),
      UINT8_C( 53),
      simde_mm512_set_pd(SIMDE_FLOAT64_C( -776.77), SIMDE_FLOAT64_C( -318.66),
                         SIMDE_FLOAT64_C( -780.09), SIMDE_FLOAT64_C(  134.45),
                         SIMDE_FLOAT64_C( -186.98), SIMDE_FLOAT64_C(  -12.82),
                         SIMDE_FLOAT64_C(  903.42), SIMDE_FLOAT64_C(  403.71)),
      simde_mm512_set_pd(SIMDE_FLOAT64_C(  436.98), SIMDE_FLOAT64_C(  399.45),
                         SIMDE_FLOAT64_C( -470.66), SIMDE_FLOAT64_C(  590.02),
                         SIMDE_FLOAT64_C(  629.08), SIMDE_FLOAT64_C(  852.68),
                         SIMDE_FLOAT64_C(  716.96), SIMDE_FLOAT64_C(  753.05)),
      simde_mm512_set_pd(SIMDE_FLOAT64_C(  739.56), SIMDE_FLOAT64_C(  256.40),
                         SIMDE_FLOAT64_C(-1250.75), SIMDE_FLOAT64_C(  724.47),
                         SIMDE_FLOAT64_C(  329.05), SIMDE_FLOAT64_C(  839.86),
                         SIMDE_FLOAT64_C(  772.30), SIMDE_FLOAT64_C( 1156.76)) },
    { simde_mm512_set_pd(SIMDE_FLOAT64_C( -738.20), SIMDE_FLOAT64_C( -911.10),
                         SIMDE_FLOAT64_C(  452.62), SIMDE_FLOAT64_C( -129.27),
                         SIMDE_FLOAT64_C(   88.83), SIMDE_FLOAT64_C( -872.00),
                         SIMDE_FLOAT64_C(  121.78), SIMDE_FLOAT64_C(  569.46)),
      UINT8_C(203),
      simde_mm512_set_pd(SIMDE_FLOAT64_C(  411.50), SIMDE_FLOAT64_C(  353.32),
                         SIMDE_FLOAT64_C( -838.36), SIMDE_FLOAT64_C(  -87.15),
                         SIMDE_FLOAT64_C( -255.41), SIMDE_FLOAT64_C(  806.16),
                         SIMDE_FLOAT64_C( -235.19), SIMDE_FLOAT64_C(  280.99)),
      simde_mm512_set_pd(SIMDE_FLOAT64_C(  872.61), SIMDE_FLOAT64_C( -351.47),
                         SIMDE_FLOAT64_C( -458.05), SIMDE_FLOAT64_C(  323.83),
                         SIMDE_FLOAT64_C(  403.02), SIMDE_FLOAT64_C( -394.35),
                         SIMDE_FLOAT64_C(  401.52), SIMDE_FLOAT64_C( -510.95)),
      simde_mm512_set_pd(SIMDE_FLOAT64_C( 1284.11), SIMDE_FLOAT64_C(    1.85),
                         SIMDE_FLOAT64_C(  452.62), SIMDE_FLOAT64_C( -129.27),
                         SIMDE_FLOAT64_C(  147.61), SIMDE_FLOAT64_C( -872.00),
                         SIMDE_FLOAT64_C(  166.33), SIMDE_FLOAT64_C( -229.96)) },
    { simde_mm512_set_pd(SIMDE_FLOAT64_C(  155.81), SIMDE_FLOAT64_C(  307.32),
                         SIMDE_FLOAT64_C(  666.88), SIMDE_FLOAT64_C( -457.25),
                         SIMDE_FLOAT64_C(  849.41), SIMDE_FLOAT64_C( -463.83),
                         SIMDE_FLOAT64_C( -732.49), SIMDE_FLOAT64_C(   76.79)),
      UINT8_C(200),
      simde_mm512_set_pd(SIMDE_FLOAT64_C(  917.14), SIMDE_FLOAT64_C(  745.39),
                         SIMDE_FLOAT64_C(  262.89), SIMDE_FLOAT64_C(  617.55),
                         SIMDE_FLOAT64_C(  783.42), SIMDE_FLOAT64_C(  209.57),
                         SIMDE_FLOAT64_C(  948.11), SIMDE_FLOAT64_C(  403.77)),
      simde_mm512_set_pd(SIMDE_FLOAT64_C(  222.85), SIMDE_FLOAT64_C( -922.12),
                         SIMDE_FLOAT64_C( -597.55), SIMDE_FLOAT64_C( -982.05),
                         SIMDE_FLOAT64_C(  677.93), SIMDE_FLOAT64_C(  190.15),
                         SIMDE_FLOAT64_C( -510.00), SIMDE_FLOAT64_C( -766.01)),
      simde_mm512_set_pd(SIMDE_FLOAT64_C( 1139.99), SIMDE_FLOAT64_C( -176.73),
                         SIMDE_FLOAT64_C(  666.88), SIMDE_FLOAT64_C( -457.25),
                         SIMDE_FLOAT64_C( 1461.35), SIMDE_FLOAT64_C( -463.83),
                         SIMDE_FLOAT64_C( -732.49), SIMDE_FLOAT64_C(   76.79)) },
    { simde_mm512_set_pd(SIMDE_FLOAT64_C(    4.53), SIMDE_FLOAT64_C( -948.03),
                         SIMDE_FLOAT64_C(  -25.30), SIMDE_FLOAT64_C(  729.02),
                         SIMDE_FLOAT64_C( -851.67), SIMDE_FLOAT64_C(  496.23),
                         SIMDE_FLOAT64_C(  475.87), SIMDE_FLOAT64_C( -676.08)),
      UINT8_C(148),
      simde_mm512_set_pd(SIMDE_FLOAT64_C(  197.34), SIMDE_FLOAT64_C( -759.25),
                         SIMDE_FLOAT64_C( -777.57), SIMDE_FLOAT64_C(  153.13),
                         SIMDE_FLOAT64_C(  183.29), SIMDE_FLOAT64_C(  919.64),
                         SIMDE_FLOAT64_C(  480.71), SIMDE_FLOAT64_C( -475.71)),
      simde_mm512_set_pd(SIMDE_FLOAT64_C( -886.75), SIMDE_FLOAT64_C(  211.10),
                         SIMDE_FLOAT64_C( -476.23), SIMDE_FLOAT64_C(   36.89),
                         SIMDE_FLOAT64_C(  282.23), SIMDE_FLOAT64_C( -873.12),
                         SIMDE_FLOAT64_C(  953.41), SIMDE_FLOAT64_C( -223.52)),
      simde_mm512_set_pd(SIMDE_FLOAT64_C( -689.41), SIMDE_FLOAT64_C( -948.03),
                         SIMDE_FLOAT64_C(  -25.30), SIMDE_FLOAT64_C(  190.02),
                         SIMDE_FLOAT64_C( -851.67), SIMDE_FLOAT64_C(   46.52),
                         SIMDE_FLOAT64_C(  475.87), SIMDE_FLOAT64_C( -676.08)) }
  };

  for (size_t i = 0 ; i < (sizeof(test_vec) / sizeof(test_vec[0])); i++) {
    simde__m512d r = simde_mm512_mask_add_pd(test_vec[i].src, test_vec[i].k, test_vec[i].a, test_vec[i].b);
    simde_assert_m512d_close(r, test_vec[i].r, 1);
  }

  return MUNIT_OK;
}

static MunitResult
test_simde_mm512_maskz_add_pd(const MunitParameter params[], void* data) {
  (void) params;
  (void) data;

  const struct {
    simde__mmask8 k;
    simde__m512d a;
    simde__m512d b;
    simde__m512d r;
  } test_vec[8] = {
    { UINT8_C(208),
      simde_mm512_set_pd(SIMDE_FLOAT64_C( -901.32), SIMDE_FLOAT64_C( -189.54),
                         SIMDE_FLOAT64_C( -745.51), SIMDE_FLOAT64_C(  809.22),
                         SIMDE_FLOAT64_C( -299.66), SIMDE_FLOAT64_C( -708.58),
                         SIMDE_FLOAT64_C(  -58.16), SIMDE_FLOAT64_C( -769.76)),
      simde_mm512_set_pd(SIMDE_FLOAT64_C(  599.35), SIMDE_FLOAT64_C( -768.42),
                         SIMDE_FLOAT64_C(  985.66), SIMDE_FLOAT64_C(  -59.68),
                         SIMDE_FLOAT64_C(   11.93), SIMDE_FLOAT64_C( -836.08),
                         SIMDE_FLOAT64_C( -821.64), SIMDE_FLOAT64_C(  485.10)),
      simde_mm512_set_pd(SIMDE_FLOAT64_C( -301.97), SIMDE_FLOAT64_C( -957.96),
                         SIMDE_FLOAT64_C(    0.00), SIMDE_FLOAT64_C(  749.54),
                         SIMDE_FLOAT64_C(    0.00), SIMDE_FLOAT64_C(    0.00),
                         SIMDE_FLOAT64_C(    0.00), SIMDE_FLOAT64_C(    0.00)) },
    { UINT8_C(182),
      simde_mm512_set_pd(SIMDE_FLOAT64_C(  402.24), SIMDE_FLOAT64_C( -172.29),
                         SIMDE_FLOAT64_C( -380.01), SIMDE_FLOAT64_C(  418.98),
                         SIMDE_FLOAT64_C(  344.71), SIMDE_FLOAT64_C(  676.78),
                         SIMDE_FLOAT64_C(   66.56), SIMDE_FLOAT64_C( -447.80)),
      simde_mm512_set_pd(SIMDE_FLOAT64_C( -244.06), SIMDE_FLOAT64_C(  246.93),
                         SIMDE_FLOAT64_C( -811.02), SIMDE_FLOAT64_C( -535.93),
                         SIMDE_FLOAT64_C(   52.87), SIMDE_FLOAT64_C(  716.30),
                         SIMDE_FLOAT64_C(  -57.56), SIMDE_FLOAT64_C(  690.12)),
      simde_mm512_set_pd(SIMDE_FLOAT64_C(  158.18), SIMDE_FLOAT64_C(    0.00),
                         SIMDE_FLOAT64_C(-1191.03), SIMDE_FLOAT64_C( -116.95),
                         SIMDE_FLOAT64_C(    0.00), SIMDE_FLOAT64_C( 1393.08),
                         SIMDE_FLOAT64_C(    9.00), SIMDE_FLOAT64_C(    0.00)) },
    { UINT8_C(107),
      simde_mm512_set_pd(SIMDE_FLOAT64_C(  975.05), SIMDE_FLOAT64_C(  861.66),
                         SIMDE_FLOAT64_C( -283.79), SIMDE_FLOAT64_C(  652.52),
                         SIMDE_FLOAT64_C(  985.26), SIMDE_FLOAT64_C(  333.03),
                         SIMDE_FLOAT64_C(  -22.71), SIMDE_FLOAT64_C(  372.76)),
      simde_mm512_set_pd(SIMDE_FLOAT64_C( -308.29), SIMDE_FLOAT64_C(  674.57),
                         SIMDE_FLOAT64_C( -542.67), SIMDE_FLOAT64_C( -748.61),
                         SIMDE_FLOAT64_C( -986.94), SIMDE_FLOAT64_C( -251.25),
                         SIMDE_FLOAT64_C(  573.60), SIMDE_FLOAT64_C(  467.61)),
      simde_mm512_set_pd(SIMDE_FLOAT64_C(    0.00), SIMDE_FLOAT64_C( 1536.23),
                         SIMDE_FLOAT64_C( -826.46), SIMDE_FLOAT64_C(    0.00),
                         SIMDE_FLOAT64_C(   -1.68), SIMDE_FLOAT64_C(    0.00),
                         SIMDE_FLOAT64_C(  550.89), SIMDE_FLOAT64_C(  840.37)) },
    { UINT8_C(172),
      simde_mm512_set_pd(SIMDE_FLOAT64_C(  496.03), SIMDE_FLOAT64_C( -128.10),
                         SIMDE_FLOAT64_C( -607.57), SIMDE_FLOAT64_C( -934.57),
                         SIMDE_FLOAT64_C( -200.59), SIMDE_FLOAT64_C(  673.22),
                         SIMDE_FLOAT64_C( -890.32), SIMDE_FLOAT64_C( -261.35)),
      simde_mm512_set_pd(SIMDE_FLOAT64_C(  -21.78), SIMDE_FLOAT64_C(  114.20),
                         SIMDE_FLOAT64_C( -250.12), SIMDE_FLOAT64_C(  205.39),
                         SIMDE_FLOAT64_C(  377.39), SIMDE_FLOAT64_C( -678.55),
                         SIMDE_FLOAT64_C( -144.87), SIMDE_FLOAT64_C(  953.96)),
      simde_mm512_set_pd(SIMDE_FLOAT64_C(  474.25), SIMDE_FLOAT64_C(    0.00),
                         SIMDE_FLOAT64_C( -857.69), SIMDE_FLOAT64_C(    0.00),
                         SIMDE_FLOAT64_C(  176.80), SIMDE_FLOAT64_C(   -5.33),
                         SIMDE_FLOAT64_C(    0.00), SIMDE_FLOAT64_C(    0.00)) },
    { UINT8_C( 95),
      simde_mm512_set_pd(SIMDE_FLOAT64_C(  127.93), SIMDE_FLOAT64_C(  450.22),
                         SIMDE_FLOAT64_C(  849.81), SIMDE_FLOAT64_C(  562.63),
                         SIMDE_FLOAT64_C(  683.37), SIMDE_FLOAT64_C(  -87.77),
                         SIMDE_FLOAT64_C(  258.02), SIMDE_FLOAT64_C( -449.54)),
      simde_mm512_set_pd(SIMDE_FLOAT64_C(  980.37), SIMDE_FLOAT64_C( -379.93),
                         SIMDE_FLOAT64_C(  482.79), SIMDE_FLOAT64_C( -839.61),
                         SIMDE_FLOAT64_C(   85.66), SIMDE_FLOAT64_C( -276.42),
                         SIMDE_FLOAT64_C(  192.13), SIMDE_FLOAT64_C(  751.61)),
      simde_mm512_set_pd(SIMDE_FLOAT64_C(    0.00), SIMDE_FLOAT64_C(   70.29),
                         SIMDE_FLOAT64_C(    0.00), SIMDE_FLOAT64_C( -276.98),
                         SIMDE_FLOAT64_C(  769.03), SIMDE_FLOAT64_C( -364.19),
                         SIMDE_FLOAT64_C(  450.15), SIMDE_FLOAT64_C(  302.07)) },
    { UINT8_C( 15),
      simde_mm512_set_pd(SIMDE_FLOAT64_C(  600.08), SIMDE_FLOAT64_C(  -51.70),
                         SIMDE_FLOAT64_C(  432.78), SIMDE_FLOAT64_C( -805.77),
                         SIMDE_FLOAT64_C(  471.47), SIMDE_FLOAT64_C(  -62.60),
                         SIMDE_FLOAT64_C(   50.16), SIMDE_FLOAT64_C( -968.73)),
      simde_mm512_set_pd(SIMDE_FLOAT64_C(  794.87), SIMDE_FLOAT64_C( -937.90),
                         SIMDE_FLOAT64_C(  699.05), SIMDE_FLOAT64_C( -954.51),
                         SIMDE_FLOAT64_C( -401.06), SIMDE_FLOAT64_C( -200.18),
                         SIMDE_FLOAT64_C( -193.03), SIMDE_FLOAT64_C(  129.78)),
      simde_mm512_set_pd(SIMDE_FLOAT64_C(    0.00), SIMDE_FLOAT64_C(    0.00),
                         SIMDE_FLOAT64_C(    0.00), SIMDE_FLOAT64_C(    0.00),
                         SIMDE_FLOAT64_C(   70.41), SIMDE_FLOAT64_C( -262.78),
                         SIMDE_FLOAT64_C( -142.87), SIMDE_FLOAT64_C( -838.95)) },
    { UINT8_C(189),
      simde_mm512_set_pd(SIMDE_FLOAT64_C(  969.57), SIMDE_FLOAT64_C(  129.15),
                         SIMDE_FLOAT64_C(  641.22), SIMDE_FLOAT64_C( -816.81),
                         SIMDE_FLOAT64_C(  851.66), SIMDE_FLOAT64_C( -569.60),
                         SIMDE_FLOAT64_C(  774.11), SIMDE_FLOAT64_C( -977.84)),
      simde_mm512_set_pd(SIMDE_FLOAT64_C(  500.81), SIMDE_FLOAT64_C( -857.90),
                         SIMDE_FLOAT64_C(   13.30), SIMDE_FLOAT64_C( -963.46),
                         SIMDE_FLOAT64_C(  789.18), SIMDE_FLOAT64_C( -421.72),
                         SIMDE_FLOAT64_C( -456.20), SIMDE_FLOAT64_C( -500.23)),
      simde_mm512_set_pd(SIMDE_FLOAT64_C( 1470.38), SIMDE_FLOAT64_C(    0.00),
                         SIMDE_FLOAT64_C(  654.52), SIMDE_FLOAT64_C(-1780.27),
                         SIMDE_FLOAT64_C( 1640.84), SIMDE_FLOAT64_C( -991.32),
                         SIMDE_FLOAT64_C(    0.00), SIMDE_FLOAT64_C(-1478.07)) },
    { UINT8_C(148),
      simde_mm512_set_pd(SIMDE_FLOAT64_C(  839.72), SIMDE_FLOAT64_C( -192.47),
                         SIMDE_FLOAT64_C(  441.45), SIMDE_FLOAT64_C(  894.27),
                         SIMDE_FLOAT64_C(  987.76), SIMDE_FLOAT64_C( -728.83),
                         SIMDE_FLOAT64_C(  287.58), SIMDE_FLOAT64_C(  825.22)),
      simde_mm512_set_pd(SIMDE_FLOAT64_C(  395.09), SIMDE_FLOAT64_C(  174.39),
                         SIMDE_FLOAT64_C(  649.64), SIMDE_FLOAT64_C( -467.57),
                         SIMDE_FLOAT64_C(  -13.46), SIMDE_FLOAT64_C(   79.96),
                         SIMDE_FLOAT64_C(  870.09), SIMDE_FLOAT64_C(   78.23)),
      simde_mm512_set_pd(SIMDE_FLOAT64_C( 1234.81), SIMDE_FLOAT64_C(    0.00),
                         SIMDE_FLOAT64_C(    0.00), SIMDE_FLOAT64_C(  426.70),
                         SIMDE_FLOAT64_C(    0.00), SIMDE_FLOAT64_C( -648.87),
                         SIMDE_FLOAT64_C(    0.00), SIMDE_FLOAT64_C(    0.00)) }
  };

  for (size_t i = 0 ; i < (sizeof(test_vec) / sizeof(test_vec[0])); i++) {
    simde__m512d r = simde_mm512_maskz_add_pd(test_vec[i].k, test_vec[i].a, test_vec[i].b);
    simde_assert_m512d_close(r, test_vec[i].r, 1);
  }

  return MUNIT_OK;
}

static MunitResult
test_simde_mm512_and_si512(const MunitParameter params[], void* data) {
  (void) params;
  (void) data;

  const struct {
    simde__m512i a;
    simde__m512i b;
    simde__m512i r;
  } test_vec[8] = {
    { simde_mm512_set_epi32(INT32_C( 1762603276), INT32_C(-1316946536), INT32_C( -409636803), INT32_C(-1096492450),
                            INT32_C( 1487241173), INT32_C(-1940071138), INT32_C( 1116126146), INT32_C( -916337722),
                            INT32_C(   52488417), INT32_C( 1044081507), INT32_C(-1035184013), INT32_C(-1384518181),
                            INT32_C(-1687535487), INT32_C(-1003450758), INT32_C(  131212491), INT32_C(-1389162000)),
      simde_mm512_set_epi32(INT32_C(-1226890085), INT32_C(  294090078), INT32_C( 1993383303), INT32_C( 2117895966),
                            INT32_C( -579088274), INT32_C( 1336927221), INT32_C(   43647960), INT32_C( 1458493074),
                            INT32_C( -558283956), INT32_C(  428402022), INT32_C(  974860288), INT32_C( -624769004),
                            INT32_C(-1594949458), INT32_C(  -55819000), INT32_C(  423209449), INT32_C( -449605661)),
      simde_mm512_set_epi32(INT32_C(  537862152), INT32_C(  293631256), INT32_C( 1720717317), INT32_C( 1042579998),
                            INT32_C( 1478578244), INT32_C(  202162452), INT32_C(   42075072), INT32_C( 1080083074),
                            INT32_C(   35668032), INT32_C(  403202402), INT32_C(   34082816), INT32_C(-2009020400),
                            INT32_C(-2140536704), INT32_C(-1004534776), INT32_C(   17834185), INT32_C(-1523383840)) },
    { simde_mm512_set_epi32(INT32_C(-1226448376), INT32_C( 1927095485), INT32_C( 1303264402), INT32_C(  926300607),
                            INT32_C( 2116494628), INT32_C(-1100758331), INT32_C(  853434891), INT32_C( 1856581548),
                            INT32_C( 1730450085), INT32_C(-1233336711), INT32_C(  410802607), INT32_C(-1458345357),
                            INT32_C(-1414257532), INT32_C(-1908909941), INT32_C(  216004947), INT32_C(-1153616267)),
      simde_mm512_set_epi32(INT32_C(-1170743204), INT32_C( 1817377482), INT32_C(  934231558), INT32_C( -128119768),
                            INT32_C(  674694491), INT32_C( 1902405145), INT32_C(-1438313883), INT32_C( -508947384),
                            INT32_C( -334819615), INT32_C(-1499616800), INT32_C( -300643115), INT32_C(-1687918613),
                            INT32_C(  204696129), INT32_C( -790552335), INT32_C( -837803722), INT32_C(-1569322126)),
      simde_mm512_set_epi32(INT32_C(-1306140664), INT32_C( 1615863944), INT32_C(   95304706), INT32_C(  806619176),
                            INT32_C(  673645824), INT32_C(  811614721), INT32_C(  574882305), INT32_C( 1621623816),
                            INT32_C( 1677722273), INT32_C(-1508081568), INT32_C(  135530629), INT32_C(-1996463517),
                            INT32_C(  137371648), INT32_C(-2145386367), INT32_C(  202383634), INT32_C(-1573649808)) },
    { simde_mm512_set_epi32(INT32_C( -967914791), INT32_C( 1028004547), INT32_C( 1106145634), INT32_C(-2126623640),
                            INT32_C(   -6485699), INT32_C( -256904631), INT32_C(-1220204919), INT32_C(  917835787),
                            INT32_C( 1623427491), INT32_C( -222464855), INT32_C( -472879958), INT32_C( -762982604),
                            INT32_C(-1085405824), INT32_C( 1812599478), INT32_C( -613988136), INT32_C(  621554720)),
      simde_mm512_set_epi32(INT32_C( 1377438428), INT32_C( 1201451322), INT32_C(  619734582), INT32_C(-1992526637),
                            INT32_C( -868585296), INT32_C( 1439924174), INT32_C( 1656419868), INT32_C(-1390170089),
                            INT32_C( 1058692615), INT32_C( -836785520), INT32_C(-1830636694), INT32_C(  554982917),
                            INT32_C(-1514534388), INT32_C( -747673601), INT32_C( -692811287), INT32_C(-1799571639)),
      simde_mm512_set_epi32(INT32_C( 1107954392), INT32_C(   84152322), INT32_C(   14704674), INT32_C(-2126756800),
                            INT32_C( -870842320), INT32_C( 1350791752), INT32_C(  570435080), INT32_C(  606146563),
                            INT32_C(  537004035), INT32_C(-1038278528), INT32_C(-2101338070), INT32_C(     282116),
                            INT32_C(-1526071296), INT32_C( 1074397878), INT32_C( -769390392), INT32_C(   67904512)) },
    { simde_mm512_set_epi32(INT32_C(-1436950998), INT32_C(-1742059387), INT32_C( 1377677769), INT32_C(-2097193192),
                            INT32_C( 1556973207), INT32_C(   58040738), INT32_C(-1875805492), INT32_C( -452882923),
                            INT32_C(-2070651162), INT32_C(-1417594324), INT32_C( -990171302), INT32_C(  444234765),
                            INT32_C( -651701039), INT32_C( -296257488), INT32_C( 1302666953), INT32_C( 1243668562)),
      simde_mm512_set_epi32(INT32_C( -228023402), INT32_C( 1737651280), INT32_C(  890037909), INT32_C(  822465192),
                            INT32_C( 1525557148), INT32_C( 1672658803), INT32_C( 1808682106), INT32_C( 1316739447),
                            INT32_C(  903813947), INT32_C(  221590740), INT32_C( 1668581990), INT32_C(-1092503304),
                            INT32_C( 1369460064), INT32_C( 1353181098), INT32_C(  652356799), INT32_C( -684439573)),
      simde_mm512_set_epi32(INT32_C(-1572306430), INT32_C(     147456), INT32_C(  269262977), INT32_C(     348680),
                            INT32_C( 1489766036), INT32_C(   53518626), INT32_C(      18504), INT32_C( 1140951061),
                            INT32_C(   76814882), INT32_C(  151072772), INT32_C( 1081084482), INT32_C(  442513416),
                            INT32_C( 1361069120), INT32_C( 1074225184), INT32_C(   77597833), INT32_C( 1109409858)) },
    { simde_mm512_set_epi32(INT32_C(-1043054173), INT32_C( -396216896), INT32_C(-1145802326), INT32_C( -804000246),
                            INT32_C( -145399860), INT32_C( -890427310), INT32_C( -401401997), INT32_C(  802016776),
                            INT32_C( 1929893502), INT32_C(   73827769), INT32_C(-1971097644), INT32_C(-1831682098),
                            INT32_C(  546355465), INT32_C( -199725455), INT32_C(  931867413), INT32_C(-1496909535)),
      simde_mm512_set_epi32(INT32_C(-1796636811), INT32_C(-1576316556), INT32_C( 1080356179), INT32_C(-1830141457),
                            INT32_C(-1444813077), INT32_C( 1282909316), INT32_C(  814589845), INT32_C(  563073613),
                            INT32_C( -161574330), INT32_C( 1115054069), INT32_C(-1922096352), INT32_C( 1283172543),
                            INT32_C( 1028016376), INT32_C( 1652445236), INT32_C( 1602581177), INT32_C(-1986713581)),
      simde_mm512_set_epi32(INT32_C(-2134884063), INT32_C(-1610477248), INT32_C(    2384130), INT32_C(-1878900726),
                            INT32_C(-1589557560), INT32_C( 1214586880), INT32_C(  536938257), INT32_C(  562938376),
                            INT32_C( 1913033286), INT32_C(    6686129), INT32_C(-2013060352), INT32_C(    5417102),
                            INT32_C(  536872968), INT32_C( 1612202032), INT32_C(  394338833), INT32_C(-2138822655)) },
    { simde_mm512_set_epi32(INT32_C(  213329535), INT32_C( -522060385), INT32_C( -710729699), INT32_C(  911515198),
                            INT32_C(-1475915599), INT32_C(-1846311235), INT32_C(-1624654725), INT32_C( -496488954),
                            INT32_C(-2105881976), INT32_C( -863113580), INT32_C( -870973395), INT32_C(-2135017149),
                            INT32_C( 1179500895), INT32_C(  102238134), INT32_C( 1890546920), INT32_C( 1651955955)),
      simde_mm512_set_epi32(INT32_C(-1460720620), INT32_C(-1283988079), INT32_C( 2139823103), INT32_C(-2058406982),
                            INT32_C( -677653135), INT32_C(  526832430), INT32_C(  918576849), INT32_C(-1987609349),
                            INT32_C( -819905099), INT32_C( 2043707434), INT32_C( 1005516756), INT32_C(  646673888),
                            INT32_C( -792085599), INT32_C(  923333390), INT32_C(  549762390), INT32_C( 1063027034)),
      simde_mm512_set_epi32(INT32_C(  145171476), INT32_C(-1604196975), INT32_C( 1434648605), INT32_C(   71569978),
                            INT32_C(-2147266511), INT32_C(  291668524), INT32_C(  369106001), INT32_C(-2147472382),
                            INT32_C(-2111829888), INT32_C( 1216380928), INT32_C(  134610948), INT32_C(    9056576),
                            INT32_C( 1078558977), INT32_C(  101188358), INT32_C(  545535040), INT32_C(  575963218)) },
    { simde_mm512_set_epi32(INT32_C(-1614227898), INT32_C(-1072924213), INT32_C(-2048516742), INT32_C(-1735505047),
                            INT32_C(  409846045), INT32_C( -501166301), INT32_C(  385735082), INT32_C(-1379445210),
                            INT32_C( 1301699864), INT32_C( -237316746), INT32_C( -173549926), INT32_C(-1638681430),
                            INT32_C( 1204990643), INT32_C( -623938106), INT32_C(  621663116), INT32_C(-2139715294)),
      simde_mm512_set_epi32(INT32_C( 1168648208), INT32_C(  679514223), INT32_C(-1255159953), INT32_C(-2016174737),
                            INT32_C( -817087094), INT32_C( 1605116212), INT32_C(  684814447), INT32_C( 1274003485),
                            INT32_C( 1881744290), INT32_C(  579021373), INT32_C( -658206082), INT32_C( 1152351107),
                            INT32_C( -539739024), INT32_C( 1438387923), INT32_C( -569943597), INT32_C(  -79238784)),
      simde_mm512_set_epi32(INT32_C(   92798976), INT32_C(       4171), INT32_C(-2061105814), INT32_C(-2138961559),
                            INT32_C(  139198728), INT32_C( 1109393696), INT32_C(   13717546), INT32_C(  164052996),
                            INT32_C( 1073742080), INT32_C(  545390644), INT32_C( -796618214), INT32_C(   67317890),
                            INT32_C( 1204826160), INT32_C( 1351353538), INT32_C(   67457408), INT32_C(-2142861056)) },
    { simde_mm512_set_epi32(INT32_C( -593800358), INT32_C( -124181915), INT32_C( 2110561848), INT32_C( 1255401496),
                            INT32_C( -282522813), INT32_C( -286538666), INT32_C(-2011412362), INT32_C(-1839527164),
                            INT32_C(-1330408299), INT32_C( 1769934774), INT32_C( -358481155), INT32_C( -123958768),
                            INT32_C( 1676106379), INT32_C(-1305862521), INT32_C( 1797940107), INT32_C(  653525737)),
      simde_mm512_set_epi32(INT32_C(-1432835313), INT32_C( 1661538833), INT32_C( 1372337273), INT32_C(-1604084834),
                            INT32_C( -921184393), INT32_C(-1395990480), INT32_C( 1258870002), INT32_C( -947895097),
                            INT32_C(-1351881935), INT32_C(   99634026), INT32_C( 2033361976), INT32_C( 1231716550),
                            INT32_C( -228173591), INT32_C(-1552770129), INT32_C( -338049103), INT32_C(-1393391283)),
      simde_mm512_set_epi32(INT32_C(-2003303670), INT32_C( 1611203073), INT32_C( 1372329016), INT32_C(    4425752),
                            INT32_C( -922680509), INT32_C(-1395998704), INT32_C(  134758514), INT32_C(-2113929212),
                            INT32_C(-1608286191), INT32_C(   24120098), INT32_C( 1747058744), INT32_C( 1208516608),
                            INT32_C( 1650874505), INT32_C(-1574823289), INT32_C( 1795703681), INT32_C(  619708489)) }
  };

  for (size_t i = 0 ; i < (sizeof(test_vec) / sizeof(test_vec[0])); i++) {
    simde__m512i r = simde_mm512_and_si512(test_vec[i].a, test_vec[i].b);
    simde_assert_m512i_i32(r, ==, test_vec[i].r);
  }

  return MUNIT_OK;
}

static MunitResult
test_simde_mm512_andnot_si512(const MunitParameter params[], void* data) {
  (void) params;
  (void) data;

  const struct {
    simde__m512i a;
    simde__m512i b;
    simde__m512i r;
  } test_vec[8] = {
    { simde_mm512_set_epi32(INT32_C( -335330897), INT32_C( 1860840666), INT32_C( -837102383), INT32_C( 1544121603),
                            INT32_C(  -31451516), INT32_C(  294501250), INT32_C( 1844141610), INT32_C(  711066163),
                            INT32_C( 1032767823), INT32_C(  466876164), INT32_C( 1432923079), INT32_C( -137339965),
                            INT32_C(-1216294439), INT32_C( 1110388055), INT32_C(  754234048), INT32_C( -712839683)),
      simde_mm512_set_epi32(INT32_C(  645969883), INT32_C(   45407696), INT32_C(-1431929981), INT32_C(-1744968675),
                            INT32_C( 1491740298), INT32_C( -669732847), INT32_C(-1678703719), INT32_C(-1110558488),
                            INT32_C(-1993251114), INT32_C( 1910816421), INT32_C( 2013403088), INT32_C(  882585036),
                            INT32_C( 1733706468), INT32_C( 1763057771), INT32_C(  303070795), INT32_C( -805966849)),
      simde_mm512_set_epi32(INT32_C(   41989712), INT32_C(    1364224), INT32_C(  547629826), INT32_C(-2081128420),
                            INT32_C(   13246474), INT32_C( -938475503), INT32_C(-1844444783), INT32_C(-1785972536),
                            INT32_C(-2144262512), INT32_C( 1612974241), INT32_C(  671224848), INT32_C(     730124),
                            INT32_C( 1079378468), INT32_C(  688914472), INT32_C(  302009355), INT32_C(  175440386)) },
    { simde_mm512_set_epi32(INT32_C( 1267266514), INT32_C(-1810114077), INT32_C(-1631053656), INT32_C(-1291259659),
                            INT32_C(-1797405973), INT32_C(-2052491824), INT32_C(  218690610), INT32_C(  434694077),
                            INT32_C(  322569513), INT32_C( -492306370), INT32_C( 1714124310), INT32_C(  757183592),
                            INT32_C( 1904845371), INT32_C( 1921390915), INT32_C( 1219016836), INT32_C( -491589854)),
      simde_mm512_set_epi32(INT32_C( -843887215), INT32_C(-1144045392), INT32_C( 1523671305), INT32_C( -687015924),
                            INT32_C( -651771268), INT32_C(-1812069901), INT32_C(  132880464), INT32_C( 1912329512),
                            INT32_C( -208209918), INT32_C(-1079631083), INT32_C( -134611197), INT32_C(-1062410635),
                            INT32_C( -896925558), INT32_C( -559765979), INT32_C( 1912148196), INT32_C( -437846049)),
      simde_mm512_set_epi32(INT32_C(-2077029375), INT32_C(  734265360), INT32_C( 1074880769), INT32_C( 1141114888),
                            INT32_C( 1226965012), INT32_C(  307626019), INT32_C(   48433216), INT32_C( 1611862016),
                            INT32_C( -528156670), INT32_C(  486941441), INT32_C(-1848604415), INT32_C(-1064549867),
                            INT32_C(-1979580288), INT32_C(-1944017372), INT32_C(  827392096), INT32_C(   88346845)) },
    { simde_mm512_set_epi32(INT32_C(  451034606), INT32_C(  160382101), INT32_C(-1268862602), INT32_C(  782115678),
                            INT32_C(-1160318793), INT32_C( -575355195), INT32_C( 1432838242), INT32_C(-2114154695),
                            INT32_C(-1020410376), INT32_C( -714076046), INT32_C(-1407849113), INT32_C(  996241684),
                            INT32_C(  481606881), INT32_C(-1834956523), INT32_C(  493396975), INT32_C(-1084672800)),
      simde_mm512_set_epi32(INT32_C( 1458493934), INT32_C( 1051105030), INT32_C( -836083742), INT32_C( 1407748874),
                            INT32_C(-1387312486), INT32_C(  776481471), INT32_C(  275093143), INT32_C( -137438390),
                            INT32_C( 1860284960), INT32_C(  540502552), INT32_C( 1411461258), INT32_C( 1517918194),
                            INT32_C( -266161178), INT32_C( 1269265702), INT32_C(  809771495), INT32_C(-1968711037)),
      simde_mm512_set_epi32(INT32_C( 1141686272), INT32_C(  908100354), INT32_C( 1243631232), INT32_C( 1365280768),
                            INT32_C(   84478472), INT32_C(  575154234), INT32_C(      38549), INT32_C( 1979863106),
                            INT32_C(  750793216), INT32_C(  537356808), INT32_C( 1344278664), INT32_C( 1075349218),
                            INT32_C( -536739066), INT32_C( 1225208866), INT32_C(  537133056), INT32_C(   10930691)) },
    { simde_mm512_set_epi32(INT32_C(-1562592645), INT32_C(  -32255724), INT32_C( -923416118), INT32_C(-2134713284),
                            INT32_C(-1313323965), INT32_C(-1729518909), INT32_C( 1286411285), INT32_C( -376910154),
                            INT32_C(-1786193108), INT32_C(-2035089818), INT32_C( 1552020826), INT32_C(  726998554),
                            INT32_C( 1864619074), INT32_C( 1828024315), INT32_C( -824341738), INT32_C(-1420030579)),
      simde_mm512_set_epi32(INT32_C( 1087836695), INT32_C(-2094233976), INT32_C( 1148487684), INT32_C(-1514127182),
                            INT32_C( -524459384), INT32_C(  725104708), INT32_C( 1787286694), INT32_C(-1533684832),
                            INT32_C(   46575098), INT32_C( 2086853653), INT32_C(  815292575), INT32_C(-1270435744),
                            INT32_C( 2014177347), INT32_C( 1099600134), INT32_C( -622983952), INT32_C(  822011154)),
      simde_mm512_set_epi32(INT32_C( 1073938436), INT32_C(   19662472), INT32_C(   67108868), INT32_C(  620757122),
                            INT32_C( 1074078344), INT32_C(  588257284), INT32_C(  570605730), INT32_C(   68489472),
                            INT32_C(   38151378), INT32_C( 2017460241), INT32_C(  538443909), INT32_C(-1811767200),
                            INT32_C(  269232129), INT32_C(   17469444), INT32_C(  268567776), INT32_C(  279109650)) },
    { simde_mm512_set_epi32(INT32_C(-1657115762), INT32_C( 1585840022), INT32_C(-1070898703), INT32_C( 1022031619),
                            INT32_C(-1380717315), INT32_C( 1086658406), INT32_C( -124039065), INT32_C(-1974944947),
                            INT32_C( 2044249149), INT32_C( 1638783653), INT32_C( 1466240446), INT32_C(-1803146403),
                            INT32_C( 1060682707), INT32_C(-1592428518), INT32_C(  156586666), INT32_C( -266957088)),
      simde_mm512_set_epi32(INT32_C( -703454581), INT32_C(  797686885), INT32_C( 1723425278), INT32_C( -158454369),
                            INT32_C(-1043830066), INT32_C(  709622512), INT32_C(-2136296570), INT32_C( -863350926),
                            INT32_C( 1844461284), INT32_C(  -21472306), INT32_C(-1932483198), INT32_C(-1320584016),
                            INT32_C( -370591173), INT32_C( -330170023), INT32_C( -975385097), INT32_C( -654562432)),
      simde_mm512_set_epi32(INT32_C( 1107296257), INT32_C(  554303585), INT32_C(  646971406), INT32_C(-1039923044),
                            INT32_C( 1078460930), INT32_C(  705357968), INT32_C(    2139008), INT32_C( 1149387826),
                            INT32_C(   69221056), INT32_C(-1643118262), INT32_C(-2003787776), INT32_C(  558453920),
                            INT32_C(-1061093336), INT32_C( 1279394113), INT32_C( -997683883), INT32_C(  149430528)) },
    { simde_mm512_set_epi32(INT32_C(  962558787), INT32_C(-1212292378), INT32_C(-1698562444), INT32_C(-1456708578),
                            INT32_C( 1605522258), INT32_C(-1389853810), INT32_C(  605095260), INT32_C(  449573803),
                            INT32_C(-1932095036), INT32_C( 1214045264), INT32_C(-1966228541), INT32_C(  484352026),
                            INT32_C(-1251622562), INT32_C(   97048183), INT32_C( 1801957969), INT32_C(   39148591)),
      simde_mm512_set_epi32(INT32_C( 1144673524), INT32_C(-1837539909), INT32_C(-1995926176), INT32_C( -775830454),
                            INT32_C( 1197039500), INT32_C(  605086417), INT32_C(-1681915928), INT32_C(-1694227594),
                            INT32_C(  250277648), INT32_C( 1517650405), INT32_C( -529860796), INT32_C(  319331129),
                            INT32_C( 1337610221), INT32_C( -515158609), INT32_C(-1958759875), INT32_C(  480005412)),
      simde_mm512_set_epi32(INT32_C( 1142949044), INT32_C(    4201753), INT32_C(   17301760), INT32_C( 1354858560),
                            INT32_C(    4787340), INT32_C(    1073233), INT32_C(-1683031392), INT32_C(-2130444204),
                            INT32_C(   36204048), INT32_C(  304152997), INT32_C( 1612858372), INT32_C(   50338593),
                            INT32_C( 1251610273), INT32_C( -536671864), INT32_C(-2145910740), INT32_C(  478675200)) },
    { simde_mm512_set_epi32(INT32_C(  477799556), INT32_C(  718106947), INT32_C( -702434720), INT32_C(  911156446),
                            INT32_C(  692922531), INT32_C( -634559193), INT32_C( -541024501), INT32_C(    6957260),
                            INT32_C(  891904501), INT32_C( 1674261328), INT32_C(  463285837), INT32_C(  465636281),
                            INT32_C( -567453998), INT32_C( -675807734), INT32_C( 1242869264), INT32_C(-2003535835)),
      simde_mm512_set_epi32(INT32_C( -440269466), INT32_C( 1069561863), INT32_C( -850138274), INT32_C( 1324108467),
                            INT32_C(  996083706), INT32_C(-1741332408), INT32_C(-1720688024), INT32_C( -195389802),
                            INT32_C( -122163269), INT32_C(-1678986062), INT32_C( -261742027), INT32_C(  147621305),
                            INT32_C( 1928957095), INT32_C(  647911914), INT32_C(-1231783784), INT32_C(-1597793099)),
      simde_mm512_set_epi32(INT32_C( -511704734), INT32_C(  352323588), INT32_C(  156387614), INT32_C( 1218464289),
                            INT32_C(  303171416), INT32_C(    1048648), INT32_C(    3170400), INT32_C( -200239598),
                            INT32_C( -929657334), INT32_C(-1742437214), INT32_C( -530448336), INT32_C(     820224),
                            INT32_C(  550537253), INT32_C(  537395680), INT32_C(-1266659192), INT32_C(  541295760)) },
    { simde_mm512_set_epi32(INT32_C(-1322452749), INT32_C(-1191485380), INT32_C(   61071601), INT32_C( -255981709),
                            INT32_C( 1745472557), INT32_C( 1521357726), INT32_C(-1111842070), INT32_C( 1783291089),
                            INT32_C(  718609371), INT32_C( -553071779), INT32_C(-1373014967), INT32_C(  751334079),
                            INT32_C( -828271800), INT32_C(-1578484948), INT32_C(-1597074675), INT32_C(  393018558)),
      simde_mm512_set_epi32(INT32_C(-1722624236), INT32_C( -955857282), INT32_C( 1790216473), INT32_C( -762838785),
                            INT32_C( -108799681), INT32_C( -975838651), INT32_C( 1961237228), INT32_C(   52752901),
                            INT32_C(-1440122977), INT32_C(-1167835972), INT32_C( 1345250484), INT32_C( 2101674065),
                            INT32_C( -149671798), INT32_C(  738167968), INT32_C( -764040824), INT32_C( -514982245)),
      simde_mm512_set_epi32(INT32_C(  139593476), INT32_C( 1191478850), INT32_C( 1746143496), INT32_C(   33554572),
                            INT32_C(-1853746926), INT32_C(-2058231743), INT32_C( 1078204420), INT32_C(   19145220),
                            INT32_C(-2144836604), INT32_C(  543437984), INT32_C( 1342603444), INT32_C( 1359282240),
                            INT32_C(  823402626), INT32_C(  169182336), INT32_C( 1378953344), INT32_C( -536804863)) }
  };

  for (size_t i = 0 ; i < (sizeof(test_vec) / sizeof(test_vec[0])); i++) {
    simde__m512i r = simde_mm512_andnot_si512(test_vec[i].a, test_vec[i].b);
    simde_assert_m512i_i32(r, ==, test_vec[i].r);
  }

  return MUNIT_OK;
}

static MunitResult
test_simde_mm512_broadcast_i32x4(const MunitParameter params[], void* data) {
  (void) params;
  (void) data;

  const struct {
    simde__m128i a;
    simde__m512i r;
  } test_vec[8] = {
    { simde_mm_set_epi32(INT32_C( 1322912216), INT32_C( -192131569), INT32_C(  457247766), INT32_C( 1585478853)),
      simde_mm512_set_epi32(INT32_C( 1322912216), INT32_C( -192131569), INT32_C(  457247766), INT32_C( 1585478853),
                            INT32_C( 1322912216), INT32_C( -192131569), INT32_C(  457247766), INT32_C( 1585478853),
                            INT32_C( 1322912216), INT32_C( -192131569), INT32_C(  457247766), INT32_C( 1585478853),
                            INT32_C( 1322912216), INT32_C( -192131569), INT32_C(  457247766), INT32_C( 1585478853)) },
    { simde_mm_set_epi32(INT32_C(  455358584), INT32_C( -549958328), INT32_C( 1779282555), INT32_C(-1938144165)),
      simde_mm512_set_epi32(INT32_C(  455358584), INT32_C( -549958328), INT32_C( 1779282555), INT32_C(-1938144165),
                            INT32_C(  455358584), INT32_C( -549958328), INT32_C( 1779282555), INT32_C(-1938144165),
                            INT32_C(  455358584), INT32_C( -549958328), INT32_C( 1779282555), INT32_C(-1938144165),
                            INT32_C(  455358584), INT32_C( -549958328), INT32_C( 1779282555), INT32_C(-1938144165)) },
    { simde_mm_set_epi32(INT32_C(   35244693), INT32_C( -163894097), INT32_C(  -32854349), INT32_C(-1300832792)),
      simde_mm512_set_epi32(INT32_C(   35244693), INT32_C( -163894097), INT32_C(  -32854349), INT32_C(-1300832792),
                            INT32_C(   35244693), INT32_C( -163894097), INT32_C(  -32854349), INT32_C(-1300832792),
                            INT32_C(   35244693), INT32_C( -163894097), INT32_C(  -32854349), INT32_C(-1300832792),
                            INT32_C(   35244693), INT32_C( -163894097), INT32_C(  -32854349), INT32_C(-1300832792)) },
    { simde_mm_set_epi32(INT32_C( 1137728540), INT32_C( 1602744474), INT32_C( -610393021), INT32_C(-1810116300)),
      simde_mm512_set_epi32(INT32_C( 1137728540), INT32_C( 1602744474), INT32_C( -610393021), INT32_C(-1810116300),
                            INT32_C( 1137728540), INT32_C( 1602744474), INT32_C( -610393021), INT32_C(-1810116300),
                            INT32_C( 1137728540), INT32_C( 1602744474), INT32_C( -610393021), INT32_C(-1810116300),
                            INT32_C( 1137728540), INT32_C( 1602744474), INT32_C( -610393021), INT32_C(-1810116300)) },
    { simde_mm_set_epi32(INT32_C(-1023450780), INT32_C(  840494259), INT32_C(-1087383364), INT32_C(-1604779562)),
      simde_mm512_set_epi32(INT32_C(-1023450780), INT32_C(  840494259), INT32_C(-1087383364), INT32_C(-1604779562),
                            INT32_C(-1023450780), INT32_C(  840494259), INT32_C(-1087383364), INT32_C(-1604779562),
                            INT32_C(-1023450780), INT32_C(  840494259), INT32_C(-1087383364), INT32_C(-1604779562),
                            INT32_C(-1023450780), INT32_C(  840494259), INT32_C(-1087383364), INT32_C(-1604779562)) },
    { simde_mm_set_epi32(INT32_C( 1284866833), INT32_C(   27132707), INT32_C(-1597877982), INT32_C(-1252321438)),
      simde_mm512_set_epi32(INT32_C( 1284866833), INT32_C(   27132707), INT32_C(-1597877982), INT32_C(-1252321438),
                            INT32_C( 1284866833), INT32_C(   27132707), INT32_C(-1597877982), INT32_C(-1252321438),
                            INT32_C( 1284866833), INT32_C(   27132707), INT32_C(-1597877982), INT32_C(-1252321438),
                            INT32_C( 1284866833), INT32_C(   27132707), INT32_C(-1597877982), INT32_C(-1252321438)) },
    { simde_mm_set_epi32(INT32_C( -165954025), INT32_C(  878840386), INT32_C( -802596544), INT32_C( 1574139347)),
      simde_mm512_set_epi32(INT32_C( -165954025), INT32_C(  878840386), INT32_C( -802596544), INT32_C( 1574139347),
                            INT32_C( -165954025), INT32_C(  878840386), INT32_C( -802596544), INT32_C( 1574139347),
                            INT32_C( -165954025), INT32_C(  878840386), INT32_C( -802596544), INT32_C( 1574139347),
                            INT32_C( -165954025), INT32_C(  878840386), INT32_C( -802596544), INT32_C( 1574139347)) },
    { simde_mm_set_epi32(INT32_C( -602275056), INT32_C(-1823359312), INT32_C( 1232365699), INT32_C(  345237769)),
      simde_mm512_set_epi32(INT32_C( -602275056), INT32_C(-1823359312), INT32_C( 1232365699), INT32_C(  345237769),
                            INT32_C( -602275056), INT32_C(-1823359312), INT32_C( 1232365699), INT32_C(  345237769),
                            INT32_C( -602275056), INT32_C(-1823359312), INT32_C( 1232365699), INT32_C(  345237769),
                            INT32_C( -602275056), INT32_C(-1823359312), INT32_C( 1232365699), INT32_C(  345237769)) },
  };

  for (size_t i = 0 ; i < (sizeof(test_vec) / sizeof(test_vec[0])); i++) {
    simde__m512i r = simde_mm512_broadcast_i32x4(test_vec[i].a);
    simde_assert_m512i_i32(r, ==, test_vec[i].r);
  }

  return MUNIT_OK;
}

static MunitResult
test_simde_mm512_castpd512_pd128(const MunitParameter params[], void* data) {
  (void) params;
  (void) data;

  const struct {
    simde__m512d a;
    simde__m128d r;
  } test_vec[8] = {
    { simde_mm512_set_pd(SIMDE_FLOAT64_C( -503.58), SIMDE_FLOAT64_C(  409.99),
                         SIMDE_FLOAT64_C(  882.79), SIMDE_FLOAT64_C(  967.41),
                         SIMDE_FLOAT64_C(  644.16), SIMDE_FLOAT64_C(   22.93),
                         SIMDE_FLOAT64_C(  629.49), SIMDE_FLOAT64_C(  -19.16)),
      simde_mm_set_pd(SIMDE_FLOAT64_C(  629.49), SIMDE_FLOAT64_C(  -19.16)) },
    { simde_mm512_set_pd(SIMDE_FLOAT64_C( -371.76), SIMDE_FLOAT64_C( -903.70),
                         SIMDE_FLOAT64_C( -183.89), SIMDE_FLOAT64_C(   -1.20),
                         SIMDE_FLOAT64_C(  -62.86), SIMDE_FLOAT64_C(  444.19),
                         SIMDE_FLOAT64_C(  672.79), SIMDE_FLOAT64_C(  471.18)),
      simde_mm_set_pd(SIMDE_FLOAT64_C(  672.79), SIMDE_FLOAT64_C(  471.18)) },
    { simde_mm512_set_pd(SIMDE_FLOAT64_C( -771.58), SIMDE_FLOAT64_C(  494.03),
                         SIMDE_FLOAT64_C(  138.84), SIMDE_FLOAT64_C( -195.59),
                         SIMDE_FLOAT64_C( -760.58), SIMDE_FLOAT64_C( -773.64),
                         SIMDE_FLOAT64_C(  870.25), SIMDE_FLOAT64_C(  314.25)),
      simde_mm_set_pd(SIMDE_FLOAT64_C(  870.25), SIMDE_FLOAT64_C(  314.25)) },
    { simde_mm512_set_pd(SIMDE_FLOAT64_C(   -2.05), SIMDE_FLOAT64_C( -418.62),
                         SIMDE_FLOAT64_C( -507.96), SIMDE_FLOAT64_C( -261.33),
                         SIMDE_FLOAT64_C( -683.39), SIMDE_FLOAT64_C(  -27.96),
                         SIMDE_FLOAT64_C(  534.55), SIMDE_FLOAT64_C(  185.44)),
      simde_mm_set_pd(SIMDE_FLOAT64_C(  534.55), SIMDE_FLOAT64_C(  185.44)) },
    { simde_mm512_set_pd(SIMDE_FLOAT64_C(  596.68), SIMDE_FLOAT64_C( -902.04),
                         SIMDE_FLOAT64_C(  847.76), SIMDE_FLOAT64_C(  134.78),
                         SIMDE_FLOAT64_C(  116.62), SIMDE_FLOAT64_C(    7.30),
                         SIMDE_FLOAT64_C(  382.57), SIMDE_FLOAT64_C(  434.75)),
      simde_mm_set_pd(SIMDE_FLOAT64_C(  382.57), SIMDE_FLOAT64_C(  434.75)) },
    { simde_mm512_set_pd(SIMDE_FLOAT64_C(  688.01), SIMDE_FLOAT64_C(  829.27),
                         SIMDE_FLOAT64_C( -970.03), SIMDE_FLOAT64_C(  528.04),
                         SIMDE_FLOAT64_C( -386.08), SIMDE_FLOAT64_C(  603.97),
                         SIMDE_FLOAT64_C( -132.68), SIMDE_FLOAT64_C(  463.66)),
      simde_mm_set_pd(SIMDE_FLOAT64_C( -132.68), SIMDE_FLOAT64_C(  463.66)) },
    { simde_mm512_set_pd(SIMDE_FLOAT64_C(  235.78), SIMDE_FLOAT64_C( -244.37),
                         SIMDE_FLOAT64_C(  846.69), SIMDE_FLOAT64_C(  794.12),
                         SIMDE_FLOAT64_C(  672.11), SIMDE_FLOAT64_C( -445.78),
                         SIMDE_FLOAT64_C(  396.01), SIMDE_FLOAT64_C( -284.10)),
      simde_mm_set_pd(SIMDE_FLOAT64_C(  396.01), SIMDE_FLOAT64_C( -284.10)) },
    { simde_mm512_set_pd(SIMDE_FLOAT64_C(  603.46), SIMDE_FLOAT64_C( -988.15),
                         SIMDE_FLOAT64_C( -342.31), SIMDE_FLOAT64_C( -282.11),
                         SIMDE_FLOAT64_C(  379.72), SIMDE_FLOAT64_C( -680.63),
                         SIMDE_FLOAT64_C( -541.51), SIMDE_FLOAT64_C(  -40.90)),
      simde_mm_set_pd(SIMDE_FLOAT64_C( -541.51), SIMDE_FLOAT64_C(  -40.90)) }
  };

  for (size_t i = 0 ; i < (sizeof(test_vec) / sizeof(test_vec[0])); i++) {
    simde__m128d r = simde_mm512_castpd512_pd128(test_vec[i].a);
    simde_assert_m128d_close(r, test_vec[i].r, 1);
  }

  return MUNIT_OK;
}

static MunitResult
test_simde_mm512_castpd512_pd256(const MunitParameter params[], void* data) {
  (void) params;
  (void) data;

  const struct {
    simde__m512d a;
    simde__m256d r;
  } test_vec[8] = {
    { simde_mm512_set_pd(SIMDE_FLOAT64_C(  414.39), SIMDE_FLOAT64_C(  -15.63),
                         SIMDE_FLOAT64_C(  546.05), SIMDE_FLOAT64_C( -960.01),
                         SIMDE_FLOAT64_C( -752.11), SIMDE_FLOAT64_C( -702.83),
                         SIMDE_FLOAT64_C( -642.16), SIMDE_FLOAT64_C(  617.65)),
      simde_mm256_set_pd(SIMDE_FLOAT64_C( -752.11), SIMDE_FLOAT64_C( -702.83),
                         SIMDE_FLOAT64_C( -642.16), SIMDE_FLOAT64_C(  617.65)) },
    { simde_mm512_set_pd(SIMDE_FLOAT64_C( -964.21), SIMDE_FLOAT64_C( -388.73),
                         SIMDE_FLOAT64_C(  322.52), SIMDE_FLOAT64_C(  699.65),
                         SIMDE_FLOAT64_C(  390.02), SIMDE_FLOAT64_C( -490.64),
                         SIMDE_FLOAT64_C( -297.41), SIMDE_FLOAT64_C(  563.23)),
      simde_mm256_set_pd(SIMDE_FLOAT64_C(  390.02), SIMDE_FLOAT64_C( -490.64),
                         SIMDE_FLOAT64_C( -297.41), SIMDE_FLOAT64_C(  563.23)) },
    { simde_mm512_set_pd(SIMDE_FLOAT64_C(  920.55), SIMDE_FLOAT64_C(   39.56),
                         SIMDE_FLOAT64_C(  750.72), SIMDE_FLOAT64_C(  440.72),
                         SIMDE_FLOAT64_C( -246.45), SIMDE_FLOAT64_C(  981.88),
                         SIMDE_FLOAT64_C( -299.81), SIMDE_FLOAT64_C(  -98.82)),
      simde_mm256_set_pd(SIMDE_FLOAT64_C( -246.45), SIMDE_FLOAT64_C(  981.88),
                         SIMDE_FLOAT64_C( -299.81), SIMDE_FLOAT64_C(  -98.82)) },
    { simde_mm512_set_pd(SIMDE_FLOAT64_C( -471.70), SIMDE_FLOAT64_C( -359.51),
                         SIMDE_FLOAT64_C(  724.77), SIMDE_FLOAT64_C( -820.10),
                         SIMDE_FLOAT64_C(  777.44), SIMDE_FLOAT64_C( -220.31),
                         SIMDE_FLOAT64_C(  567.27), SIMDE_FLOAT64_C(  977.08)),
      simde_mm256_set_pd(SIMDE_FLOAT64_C(  777.44), SIMDE_FLOAT64_C( -220.31),
                         SIMDE_FLOAT64_C(  567.27), SIMDE_FLOAT64_C(  977.08)) },
    { simde_mm512_set_pd(SIMDE_FLOAT64_C(  438.55), SIMDE_FLOAT64_C( -230.11),
                         SIMDE_FLOAT64_C(  759.60), SIMDE_FLOAT64_C(  615.37),
                         SIMDE_FLOAT64_C( -356.18), SIMDE_FLOAT64_C(  777.70),
                         SIMDE_FLOAT64_C( -385.32), SIMDE_FLOAT64_C( -478.17)),
      simde_mm256_set_pd(SIMDE_FLOAT64_C( -356.18), SIMDE_FLOAT64_C(  777.70),
                         SIMDE_FLOAT64_C( -385.32), SIMDE_FLOAT64_C( -478.17)) },
    { simde_mm512_set_pd(SIMDE_FLOAT64_C( -337.84), SIMDE_FLOAT64_C( -274.76),
                         SIMDE_FLOAT64_C(  865.32), SIMDE_FLOAT64_C( -257.44),
                         SIMDE_FLOAT64_C(  325.76), SIMDE_FLOAT64_C(  -67.76),
                         SIMDE_FLOAT64_C( -238.87), SIMDE_FLOAT64_C( -384.04)),
      simde_mm256_set_pd(SIMDE_FLOAT64_C(  325.76), SIMDE_FLOAT64_C(  -67.76),
                         SIMDE_FLOAT64_C( -238.87), SIMDE_FLOAT64_C( -384.04)) },
    { simde_mm512_set_pd(SIMDE_FLOAT64_C(  120.04), SIMDE_FLOAT64_C(  416.14),
                         SIMDE_FLOAT64_C(  299.72), SIMDE_FLOAT64_C(  991.84),
                         SIMDE_FLOAT64_C(  325.55), SIMDE_FLOAT64_C(  685.94),
                         SIMDE_FLOAT64_C( -182.11), SIMDE_FLOAT64_C(  943.15)),
      simde_mm256_set_pd(SIMDE_FLOAT64_C(  325.55), SIMDE_FLOAT64_C(  685.94),
                         SIMDE_FLOAT64_C( -182.11), SIMDE_FLOAT64_C(  943.15)) },
    { simde_mm512_set_pd(SIMDE_FLOAT64_C(  556.40), SIMDE_FLOAT64_C( -775.19),
                         SIMDE_FLOAT64_C( -814.91), SIMDE_FLOAT64_C(   73.06),
                         SIMDE_FLOAT64_C(  317.95), SIMDE_FLOAT64_C( -552.86),
                         SIMDE_FLOAT64_C( -767.41), SIMDE_FLOAT64_C(  130.66)),
      simde_mm256_set_pd(SIMDE_FLOAT64_C(  317.95), SIMDE_FLOAT64_C( -552.86),
                         SIMDE_FLOAT64_C( -767.41), SIMDE_FLOAT64_C(  130.66)) }
  };

  for (size_t i = 0 ; i < (sizeof(test_vec) / sizeof(test_vec[0])); i++) {
    simde__m256d r = simde_mm512_castpd512_pd256(test_vec[i].a);
    simde_assert_m256d_close(r, test_vec[i].r, 1);
  }

  return MUNIT_OK;
}

static MunitResult
test_simde_mm512_castps512_ps128(const MunitParameter params[], void* data) {
  (void) params;
  (void) data;

  const struct {
    simde__m512 a;
    simde__m128 r;
  } test_vec[8] = {
    { simde_mm512_set_ps(SIMDE_FLOAT32_C(   764.32), SIMDE_FLOAT32_C(  -951.31), SIMDE_FLOAT32_C(   179.06), SIMDE_FLOAT32_C(  -437.66),
                         SIMDE_FLOAT32_C(   402.64), SIMDE_FLOAT32_C(   734.29), SIMDE_FLOAT32_C(   267.34), SIMDE_FLOAT32_C(   208.00),
                         SIMDE_FLOAT32_C(   587.55), SIMDE_FLOAT32_C(  -635.96), SIMDE_FLOAT32_C(  -958.84), SIMDE_FLOAT32_C(  -271.31),
                         SIMDE_FLOAT32_C(   711.90), SIMDE_FLOAT32_C(   959.36), SIMDE_FLOAT32_C(   988.07), SIMDE_FLOAT32_C(  -648.23)),
      simde_mm_set_ps(SIMDE_FLOAT32_C(   711.90), SIMDE_FLOAT32_C(   959.36), SIMDE_FLOAT32_C(   988.07), SIMDE_FLOAT32_C(  -648.23)) },
    { simde_mm512_set_ps(SIMDE_FLOAT32_C(   193.72), SIMDE_FLOAT32_C(  -347.47), SIMDE_FLOAT32_C(   437.71), SIMDE_FLOAT32_C(  -756.77),
                         SIMDE_FLOAT32_C(  -591.14), SIMDE_FLOAT32_C(  -431.84), SIMDE_FLOAT32_C(  -564.12), SIMDE_FLOAT32_C(   252.26),
                         SIMDE_FLOAT32_C(  -784.50), SIMDE_FLOAT32_C(   149.30), SIMDE_FLOAT32_C(  -246.02), SIMDE_FLOAT32_C(   -60.58),
                         SIMDE_FLOAT32_C(   384.90), SIMDE_FLOAT32_C(   156.04), SIMDE_FLOAT32_C(  -595.88), SIMDE_FLOAT32_C(  -574.45)),
      simde_mm_set_ps(SIMDE_FLOAT32_C(   384.90), SIMDE_FLOAT32_C(   156.04), SIMDE_FLOAT32_C(  -595.88), SIMDE_FLOAT32_C(  -574.45)) },
    { simde_mm512_set_ps(SIMDE_FLOAT32_C(  -425.80), SIMDE_FLOAT32_C(   886.22), SIMDE_FLOAT32_C(  -478.46), SIMDE_FLOAT32_C(  -993.15),
                         SIMDE_FLOAT32_C(  -912.29), SIMDE_FLOAT32_C(  -564.52), SIMDE_FLOAT32_C(   -25.07), SIMDE_FLOAT32_C(  -469.67),
                         SIMDE_FLOAT32_C(   828.84), SIMDE_FLOAT32_C(  -525.49), SIMDE_FLOAT32_C(  -521.07), SIMDE_FLOAT32_C(   132.36),
                         SIMDE_FLOAT32_C(   368.34), SIMDE_FLOAT32_C(   996.83), SIMDE_FLOAT32_C(   514.03), SIMDE_FLOAT32_C(   350.58)),
      simde_mm_set_ps(SIMDE_FLOAT32_C(   368.34), SIMDE_FLOAT32_C(   996.83), SIMDE_FLOAT32_C(   514.03), SIMDE_FLOAT32_C(   350.58)) },
    { simde_mm512_set_ps(SIMDE_FLOAT32_C(  -806.26), SIMDE_FLOAT32_C(  -958.10), SIMDE_FLOAT32_C(   -61.10), SIMDE_FLOAT32_C(   698.78),
                         SIMDE_FLOAT32_C(   893.49), SIMDE_FLOAT32_C(  -774.73), SIMDE_FLOAT32_C(  -469.54), SIMDE_FLOAT32_C(    88.88),
                         SIMDE_FLOAT32_C(  -797.01), SIMDE_FLOAT32_C(  -143.15), SIMDE_FLOAT32_C(  -201.38), SIMDE_FLOAT32_C(  -439.08),
                         SIMDE_FLOAT32_C(   122.21), SIMDE_FLOAT32_C(   251.76), SIMDE_FLOAT32_C(   853.77), SIMDE_FLOAT32_C(  -306.48)),
      simde_mm_set_ps(SIMDE_FLOAT32_C(   122.21), SIMDE_FLOAT32_C(   251.76), SIMDE_FLOAT32_C(   853.77), SIMDE_FLOAT32_C(  -306.48)) },
    { simde_mm512_set_ps(SIMDE_FLOAT32_C(   995.27), SIMDE_FLOAT32_C(   762.38), SIMDE_FLOAT32_C(   849.07), SIMDE_FLOAT32_C(   533.84),
                         SIMDE_FLOAT32_C(   128.75), SIMDE_FLOAT32_C(   581.04), SIMDE_FLOAT32_C(   680.92), SIMDE_FLOAT32_C(    97.54),
                         SIMDE_FLOAT32_C(   183.54), SIMDE_FLOAT32_C(    89.55), SIMDE_FLOAT32_C(  -801.20), SIMDE_FLOAT32_C(  -458.50),
                         SIMDE_FLOAT32_C(  -944.26), SIMDE_FLOAT32_C(  -648.24), SIMDE_FLOAT32_C(  -216.16), SIMDE_FLOAT32_C(   273.51)),
      simde_mm_set_ps(SIMDE_FLOAT32_C(  -944.26), SIMDE_FLOAT32_C(  -648.24), SIMDE_FLOAT32_C(  -216.16), SIMDE_FLOAT32_C(   273.51)) },
    { simde_mm512_set_ps(SIMDE_FLOAT32_C(   563.30), SIMDE_FLOAT32_C(  -488.59), SIMDE_FLOAT32_C(   -41.61), SIMDE_FLOAT32_C(  -745.38),
                         SIMDE_FLOAT32_C(  -156.54), SIMDE_FLOAT32_C(  -651.09), SIMDE_FLOAT32_C(   393.55), SIMDE_FLOAT32_C(  -610.90),
                         SIMDE_FLOAT32_C(   656.44), SIMDE_FLOAT32_C(   254.16), SIMDE_FLOAT32_C(   -27.43), SIMDE_FLOAT32_C(  -862.48),
                         SIMDE_FLOAT32_C(   639.71), SIMDE_FLOAT32_C(  -674.10), SIMDE_FLOAT32_C(  -151.15), SIMDE_FLOAT32_C(  -736.28)),
      simde_mm_set_ps(SIMDE_FLOAT32_C(   639.71), SIMDE_FLOAT32_C(  -674.10), SIMDE_FLOAT32_C(  -151.15), SIMDE_FLOAT32_C(  -736.28)) },
    { simde_mm512_set_ps(SIMDE_FLOAT32_C(  -997.30), SIMDE_FLOAT32_C(   958.88), SIMDE_FLOAT32_C(   414.33), SIMDE_FLOAT32_C(  -486.71),
                         SIMDE_FLOAT32_C(   347.81), SIMDE_FLOAT32_C(   -73.64), SIMDE_FLOAT32_C(   301.45), SIMDE_FLOAT32_C(  -935.75),
                         SIMDE_FLOAT32_C(   554.43), SIMDE_FLOAT32_C(   239.85), SIMDE_FLOAT32_C(  -172.14), SIMDE_FLOAT32_C(  -200.20),
                         SIMDE_FLOAT32_C(   383.84), SIMDE_FLOAT32_C(    -4.79), SIMDE_FLOAT32_C(   659.24), SIMDE_FLOAT32_C(   178.95)),
      simde_mm_set_ps(SIMDE_FLOAT32_C(   383.84), SIMDE_FLOAT32_C(    -4.79), SIMDE_FLOAT32_C(   659.24), SIMDE_FLOAT32_C(   178.95)) },
    { simde_mm512_set_ps(SIMDE_FLOAT32_C(   282.49), SIMDE_FLOAT32_C(  -287.66), SIMDE_FLOAT32_C(  -300.74), SIMDE_FLOAT32_C(  -282.12),
                         SIMDE_FLOAT32_C(   228.49), SIMDE_FLOAT32_C(   194.42), SIMDE_FLOAT32_C(   232.99), SIMDE_FLOAT32_C(   312.60),
                         SIMDE_FLOAT32_C(    59.18), SIMDE_FLOAT32_C(   591.94), SIMDE_FLOAT32_C(   490.41), SIMDE_FLOAT32_C(   768.05),
                         SIMDE_FLOAT32_C(   628.85), SIMDE_FLOAT32_C(   497.59), SIMDE_FLOAT32_C(   700.20), SIMDE_FLOAT32_C(  -694.51)),
      simde_mm_set_ps(SIMDE_FLOAT32_C(   628.85), SIMDE_FLOAT32_C(   497.59), SIMDE_FLOAT32_C(   700.20), SIMDE_FLOAT32_C(  -694.51)) }
  };

  for (size_t i = 0 ; i < (sizeof(test_vec) / sizeof(test_vec[0])); i++) {
    simde__m128 r = simde_mm512_castps512_ps128(test_vec[i].a);
    simde_assert_m128_close(r, test_vec[i].r, 1);
  }

  return MUNIT_OK;
}

static MunitResult
test_simde_mm512_castps512_ps256(const MunitParameter params[], void* data) {
  (void) params;
  (void) data;

  const struct {
    simde__m512 a;
    simde__m256 r;
  } test_vec[8] = {
    { simde_mm512_set_ps(SIMDE_FLOAT32_C(   516.61), SIMDE_FLOAT32_C(   494.30), SIMDE_FLOAT32_C(   266.21), SIMDE_FLOAT32_C(   450.63),
                         SIMDE_FLOAT32_C(  -862.95), SIMDE_FLOAT32_C(  -528.18), SIMDE_FLOAT32_C(   206.23), SIMDE_FLOAT32_C(  -212.40),
                         SIMDE_FLOAT32_C(   805.40), SIMDE_FLOAT32_C(  -902.72), SIMDE_FLOAT32_C(  -631.10), SIMDE_FLOAT32_C(  -480.24),
                         SIMDE_FLOAT32_C(   577.49), SIMDE_FLOAT32_C(   490.33), SIMDE_FLOAT32_C(  -227.96), SIMDE_FLOAT32_C(   938.93)),
      simde_mm256_set_ps(SIMDE_FLOAT32_C(   805.40), SIMDE_FLOAT32_C(  -902.72),
                         SIMDE_FLOAT32_C(  -631.10), SIMDE_FLOAT32_C(  -480.24),
                         SIMDE_FLOAT32_C(   577.49), SIMDE_FLOAT32_C(   490.33),
                         SIMDE_FLOAT32_C(  -227.96), SIMDE_FLOAT32_C(   938.93)) },
    { simde_mm512_set_ps(SIMDE_FLOAT32_C(   205.80), SIMDE_FLOAT32_C(  -896.03), SIMDE_FLOAT32_C(  -533.62), SIMDE_FLOAT32_C(  -495.13),
                         SIMDE_FLOAT32_C(   100.81), SIMDE_FLOAT32_C(   789.28), SIMDE_FLOAT32_C(   976.66), SIMDE_FLOAT32_C(  -300.54),
                         SIMDE_FLOAT32_C(  -430.09), SIMDE_FLOAT32_C(   725.00), SIMDE_FLOAT32_C(    80.84), SIMDE_FLOAT32_C(   -71.63),
                         SIMDE_FLOAT32_C(   804.31), SIMDE_FLOAT32_C(   798.70), SIMDE_FLOAT32_C(   251.20), SIMDE_FLOAT32_C(   -32.38)),
      simde_mm256_set_ps(SIMDE_FLOAT32_C(  -430.09), SIMDE_FLOAT32_C(   725.00),
                         SIMDE_FLOAT32_C(    80.84), SIMDE_FLOAT32_C(   -71.63),
                         SIMDE_FLOAT32_C(   804.31), SIMDE_FLOAT32_C(   798.70),
                         SIMDE_FLOAT32_C(   251.20), SIMDE_FLOAT32_C(   -32.38)) },
    { simde_mm512_set_ps(SIMDE_FLOAT32_C(   635.87), SIMDE_FLOAT32_C(    20.88), SIMDE_FLOAT32_C(   462.09), SIMDE_FLOAT32_C(   342.91),
                         SIMDE_FLOAT32_C(  -645.79), SIMDE_FLOAT32_C(   103.74), SIMDE_FLOAT32_C(  -376.41), SIMDE_FLOAT32_C(   439.99),
                         SIMDE_FLOAT32_C(   895.02), SIMDE_FLOAT32_C(   204.80), SIMDE_FLOAT32_C(     1.77), SIMDE_FLOAT32_C(   909.62),
                         SIMDE_FLOAT32_C(  -446.42), SIMDE_FLOAT32_C(     7.95), SIMDE_FLOAT32_C(  -614.77), SIMDE_FLOAT32_C(   315.09)),
      simde_mm256_set_ps(SIMDE_FLOAT32_C(   895.02), SIMDE_FLOAT32_C(   204.80),
                         SIMDE_FLOAT32_C(     1.77), SIMDE_FLOAT32_C(   909.62),
                         SIMDE_FLOAT32_C(  -446.42), SIMDE_FLOAT32_C(     7.95),
                         SIMDE_FLOAT32_C(  -614.77), SIMDE_FLOAT32_C(   315.09)) },
    { simde_mm512_set_ps(SIMDE_FLOAT32_C(  -372.65), SIMDE_FLOAT32_C(   316.64), SIMDE_FLOAT32_C(   -78.40), SIMDE_FLOAT32_C(   677.31),
                         SIMDE_FLOAT32_C(   299.82), SIMDE_FLOAT32_C(   452.58), SIMDE_FLOAT32_C(   876.09), SIMDE_FLOAT32_C(   746.57),
                         SIMDE_FLOAT32_C(   916.69), SIMDE_FLOAT32_C(  -811.99), SIMDE_FLOAT32_C(   637.74), SIMDE_FLOAT32_C(   -83.23),
                         SIMDE_FLOAT32_C(   289.79), SIMDE_FLOAT32_C(  -689.87), SIMDE_FLOAT32_C(   493.07), SIMDE_FLOAT32_C(   108.56)),
      simde_mm256_set_ps(SIMDE_FLOAT32_C(   916.69), SIMDE_FLOAT32_C(  -811.99),
                         SIMDE_FLOAT32_C(   637.74), SIMDE_FLOAT32_C(   -83.23),
                         SIMDE_FLOAT32_C(   289.79), SIMDE_FLOAT32_C(  -689.87),
                         SIMDE_FLOAT32_C(   493.07), SIMDE_FLOAT32_C(   108.56)) },
    { simde_mm512_set_ps(SIMDE_FLOAT32_C(  -296.96), SIMDE_FLOAT32_C(   756.35), SIMDE_FLOAT32_C(  -395.61), SIMDE_FLOAT32_C(  -521.80),
                         SIMDE_FLOAT32_C(  -721.04), SIMDE_FLOAT32_C(   -68.70), SIMDE_FLOAT32_C(  -334.12), SIMDE_FLOAT32_C(   -56.72),
                         SIMDE_FLOAT32_C(    59.02), SIMDE_FLOAT32_C(   -66.01), SIMDE_FLOAT32_C(  -767.54), SIMDE_FLOAT32_C(   502.66),
                         SIMDE_FLOAT32_C(  -591.60), SIMDE_FLOAT32_C(  -826.33), SIMDE_FLOAT32_C(  -334.73), SIMDE_FLOAT32_C(   -13.18)),
      simde_mm256_set_ps(SIMDE_FLOAT32_C(    59.02), SIMDE_FLOAT32_C(   -66.01),
                         SIMDE_FLOAT32_C(  -767.54), SIMDE_FLOAT32_C(   502.66),
                         SIMDE_FLOAT32_C(  -591.60), SIMDE_FLOAT32_C(  -826.33),
                         SIMDE_FLOAT32_C(  -334.73), SIMDE_FLOAT32_C(   -13.18)) },
    { simde_mm512_set_ps(SIMDE_FLOAT32_C(    -2.88), SIMDE_FLOAT32_C(  -966.98), SIMDE_FLOAT32_C(   854.50), SIMDE_FLOAT32_C(   668.99),
                         SIMDE_FLOAT32_C(   259.81), SIMDE_FLOAT32_C(   -77.24), SIMDE_FLOAT32_C(  -462.32), SIMDE_FLOAT32_C(   688.88),
                         SIMDE_FLOAT32_C(   754.80), SIMDE_FLOAT32_C(   986.78), SIMDE_FLOAT32_C(   961.39), SIMDE_FLOAT32_C(   850.00),
                         SIMDE_FLOAT32_C(   721.06), SIMDE_FLOAT32_C(   -70.04), SIMDE_FLOAT32_C(   136.98), SIMDE_FLOAT32_C(   949.65)),
      simde_mm256_set_ps(SIMDE_FLOAT32_C(   754.80), SIMDE_FLOAT32_C(   986.78),
                         SIMDE_FLOAT32_C(   961.39), SIMDE_FLOAT32_C(   850.00),
                         SIMDE_FLOAT32_C(   721.06), SIMDE_FLOAT32_C(   -70.04),
                         SIMDE_FLOAT32_C(   136.98), SIMDE_FLOAT32_C(   949.65)) },
    { simde_mm512_set_ps(SIMDE_FLOAT32_C(   841.78), SIMDE_FLOAT32_C(  -315.64), SIMDE_FLOAT32_C(   747.52), SIMDE_FLOAT32_C(   946.88),
                         SIMDE_FLOAT32_C(   871.78), SIMDE_FLOAT32_C(   775.22), SIMDE_FLOAT32_C(  -159.38), SIMDE_FLOAT32_C(   270.48),
                         SIMDE_FLOAT32_C(  -276.64), SIMDE_FLOAT32_C(   602.71), SIMDE_FLOAT32_C(  -825.17), SIMDE_FLOAT32_C(  -882.05),
                         SIMDE_FLOAT32_C(   -12.61), SIMDE_FLOAT32_C(  -809.78), SIMDE_FLOAT32_C(  -114.18), SIMDE_FLOAT32_C(   260.44)),
      simde_mm256_set_ps(SIMDE_FLOAT32_C(  -276.64), SIMDE_FLOAT32_C(   602.71),
                         SIMDE_FLOAT32_C(  -825.17), SIMDE_FLOAT32_C(  -882.05),
                         SIMDE_FLOAT32_C(   -12.61), SIMDE_FLOAT32_C(  -809.78),
                         SIMDE_FLOAT32_C(  -114.18), SIMDE_FLOAT32_C(   260.44)) },
    { simde_mm512_set_ps(SIMDE_FLOAT32_C(   258.67), SIMDE_FLOAT32_C(   265.23), SIMDE_FLOAT32_C(   761.29), SIMDE_FLOAT32_C(  -932.57),
                         SIMDE_FLOAT32_C(   366.86), SIMDE_FLOAT32_C(  -726.22), SIMDE_FLOAT32_C(   179.78), SIMDE_FLOAT32_C(   965.96),
                         SIMDE_FLOAT32_C(  -420.83), SIMDE_FLOAT32_C(  -371.51), SIMDE_FLOAT32_C(   392.50), SIMDE_FLOAT32_C(   925.30),
                         SIMDE_FLOAT32_C(   990.85), SIMDE_FLOAT32_C(   -34.78), SIMDE_FLOAT32_C(   -24.58), SIMDE_FLOAT32_C(  -150.35)),
      simde_mm256_set_ps(SIMDE_FLOAT32_C(  -420.83), SIMDE_FLOAT32_C(  -371.51),
                         SIMDE_FLOAT32_C(   392.50), SIMDE_FLOAT32_C(   925.30),
                         SIMDE_FLOAT32_C(   990.85), SIMDE_FLOAT32_C(   -34.78),
                         SIMDE_FLOAT32_C(   -24.58), SIMDE_FLOAT32_C(  -150.35)) }
  };

  for (size_t i = 0 ; i < (sizeof(test_vec) / sizeof(test_vec[0])); i++) {
    simde__m256 r = simde_mm512_castps512_ps256(test_vec[i].a);
    simde_assert_m256_close(r, test_vec[i].r, 1);
  }

  return MUNIT_OK;
}

static MunitResult
test_simde_mm512_castsi512_si128(const MunitParameter params[], void* data) {
  (void) params;
  (void) data;

  const struct {
    simde__m512i a;
    simde__m128i r;
  } test_vec[8] = {
    { simde_mm512_set_epi32(INT32_C( 1658575222), INT32_C(-1117261553), INT32_C(-1839997259), INT32_C( -299852262),
                            INT32_C( -856912374), INT32_C( 2142936567), INT32_C( -954684084), INT32_C( 1657017766),
                            INT32_C( -348123015), INT32_C( -101609698), INT32_C(  554693435), INT32_C(-1533582435),
                            INT32_C( -400642696), INT32_C( 1776297700), INT32_C( 1392524409), INT32_C(  398537104)),
      simde_mm_set_epi32(INT32_C( -400642696), INT32_C( 1776297700), INT32_C( 1392524409), INT32_C(  398537104)) },
    { simde_mm512_set_epi32(INT32_C(  776372316), INT32_C(  831674978), INT32_C(   55416914), INT32_C(  243273534),
                            INT32_C( -792877249), INT32_C( -771344813), INT32_C( -310546031), INT32_C(-2107743643),
                            INT32_C(-2024392408), INT32_C(-1627000847), INT32_C( 2079816508), INT32_C(  371701407),
                            INT32_C(-1936589526), INT32_C(-1276131185), INT32_C(-2091159003), INT32_C(  424652427)),
      simde_mm_set_epi32(INT32_C(-1936589526), INT32_C(-1276131185), INT32_C(-2091159003), INT32_C(  424652427)) },
    { simde_mm512_set_epi32(INT32_C( 1173201274), INT32_C( 2136038971), INT32_C( 1938580455), INT32_C( 1481503254),
                            INT32_C( -900987494), INT32_C(  381103974), INT32_C( -844512348), INT32_C(  585017509),
                            INT32_C(  711603246), INT32_C(-1519792959), INT32_C( 1933920466), INT32_C(-1698769431),
                            INT32_C(-1782976050), INT32_C(-1748575141), INT32_C(-1460360861), INT32_C( -334769088)),
      simde_mm_set_epi32(INT32_C(-1782976050), INT32_C(-1748575141), INT32_C(-1460360861), INT32_C( -334769088)) },
    { simde_mm512_set_epi32(INT32_C( 1804169520), INT32_C(-1929398298), INT32_C( 1527159056), INT32_C(  779300869),
                            INT32_C(-1718101462), INT32_C( -324959902), INT32_C(  356284621), INT32_C(  259973358),
                            INT32_C(  -85521098), INT32_C( 1509969945), INT32_C( -146300380), INT32_C(-1326146169),
                            INT32_C( -222527512), INT32_C( 2102498956), INT32_C(   21770579), INT32_C(  799947456)),
      simde_mm_set_epi32(INT32_C( -222527512), INT32_C( 2102498956), INT32_C(   21770579), INT32_C(  799947456)) },
    { simde_mm512_set_epi32(INT32_C(   21446459), INT32_C( -874117397), INT32_C(-1237626592), INT32_C(-1776987073),
                            INT32_C(-1868633440), INT32_C( 1756862535), INT32_C(  992623093), INT32_C( 2049114875),
                            INT32_C(-1780158792), INT32_C( -396995291), INT32_C( 1019180338), INT32_C(-1532238028),
                            INT32_C( 1367863842), INT32_C(-1092466184), INT32_C( 1828179807), INT32_C( -163821277)),
      simde_mm_set_epi32(INT32_C( 1367863842), INT32_C(-1092466184), INT32_C( 1828179807), INT32_C( -163821277)) },
    { simde_mm512_set_epi32(INT32_C(  430786946), INT32_C( -784387301), INT32_C(-1254472927), INT32_C(-1743072668),
                            INT32_C(  651286019), INT32_C(-1388487554), INT32_C(  757390683), INT32_C( 1947676255),
                            INT32_C(  969518281), INT32_C(  -72978072), INT32_C(  760758773), INT32_C( 1573392247),
                            INT32_C(  865448841), INT32_C( 1831180971), INT32_C(-1639739355), INT32_C(   75957511)),
      simde_mm_set_epi32(INT32_C(  865448841), INT32_C( 1831180971), INT32_C(-1639739355), INT32_C(   75957511)) },
    { simde_mm512_set_epi32(INT32_C( 2143921197), INT32_C( -566618658), INT32_C( -232811985), INT32_C( -646802339),
                            INT32_C(-1178364835), INT32_C( 1276977735), INT32_C(  767086016), INT32_C( -313594533),
                            INT32_C(-1508762742), INT32_C(   64124631), INT32_C(-1825241034), INT32_C(  688272909),
                            INT32_C(  217977439), INT32_C(  193086834), INT32_C( -334037547), INT32_C(  -96078706)),
      simde_mm_set_epi32(INT32_C(  217977439), INT32_C(  193086834), INT32_C( -334037547), INT32_C(  -96078706)) },
    { simde_mm512_set_epi32(INT32_C(-1446801805), INT32_C( 1701962052), INT32_C( 2110825600), INT32_C( 1003088425),
                            INT32_C(-1369466226), INT32_C( -588712121), INT32_C(-1911969632), INT32_C( 1166459977),
                            INT32_C(-1912318103), INT32_C( -539596217), INT32_C(-1472577858), INT32_C( -435893517),
                            INT32_C( 1340330175), INT32_C( 1762005905), INT32_C(-1553204174), INT32_C( -839776889)),
      simde_mm_set_epi32(INT32_C( 1340330175), INT32_C( 1762005905), INT32_C(-1553204174), INT32_C( -839776889)) }
  };

  for (size_t i = 0 ; i < (sizeof(test_vec) / sizeof(test_vec[0])); i++) {
    simde__m128i r = simde_mm512_castsi512_si128(test_vec[i].a);
    simde_assert_m128i_i32(r, ==, test_vec[i].r);
  }

  return MUNIT_OK;
}

static MunitResult
test_simde_mm512_castsi512_si256(const MunitParameter params[], void* data) {
  (void) params;
  (void) data;

  const struct {
    simde__m512i a;
    simde__m256i r;
  } test_vec[8] = {
    { simde_mm512_set_epi32(INT32_C( 1313023361), INT32_C( -284143420), INT32_C(  762022716), INT32_C( -109476439),
                            INT32_C( -377196873), INT32_C(  289021876), INT32_C(-1835156104), INT32_C(-2032178077),
                            INT32_C(-1821500948), INT32_C(  676317044), INT32_C( 1400280404), INT32_C(-1176819357),
                            INT32_C( -771867753), INT32_C(-1499090744), INT32_C(  845761822), INT32_C( 1051767340)),
      simde_mm256_set_epi32(INT32_C(-1821500948), INT32_C(  676317044), INT32_C( 1400280404), INT32_C(-1176819357),
                            INT32_C( -771867753), INT32_C(-1499090744), INT32_C(  845761822), INT32_C( 1051767340)) },
    { simde_mm512_set_epi32(INT32_C(  584849517), INT32_C( 1957310042), INT32_C( 1025237717), INT32_C( -771085485),
                            INT32_C(  578687068), INT32_C(   23449370), INT32_C(-1748604352), INT32_C( 1528872918),
                            INT32_C(  331610618), INT32_C( 1589449489), INT32_C(-1723663783), INT32_C( -274890341),
                            INT32_C( 1614271470), INT32_C(-1087921179), INT32_C(  318041946), INT32_C(-1241918784)),
      simde_mm256_set_epi32(INT32_C(  331610618), INT32_C( 1589449489), INT32_C(-1723663783), INT32_C( -274890341),
                            INT32_C( 1614271470), INT32_C(-1087921179), INT32_C(  318041946), INT32_C(-1241918784)) },
    { simde_mm512_set_epi32(INT32_C(-1852610712), INT32_C( 1069895831), INT32_C(-1772412775), INT32_C( 1674180593),
                            INT32_C( 1091612022), INT32_C( 2100501546), INT32_C(  179298125), INT32_C( -696375983),
                            INT32_C(  697782088), INT32_C(  360978520), INT32_C( -569372444), INT32_C(-1688535258),
                            INT32_C(  857372618), INT32_C( 1720533351), INT32_C(  174096645), INT32_C(  -27592678)),
      simde_mm256_set_epi32(INT32_C(  697782088), INT32_C(  360978520), INT32_C( -569372444), INT32_C(-1688535258),
                            INT32_C(  857372618), INT32_C( 1720533351), INT32_C(  174096645), INT32_C(  -27592678)) },
    { simde_mm512_set_epi32(INT32_C( 1588790835), INT32_C( 1641509494), INT32_C(-1255607211), INT32_C(  325546446),
                            INT32_C( -545478700), INT32_C( 1405876195), INT32_C(-1090548279), INT32_C(-1934286399),
                            INT32_C(-1145918593), INT32_C( -667441949), INT32_C(  804839434), INT32_C( 1326022329),
                            INT32_C(  307496614), INT32_C(-1108181850), INT32_C( 1980353111), INT32_C( 2112031083)),
      simde_mm256_set_epi32(INT32_C(-1145918593), INT32_C( -667441949), INT32_C(  804839434), INT32_C( 1326022329),
                            INT32_C(  307496614), INT32_C(-1108181850), INT32_C( 1980353111), INT32_C( 2112031083)) },
    { simde_mm512_set_epi32(INT32_C(-1042067236), INT32_C(-1304341967), INT32_C(  157202478), INT32_C(  335492980),
                            INT32_C( 1721471627), INT32_C( -970374929), INT32_C(-1215103856), INT32_C(  804236438),
                            INT32_C(  763203116), INT32_C( 1650455375), INT32_C(  191870396), INT32_C(-1509651897),
                            INT32_C( 1356692638), INT32_C(-1388072975), INT32_C(-1822839305), INT32_C(  511824893)),
      simde_mm256_set_epi32(INT32_C(  763203116), INT32_C( 1650455375), INT32_C(  191870396), INT32_C(-1509651897),
                            INT32_C( 1356692638), INT32_C(-1388072975), INT32_C(-1822839305), INT32_C(  511824893)) },
    { simde_mm512_set_epi32(INT32_C( -321038022), INT32_C( 1580565478), INT32_C( 1887212628), INT32_C( -321448210),
                            INT32_C( 1646995861), INT32_C(  223122732), INT32_C(-1757872907), INT32_C(-1745139814),
                            INT32_C( 1574697064), INT32_C( 1593370323), INT32_C( 1019611869), INT32_C( 1148772416),
                            INT32_C(   41212650), INT32_C( 1180707726), INT32_C(-1448405590), INT32_C( -480086797)),
      simde_mm256_set_epi32(INT32_C( 1574697064), INT32_C( 1593370323), INT32_C( 1019611869), INT32_C( 1148772416),
                            INT32_C(   41212650), INT32_C( 1180707726), INT32_C(-1448405590), INT32_C( -480086797)) },
    { simde_mm512_set_epi32(INT32_C(-2123925649), INT32_C(-1300783990), INT32_C( 1491522954), INT32_C(-1497225833),
                            INT32_C(  264593112), INT32_C(-1577295575), INT32_C( 1721102182), INT32_C( -406919611),
                            INT32_C( -248074414), INT32_C(-1644442090), INT32_C(-1586232899), INT32_C(  -62204050),
                            INT32_C(  356135618), INT32_C(-1239722051), INT32_C( 1765867002), INT32_C(-2007643147)),
      simde_mm256_set_epi32(INT32_C( -248074414), INT32_C(-1644442090), INT32_C(-1586232899), INT32_C(  -62204050),
                            INT32_C(  356135618), INT32_C(-1239722051), INT32_C( 1765867002), INT32_C(-2007643147)) },
    { simde_mm512_set_epi32(INT32_C( 1712658433), INT32_C( 1782026188), INT32_C( 1026238577), INT32_C(  999831740),
                            INT32_C( 1890262543), INT32_C( -282267234), INT32_C( -314081065), INT32_C( 1258071145),
                            INT32_C(  -96847849), INT32_C(  -33628993), INT32_C( -700755553), INT32_C( 1395877145),
                            INT32_C( 1943621426), INT32_C( 1606414493), INT32_C(  234520793), INT32_C( 1932887352)),
      simde_mm256_set_epi32(INT32_C(  -96847849), INT32_C(  -33628993), INT32_C( -700755553), INT32_C( 1395877145),
                            INT32_C( 1943621426), INT32_C( 1606414493), INT32_C(  234520793), INT32_C( 1932887352)) }
  };

  for (size_t i = 0 ; i < (sizeof(test_vec) / sizeof(test_vec[0])); i++) {
    simde__m256i r = simde_mm512_castsi512_si256(test_vec[i].a);
    simde_assert_m256i_i32(r, ==, test_vec[i].r);
  }

  return MUNIT_OK;
}

static MunitResult
test_simde_mm512_cmpgt_epi32_mask(const MunitParameter params[], void* data) {
  (void) params;
  (void) data;

  const struct {
    simde__m512i a;
    simde__m512i b;
    simde__mmask16 r;
  } test_vec[8] = {
    { simde_mm512_set_epi32(INT32_C( -126651070), INT32_C( 1757388710), INT32_C(  617530196), INT32_C(  407807901),
                            INT32_C( 1271989524), INT32_C( 1251214807), INT32_C(-1247045111), INT32_C(-1024057759),
                            INT32_C(   50729453), INT32_C(  464444874), INT32_C( 1840702207), INT32_C( 1916050591),
                            INT32_C(  484601458), INT32_C( -782065931), INT32_C(-1485735658), INT32_C(-1326388993)),
      simde_mm512_set_epi32(INT32_C(  111072774), INT32_C( 1757388710), INT32_C( 1496897687), INT32_C(  407807901),
                            INT32_C( 1271989524), INT32_C( 1496985365), INT32_C(-1247045111), INT32_C(-1225014979),
                            INT32_C(   50729453), INT32_C(  464444874), INT32_C(  924537351), INT32_C( 1916050591),
                            INT32_C(  484601458), INT32_C( -782065931), INT32_C(-1485735658), INT32_C(-1326388993)),
      UINT16_C(  288) },
    { simde_mm512_set_epi32(INT32_C( 2106044062), INT32_C( 1752498924), INT32_C(-1086695378), INT32_C(  627787891),
                            INT32_C(-1783053554), INT32_C(-1485517848), INT32_C( 1105114322), INT32_C(-1862707588),
                            INT32_C(  823946037), INT32_C(-2030244995), INT32_C( -219180660), INT32_C(  810910725),
                            INT32_C( -642105946), INT32_C(  760774613), INT32_C(  -62603432), INT32_C(-2064446807)),
      simde_mm512_set_epi32(INT32_C( 2106044062), INT32_C( 1752498924), INT32_C( -582421212), INT32_C( 1649238471),
                            INT32_C( 1446053889), INT32_C(-1485517848), INT32_C( 1105114322), INT32_C(-1862707588),
                            INT32_C( -846383385), INT32_C(-2030244995), INT32_C( -905258415), INT32_C(  810910725),
                            INT32_C(-1668595380), INT32_C( -760772652), INT32_C( 2145797270), INT32_C(   57887151)),
      UINT16_C(  172) },
    { simde_mm512_set_epi32(INT32_C(  948728954), INT32_C(  965445469), INT32_C( -298261731), INT32_C( 1889741023),
                            INT32_C(  101476677), INT32_C( -598834633), INT32_C( 1592735604), INT32_C(  428243294),
                            INT32_C(-2001034764), INT32_C( -639043872), INT32_C(  567427880), INT32_C(-1305749494),
                            INT32_C( -204185535), INT32_C( -550643286), INT32_C( -170363385), INT32_C( 1483518213)),
      simde_mm512_set_epi32(INT32_C(  948728954), INT32_C(  965445469), INT32_C(  364841947), INT32_C(-1221758106),
                            INT32_C(  101476677), INT32_C( -598834633), INT32_C( 1592735604), INT32_C(-1456245493),
                            INT32_C(-2001034764), INT32_C( -639043872), INT32_C(  567427880), INT32_C(-1305749494),
                            INT32_C( -204185535), INT32_C(  830345587), INT32_C( -170363385), INT32_C( -603563929)),
      UINT16_C( 4353) },
    { simde_mm512_set_epi32(INT32_C( -163413000), INT32_C( -831194762), INT32_C( -664019578), INT32_C( 2031024026),
                            INT32_C( 1912388774), INT32_C(  982200166), INT32_C(  596130243), INT32_C(  446035443),
                            INT32_C( 1373006598), INT32_C(-1540837035), INT32_C( 1581631435), INT32_C(-2083299381),
                            INT32_C( 1992847454), INT32_C(  448258110), INT32_C(  875345838), INT32_C( 1612926819)),
      simde_mm512_set_epi32(INT32_C(   81573630), INT32_C( -831194762), INT32_C( -664019578), INT32_C( 2031024026),
                            INT32_C( 1912388774), INT32_C(-2072470454), INT32_C(  596130243), INT32_C( 1961646011),
                            INT32_C( 1373006598), INT32_C( -197223193), INT32_C( 1581631435), INT32_C(-2083299381),
                            INT32_C( 1457480410), INT32_C( 1181119535), INT32_C( 1263228451), INT32_C(-1998542716)),
      UINT16_C( 1033) },
    { simde_mm512_set_epi32(INT32_C( 1436278246), INT32_C(   99684976), INT32_C( 1345577484), INT32_C(  166701508),
                            INT32_C( -780731111), INT32_C( -840749601), INT32_C( 1523342039), INT32_C( 1058674665),
                            INT32_C( -523908416), INT32_C( 1659465207), INT32_C(-1927062215), INT32_C(-1156760340),
                            INT32_C(  715569317), INT32_C(-1515814414), INT32_C( 1243253180), INT32_C( 2080215882)),
      simde_mm512_set_epi32(INT32_C(  432908742), INT32_C(   99684976), INT32_C(  -14330157), INT32_C(-1223154556),
                            INT32_C( -780731111), INT32_C(  696697372), INT32_C( 1523342039), INT32_C( 1058674665),
                            INT32_C( -523908416), INT32_C( 1659465207), INT32_C(-1927062215), INT32_C(-1156760340),
                            INT32_C( -171262349), INT32_C(-1515814414), INT32_C(-1234169573), INT32_C(-1847568101)),
      UINT16_C(45067) },
    { simde_mm512_set_epi32(INT32_C( 1399825551), INT32_C(-1064541474), INT32_C( 2112452992), INT32_C(  575137303),
                            INT32_C( -979898374), INT32_C(-1476679333), INT32_C( 1320423852), INT32_C( 1767893242),
                            INT32_C( -389599783), INT32_C(-1459729991), INT32_C(  995424065), INT32_C( -522129019),
                            INT32_C( -466751981), INT32_C( 1371238810), INT32_C( 1006677155), INT32_C( 1609037982)),
      simde_mm512_set_epi32(INT32_C( 1399825551), INT32_C(-1064541474), INT32_C( 2112452992), INT32_C(  134645750),
                            INT32_C(  500192289), INT32_C( 1600988950), INT32_C( 1320423852), INT32_C( 1198845893),
                            INT32_C( -389599783), INT32_C( 1504468794), INT32_C(  995424065), INT32_C(-2123865443),
                            INT32_C( -466751981), INT32_C(-1711282630), INT32_C( 1006677155), INT32_C( 1609037982)),
      UINT16_C( 4372) },
    { simde_mm512_set_epi32(INT32_C(-1862774816), INT32_C(   28374488), INT32_C(  250156705), INT32_C( -932694837),
                            INT32_C(-2079251566), INT32_C( -246439183), INT32_C( -875109534), INT32_C( 1740046060),
                            INT32_C( 1735819269), INT32_C( 1371885292), INT32_C( -914870851), INT32_C( -473073032),
                            INT32_C( -580976455), INT32_C( 1688786028), INT32_C(  637430498), INT32_C(-1740972685)),
      simde_mm512_set_epi32(INT32_C(-1862774816), INT32_C(   28374488), INT32_C(  580744870), INT32_C( -666445473),
                            INT32_C( -129274908), INT32_C( -928751425), INT32_C( -388443661), INT32_C( 1740046060),
                            INT32_C(-1909361652), INT32_C( 1371885292), INT32_C(  857928163), INT32_C(   37075976),
                            INT32_C( -580976455), INT32_C(-1545948444), INT32_C(  637430498), INT32_C(-1740972685)),
      UINT16_C( 1156) },
    { simde_mm512_set_epi32(INT32_C(-1890406982), INT32_C( 2110791016), INT32_C( 1083476771), INT32_C( -620691621),
                            INT32_C(  543588207), INT32_C( -227503647), INT32_C( -759273149), INT32_C(  775085710),
                            INT32_C( 1404885802), INT32_C(-1395233065), INT32_C(  832528180), INT32_C( 1065959566),
                            INT32_C(-2083201484), INT32_C(  937916550), INT32_C( -710457746), INT32_C( -246147415)),
      simde_mm512_set_epi32(INT32_C(   84669207), INT32_C(  470641840), INT32_C( 1083476771), INT32_C( -620691621),
                            INT32_C( 1099959895), INT32_C( -961354454), INT32_C(-1751384146), INT32_C(  775085710),
                            INT32_C( 1075765582), INT32_C(  834655006), INT32_C(  832528180), INT32_C( 1065959566),
                            INT32_C(  954342416), INT32_C(  937916550), INT32_C(-1946395018), INT32_C(  757651617)),
      UINT16_C(18050) }
  };

  for (size_t i = 0 ; i < (sizeof(test_vec) / sizeof(test_vec[0])); i++) {
    simde__mmask16 r = simde_mm512_cmpgt_epi32_mask(test_vec[i].a, test_vec[i].b);
    simde_assert_mmask16(r, ==, test_vec[i].r);
  }

  return MUNIT_OK;
}

static MunitResult
test_simde_mm512_mask_cmpgt_epi32_mask(const MunitParameter params[], void* data) {
  (void) params;
  (void) data;

  const struct {
    simde__mmask16 k;
    simde__m512i a;
    simde__m512i b;
    simde__mmask16 r;
  } test_vec[8] = {
       { UINT16_C(12249),
      simde_mm512_set_epi32(INT32_C(-1151856667), INT32_C(  -49918748), INT32_C(-1709830250), INT32_C( 1750293451),
                            INT32_C(-1728641738), INT32_C(   79295022), INT32_C(  308064941), INT32_C( 1216157597),
                            INT32_C(  320231148), INT32_C( -697875804), INT32_C(  990066955), INT32_C(-2091005609),
                            INT32_C( 1037816180), INT32_C( -748290940), INT32_C( 1166526776), INT32_C(-1428331975)),
      simde_mm512_set_epi32(INT32_C( 1846695950), INT32_C(  884046092), INT32_C( -392734818), INT32_C(-1618937497),
                            INT32_C(  670851975), INT32_C(-1269946840), INT32_C(-1917256160), INT32_C(  228203505),
                            INT32_C( 1263965918), INT32_C(-2053175323), INT32_C(-1206891799), INT32_C( -371464947),
                            INT32_C(  -99745007), INT32_C( -847464628), INT32_C(  -93605380), INT32_C(-1859612096)),
      UINT16_C( 1865) },
    { UINT16_C(47912),
      simde_mm512_set_epi32(INT32_C(  238725197), INT32_C( 1521340392), INT32_C(-2077410041), INT32_C( 2110592657),
                            INT32_C(  630925822), INT32_C(  689275449), INT32_C(-1970822997), INT32_C(-1836727953),
                            INT32_C(  237271984), INT32_C( -578417637), INT32_C( -768235708), INT32_C( 1362514984),
                            INT32_C( 2019276284), INT32_C(-1411239380), INT32_C( 2052618114), INT32_C(-1238213534)),
      simde_mm512_set_epi32(INT32_C( -669654436), INT32_C( -822780196), INT32_C(  205688995), INT32_C( 1680146061),
                            INT32_C(  393599682), INT32_C(-1451941808), INT32_C(  947305201), INT32_C(  -75999449),
                            INT32_C( -484166756), INT32_C(  833555969), INT32_C( -549302423), INT32_C( 1610578173),
                            INT32_C(-2070337581), INT32_C(  664412106), INT32_C(  255732930), INT32_C( 1319359183)),
      UINT16_C(38920) },
    { UINT16_C(35968),
      simde_mm512_set_epi32(INT32_C( -359339347), INT32_C( -666198998), INT32_C(  830421084), INT32_C(-2087460228),
                            INT32_C(-1475104408), INT32_C(  721289147), INT32_C( 1281161083), INT32_C(  852871551),
                            INT32_C(-1589170839), INT32_C( -746357372), INT32_C( -154169474), INT32_C( -148954645),
                            INT32_C(-1357418925), INT32_C(-2112116028), INT32_C(  174617048), INT32_C(   -4103177)),
      simde_mm512_set_epi32(INT32_C( -871886017), INT32_C(-1688556984), INT32_C(  524690471), INT32_C( -124192434),
                            INT32_C( 1423100629), INT32_C( -161239972), INT32_C( -396308843), INT32_C( 1070701282),
                            INT32_C(-1826016016), INT32_C(  425347357), INT32_C(  366897524), INT32_C( -401692546),
                            INT32_C( -812557761), INT32_C( 1614519786), INT32_C(-1648390428), INT32_C( 1830061179)),
      UINT16_C(33920) },
    { UINT16_C(16809),
      simde_mm512_set_epi32(INT32_C(-1280324837), INT32_C( -161347329), INT32_C(  735858798), INT32_C( -674499230),
                            INT32_C(  -21391979), INT32_C( -381504266), INT32_C( 1528317100), INT32_C(  430345703),
                            INT32_C( -679679907), INT32_C(  515475896), INT32_C( -731085275), INT32_C( 1308429395),
                            INT32_C(  582932299), INT32_C(  489160586), INT32_C( 1760701165), INT32_C(  118948129)),
      simde_mm512_set_epi32(INT32_C( 1240889055), INT32_C(  888122014), INT32_C(-1469013917), INT32_C( 1209972337),
                            INT32_C( -691361230), INT32_C(  361393556), INT32_C(-1167116782), INT32_C( 1467757879),
                            INT32_C( 2124803699), INT32_C( -154870634), INT32_C(-1603618479), INT32_C(-2032203238),
                            INT32_C( 2111773805), INT32_C( -496949166), INT32_C( 1844580247), INT32_C(-2053814402)),
      UINT16_C(   33) },
    { UINT16_C(44464),
      simde_mm512_set_epi32(INT32_C( 1072149321), INT32_C( 1813169024), INT32_C(-1284365076), INT32_C(-1623700182),
                            INT32_C(  530512850), INT32_C(  116537892), INT32_C(  258206492), INT32_C(  690441736),
                            INT32_C( 1005371642), INT32_C( 1116924342), INT32_C( 1297564984), INT32_C( -835039581),
                            INT32_C( 1286263864), INT32_C(-1749149234), INT32_C(  558298824), INT32_C( 1064688827)),
      simde_mm512_set_epi32(INT32_C( 1323805616), INT32_C(-1558886902), INT32_C( 1778691088), INT32_C(  108147743),
                            INT32_C( 1106435712), INT32_C( -967535450), INT32_C(  600280311), INT32_C(  109364043),
                            INT32_C(  423389578), INT32_C( 1225761441), INT32_C( -440804681), INT32_C( -707540326),
                            INT32_C(-1898655855), INT32_C(-1268681648), INT32_C(-1360056367), INT32_C( -275254487)),
      UINT16_C( 1440) },
    { UINT16_C(23993),
      simde_mm512_set_epi32(INT32_C(-2038065128), INT32_C( -446679229), INT32_C(   78082001), INT32_C(  379830516),
                            INT32_C(-1929569644), INT32_C( 1595859976), INT32_C(  320798226), INT32_C( -738570818),
                            INT32_C( -165441023), INT32_C( -172594873), INT32_C(  912601062), INT32_C(  -56802863),
                            INT32_C(  503255814), INT32_C( 2046199592), INT32_C( -622599746), INT32_C( 1337235103)),
      simde_mm512_set_epi32(INT32_C(-1519343201), INT32_C( -448055921), INT32_C(-1909251875), INT32_C( -347447915),
                            INT32_C(  397553753), INT32_C(  713040821), INT32_C(-1458903601), INT32_C(  -45886582),
                            INT32_C( 1230465483), INT32_C( -828483015), INT32_C( -699493978), INT32_C(-1811052070),
                            INT32_C( 1577065087), INT32_C( -109599940), INT32_C(-1093577090), INT32_C(-1788879767)),
      UINT16_C(21553) },
    { UINT16_C(10358),
      simde_mm512_set_epi32(INT32_C(  648390363), INT32_C(  -30837841), INT32_C(-1635592815), INT32_C( -694389961),
                            INT32_C( -883952626), INT32_C( -761345991), INT32_C(  346040825), INT32_C(-1780780575),
                            INT32_C( 1510717568), INT32_C(-1185143236), INT32_C( 2143540932), INT32_C(  880567806),
                            INT32_C(-1670993371), INT32_C(-1942419167), INT32_C(-1196759463), INT32_C( 1386099146)),
      simde_mm512_set_epi32(INT32_C(-1614031176), INT32_C(  414071648), INT32_C(-1152911954), INT32_C(  424701353),
                            INT32_C( 1739922394), INT32_C( -506382165), INT32_C(  257126844), INT32_C( 1724223193),
                            INT32_C( 1096709845), INT32_C(-1643231112), INT32_C(-1639890652), INT32_C( -403971200),
                            INT32_C( 1318667734), INT32_C(  206062573), INT32_C(  -18472190), INT32_C(   -1701112)),
      UINT16_C(  112) },
    { UINT16_C(35023),
      simde_mm512_set_epi32(INT32_C(  228305355), INT32_C(-1904004735), INT32_C(  118523411), INT32_C( 1661507666),
                            INT32_C(-1400326500), INT32_C(   63010183), INT32_C(   62197704), INT32_C( -635599967),
                            INT32_C( 1677709284), INT32_C(-1294080152), INT32_C( -900737233), INT32_C(-1991940005),
                            INT32_C( -240404149), INT32_C(-1448242105), INT32_C(-1972665039), INT32_C( 1511694245)),
      simde_mm512_set_epi32(INT32_C(-1506289043), INT32_C(   82234507), INT32_C( -557930538), INT32_C( -911612825),
                            INT32_C( 1352158017), INT32_C( -554125937), INT32_C( -727289650), INT32_C(-1102664191),
                            INT32_C( 1941639559), INT32_C(-2124299952), INT32_C( -385431179), INT32_C(  112242864),
                            INT32_C(  -66697069), INT32_C( 1379403470), INT32_C(-1996504296), INT32_C(  658235880)),
      UINT16_C(32835) }
  };

  for (size_t i = 0 ; i < (sizeof(test_vec) / sizeof(test_vec[0])); i++) {
    simde__mmask16 r = simde_mm512_mask_cmpgt_epi32_mask(test_vec[i].k, test_vec[i].a, test_vec[i].b);
    simde_assert_mmask16(r, ==, test_vec[i].r);
  }

  return MUNIT_OK;
}

static MunitResult
test_simde_mm512_cmpgt_epi64_mask(const MunitParameter params[], void* data) {
  (void) params;
  (void) data;

  const struct {
    simde__m512i a;
    simde__m512i b;
    simde__mmask8 r;
  } test_vec[8] = {
    { simde_mm512_set_epi64(INT64_C(-3344943500899736927), INT64_C( -508674271294480923),
                            INT64_C( 4367550852745697236), INT64_C(-1765523250257788813),
                            INT64_C(-6325172456788566604), INT64_C( 3340966423446181237),
                            INT64_C( 4899669249714194025), INT64_C(-3109134868060088778)),
      simde_mm512_set_epi64(INT64_C(-3344943500899736927), INT64_C( -115747659216396604),
                            INT64_C( 7173930031566073597), INT64_C(-1765523250257788813),
                            INT64_C(-4525526016698522721), INT64_C( 3340966423446181237),
                            INT64_C( 4899669249714194025), INT64_C(-3109134868060088778)),
      UINT8_C(  0) },
    { simde_mm512_set_epi64(INT64_C(  161300839730502102), INT64_C(-4154011080047619988),
                            INT64_C( 3510183776865199207), INT64_C( 5188039415407364902),
                            INT64_C(-8649541106015277925), INT64_C( 2036065042708484429),
                            INT64_C(-7714656548902029220), INT64_C(-9105101012109136347)),
      simde_mm512_set_epi64(INT64_C(  161300839730502102), INT64_C(-4154011080047619988),
                            INT64_C( 6120426103009778754), INT64_C( -248023738166197182),
                            INT64_C(-8649541106015277925), INT64_C( 2693047687180833180),
                            INT64_C(-7714656548902029220), INT64_C(-9105101012109136347)),
      UINT8_C( 16) },
    { simde_mm512_set_epi64(INT64_C(-2825253727352691686), INT64_C( 4405965118825132522),
                            INT64_C(-6791426899562410985), INT64_C(-4409900925389880930),
                            INT64_C( 1845845856613597884), INT64_C(-4842241423465696621),
                            INT64_C(  163081221433998591), INT64_C( 4482804709675222173)),
      simde_mm512_set_epi64(INT64_C( 3285810068291760082), INT64_C( 4405965118825132522),
                            INT64_C(-6791426899562410985), INT64_C(-4943963491966669187),
                            INT64_C( 1845845856613597884), INT64_C( 7384036385676540465),
                            INT64_C(-7313503223753260102), INT64_C( 5128036791088991318)),
      UINT8_C( 18) },
    { simde_mm512_set_epi64(INT64_C(-1633105180711142836), INT64_C(-4287337651200520652),
                            INT64_C( 8346707004388378871), INT64_C(-5848595418894109542),
                            INT64_C(-7300386321370732776), INT64_C( -648586863376006844),
                            INT64_C(-3473939784680689044), INT64_C(-1628617817613399979)),
      simde_mm512_set_epi64(INT64_C( 1934898870952452550), INT64_C(-4287337651200520652),
                            INT64_C( 1557479703737443505), INT64_C(-5848595418894109542),
                            INT64_C(-7179299072208562799), INT64_C( -648586863376006844),
                            INT64_C(-3473939784680689044), INT64_C( 2817575692173645704)),
      UINT8_C( 32) },
    { simde_mm512_set_epi64(INT64_C(-8952123954418726140), INT64_C( 5461301954902244462),
                            INT64_C(-5820184907423972656), INT64_C(  420402622060248705),
                            INT64_C(-1664441445637860283), INT64_C(-9088734991256809986),
                            INT64_C( 5606803261787264235), INT64_C( 3392608019150722653)),
      simde_mm512_set_epi64(INT64_C(-8952123954418726140), INT64_C(-6318099565586317695),
                            INT64_C(-5820184907423972656), INT64_C(  420402622060248705),
                            INT64_C(-1664441445637860283), INT64_C( 6565206217411025613),
                            INT64_C( 8598198622090956400), INT64_C(-7576266643160730964)),
      UINT8_C( 65) },
    { simde_mm512_set_epi64(INT64_C(-3313522622815895345), INT64_C(-6452175545498154090),
                            INT64_C( -937049212555566038), INT64_C(-4143019958444030865),
                            INT64_C(-3410665359562609619), INT64_C(  966786109195223540),
                            INT64_C( 7283097367839393163), INT64_C(-2640534975929709368)),
      simde_mm512_set_epi64(INT64_C(-3313522622815895345), INT64_C(-6452175545498154090),
                            INT64_C( 7057508826094118763), INT64_C(-2466255848420720587),
                            INT64_C(-3410665359562609619), INT64_C(-7091282311083875172),
                            INT64_C(-5778676633446214654), INT64_C(-2640534975929709368)),
      UINT8_C(  6) },
    { simde_mm512_set_epi64(INT64_C( 7946101066156420330), INT64_C(-1199223599247032864),
                            INT64_C(-1997073553979895023), INT64_C(-2305098272308636911),
                            INT64_C( -630363562210498119), INT64_C( 4426020973322885294),
                            INT64_C( 8782098874831326668), INT64_C(-6058337867533474769)),
      simde_mm512_set_epi64(INT64_C( 7946101066156420330), INT64_C(-1199223599247032864),
                            INT64_C(-1997073553979895023), INT64_C(-2305098272308636911),
                            INT64_C( -630363562210498119), INT64_C( 8629524505567702841),
                            INT64_C( 8782098874831326668), INT64_C( 2660246489815857132)),
      UINT8_C(  0) },
    { simde_mm512_set_epi64(INT64_C(-2815932903868980343), INT64_C(  791308056982133256),
                            INT64_C( 8277712790583824674), INT64_C(-3943050990178000322),
                            INT64_C(-2127265598488665647), INT64_C( 4379715049649431166),
                            INT64_C(-9154071905230416728), INT64_C(-2123362159730266714)),
      simde_mm512_set_epi64(INT64_C(-2815932903868980343), INT64_C(  791308056982133256),
                            INT64_C(-6685750631550937327), INT64_C( 1585978438239301211),
                            INT64_C( 3432556139556266760), INT64_C( 4379715049649431166),
                            INT64_C(-9154071905230416728), INT64_C(-1483875325616410698)),
      UINT8_C( 32) }
  };

  for (size_t i = 0 ; i < (sizeof(test_vec) / sizeof(test_vec[0])); i++) {
    simde__mmask8 r = simde_mm512_cmpgt_epi64_mask(test_vec[i].a, test_vec[i].b);
    simde_assert_mmask8(r, ==, test_vec[i].r);
  }

  return MUNIT_OK;
}

static MunitResult
test_simde_mm512_mask_cmpgt_epi64_mask(const MunitParameter params[], void* data) {
  (void) params;
  (void) data;

  const struct {
    simde__mmask8 k;
    simde__m512i a;
    simde__m512i b;
    simde__mmask8 r;
  } test_vec[8] = {
    { UINT8_C( 16),
      simde_mm512_set_epi64(INT64_C( 2255026789087372129), INT64_C( 6954636019969939696),
                            INT64_C( 8135587588110756767), INT64_C(-6775895683000468083),
                            INT64_C( -900701109459786534), INT64_C(-7915280239032503360),
                            INT64_C(-1216817989725562739), INT64_C(-8432176550710264558)),
      simde_mm512_set_epi64(INT64_C( 2255026789087372129), INT64_C( 6954636019969939696),
                            INT64_C( 8135587588110756767), INT64_C(-6775895683000468083),
                            INT64_C( -900701109459786534), INT64_C(-3598046066747317833),
                            INT64_C(-1709941778912207388), INT64_C( 3169788859761289772)),
      UINT8_C(  0) },
    { UINT8_C(  6),
      simde_mm512_set_epi64(INT64_C(-2239217399172416071), INT64_C(-1788368623206610532),
                            INT64_C(-8621353419023287056), INT64_C( 2167646577764527484),
                            INT64_C( 7373916114077140533), INT64_C( 4679914315089846813),
                            INT64_C(-4785189148228967071), INT64_C(-2291884851836211058)),
      simde_mm512_set_epi64(INT64_C(-4674113889822188979), INT64_C( 6851357122574510655),
                            INT64_C(-8621353419023287056), INT64_C( 2167646577764527484),
                            INT64_C( 7373916114077140533), INT64_C(-2091630176064440564),
                            INT64_C(-4166997073722787613), INT64_C(-2291884851836211058)),
      UINT8_C(  4) },
    { UINT8_C(231),
      simde_mm512_set_epi64(INT64_C( -437845083503418422), INT64_C( 7030863114044209442),
                            INT64_C( 8238064857893579595), INT64_C( 3062172269146343786),
                            INT64_C( 7457006241836305381), INT64_C(-9078752323516671886),
                            INT64_C(-6382075143273833301), INT64_C( 3840898770164583597)),
      simde_mm512_set_epi64(INT64_C(-4268408126209392137), INT64_C( 7030863114044209442),
                            INT64_C(  663353489862938549), INT64_C( 3062172269146343786),
                            INT64_C( 7457006241836305381), INT64_C( 8174310593560152615),
                            INT64_C(-6382075143273833301), INT64_C(-4495103935185291795)),
      UINT8_C(161) },
    { UINT8_C( 60),
      simde_mm512_set_epi64(INT64_C( 3543184366849060052), INT64_C( 8101296544771348510),
                            INT64_C( 1359772700119148960), INT64_C(-8357828074665392254),
                            INT64_C(-5672294839872616078), INT64_C(-2918525673450782654),
                            INT64_C(-6303315662009814438), INT64_C( 4773615511108508590)),
      simde_mm512_set_epi64(INT64_C( 3543184366849060052), INT64_C(  286276641590586651),
                            INT64_C( 1359772700119148960), INT64_C(-3217204137928962858),
                            INT64_C(-5672294839872616078), INT64_C(-2918525673450782654),
                            INT64_C(-2554453706959743566), INT64_C(-6197005744039272430)),
      UINT8_C(  0) },
    { UINT8_C( 97),
      simde_mm512_set_epi64(INT64_C(-4278296701436995238), INT64_C( 3569507405853529045),
                            INT64_C(-3380367559374400304), INT64_C(-4948363566435325304),
                            INT64_C(-6678298576976263631), INT64_C( 8848650777417470336),
                            INT64_C( 6320411494008491541), INT64_C( 2280208700508329072)),
      simde_mm512_set_epi64(INT64_C(  326944370261152484), INT64_C( 3569507405853529045),
                            INT64_C(  715678757448860576), INT64_C(-4948363566435325304),
                            INT64_C(-6678298576976263631), INT64_C(-5367013526541491012),
                            INT64_C( 1008601224594483315), INT64_C( 2280208700508329072)),
      UINT8_C(  0) },
    { UINT8_C(153),
      simde_mm512_set_epi64(INT64_C( 8361426666750729591), INT64_C(-6668359429543518025),
                            INT64_C( 2952092805333509636), INT64_C( 8284871946243647248),
                            INT64_C(-8896262213455925533), INT64_C( 3194469353298560173),
                            INT64_C( 5466230282228711049), INT64_C(-1091365868294702661)),
      simde_mm512_set_epi64(INT64_C(-8667260419906723988), INT64_C(-6668359429543518025),
                            INT64_C( 2952092805333509636), INT64_C( 8284871946243647248),
                            INT64_C( 3185065043241333471), INT64_C( -134870333477219304),
                            INT64_C( 5466230282228711049), INT64_C(-4571723861926798973)),
      UINT8_C(129) },
    { UINT8_C( 60),
      simde_mm512_set_epi64(INT64_C(-5632979726637184794), INT64_C( 3790754159972080576),
                            INT64_C(-7842038005332057398), INT64_C(-1292705499011984897),
                            INT64_C( 7597886654367336733), INT64_C( 1457057381762531412),
                            INT64_C(-1572264173383359920), INT64_C(-8716209376375056305)),
      simde_mm512_set_epi64(INT64_C(-5632979726637184794), INT64_C( 3790754159972080576),
                            INT64_C( 1913605115921194336), INT64_C(-6143563121944184390),
                            INT64_C( 7597886654367336733), INT64_C( 1457057381762531412),
                            INT64_C( 7253226870637562008), INT64_C(-6283001429373579825)),
      UINT8_C( 16) },
    { UINT8_C( 88),
      simde_mm512_set_epi64(INT64_C(-2374777447002601129), INT64_C(-5785141086360428669),
                            INT64_C( 6450311718709789609), INT64_C( 4609381622161693926),
                            INT64_C( -638886780002324864), INT64_C(-5739159461288227194),
                            INT64_C(-4392084870376418631), INT64_C( 2798977638636065147)),
      simde_mm512_set_epi64(INT64_C(  753500986908300233), INT64_C(-5785141086360428669),
                            INT64_C( 6450311718709789609), INT64_C(-4648819914956469219),
                            INT64_C(-8767820380557260648), INT64_C(-5739159461288227194),
                            INT64_C( 2360822030941279123), INT64_C(-6092063218708168180)),
      UINT8_C( 24) }
  };

  for (size_t i = 0 ; i < (sizeof(test_vec) / sizeof(test_vec[0])); i++) {
    simde__mmask8 r = simde_mm512_mask_cmpgt_epi64_mask(test_vec[i].k, test_vec[i].a, test_vec[i].b);
    simde_assert_mmask8(r, ==, test_vec[i].r);
  }

  return MUNIT_OK;
}

static MunitResult
test_simde_mm512_cmpeq_epi32_mask(const MunitParameter params[], void* data) {
  (void) params;
  (void) data;

  const struct {
    simde__m512i a;
    simde__m512i b;
    simde__mmask16 r;
  } test_vec[8] = {
    { simde_mm512_set_epi32(INT32_C( 1955445938), INT32_C( 1791143901), INT32_C(-1554982337), INT32_C(-1864115653),
                            INT32_C(-1774796435), INT32_C( 1168347531), INT32_C(  660969508), INT32_C( 1153796239),
                            INT32_C(  609464964), INT32_C( 1687040663), INT32_C( -477087011), INT32_C(  309017072),
                            INT32_C(-2144421691), INT32_C(  682838279), INT32_C( 1954361304), INT32_C( 1694661655)),
      simde_mm512_set_epi32(INT32_C( 1955445938), INT32_C( 1791143901), INT32_C(-1554982337), INT32_C(-1021004514),
                            INT32_C(-1774796435), INT32_C( 1168347531), INT32_C( 1662960443), INT32_C( 1153796239),
                            INT32_C(  609464964), INT32_C(  428287860), INT32_C(  954212709), INT32_C(  309017072),
                            INT32_C(-2144421691), INT32_C( 1263291650), INT32_C( 1954361304), INT32_C( 1694661655)),
      UINT16_C(60827) },
    { simde_mm512_set_epi32(INT32_C(-1966343749), INT32_C(  200215975), INT32_C(-1192030414), INT32_C(  122433675),
                            INT32_C( 2024442800), INT32_C(-1612503082), INT32_C( -352764842), INT32_C( -964919402),
                            INT32_C(  198779956), INT32_C(-1052322954), INT32_C(-2053476283), INT32_C( 1410443780),
                            INT32_C( -220052733), INT32_C( 1401656692), INT32_C(  344284159), INT32_C(  358488145)),
      simde_mm512_set_epi32(INT32_C(-1966343749), INT32_C(  200215975), INT32_C( 1606502639), INT32_C(  122433675),
                            INT32_C( 2024442800), INT32_C( 1676122341), INT32_C( 1013297923), INT32_C( 1764819720),
                            INT32_C(-1006160158), INT32_C(  500282446), INT32_C(-2053476283), INT32_C( 1410443780),
                            INT32_C( -891361692), INT32_C( 1401656692), INT32_C(-1666424273), INT32_C(  358488145)),
      UINT16_C(55349) },
    { simde_mm512_set_epi32(INT32_C( 2029514541), INT32_C(-1405121342), INT32_C( -922299669), INT32_C(-1157312309),
                            INT32_C(  348700274), INT32_C( 1888848128), INT32_C( -909115111), INT32_C(-1689020830),
                            INT32_C( -310128293), INT32_C(-2105034529), INT32_C( 1894199289), INT32_C( -520350707),
                            INT32_C( 2077151614), INT32_C(  947639177), INT32_C(  972348424), INT32_C(  688864219)),
      simde_mm512_set_epi32(INT32_C( 2029514541), INT32_C(-1405121342), INT32_C( -922299669), INT32_C(-1157312309),
                            INT32_C( -582496350), INT32_C(  321618555), INT32_C( -707023911), INT32_C(-1689020830),
                            INT32_C(-1223923200), INT32_C( -293312096), INT32_C( 1894199289), INT32_C(  -89856908),
                            INT32_C( 2077151614), INT32_C(  947639177), INT32_C(  352633301), INT32_C( -580477735)),
      UINT16_C(61740) },
    { simde_mm512_set_epi32(INT32_C(   63224893), INT32_C( -945243939), INT32_C( 1472177104), INT32_C(-1518639341),
                            INT32_C( 1244274955), INT32_C(-1053463974), INT32_C(  207788622), INT32_C( -375726536),
                            INT32_C( -219606791), INT32_C( -871332353), INT32_C( 2036105492), INT32_C( 1465626684),
                            INT32_C(  930923741), INT32_C(-1996202276), INT32_C(  336972805), INT32_C(-1729161210)),
      simde_mm512_set_epi32(INT32_C( 1739683658), INT32_C( -945243939), INT32_C( 1472177104), INT32_C( -959740920),
                            INT32_C( 1244274955), INT32_C(  236525659), INT32_C(  207788622), INT32_C( 1159372556),
                            INT32_C( -632841040), INT32_C( -871332353), INT32_C( 2036105492), INT32_C(-1821161401),
                            INT32_C(  626098659), INT32_C(-1099705903), INT32_C( 1892226777), INT32_C(  183269504)),
      UINT16_C(27232) },
    { simde_mm512_set_epi32(INT32_C( 1660264790), INT32_C( -188014963), INT32_C( 1960568786), INT32_C(  630575470),
                            INT32_C(-1560285386), INT32_C(-1080983958), INT32_C( -186614663), INT32_C(-1365084922),
                            INT32_C( 1687374482), INT32_C( 2091712477), INT32_C( 1770300152), INT32_C( 1222615684),
                            INT32_C(  987382002), INT32_C( -869689297), INT32_C( 1381156346), INT32_C(  352829646)),
      simde_mm512_set_epi32(INT32_C( 1495188549), INT32_C( -188014963), INT32_C( -879412194), INT32_C( 1172150075),
                            INT32_C( 1163780404), INT32_C(-1080983958), INT32_C( -186614663), INT32_C(-1365084922),
                            INT32_C( 1196042729), INT32_C( 2091712477), INT32_C( 1770300152), INT32_C( 1222615684),
                            INT32_C(  987382002), INT32_C( -453542339), INT32_C(-1460537486), INT32_C( 1311735715)),
      UINT16_C(18296) },
    { simde_mm512_set_epi32(INT32_C( -830898164), INT32_C( 2065530031), INT32_C( 1849339474), INT32_C( -161498764),
                            INT32_C(  726295410), INT32_C(-1366062470), INT32_C(  110025501), INT32_C(-2061598845),
                            INT32_C(-1911113344), INT32_C(-2008355607), INT32_C( 1140427951), INT32_C( 1963231912),
                            INT32_C( 1593065931), INT32_C( 1712671682), INT32_C(-2139143015), INT32_C(  330252777)),
      simde_mm512_set_epi32(INT32_C( -830898164), INT32_C(-2132024757), INT32_C( 1102342058), INT32_C( -161498764),
                            INT32_C(-2106128090), INT32_C(  648329890), INT32_C(-1284054768), INT32_C(-2061598845),
                            INT32_C(-1911113344), INT32_C(-2008355607), INT32_C( 1715485148), INT32_C(  155412419),
                            INT32_C( 1273550758), INT32_C( 1712671682), INT32_C(-1857983881), INT32_C( 1633779150)),
      UINT16_C(37316) },
    { simde_mm512_set_epi32(INT32_C( 1956746364), INT32_C( 1930323834), INT32_C(  923874794), INT32_C(  121318212),
                            INT32_C(-1375858452), INT32_C( -462992597), INT32_C( 1495829546), INT32_C(  697040437),
                            INT32_C(  727111035), INT32_C(-2061427382), INT32_C( -815432287), INT32_C(  913775211),
                            INT32_C(-1333809472), INT32_C(  114048073), INT32_C( 1312920985), INT32_C(-1819914035)),
      simde_mm512_set_epi32(INT32_C( 1659376087), INT32_C( 1930323834), INT32_C(  923874794), INT32_C(  121318212),
                            INT32_C(-1375858452), INT32_C(-1480844812), INT32_C(-1803673478), INT32_C(  697040437),
                            INT32_C( 1793922150), INT32_C(  391658500), INT32_C( -815432287), INT32_C(  913775211),
                            INT32_C(-1333809472), INT32_C( -169359358), INT32_C(  140424991), INT32_C(-1819914035)),
      UINT16_C(31033) },
    { simde_mm512_set_epi32(INT32_C( 1334496661), INT32_C(-1765072906), INT32_C(-1980138391), INT32_C(-1150536116),
                            INT32_C( -711226926), INT32_C( 1955166809), INT32_C( 1418224832), INT32_C( 1791996583),
                            INT32_C(-1305868646), INT32_C( -507537618), INT32_C(  272749509), INT32_C(-1826072492),
                            INT32_C( -629068596), INT32_C(-2142583585), INT32_C( 2048200365), INT32_C(-1377550438)),
      simde_mm512_set_epi32(INT32_C( 1334496661), INT32_C(-1765072906), INT32_C( -890751438), INT32_C(-1150536116),
                            INT32_C(  307879329), INT32_C( 1955166809), INT32_C(-1884386825), INT32_C( 1791996583),
                            INT32_C( 1128431085), INT32_C( -507537618), INT32_C(  272749509), INT32_C( 1579228324),
                            INT32_C( 1577134581), INT32_C(-2142583585), INT32_C( 1998674783), INT32_C(-1377550438)),
      UINT16_C(54629) }
  };

  for (size_t i = 0 ; i < (sizeof(test_vec) / sizeof(test_vec[0])); i++) {
    simde__mmask16 r = simde_mm512_cmpeq_epi32_mask(test_vec[i].a, test_vec[i].b);
    simde_assert_mmask16(r, ==, test_vec[i].r);
  }

  return MUNIT_OK;
}

static MunitResult
test_simde_mm512_mask_cmpeq_epi32_mask(const MunitParameter params[], void* data) {
  (void) params;
  (void) data;

  const struct {
    simde__mmask16 k;
    simde__m512i a;
    simde__m512i b;
    simde__mmask16 r;
  } test_vec[8] = {
    { UINT16_C(15798),
      simde_mm512_set_epi32(INT32_C(-1396783922), INT32_C( 2147469122), INT32_C(  245941047), INT32_C(-1608794680),
                            INT32_C( 1508622706), INT32_C( -820009589), INT32_C(-2056933337), INT32_C( 1399160559),
                            INT32_C( -781782717), INT32_C( -745938688), INT32_C( 1376412239), INT32_C(  358147007),
                            INT32_C(-2141927311), INT32_C(  -13921241), INT32_C(  993767039), INT32_C( 1399506469)),
      simde_mm512_set_epi32(INT32_C(-1396783922), INT32_C( 1246457300), INT32_C( 1479047358), INT32_C(  -46329110),
                            INT32_C( 1508622706), INT32_C( -820009589), INT32_C( 2080173402), INT32_C( 1937046285),
                            INT32_C( 1642337112), INT32_C(  717149471), INT32_C(  913865239), INT32_C(  358147007),
                            INT32_C( 1535690363), INT32_C(  -13921241), INT32_C(  993767039), INT32_C(  520030741)),
      UINT16_C( 3094) },
    { UINT16_C(11237),
      simde_mm512_set_epi32(INT32_C( -503773363), INT32_C(-1842967576), INT32_C(  214407733), INT32_C( 2136243689),
                            INT32_C(  619563347), INT32_C(-2046647578), INT32_C( -882198373), INT32_C( -832110086),
                            INT32_C(  828288790), INT32_C( 1819046419), INT32_C(  292064966), INT32_C( -747926472),
                            INT32_C( -881463995), INT32_C(-1469434386), INT32_C( -207196114), INT32_C(-1865668915)),
      simde_mm512_set_epi32(INT32_C(  261150369), INT32_C(-1842967576), INT32_C(-1148601855), INT32_C( 2136243689),
                            INT32_C(-2013121518), INT32_C(-2046647578), INT32_C(-1816537753), INT32_C( -832110086),
                            INT32_C(  828288790), INT32_C( 1801925150), INT32_C(  292064966), INT32_C(-1755078036),
                            INT32_C(-1190065823), INT32_C(  764421376), INT32_C( -207196114), INT32_C(-1865668915)),
      UINT16_C(  417) },
    { UINT16_C(   61),
      simde_mm512_set_epi32(INT32_C(  219790698), INT32_C(  346516102), INT32_C(-2082495343), INT32_C(  775700745),
                            INT32_C( -630025741), INT32_C( 1914162819), INT32_C( -226095226), INT32_C( -350619769),
                            INT32_C( 1825330894), INT32_C(  -79420124), INT32_C(  939662489), INT32_C(  667606641),
                            INT32_C(-1935137328), INT32_C(  247120548), INT32_C( -894861328), INT32_C(-1690188311)),
      simde_mm512_set_epi32(INT32_C(  400967600), INT32_C(  346516102), INT32_C(-2082495343), INT32_C(  775700745),
                            INT32_C( -630025741), INT32_C( 1914162819), INT32_C(-1771983812), INT32_C( -350619769),
                            INT32_C( 1825330894), INT32_C(-1887033010), INT32_C(  939662489), INT32_C( -440942769),
                            INT32_C(-1935137328), INT32_C(  247120548), INT32_C(-1352163534), INT32_C(-1690188311)),
      UINT16_C(   45) },
    { UINT16_C(40799),
      simde_mm512_set_epi32(INT32_C(-1103261115), INT32_C(-1530092257), INT32_C( -178076517), INT32_C( 1725180044),
                            INT32_C( -619562554), INT32_C(-2028225116), INT32_C( -516465044), INT32_C( -790492311),
                            INT32_C(  770588317), INT32_C(  966229539), INT32_C( 1696981823), INT32_C( 1846986452),
                            INT32_C(  201003704), INT32_C(  -88144749), INT32_C( -459260562), INT32_C(-1462493092)),
      simde_mm512_set_epi32(INT32_C(-1103261115), INT32_C(-1530092257), INT32_C( 1272329003), INT32_C( 1725180044),
                            INT32_C(-1714282865), INT32_C( 1964019033), INT32_C(   -6888948), INT32_C( -794446809),
                            INT32_C(  770588317), INT32_C(  966229539), INT32_C(-1587543669), INT32_C( 1846986452),
                            INT32_C(  201003704), INT32_C(  -88144749), INT32_C(-1549459108), INT32_C(-1462493092)),
      UINT16_C(36957) },
    { UINT16_C(18708),
      simde_mm512_set_epi32(INT32_C( 1654168369), INT32_C(-1358646009), INT32_C(  945188582), INT32_C( 1242452940),
                            INT32_C(-2068238117), INT32_C(  613827224), INT32_C( 1766050173), INT32_C(  788865946),
                            INT32_C( -226150288), INT32_C(   20626714), INT32_C(-1790747056), INT32_C(-1510999017),
                            INT32_C(-2059568770), INT32_C(  525242273), INT32_C(-1970979230), INT32_C( -983788353)),
      simde_mm512_set_epi32(INT32_C(-1802152524), INT32_C(-1358646009), INT32_C( 1400410557), INT32_C( 1242452940),
                            INT32_C(-2068238117), INT32_C(-1745049433), INT32_C(-1272787498), INT32_C(   36641197),
                            INT32_C( -226150288), INT32_C(-2087200149), INT32_C( -530182364), INT32_C(-1510999017),
                            INT32_C(-2082577633), INT32_C(  525242273), INT32_C(-1970979230), INT32_C( -983788353)),
      UINT16_C(18452) },
    { UINT16_C(48938),
      simde_mm512_set_epi32(INT32_C(-1802886705), INT32_C(  505130099), INT32_C( 1294359394), INT32_C(  564426410),
                            INT32_C( -813242663), INT32_C(-1097324530), INT32_C( 1599346411), INT32_C(-1815738445),
                            INT32_C( 2114996332), INT32_C( 2143192037), INT32_C(  342894910), INT32_C( 1933006347),
                            INT32_C(  215936041), INT32_C( 2138148935), INT32_C(-1975112588), INT32_C(-1313889253)),
      simde_mm512_set_epi32(INT32_C( 1272515820), INT32_C(-1571014987), INT32_C( 1294359394), INT32_C(  564426410),
                            INT32_C( -305474417), INT32_C(-2099686495), INT32_C(  217917259), INT32_C( 1770631752),
                            INT32_C( 2114996332), INT32_C( 2143192037), INT32_C(  -26985081), INT32_C(  603877714),
                            INT32_C( 1592556524), INT32_C(  420570241), INT32_C(-1975112588), INT32_C(-1313889253)),
      UINT16_C(12290) },
    { UINT16_C(14127),
      simde_mm512_set_epi32(INT32_C(  452796731), INT32_C( -256668338), INT32_C(-1710549095), INT32_C( 1982965424),
                            INT32_C( 1184306045), INT32_C( -221254467), INT32_C( 1420239721), INT32_C( 2028887361),
                            INT32_C(-1950932361), INT32_C( 1650853943), INT32_C(  239751123), INT32_C( 1018010808),
                            INT32_C( -248946240), INT32_C(  701510715), INT32_C(  824235240), INT32_C( 1829156606)),
      simde_mm512_set_epi32(INT32_C(  452796731), INT32_C( 1031814185), INT32_C(-1710549095), INT32_C(  406415467),
                            INT32_C( 1184306045), INT32_C( -221254467), INT32_C(  419739010), INT32_C( 1708161231),
                            INT32_C(-1950932361), INT32_C( 1650853943), INT32_C(  239751123), INT32_C( 1018010808),
                            INT32_C( -248946240), INT32_C(  701510715), INT32_C(-1571248435), INT32_C( 1829156606)),
      UINT16_C( 9261) },
    { UINT16_C(22801),
      simde_mm512_set_epi32(INT32_C( 1869800572), INT32_C(  184060195), INT32_C(   81710208), INT32_C( -451284065),
                            INT32_C(  397153235), INT32_C(  120564446), INT32_C(-2128920097), INT32_C( 1498011427),
                            INT32_C( -602736654), INT32_C( -931955343), INT32_C(  270436915), INT32_C( -984637478),
                            INT32_C( 2080482721), INT32_C( 1599947836), INT32_C(  374268618), INT32_C(  202341051)),
      simde_mm512_set_epi32(INT32_C( 1869800572), INT32_C(  350721255), INT32_C( 1725621650), INT32_C( 2020045509),
                            INT32_C(  397153235), INT32_C( 2059505832), INT32_C(-2128920097), INT32_C( 1498011427),
                            INT32_C(  884679844), INT32_C( -931955343), INT32_C(-1565261303), INT32_C( -984637478),
                            INT32_C( 1047792745), INT32_C(  969830078), INT32_C(  374268618), INT32_C(  202341051)),
      UINT16_C( 2321) }
  };

  for (size_t i = 0 ; i < (sizeof(test_vec) / sizeof(test_vec[0])); i++) {
    simde__mmask16 r = simde_mm512_mask_cmpeq_epi32_mask(test_vec[i].k, test_vec[i].a, test_vec[i].b);
    simde_assert_mmask16(HEDLEY_STATIC_CAST(uint16_t, r), ==, HEDLEY_STATIC_CAST(uint16_t, test_vec[i].r));
  }

  return MUNIT_OK;
}

static MunitResult
test_simde_mm512_cmpeq_epi64_mask(const MunitParameter params[], void* data) {
  (void) params;
  (void) data;

  const struct {
    simde__m512i a;
    simde__m512i b;
    simde__mmask8 r;
  } test_vec[8] = {
    { simde_mm512_set_epi64(INT64_C( 1145569124203592220), INT64_C( 8866992319046943109),
                            INT64_C( 1920152028348566704), INT64_C( 5434169962120345100),
                            INT64_C( 2279810443797316081), INT64_C( 8202334326145056493),
                            INT64_C(-3178237508368099649), INT64_C(  691539695110831332)),
      simde_mm512_set_epi64(INT64_C( 1145569124203592220), INT64_C( 7456258988741005047),
                            INT64_C( 1920152028348566704), INT64_C(-5531344059509930758),
                            INT64_C( 2279810443797316081), INT64_C( 4212838215119313762),
                            INT64_C(-3178237508368099649), INT64_C(  805234941373423218)),
      UINT8_C(170) },
    { simde_mm512_set_epi64(INT64_C(-9153030146845322943), INT64_C(-3269802522838954453),
                            INT64_C( 4057416377680772191), INT64_C(-4770808841142629569),
                            INT64_C(-3341852712217874901), INT64_C( 2807150139607841402),
                            INT64_C(-4019938614639236980), INT64_C(-5612844059017155926)),
      simde_mm512_set_epi64(INT64_C(-9153030146845322943), INT64_C(-3269802522838954453),
                            INT64_C( 4057416377680772191), INT64_C( -940603917401247915),
                            INT64_C(-3341852712217874901), INT64_C( 2807150139607841402),
                            INT64_C(-4019938614639236980), INT64_C(-5612844059017155926)),
      UINT8_C(239) },
    { simde_mm512_set_epi64(INT64_C(-6535160640888369935), INT64_C( 4320507985166557084),
                            INT64_C( 5472888856009482484), INT64_C(-3128657528300165720),
                            INT64_C( 7430914891859325397), INT64_C( -863913734109164798),
                            INT64_C(-7794735185814972844), INT64_C( 6163895309000776850)),
      simde_mm512_set_epi64(INT64_C(-4220461743444256802), INT64_C( 2616373937292152846),
                            INT64_C( 5472888856009482484), INT64_C(-3128657528300165720),
                            INT64_C(-4693544589206901195), INT64_C( -863913734109164798),
                            INT64_C(-7794735185814972844), INT64_C(-7914074467628930001)),
      UINT8_C( 54) },
    { simde_mm512_set_epi64(INT64_C(-2366835550617683621), INT64_C(-7526131353484035546),
                            INT64_C(  792273323175818479), INT64_C(-3293855504021481788),
                            INT64_C( 5766970185621377329), INT64_C( 8555682923177627503),
                            INT64_C( 6363802824474944219), INT64_C(-2294667848278645794)),
      simde_mm512_set_epi64(INT64_C(-2869910567061155737), INT64_C(-7526131353484035546),
                            INT64_C(  792273323175818479), INT64_C( 7002007300200137801),
                            INT64_C( 5766970185621377329), INT64_C( 8555682923177627503),
                            INT64_C( 6363802824474944219), INT64_C( 1235305386817146646)),
      UINT8_C(110) },
    { simde_mm512_set_epi64(INT64_C( 1781453983767744725), INT64_C( 8717105342239974860),
                            INT64_C(-6555437070120516632), INT64_C( -945434448901737124),
                            INT64_C( 2467182069214891728), INT64_C( 6380355612148977321),
                            INT64_C(-8948278762783625779), INT64_C( 4377995125356963906)),
      simde_mm512_set_epi64(INT64_C( 1781453983767744725), INT64_C( 8717105342239974860),
                            INT64_C(-1574265126641933862), INT64_C(-3609136820784425910),
                            INT64_C( 8413977304256335681), INT64_C(-4046135395677773903),
                            INT64_C(-8948278762783625779), INT64_C( 4377995125356963906)),
      UINT8_C(195) },
    { simde_mm512_set_epi64(INT64_C( 3163831140256245302), INT64_C(-7476767975543057611),
                            INT64_C( 4783231484571490676), INT64_C( 4356333140933542181),
                            INT64_C(-5734470250608567849), INT64_C( 5428089484060124354),
                            INT64_C( 6915844972668556704), INT64_C(-4128418267655054219)),
      simde_mm512_set_epi64(INT64_C( 3163831140256245302), INT64_C(-7945608864951271413),
                            INT64_C(-3728561425301803734), INT64_C( 6344562138072151085),
                            INT64_C(-5734470250608567849), INT64_C( 5868624435741359252),
                            INT64_C( 6915844972668556704), INT64_C(-4128418267655054219)),
      UINT8_C(139) },
    { simde_mm512_set_epi64(INT64_C(-8545152605640787948), INT64_C(-5234822620280611494),
                            INT64_C(-2932089901585751375), INT64_C( 4017618173912988951),
                            INT64_C(-8696436452927061736), INT64_C( 3602642025812661939),
                            INT64_C( 5777136991119584953), INT64_C(-5473038481952171581)),
      simde_mm512_set_epi64(INT64_C(-8545152605640787948), INT64_C(-7808252369899371159),
                            INT64_C(-2932089901585751375), INT64_C(  -26139149052321087),
                            INT64_C(-6986660196527912755), INT64_C( 3602642025812661939),
                            INT64_C( 5777136991119584953), INT64_C(-5473038481952171581)),
      UINT8_C(167) },
    { simde_mm512_set_epi64(INT64_C( 7780170108497689334), INT64_C(-8001282944915881932),
                            INT64_C(  382835809361431399), INT64_C(-5014881555296189468),
                            INT64_C(-1844642447215154571), INT64_C(-5452282829002750089),
                            INT64_C(-7793611854809744260), INT64_C(  938166230586687295)),
      simde_mm512_set_epi64(INT64_C( 7780170108497689334), INT64_C( 1739290942316187796),
                            INT64_C( 7815402837606564081), INT64_C(-5014881555296189468),
                            INT64_C(-1844642447215154571), INT64_C( -253128228754997390),
                            INT64_C(-7793611854809744260), INT64_C(  938166230586687295)),
      UINT8_C(155) }
  };

  for (size_t i = 0 ; i < (sizeof(test_vec) / sizeof(test_vec[0])); i++) {
    simde__mmask8 r = simde_mm512_cmpeq_epi64_mask(test_vec[i].a, test_vec[i].b);
    simde_assert_mmask8(r, ==, test_vec[i].r);
  }

  return MUNIT_OK;
}

static MunitResult
test_simde_mm512_mask_cmpeq_epi64_mask(const MunitParameter params[], void* data) {
  (void) params;
  (void) data;

  const struct {
    simde__mmask8 k;
    simde__m512i a;
    simde__m512i b;
    simde__mmask8 r;
  } test_vec[8] = {
       { UINT8_C( 90),
      simde_mm512_set_epi64(INT64_C( 7722926897436765530), INT64_C( 7338279138551748064),
                            INT64_C( 8433308126101200079), INT64_C(-4390305748733976547),
                            INT64_C(-1482589068035252753), INT64_C(-5002011091694476743),
                            INT64_C( 5809674310022718254), INT64_C( 7620249298233351482)),
      simde_mm512_set_epi64(INT64_C( 7722926897436765530), INT64_C( 7338279138551748064),
                            INT64_C(-2656726859984743367), INT64_C(-4390305748733976547),
                            INT64_C(-1482589068035252753), INT64_C(-5269390469191050553),
                            INT64_C( 5809674310022718254), INT64_C( 7620249298233351482)),
      UINT8_C( 90) },
    { UINT8_C(178),
      simde_mm512_set_epi64(INT64_C(-8806453660480970182), INT64_C(-2722914847628644365),
                            INT64_C( 2171146127585219679), INT64_C(-7200523266853707115),
                            INT64_C( 8505301695237968355), INT64_C( 6373940775215479358),
                            INT64_C( 8209357864908427195), INT64_C( -995665125730760835)),
      simde_mm512_set_epi64(INT64_C(-8806453660480970182), INT64_C(-2722914847628644365),
                            INT64_C(-1180134256156200317), INT64_C(-7200523266853707115),
                            INT64_C(-1610604796376715795), INT64_C( 5419019224867820225),
                            INT64_C( 8209357864908427195), INT64_C( -995665125730760835)),
      UINT8_C(146) },
    { UINT8_C(171),
      simde_mm512_set_epi64(INT64_C(-6245801519083893310), INT64_C(-7866373458730819532),
                            INT64_C(-5627757407772356197), INT64_C(-2425546480980122794),
                            INT64_C(-8451301604567613199), INT64_C( 1369383717682198649),
                            INT64_C( -532343328754521574), INT64_C(-1062878680437210584)),
      simde_mm512_set_epi64(INT64_C(-9163399881020056955), INT64_C(-2992244142829238392),
                            INT64_C( -213476403626539965), INT64_C(-8591297333400286921),
                            INT64_C(-8451301604567613199), INT64_C(-8139768780594538635),
                            INT64_C(-4714070518405120331), INT64_C(-1062878680437210584)),
      UINT8_C(  9) },
    { UINT8_C( 28),
      simde_mm512_set_epi64(INT64_C( 7845956693704412298), INT64_C(-5781930833336581955),
                            INT64_C( 2851517750261041799), INT64_C(-5814293521236182366),
                            INT64_C( 2292150971239308783), INT64_C( 2594053186857735013),
                            INT64_C( 7307535341641173075), INT64_C(-4427478291595527940)),
      simde_mm512_set_epi64(INT64_C(  536264388241191871), INT64_C(-5781930833336581955),
                            INT64_C( 2851517750261041799), INT64_C( 1349842462394812975),
                            INT64_C( 2292150971239308783), INT64_C( 2594053186857735013),
                            INT64_C( 7307535341641173075), INT64_C(-4427478291595527940)),
      UINT8_C( 12) },
    { UINT8_C(248),
      simde_mm512_set_epi64(INT64_C( 4900816215694077255), INT64_C(-2732029741423656661),
                            INT64_C( 1082977534221618055), INT64_C(-3092044493389993636),
                            INT64_C(-4299277917890019767), INT64_C(-2055775203132417874),
                            INT64_C( -778633101599852237), INT64_C( -563223173848121636)),
      simde_mm512_set_epi64(INT64_C( 7049304296219110648), INT64_C(-2732029741423656661),
                            INT64_C( 7088083428992159722), INT64_C(-3092044493389993636),
                            INT64_C(-4299277917890019767), INT64_C( 4225506809727089751),
                            INT64_C( -778633101599852237), INT64_C( -563223173848121636)),
      UINT8_C( 88) },
    { UINT8_C(171),
      simde_mm512_set_epi64(INT64_C(-1412821155990992029), INT64_C( 4454576651901490962),
                            INT64_C(-7284760734604447652), INT64_C(-7443130466673006479),
                            INT64_C(  320054597637804434), INT64_C(-8860872372305530355),
                            INT64_C(-8428145646879978292), INT64_C(-6547252853189215611)),
      simde_mm512_set_epi64(INT64_C(-1412821155990992029), INT64_C(-2354123670646573707),
                            INT64_C( 4506838144989822528), INT64_C(-7443130466673006479),
                            INT64_C(-5147543239321546686), INT64_C(-8860872372305530355),
                            INT64_C(-8428145646879978292), INT64_C(-6547252853189215611)),
      UINT8_C(131) },
    { UINT8_C( 29),
      simde_mm512_set_epi64(INT64_C( 5675137803130124480), INT64_C( 1211541157654985046),
                            INT64_C( 8724633375562564314), INT64_C(-2760658800846254598),
                            INT64_C(-6714474269646576270), INT64_C( 3484180661422871715),
                            INT64_C( 1469796163712815354), INT64_C(-2336393240308600160)),
      simde_mm512_set_epi64(INT64_C( 5675137803130124480), INT64_C( 1211541157654985046),
                            INT64_C(-8867413355151838495), INT64_C(-8867147959443474315),
                            INT64_C(-6714474269646576270), INT64_C( 3484180661422871715),
                            INT64_C(-7735267815657951749), INT64_C(  413036036281601883)),
      UINT8_C( 12) },
    { UINT8_C(211),
      simde_mm512_set_epi64(INT64_C(-6713502673628263139), INT64_C( 1559753162601267291),
                            INT64_C( 5045660940436454371), INT64_C( 7013290440433503154),
                            INT64_C(-8475145246816690249), INT64_C(-6834826688677600633),
                            INT64_C(-2109099044497919348), INT64_C( 1351143524438105934)),
      simde_mm512_set_epi64(INT64_C( 5625319538109918668), INT64_C( 1559753162601267291),
                            INT64_C( 5045660940436454371), INT64_C(-4654386914804892920),
                            INT64_C( 2407237530895996207), INT64_C(-6834826688677600633),
                            INT64_C( 4684210505965066200), INT64_C( 1351143524438105934)),
      UINT8_C( 65) }
  };

  for (size_t i = 0 ; i < (sizeof(test_vec) / sizeof(test_vec[0])); i++) {
    simde__mmask8 r = simde_mm512_mask_cmpeq_epi64_mask(test_vec[i].k, test_vec[i].a, test_vec[i].b);
    simde_assert_mmask8(r, ==, test_vec[i].r);
  }

  return MUNIT_OK;
}

static MunitResult
test_simde_mm512_cvtepi8_epi32(const MunitParameter params[], void* data) {
  (void) params;
  (void) data;

  const struct {
    simde__m128i a;
    simde__m512i r;
  } test_vec[8] = {
    { simde_mm_set_epi8(INT8_C(   6), INT8_C(  33), INT8_C( 124), INT8_C(-128),
                        INT8_C(  38), INT8_C(  59), INT8_C( -37), INT8_C( 121),
                        INT8_C(  67), INT8_C( 112), INT8_C(  62), INT8_C(-113),
                        INT8_C(-121), INT8_C( -89), INT8_C(  63), INT8_C( -72)),
      simde_mm512_set_epi32(INT32_C(          6), INT32_C(         33), INT32_C(        124), INT32_C(       -128),
                            INT32_C(         38), INT32_C(         59), INT32_C(        -37), INT32_C(        121),
                            INT32_C(         67), INT32_C(        112), INT32_C(         62), INT32_C(       -113),
                            INT32_C(       -121), INT32_C(        -89), INT32_C(         63), INT32_C(        -72)) },
    { simde_mm_set_epi8(INT8_C( -94), INT8_C( 125), INT8_C( 105), INT8_C( -92),
                        INT8_C(-107), INT8_C( -69), INT8_C(  25), INT8_C(-125),
                        INT8_C( -11), INT8_C( -44), INT8_C(  60), INT8_C( -96),
                        INT8_C( 119), INT8_C( -40), INT8_C(  29), INT8_C(   9)),
      simde_mm512_set_epi32(INT32_C(        -94), INT32_C(        125), INT32_C(        105), INT32_C(        -92),
                            INT32_C(       -107), INT32_C(        -69), INT32_C(         25), INT32_C(       -125),
                            INT32_C(        -11), INT32_C(        -44), INT32_C(         60), INT32_C(        -96),
                            INT32_C(        119), INT32_C(        -40), INT32_C(         29), INT32_C(          9)) },
    { simde_mm_set_epi8(INT8_C(  47), INT8_C(  -9), INT8_C(-127), INT8_C(  66),
                        INT8_C( 126), INT8_C( -95), INT8_C(  99), INT8_C( -25),
                        INT8_C( -19), INT8_C(  84), INT8_C( -96), INT8_C( -77),
                        INT8_C( -34), INT8_C(-108), INT8_C( -33), INT8_C(  62)),
      simde_mm512_set_epi32(INT32_C(         47), INT32_C(         -9), INT32_C(       -127), INT32_C(         66),
                            INT32_C(        126), INT32_C(        -95), INT32_C(         99), INT32_C(        -25),
                            INT32_C(        -19), INT32_C(         84), INT32_C(        -96), INT32_C(        -77),
                            INT32_C(        -34), INT32_C(       -108), INT32_C(        -33), INT32_C(         62)) },
    { simde_mm_set_epi8(INT8_C(  93), INT8_C(-106), INT8_C(  61), INT8_C(  64),
                        INT8_C( -98), INT8_C(  31), INT8_C( -75), INT8_C( -23),
                        INT8_C( 113), INT8_C( -94), INT8_C( -70), INT8_C( -73),
                        INT8_C(  66), INT8_C( -84), INT8_C(  92), INT8_C(-113)),
      simde_mm512_set_epi32(INT32_C(         93), INT32_C(       -106), INT32_C(         61), INT32_C(         64),
                            INT32_C(        -98), INT32_C(         31), INT32_C(        -75), INT32_C(        -23),
                            INT32_C(        113), INT32_C(        -94), INT32_C(        -70), INT32_C(        -73),
                            INT32_C(         66), INT32_C(        -84), INT32_C(         92), INT32_C(       -113)) },
    { simde_mm_set_epi8(INT8_C( -92), INT8_C( -17), INT8_C( -42), INT8_C( 103),
                        INT8_C( 111), INT8_C( -23), INT8_C(  14), INT8_C(-122),
                        INT8_C( -61), INT8_C(   1), INT8_C(  16), INT8_C(-124),
                        INT8_C( -62), INT8_C(  59), INT8_C( 106), INT8_C(-105)),
      simde_mm512_set_epi32(INT32_C(        -92), INT32_C(        -17), INT32_C(        -42), INT32_C(        103),
                            INT32_C(        111), INT32_C(        -23), INT32_C(         14), INT32_C(       -122),
                            INT32_C(        -61), INT32_C(          1), INT32_C(         16), INT32_C(       -124),
                            INT32_C(        -62), INT32_C(         59), INT32_C(        106), INT32_C(       -105)) },
    { simde_mm_set_epi8(INT8_C(  71), INT8_C(  82), INT8_C( -83), INT8_C( 118),
                        INT8_C( 127), INT8_C(  -5), INT8_C(  43), INT8_C( -48),
                        INT8_C(  67), INT8_C(-117), INT8_C( -15), INT8_C( 105),
                        INT8_C( -88), INT8_C( 127), INT8_C(  85), INT8_C(-110)),
      simde_mm512_set_epi32(INT32_C(         71), INT32_C(         82), INT32_C(        -83), INT32_C(        118),
                            INT32_C(        127), INT32_C(         -5), INT32_C(         43), INT32_C(        -48),
                            INT32_C(         67), INT32_C(       -117), INT32_C(        -15), INT32_C(        105),
                            INT32_C(        -88), INT32_C(        127), INT32_C(         85), INT32_C(       -110)) },
    { simde_mm_set_epi8(INT8_C(   8), INT8_C(  35), INT8_C( -44), INT8_C(  18),
                        INT8_C(   3), INT8_C(  -7), INT8_C(  34), INT8_C(  98),
                        INT8_C(  43), INT8_C(  97), INT8_C(-127), INT8_C( 121),
                        INT8_C( -47), INT8_C( -94), INT8_C( -74), INT8_C( -59)),
      simde_mm512_set_epi32(INT32_C(          8), INT32_C(         35), INT32_C(        -44), INT32_C(         18),
                            INT32_C(          3), INT32_C(         -7), INT32_C(         34), INT32_C(         98),
                            INT32_C(         43), INT32_C(         97), INT32_C(       -127), INT32_C(        121),
                            INT32_C(        -47), INT32_C(        -94), INT32_C(        -74), INT32_C(        -59)) },
    { simde_mm_set_epi8(INT8_C(  79), INT8_C(  98), INT8_C(  70), INT8_C( -29),
                        INT8_C(  61), INT8_C( 100), INT8_C( -92), INT8_C(  10),
                        INT8_C(-107), INT8_C( -13), INT8_C(  83), INT8_C(-102),
                        INT8_C( -54), INT8_C(  80), INT8_C(  43), INT8_C(  56)),
      simde_mm512_set_epi32(INT32_C(         79), INT32_C(         98), INT32_C(         70), INT32_C(        -29),
                            INT32_C(         61), INT32_C(        100), INT32_C(        -92), INT32_C(         10),
                            INT32_C(       -107), INT32_C(        -13), INT32_C(         83), INT32_C(       -102),
                            INT32_C(        -54), INT32_C(         80), INT32_C(         43), INT32_C(         56)) }
  };

  for (size_t i = 0 ; i < (sizeof(test_vec) / sizeof(test_vec[0])); i++) {
    simde__m512i r = simde_mm512_cvtepi8_epi32(test_vec[i].a);
    simde_assert_m512i_i32(r, ==, test_vec[i].r);
  }

  return MUNIT_OK;
}

static MunitResult
test_simde_mm512_cvtepi8_epi64(const MunitParameter params[], void* data) {
  (void) params;
  (void) data;

  const struct {
    simde__m128i a;
    simde__m512i r;
  } test_vec[8] = {
    { simde_mm_set_epi8(INT8_C(  40), INT8_C( -85), INT8_C(  94), INT8_C(  35),
                        INT8_C( -54), INT8_C( -71), INT8_C(-106), INT8_C(-127),
                        INT8_C(  11), INT8_C( 105), INT8_C(  37), INT8_C(-105),
                        INT8_C(   6), INT8_C( -65), INT8_C(  17), INT8_C(  29)),
      simde_mm512_set_epi64(INT64_C(                  11), INT64_C(                 105),
                            INT64_C(                  37), INT64_C(                -105),
                            INT64_C(                   6), INT64_C(                 -65),
                            INT64_C(                  17), INT64_C(                  29)) },
    { simde_mm_set_epi8(INT8_C(  65), INT8_C( -98), INT8_C( -80), INT8_C( -71),
                        INT8_C( -32), INT8_C(  61), INT8_C( -91), INT8_C(   2),
                        INT8_C(  62), INT8_C(  86), INT8_C( -39), INT8_C( -20),
                        INT8_C(  65), INT8_C( -87), INT8_C( 116), INT8_C(-112)),
      simde_mm512_set_epi64(INT64_C(                  62), INT64_C(                  86),
                            INT64_C(                 -39), INT64_C(                 -20),
                            INT64_C(                  65), INT64_C(                 -87),
                            INT64_C(                 116), INT64_C(                -112)) },
    { simde_mm_set_epi8(INT8_C( -35), INT8_C(  91), INT8_C(  95), INT8_C( -91),
                        INT8_C(-120), INT8_C( -72), INT8_C(   6), INT8_C( 127),
                        INT8_C( -64), INT8_C(  43), INT8_C( -93), INT8_C(   8),
                        INT8_C( 105), INT8_C( -16), INT8_C(  39), INT8_C( 125)),
      simde_mm512_set_epi64(INT64_C(                 -64), INT64_C(                  43),
                            INT64_C(                 -93), INT64_C(                   8),
                            INT64_C(                 105), INT64_C(                 -16),
                            INT64_C(                  39), INT64_C(                 125)) },
    { simde_mm_set_epi8(INT8_C( 108), INT8_C( 105), INT8_C(  98), INT8_C( -57),
                        INT8_C( -42), INT8_C( -18), INT8_C( -55), INT8_C(  -1),
                        INT8_C( -97), INT8_C( -26), INT8_C( -21), INT8_C(-119),
                        INT8_C(  95), INT8_C(  83), INT8_C( -95), INT8_C(  86)),
      simde_mm512_set_epi64(INT64_C(                 -97), INT64_C(                 -26),
                            INT64_C(                 -21), INT64_C(                -119),
                            INT64_C(                  95), INT64_C(                  83),
                            INT64_C(                 -95), INT64_C(                  86)) },
    { simde_mm_set_epi8(INT8_C(  63), INT8_C(-119), INT8_C(  65), INT8_C( 108),
                        INT8_C( -17), INT8_C( -16), INT8_C(  -4), INT8_C(  16),
                        INT8_C(-117), INT8_C( -62), INT8_C( -96), INT8_C(   5),
                        INT8_C( 116), INT8_C( -58), INT8_C( -56), INT8_C(-121)),
      simde_mm512_set_epi64(INT64_C(                -117), INT64_C(                 -62),
                            INT64_C(                 -96), INT64_C(                   5),
                            INT64_C(                 116), INT64_C(                 -58),
                            INT64_C(                 -56), INT64_C(                -121)) },
    { simde_mm_set_epi8(INT8_C( -69), INT8_C(  98), INT8_C(  52), INT8_C( -73),
                        INT8_C(  71), INT8_C(  44), INT8_C( -92), INT8_C(  54),
                        INT8_C( 126), INT8_C(  88), INT8_C(  32), INT8_C(-122),
                        INT8_C( -69), INT8_C( -55), INT8_C(-123), INT8_C(  79)),
      simde_mm512_set_epi64(INT64_C(                 126), INT64_C(                  88),
                            INT64_C(                  32), INT64_C(                -122),
                            INT64_C(                 -69), INT64_C(                 -55),
                            INT64_C(                -123), INT64_C(                  79)) },
    { simde_mm_set_epi8(INT8_C(-110), INT8_C( -17), INT8_C( -48), INT8_C( -64),
                        INT8_C(   9), INT8_C(  96), INT8_C( 113), INT8_C( -55),
                        INT8_C( -45), INT8_C(  -9), INT8_C( 104), INT8_C( -61),
                        INT8_C( 127), INT8_C( 121), INT8_C(  70), INT8_C( -22)),
      simde_mm512_set_epi64(INT64_C(                 -45), INT64_C(                  -9),
                            INT64_C(                 104), INT64_C(                 -61),
                            INT64_C(                 127), INT64_C(                 121),
                            INT64_C(                  70), INT64_C(                 -22)) },
    { simde_mm_set_epi8(INT8_C(  68), INT8_C( -24), INT8_C(  90), INT8_C( -28),
                        INT8_C(  55), INT8_C( -48), INT8_C(  13), INT8_C(  95),
                        INT8_C(  10), INT8_C( -72), INT8_C( 109), INT8_C( -27),
                        INT8_C(  94), INT8_C( 121), INT8_C(  33), INT8_C(  52)),
      simde_mm512_set_epi64(INT64_C(                  10), INT64_C(                 -72),
                            INT64_C(                 109), INT64_C(                 -27),
                            INT64_C(                  94), INT64_C(                 121),
                            INT64_C(                  33), INT64_C(                  52)) }
  };

  for (size_t i = 0 ; i < (sizeof(test_vec) / sizeof(test_vec[0])); i++) {
    simde__m512i r = simde_mm512_cvtepi8_epi64(test_vec[i].a);
    simde_assert_m512i_i64(r, ==, test_vec[i].r);
  }

  return MUNIT_OK;
}

static MunitResult
test_simde_mm512_cvtepi32_epi8(const MunitParameter params[], void* data) {
  (void) params;
  (void) data;

  const struct {
    simde__m512i a;
    simde__m128i r;
  } test_vec[8] = {
    { simde_mm512_set_epi32(INT32_C(         -2), INT32_C(         -4), INT32_C( -120451969), INT32_C(      14509),
                            INT32_C(      -1510), INT32_C(      98804), INT32_C(       1802), INT32_C(     -32352),
                            INT32_C(      14540), INT32_C(         -2), INT32_C(        222), INT32_C(        152),
                            INT32_C(     -48720), INT32_C(     250746), INT32_C(         15), INT32_C(         -2)),
      simde_mm_set_epi8(INT8_C(  -2), INT8_C(  -4), INT8_C( 127), INT8_C( -83),
                        INT8_C(  26), INT8_C( -12), INT8_C(  10), INT8_C( -96),
                        INT8_C( -52), INT8_C(  -2), INT8_C( -34), INT8_C(-104),
                        INT8_C( -80), INT8_C( 122), INT8_C(  15), INT8_C(  -2)) },
    { simde_mm512_set_epi32(INT32_C(   -2537924), INT32_C(          0), INT32_C(       3842), INT32_C(    -439330),
                            INT32_C(      39001), INT32_C(         -1), INT32_C(   32480192), INT32_C(          0),
                            INT32_C(          4), INT32_C(  -11661865), INT32_C(          0), INT32_C(          2),
                            INT32_C(      63322), INT32_C(        -33), INT32_C(      14448), INT32_C(          2)),
      simde_mm_set_epi8(INT8_C(  60), INT8_C(   0), INT8_C(   2), INT8_C( -34),
                        INT8_C(  89), INT8_C(  -1), INT8_C( -64), INT8_C(   0),
                        INT8_C(   4), INT8_C( -41), INT8_C(   0), INT8_C(   2),
                        INT8_C(  90), INT8_C( -33), INT8_C( 112), INT8_C(   2)) },
    { simde_mm512_set_epi32(INT32_C(        -18), INT32_C(   -2011647), INT32_C(   -7768922), INT32_C( -921783558),
                            INT32_C(   -1941821), INT32_C(          0), INT32_C(    -647690), INT32_C(      -5119),
                            INT32_C(         -1), INT32_C(        343), INT32_C(  113610714), INT32_C(          3),
                            INT32_C(      38353), INT32_C(        246), INT32_C(  -10559231), INT32_C(       8543)),
      simde_mm_set_epi8(INT8_C( -18), INT8_C(   1), INT8_C( -90), INT8_C(  -6),
                        INT8_C( -61), INT8_C(   0), INT8_C( -10), INT8_C(   1),
                        INT8_C(  -1), INT8_C(  87), INT8_C( -38), INT8_C(   3),
                        INT8_C( -47), INT8_C( -10), INT8_C(   1), INT8_C(  95)) },
    { simde_mm512_set_epi32(INT32_C( -177879544), INT32_C(         -4), INT32_C(         -1), INT32_C(      -1874),
                            INT32_C(         -4), INT32_C( -469598096), INT32_C(      -1647), INT32_C(     129553),
                            INT32_C(    9710669), INT32_C(          3), INT32_C(    1473856), INT32_C(  134714256),
                            INT32_C(   70527996), INT32_C(    2339642), INT32_C(     148218), INT32_C(  -32767248)),
      simde_mm_set_epi8(INT8_C(   8), INT8_C(  -4), INT8_C(  -1), INT8_C( -82),
                        INT8_C(  -4), INT8_C( 112), INT8_C(-111), INT8_C(  17),
                        INT8_C(  77), INT8_C(   3), INT8_C(  64), INT8_C(-112),
                        INT8_C(  -4), INT8_C(  58), INT8_C(  -6), INT8_C( -16)) },
    { simde_mm512_set_epi32(INT32_C(   -1418204), INT32_C(    -122943), INT32_C(     799821), INT32_C(        -51),
                            INT32_C(     207931), INT32_C(  -11778782), INT32_C(      66993), INT32_C(     -15812),
                            INT32_C(   55345677), INT32_C( -194873886), INT32_C(      -3955), INT32_C(        -22),
                            INT32_C(       1761), INT32_C(        751), INT32_C(         19), INT32_C(         -4)),
      simde_mm_set_epi8(INT8_C(  36), INT8_C( -63), INT8_C(  77), INT8_C( -51),
                        INT8_C(  59), INT8_C(  34), INT8_C( -79), INT8_C(  60),
                        INT8_C(  13), INT8_C( -30), INT8_C(-115), INT8_C( -22),
                        INT8_C( -31), INT8_C( -17), INT8_C(  19), INT8_C(  -4)) },
    { simde_mm512_set_epi32(INT32_C(        -17), INT32_C(        -26), INT32_C(     854285), INT32_C(         51),
                            INT32_C(  -60746537), INT32_C(    3687234), INT32_C(   52848365), INT32_C(   26958727),
                            INT32_C(          2), INT32_C(        104), INT32_C(    4725058), INT32_C(     -56297),
                            INT32_C(       5336), INT32_C(     443041), INT32_C(        -35), INT32_C(     229612)),
      simde_mm_set_epi8(INT8_C( -17), INT8_C( -26), INT8_C(  13), INT8_C(  51),
                        INT8_C( -41), INT8_C(  66), INT8_C( -19), INT8_C(-121),
                        INT8_C(   2), INT8_C( 104), INT8_C(  66), INT8_C(  23),
                        INT8_C( -40), INT8_C( -95), INT8_C( -35), INT8_C( -20)) },
    { simde_mm512_set_epi32(INT32_C(        -27), INT32_C(  127397292), INT32_C(   29325489), INT32_C(        691),
                            INT32_C(       -978), INT32_C(    -559751), INT32_C(   -3037707), INT32_C(     189833),
                            INT32_C(         11), INT32_C(   -4085970), INT32_C(      -3499), INT32_C(     -16323),
                            INT32_C(     732682), INT32_C(     108115), INT32_C(   29565452), INT32_C( -145574324)),
      simde_mm_set_epi8(INT8_C( -27), INT8_C( -84), INT8_C( -79), INT8_C( -77),
                        INT8_C(  46), INT8_C( 121), INT8_C( -11), INT8_C(-119),
                        INT8_C(  11), INT8_C(  46), INT8_C(  85), INT8_C(  61),
                        INT8_C(  10), INT8_C(  83), INT8_C(  12), INT8_C(  76)) },
    { simde_mm512_set_epi32(INT32_C(        -14), INT32_C(    6208981), INT32_C(  133763173), INT32_C(  -30227251),
                            INT32_C(  -17898651), INT32_C( -197203605), INT32_C(         -4), INT32_C(         13),
                            INT32_C(   -1312564), INT32_C(         -3), INT32_C(    5632807), INT32_C(       2549),
                            INT32_C(         -3), INT32_C(      -2772), INT32_C(      -1504), INT32_C(          1)),
      simde_mm_set_epi8(INT8_C( -14), INT8_C( -43), INT8_C( 101), INT8_C( -51),
                        INT8_C( 101), INT8_C( 107), INT8_C(  -4), INT8_C(  13),
                        INT8_C( -52), INT8_C(  -3), INT8_C(  39), INT8_C( -11),
                        INT8_C(  -3), INT8_C(  44), INT8_C(  32), INT8_C(   1)) }
  };

  for (size_t i = 0 ; i < (sizeof(test_vec) / sizeof(test_vec[0])); i++) {
    simde__m128i r = simde_mm512_cvtepi32_epi8(test_vec[i].a);
    simde_assert_m128i_i8(r, ==, test_vec[i].r);
  }

  return MUNIT_OK;
}

static MunitResult
test_simde_mm512_cvtepi32_epi16(const MunitParameter params[], void* data) {
  (void) params;
  (void) data;

  const struct {
    simde__m512i a;
    simde__m256i r;
  } test_vec[8] = {
    { simde_mm512_set_epi32(INT32_C( -550635286), INT32_C( -366084690), INT32_C( 1645381112), INT32_C( -281923666),
                            INT32_C( 1517226137), INT32_C( 1771661678), INT32_C( 1966656812), INT32_C(  469939743),
                            INT32_C( -176920693), INT32_C(  943157990), INT32_C( -454461275), INT32_C(   54908929),
                            INT32_C( -279789028), INT32_C( 2022708061), INT32_C(-2088293679), INT32_C(  741789332)),
      simde_mm256_set_epi16(INT16_C( -1814), INT16_C(  -594), INT16_C(-31240), INT16_C( 12206),
                            INT16_C(  2201), INT16_C( 26990), INT16_C(-13012), INT16_C(-18913),
                            INT16_C( 26507), INT16_C( 29414), INT16_C( 30885), INT16_C(-10239),
                            INT16_C(-15844), INT16_C(  4957), INT16_C( 10961), INT16_C(-12652)) },
    { simde_mm512_set_epi32(INT32_C( 1118426525), INT32_C(-1486421401), INT32_C( 2050381332), INT32_C( 1367836492),
                            INT32_C( 1230634045), INT32_C(-1928602342), INT32_C( 1195848275), INT32_C(-1759337579),
                            INT32_C( -966921932), INT32_C( -983749768), INT32_C(-1140896797), INT32_C(-1796947008),
                            INT32_C( 1897894173), INT32_C( 1178902921), INT32_C(-1714543626), INT32_C( -435567329)),
      simde_mm256_set_epi16(INT16_C(-10851), INT16_C(   615), INT16_C( 22036), INT16_C(-30900),
                            INT16_C(  -963), INT16_C( -8934), INT16_C( 12883), INT16_C(-23659),
                            INT16_C( -3788), INT16_C( 11128), INT16_C( 19427), INT16_C(-15424),
                            INT16_C(-28387), INT16_C(-24183), INT16_C(  9206), INT16_C(-15073)) },
    { simde_mm512_set_epi32(INT32_C(-1102321541), INT32_C(-1891888507), INT32_C(  262611883), INT32_C(  377214123),
                            INT32_C(  239219493), INT32_C(-1046214854), INT32_C(  338621614), INT32_C(  894756834),
                            INT32_C(  689251409), INT32_C( -675107694), INT32_C(   -2330618), INT32_C( -174881549),
                            INT32_C(-1395119793), INT32_C( 1511975994), INT32_C(-1549843093), INT32_C(   54856537)),
      simde_mm256_set_epi16(INT16_C( -6021), INT16_C(  4741), INT16_C(  9131), INT16_C(-11093),
                            INT16_C( 13093), INT16_C(  1850), INT16_C( -2898), INT16_C( -6174),
                            INT16_C(  9297), INT16_C(-21358), INT16_C( 28678), INT16_C(-31501),
                            INT16_C( 10575), INT16_C( -5062), INT16_C( 17771), INT16_C(  2905)) },
    { simde_mm512_set_epi32(INT32_C(  991820247), INT32_C(-1702821008), INT32_C(  457782155), INT32_C(  232397618),
                            INT32_C( 1374683620), INT32_C(  163937423), INT32_C(  735534967), INT32_C(  748733525),
                            INT32_C( -543790167), INT32_C( 1643116588), INT32_C( -160249007), INT32_C(-1825039323),
                            INT32_C( -724399596), INT32_C( -248278058), INT32_C( 1718041034), INT32_C( 1651234543)),
      simde_mm256_set_epi16(INT16_C( -1577), INT16_C(   880), INT16_C( 13195), INT16_C(  6962),
                            INT16_C(   484), INT16_C( 31887), INT16_C( 24439), INT16_C(-15275),
                            INT16_C( 27561), INT16_C( -2004), INT16_C(-13487), INT16_C(  7205),
                            INT16_C(-30188), INT16_C(-27690), INT16_C( 14794), INT16_C(-10513)) },
    { simde_mm512_set_epi32(INT32_C( -855727897), INT32_C( 2018287375), INT32_C( 1492714407), INT32_C( -887161361),
                            INT32_C( 1483710889), INT32_C(  688937475), INT32_C(-1538682930), INT32_C( 1903942158),
                            INT32_C(  871955507), INT32_C(  795483130), INT32_C(  231636247), INT32_C( 1387666552),
                            INT32_C(  433906184), INT32_C( 1159715975), INT32_C(   97412479), INT32_C(  -79497846)),
      simde_mm256_set_epi16(INT16_C(-24345), INT16_C(-24817), INT16_C(   935), INT16_C(  -529),
                            INT16_C(-24151), INT16_C( 23043), INT16_C(-28722), INT16_C( -9714),
                            INT16_C(  -973), INT16_C(  7162), INT16_C( 32023), INT16_C(  7288),
                            INT16_C( -7672), INT16_C( -9081), INT16_C( 25983), INT16_C( -2678)) },
    { simde_mm512_set_epi32(INT32_C( 1012671422), INT32_C(-1735964821), INT32_C(-2059547932), INT32_C(-1783046291),
                            INT32_C(-1522863139), INT32_C( -503883086), INT32_C(-1192086672), INT32_C(   43877171),
                            INT32_C(-1805855643), INT32_C(-1493789156), INT32_C(-1510647549), INT32_C(  647956293),
                            INT32_C(-2063142939), INT32_C( -715326129), INT32_C(-1917625648), INT32_C(  805359671)),
      simde_mm256_set_epi16(INT16_C(  9150), INT16_C( 18283), INT16_C(-13596), INT16_C( -8339),
                            INT16_C( -3107), INT16_C( 23218), INT16_C( 13168), INT16_C(-31949),
                            INT16_C(-11163), INT16_C(-27108), INT16_C( 22787), INT16_C(  1861),
                            INT16_C( -4123), INT16_C(  -689), INT16_C( 23248), INT16_C(-12233)) },
    { simde_mm512_set_epi32(INT32_C(  225769428), INT32_C( 1382094867), INT32_C(  547585347), INT32_C( 1760211124),
                            INT32_C( -781275982), INT32_C(-2107988871), INT32_C(-1289430339), INT32_C( 1737090137),
                            INT32_C( 1223468272), INT32_C(   48581149), INT32_C(  421692994), INT32_C(  998327115),
                            INT32_C(  114465335), INT32_C( 1430702444), INT32_C(-1960580605), INT32_C(  535193129)),
      simde_mm256_set_epi16(INT16_C( -2092), INT16_C(  6163), INT16_C( 32067), INT16_C(-20300),
                            INT16_C(-21326), INT16_C(-23431), INT16_C( -9539), INT16_C( -7079),
                            INT16_C(-23312), INT16_C( 18973), INT16_C(-31166), INT16_C( 17227),
                            INT16_C(-26057), INT16_C(-13972), INT16_C( -5629), INT16_C( 26153)) },
    { simde_mm512_set_epi32(INT32_C(-1065029142), INT32_C(-1888800343), INT32_C( 1613973923), INT32_C( 2101111752),
                            INT32_C( -671691225), INT32_C( 1395912621), INT32_C(-1325160078), INT32_C( 1926297054),
                            INT32_C(  761640713), INT32_C( -206185993), INT32_C(  -92993200), INT32_C( 1008078987),
                            INT32_C( -629275509), INT32_C(-1038843210), INT32_C( 1923640775), INT32_C(-1686664165)),
      simde_mm256_set_epi16(INT16_C( -3606), INT16_C( 12713), INT16_C( 18851), INT16_C( 27592),
                            INT16_C(-12761), INT16_C( -4179), INT16_C(-22158), INT16_C( -2594),
                            INT16_C(-18679), INT16_C( -9737), INT16_C(  2384), INT16_C(  4235),
                            INT16_C(  1163), INT16_C(-32074), INT16_C( 28103), INT16_C(-29669)) }
  };

  for (size_t i = 0 ; i < (sizeof(test_vec) / sizeof(test_vec[0])); i++) {
    simde__m256i r = simde_mm512_cvtepi32_epi16(test_vec[i].a);
    simde_assert_m256i_i16(r, ==, test_vec[i].r);
  }

  return MUNIT_OK;
}

static MunitResult
test_simde_mm512_cvtepi64_epi8(const MunitParameter params[], void* data) {
  (void) params;
  (void) data;

  const struct {
    simde__m512i a;
    simde__m128i r;
  } test_vec[8] = {
    { simde_mm512_set_epi64(INT64_C(              273955), INT64_C(               -4013),
                            INT64_C(            -7033556), INT64_C(      -1383025729160),
                            INT64_C(          -218214744), INT64_C(   -9402863842296753),
                            INT64_C(                   0), INT64_C(          -240066712)),
      simde_mm_set_epi8(INT8_C(   0), INT8_C(   0), INT8_C(   0), INT8_C(   0),
                        INT8_C(   0), INT8_C(   0), INT8_C(   0), INT8_C(   0),
                        INT8_C(  35), INT8_C(  83), INT8_C(  44), INT8_C( 120),
                        INT8_C( -88), INT8_C(  79), INT8_C(   0), INT8_C( 104)) },
    { simde_mm512_set_epi64(INT64_C(               50833), INT64_C(           484208564),
                            INT64_C(                -124), INT64_C(         -8907018595),
                            INT64_C(         -1053135968), INT64_C(    2128258677497261),
                            INT64_C(                   3), INT64_C(  263107913893504060)),
      simde_mm_set_epi8(INT8_C(   0), INT8_C(   0), INT8_C(   0), INT8_C(   0),
                        INT8_C(   0), INT8_C(   0), INT8_C(   0), INT8_C(   0),
                        INT8_C(-111), INT8_C( -76), INT8_C(-124), INT8_C( -99),
                        INT8_C( -96), INT8_C( -83), INT8_C(   3), INT8_C(  60)) },
    { simde_mm512_set_epi64(INT64_C(    6119961081599912), INT64_C(                 949),
                            INT64_C(  761714638418543261), INT64_C(         -7281666562),
                            INT64_C(         -3399190417), INT64_C(                 231),
                            INT64_C(-1217801394263696454), INT64_C(                  43)),
      simde_mm_set_epi8(INT8_C(   0), INT8_C(   0), INT8_C(   0), INT8_C(   0),
                        INT8_C(   0), INT8_C(   0), INT8_C(   0), INT8_C(   0),
                        INT8_C( -88), INT8_C( -75), INT8_C( -99), INT8_C(  -2),
                        INT8_C( 111), INT8_C( -25), INT8_C( -70), INT8_C(  43)) },
    { simde_mm512_set_epi64(INT64_C(     -74999030828832), INT64_C(       3805264232880),
                            INT64_C(              321542), INT64_C(        -18067967511),
                            INT64_C(      21602392348127), INT64_C(          -482358781),
                            INT64_C(              -12189), INT64_C(   16807900958735709)),
      simde_mm_set_epi8(INT8_C(   0), INT8_C(   0), INT8_C(   0), INT8_C(   0),
                        INT8_C(   0), INT8_C(   0), INT8_C(   0), INT8_C(   0),
                        INT8_C( -32), INT8_C( -80), INT8_C(   6), INT8_C( -23),
                        INT8_C( -33), INT8_C(   3), INT8_C(  99), INT8_C(  93)) },
    { simde_mm512_set_epi64(INT64_C(               11997), INT64_C(                 192),
                            INT64_C(        -32039837063), INT64_C(               39788),
                            INT64_C(           684970521), INT64_C(     361409660761858),
                            INT64_C(   27655177518327113), INT64_C(         -7050752136)),
      simde_mm_set_epi8(INT8_C(   0), INT8_C(   0), INT8_C(   0), INT8_C(   0),
                        INT8_C(   0), INT8_C(   0), INT8_C(   0), INT8_C(   0),
                        INT8_C( -35), INT8_C( -64), INT8_C( 121), INT8_C( 108),
                        INT8_C(  25), INT8_C(   2), INT8_C(  73), INT8_C( 120)) },
    { simde_mm512_set_epi64(INT64_C(    -131967536383739), INT64_C(                 -32),
                            INT64_C(                 -54), INT64_C(                -245),
                            INT64_C(              -42658), INT64_C(                   3),
                            INT64_C(         26934708458), INT64_C(               -6255)),
      simde_mm_set_epi8(INT8_C(   0), INT8_C(   0), INT8_C(   0), INT8_C(   0),
                        INT8_C(   0), INT8_C(   0), INT8_C(   0), INT8_C(   0),
                        INT8_C(   5), INT8_C( -32), INT8_C( -54), INT8_C(  11),
                        INT8_C(  94), INT8_C(   3), INT8_C( -22), INT8_C(-111)) },
    { simde_mm512_set_epi64(INT64_C(                   0), INT64_C(-4069220464223700234),
                            INT64_C(                   0), INT64_C(-8071151262900075656),
                            INT64_C(                  -1), INT64_C(          4132460747),
                            INT64_C(                 -27), INT64_C(            -7116923)),
      simde_mm_set_epi8(INT8_C(   0), INT8_C(   0), INT8_C(   0), INT8_C(   0),
                        INT8_C(   0), INT8_C(   0), INT8_C(   0), INT8_C(   0),
                        INT8_C(   0), INT8_C( -10), INT8_C(   0), INT8_C( 120),
                        INT8_C(  -1), INT8_C( -53), INT8_C( -27), INT8_C(-123)) },
    { simde_mm512_set_epi64(INT64_C(         54634445793), INT64_C(         63569905620),
                            INT64_C(            20981054), INT64_C(             2614918),
                            INT64_C(         11917164823), INT64_C(   15401551242937960),
                            INT64_C(                  -1), INT64_C(        366397165244)),
      simde_mm_set_epi8(INT8_C(   0), INT8_C(   0), INT8_C(   0), INT8_C(   0),
                        INT8_C(   0), INT8_C(   0), INT8_C(   0), INT8_C(   0),
                        INT8_C( -31), INT8_C( -44), INT8_C(  62), INT8_C(-122),
                        INT8_C(  23), INT8_C( 104), INT8_C(  -1), INT8_C( -68)) }
  };

  for (size_t i = 0 ; i < (sizeof(test_vec) / sizeof(test_vec[0])); i++) {
    simde__m128i r = simde_mm512_cvtepi64_epi8(test_vec[i].a);
    simde_assert_m128i_i8(r, ==, test_vec[i].r);
  }

  return MUNIT_OK;
}

static MunitResult
test_simde_mm512_cvtepi64_epi16(const MunitParameter params[], void* data) {
  (void) params;
  (void) data;

  const struct {
    simde__m512i a;
    simde__m128i r;
  } test_vec[8] = {
    { simde_mm512_set_epi64(INT64_C(-7076619543590638545), INT64_C(-1547640767609811155),
                            INT64_C(-3757295450136412488), INT64_C( 7215428799648851281),
                            INT64_C( 4617967402188816469), INT64_C(-6436617106056712861),
                            INT64_C(-5810949596740302593), INT64_C(-6127930763767189365)),
      simde_mm_set_epi16(INT16_C( 27695), INT16_C( 20269), INT16_C( 32440), INT16_C( 25937),
                         INT16_C( 16469), INT16_C( 28003), INT16_C( 18687), INT16_C( -3957)) },
    { simde_mm512_set_epi64(INT64_C(-5381921416793630443), INT64_C( -135676082428955899),
                            INT64_C( 5552873466219372969), INT64_C( 6395720488802354930),
                            INT64_C( 7752411237949515847), INT64_C( 7000778850177503560),
                            INT64_C(-2818020559339799438), INT64_C(-2377752498793556325)),
      simde_mm_set_epi16(INT16_C( -9963), INT16_C( 13061), INT16_C(-24151), INT16_C(-30990),
                         INT16_C( 10311), INT16_C(-11960), INT16_C(-17294), INT16_C(-10597)) },
    { simde_mm512_set_epi64(INT64_C( 2102322971158047948), INT64_C(-4534059143765607616),
                            INT64_C(-8156186454528956670), INT64_C(-1110322353084003886),
                            INT64_C( 2722224959827855869), INT64_C(-8203319889631878316),
                            INT64_C( 3055433368131497869), INT64_C(-5348785296051142577)),
      simde_mm_set_epi16(INT16_C( -4916), INT16_C( 15168), INT16_C( -6398), INT16_C(-30254),
                         INT16_C(-13827), INT16_C( 25428), INT16_C( 28557), INT16_C(    79)) },
    { simde_mm512_set_epi64(INT64_C( 1873487555889602710), INT64_C(-5277671716035001257),
                            INT64_C(-1735965719996896598), INT64_C(-3435103322406338318),
                            INT64_C( 3655189638093457022), INT64_C( 2841010088304043730),
                            INT64_C( 5827184599862175253), INT64_C( -971579224938582414)),
      simde_mm_set_epi16(INT16_C(  8342), INT16_C(-31657), INT16_C( 27306), INT16_C(-16142),
                         INT16_C(-14722), INT16_C( -6446), INT16_C( 26133), INT16_C( -4494)) },
    { simde_mm512_set_epi64(INT64_C(-7259266739541946745), INT64_C(-8120641422716522112),
                            INT64_C( 3643097831469212363), INT64_C(-8930268807776982308),
                            INT64_C( 8468988530628615446), INT64_C( 8901878832922162004),
                            INT64_C( 3527022727868595852), INT64_C( 3854384042855807476)),
      simde_mm_set_epi16(INT16_C( 20103), INT16_C(-20096), INT16_C( -7477), INT16_C(-21796),
                         INT16_C( -8938), INT16_C( -3244), INT16_C( 16012), INT16_C(-17932)) },
    { simde_mm512_set_epi64(INT64_C( 7662135416143755844), INT64_C(-4685369386623572014),
                            INT64_C( 2116014329396479379), INT64_C(-3403348481015692825),
                            INT64_C( 6159842858110289023), INT64_C(  -32959868996567131),
                            INT64_C( 5549180600650677482), INT64_C( 3533643669382248608)),
      simde_mm_set_epi16(INT16_C( 14916), INT16_C( -6190), INT16_C( 17811), INT16_C(-15897),
                         INT16_C(  1151), INT16_C(-16475), INT16_C(-17174), INT16_C( 14496)) },
    { simde_mm512_set_epi64(INT64_C(-7461888410031105124), INT64_C(-5633250430711017511),
                            INT64_C( 2303316420630814828), INT64_C( 8431273119974737498),
                            INT64_C( 6792217696133583430), INT64_C(-1977946393686863567),
                            INT64_C(    7761100783468144), INT64_C( 1660710717369297622)),
      simde_mm_set_epi16(INT16_C( -9316), INT16_C( 20441), INT16_C(  8300), INT16_C(-14758),
                         INT16_C(  4678), INT16_C(-28367), INT16_C(-16784), INT16_C( 10966)) },
    { simde_mm512_set_epi64(INT64_C(  797114543045129949), INT64_C(-2395988650566541266),
                            INT64_C( 3385029089061196001), INT64_C(-8666680959957475234),
                            INT64_C(-2790900178180541201), INT64_C( 9019487904069949528),
                            INT64_C( 4196811514711324420), INT64_C( -189237280820252155)),
      simde_mm_set_epi16(INT16_C(-18723), INT16_C(  8238), INT16_C( 20705), INT16_C( -8098),
                         INT16_C( 29935), INT16_C(-26536), INT16_C( 14084), INT16_C(-19963)) }
  };

  for (size_t i = 0 ; i < (sizeof(test_vec) / sizeof(test_vec[0])); i++) {
    simde__m128i r = simde_mm512_cvtepi64_epi16(test_vec[i].a);
    simde_assert_m128i_i16(r, ==, test_vec[i].r);
  }

  return MUNIT_OK;
}

static MunitResult
test_simde_mm512_cvtsepi32_epi8(const MunitParameter params[], void* data) {
  (void) params;
  (void) data;

  const struct {
    simde__m512i a;
    simde__m128i r;
  } test_vec[8] = {
    { simde_mm512_set_epi32(INT32_C(  699026811), INT32_C( -375318237), INT32_C(  900674930), INT32_C( -532379219),
                            INT32_C(  259624037), INT32_C( -680802854), INT32_C( 1547540196), INT32_C( -396867814),
                            INT32_C( -680186334), INT32_C( -646546417), INT32_C( 1050185959), INT32_C(  210164141),
                            INT32_C( -363246440), INT32_C( -713541510), INT32_C(-2055712079), INT32_C( 1173262878)),
      simde_mm_set_epi8(INT8_C( 127), INT8_C(-128), INT8_C( 127), INT8_C(-128),
                        INT8_C( 127), INT8_C(-128), INT8_C( 127), INT8_C(-128),
                        INT8_C(-128), INT8_C(-128), INT8_C( 127), INT8_C( 127),
                        INT8_C(-128), INT8_C(-128), INT8_C(-128), INT8_C( 127)) },
    { simde_mm512_set_epi32(INT32_C( -577654055), INT32_C( 1305263210), INT32_C(-1667480872), INT32_C(-1872423369),
                            INT32_C( 1597611840), INT32_C( 1615412737), INT32_C( -741695305), INT32_C(-2095777141),
                            INT32_C(-1892042790), INT32_C(  882313442), INT32_C( -646755171), INT32_C(  911535864),
                            INT32_C( 1767815726), INT32_C( 1917649804), INT32_C(-2128748387), INT32_C( -486061354)),
      simde_mm_set_epi8(INT8_C(-128), INT8_C( 127), INT8_C(-128), INT8_C(-128),
                        INT8_C( 127), INT8_C( 127), INT8_C(-128), INT8_C(-128),
                        INT8_C(-128), INT8_C( 127), INT8_C(-128), INT8_C( 127),
                        INT8_C( 127), INT8_C( 127), INT8_C(-128), INT8_C(-128)) },
    { simde_mm512_set_epi32(INT32_C( 1571463905), INT32_C(  -29910853), INT32_C( -395190633), INT32_C(-1244489996),
                            INT32_C( -209986706), INT32_C( 1448112069), INT32_C(  665030078), INT32_C( -422459827),
                            INT32_C(  944452940), INT32_C( -118153072), INT32_C(-1276500342), INT32_C( -169030554),
                            INT32_C( -426966016), INT32_C(-1701128651), INT32_C( 2062590869), INT32_C( -398665788)),
      simde_mm_set_epi8(INT8_C( 127), INT8_C(-128), INT8_C(-128), INT8_C(-128),
                        INT8_C(-128), INT8_C( 127), INT8_C( 127), INT8_C(-128),
                        INT8_C( 127), INT8_C(-128), INT8_C(-128), INT8_C(-128),
                        INT8_C(-128), INT8_C(-128), INT8_C( 127), INT8_C(-128)) },
    { simde_mm512_set_epi32(INT32_C(-1419625975), INT32_C(-1694295907), INT32_C( 1865288725), INT32_C(-1595213023),
                            INT32_C( 1905686792), INT32_C(  988618194), INT32_C(  317245247), INT32_C( 1735742912),
                            INT32_C(-1998627679), INT32_C( 1116885338), INT32_C(-1515593887), INT32_C( 2092259348),
                            INT32_C(-1378434205), INT32_C(-1489378877), INT32_C(-2045535759), INT32_C( -659443643)),
      simde_mm_set_epi8(INT8_C(-128), INT8_C(-128), INT8_C( 127), INT8_C(-128),
                        INT8_C( 127), INT8_C( 127), INT8_C( 127), INT8_C( 127),
                        INT8_C(-128), INT8_C( 127), INT8_C(-128), INT8_C( 127),
                        INT8_C(-128), INT8_C(-128), INT8_C(-128), INT8_C(-128)) },
    { simde_mm512_set_epi32(INT32_C(-2129053891), INT32_C( 1544504796), INT32_C( -507196434), INT32_C( 1930810889),
                            INT32_C(  483646719), INT32_C(-1089855428), INT32_C( 2145343900), INT32_C( -881615810),
                            INT32_C( 1970504702), INT32_C( 1583273127), INT32_C( 1163729707), INT32_C(-2126388173),
                            INT32_C( -806581107), INT32_C(-1698532218), INT32_C(-1392314532), INT32_C(-1512591869)),
      simde_mm_set_epi8(INT8_C(-128), INT8_C( 127), INT8_C(-128), INT8_C( 127),
                        INT8_C( 127), INT8_C(-128), INT8_C( 127), INT8_C(-128),
                        INT8_C( 127), INT8_C( 127), INT8_C( 127), INT8_C(-128),
                        INT8_C(-128), INT8_C(-128), INT8_C(-128), INT8_C(-128)) },
    { simde_mm512_set_epi32(INT32_C( 1328977658), INT32_C(  842060052), INT32_C(-1244029168), INT32_C(  509188382),
                            INT32_C(  982259454), INT32_C(-1037867093), INT32_C(  686186344), INT32_C(  324188035),
                            INT32_C( 1498892321), INT32_C(  508595369), INT32_C( -602085962), INT32_C(-1205094693),
                            INT32_C( -758631374), INT32_C(-1994460640), INT32_C( 1443985396), INT32_C(-1807079691)),
      simde_mm_set_epi8(INT8_C( 127), INT8_C( 127), INT8_C(-128), INT8_C( 127),
                        INT8_C( 127), INT8_C(-128), INT8_C( 127), INT8_C( 127),
                        INT8_C( 127), INT8_C( 127), INT8_C(-128), INT8_C(-128),
                        INT8_C(-128), INT8_C(-128), INT8_C( 127), INT8_C(-128)) },
    { simde_mm512_set_epi32(INT32_C( 1080310926), INT32_C(-1355901593), INT32_C(  256636159), INT32_C( 1796880446),
                            INT32_C(-1357394192), INT32_C( 1762335377), INT32_C( -735301194), INT32_C(  230956482),
                            INT32_C( 1868400485), INT32_C(  -33472709), INT32_C( 1961785078), INT32_C( 1853410726),
                            INT32_C(-1472588796), INT32_C( 1430279086), INT32_C( -445655125), INT32_C( 1987885572)),
      simde_mm_set_epi8(INT8_C( 127), INT8_C(-128), INT8_C( 127), INT8_C( 127),
                        INT8_C(-128), INT8_C( 127), INT8_C(-128), INT8_C( 127),
                        INT8_C( 127), INT8_C(-128), INT8_C( 127), INT8_C( 127),
                        INT8_C(-128), INT8_C( 127), INT8_C(-128), INT8_C( 127)) },
    { simde_mm512_set_epi32(INT32_C(  270394269), INT32_C( -407998192), INT32_C(-1084410926), INT32_C(-1333891767),
                            INT32_C( 1497122895), INT32_C( -215247173), INT32_C(-1835983824), INT32_C(  -84201182),
                            INT32_C(-1074778144), INT32_C( 1293769723), INT32_C( 1950241896), INT32_C(-1359838077),
                            INT32_C(  595655233), INT32_C( 2095576879), INT32_C(-1995468186), INT32_C(-1602668019)),
      simde_mm_set_epi8(INT8_C( 127), INT8_C(-128), INT8_C(-128), INT8_C(-128),
                        INT8_C( 127), INT8_C(-128), INT8_C(-128), INT8_C(-128),
                        INT8_C(-128), INT8_C( 127), INT8_C( 127), INT8_C(-128),
                        INT8_C( 127), INT8_C( 127), INT8_C(-128), INT8_C(-128)) }
  };

  for (size_t i = 0 ; i < (sizeof(test_vec) / sizeof(test_vec[0])); i++) {
    simde__m128i r = simde_mm512_cvtsepi32_epi8(test_vec[i].a);
    simde_assert_m128i_i8(r, ==, test_vec[i].r);
  }

  return MUNIT_OK;
}

static MunitResult
test_simde_mm512_cvtepi64_epi32(const MunitParameter params[], void* data) {
  (void) params;
  (void) data;

  const struct {
    simde__m512i a;
    simde__m256i r;
  } test_vec[8] = {
      { simde_mm512_set_epi64(INT64_C( 3636972464222704255), INT64_C(-8637898597608066092),
                            INT64_C(-7117920839692631501), INT64_C(  779376322937895778),
                            INT64_C( 8625341086991316813), INT64_C( -619898035156678588),
                            INT64_C( 9102644088317736936), INT64_C( 6748691650780068291)),
      simde_mm256_set_epi32(INT32_C( -874573185), INT32_C(-1279659052), INT32_C( 1791312435), INT32_C( -351257758),
                            INT32_C(   78837581), INT32_C( 2038827076), INT32_C(  150796264), INT32_C( -547096125)) },
    { simde_mm512_set_epi64(INT64_C(-3188691098302098823), INT64_C(-2239829205413177691),
                            INT64_C(-3686324874761745207), INT64_C( 7163879657873596880),
                            INT64_C(-3722186173215781182), INT64_C( -688687161986027520),
                            INT64_C( -414049911340659363), INT64_C(-5760455419255020630)),
      simde_mm256_set_epi32(INT32_C(  725668473), INT32_C( 1842173605), INT32_C(-1323053879), INT32_C( -852237872),
                            INT32_C( 2107264706), INT32_C( -864849920), INT32_C(-1555952291), INT32_C(  -19618902)) },
    { simde_mm512_set_epi64(INT64_C(  954928457282272691), INT64_C( 6743095391785628647),
                            INT64_C(-4113183023138858226), INT64_C(-4216200208371002899),
                            INT64_C( 4862978039430736617), INT64_C(-8133245958833822305),
                            INT64_C(  422975927762384643), INT64_C(-2594689062389743569)),
      simde_mm256_set_epi32(INT32_C( 1513668019), INT32_C( 1240773607), INT32_C( 1101273870), INT32_C(-1239526931),
                            INT32_C(  -20223255), INT32_C( 1758733727), INT32_C(-2100201725), INT32_C(-2052390865)) },
    { simde_mm512_set_epi64(INT64_C( 1235418251988608652), INT64_C(-1697784138139039522),
                            INT64_C(-7844197282489602934), INT64_C( 8524715380160522696),
                            INT64_C( 2488078747749094790), INT64_C(  668997188312749400),
                            INT64_C( 5402489328274860019), INT64_C( 3255809389037965161)),
      simde_mm256_set_epi32(INT32_C( -892295540), INT32_C( 1424885982), INT32_C( -987796342), INT32_C( -305731128),
                            INT32_C( 1288213894), INT32_C( -182594216), INT32_C(-1565956109), INT32_C(-1443016855)) },
    { simde_mm512_set_epi64(INT64_C( 8211940214269115513), INT64_C(-1467524992070371089),
                            INT64_C( 7395547920392152513), INT64_C( 5720449131594366621),
                            INT64_C(-4149254972258420537), INT64_C(-2405712178673606191),
                            INT64_C(-3007967901025062583), INT64_C( 5561908781648105862)),
      simde_mm256_set_epi32(INT32_C(-1136558983), INT32_C(-2069677841), INT32_C( 2052744641), INT32_C( 1281343133),
                            INT32_C(  537098439), INT32_C(  -28040751), INT32_C(-2086686391), INT32_C(-1824337530)) },
    { simde_mm512_set_epi64(INT64_C(  380636487945477944), INT64_C( 4631524987567251326),
                            INT64_C( 2584519444747767308), INT64_C(  816258266807653524),
                            INT64_C(-1187714861805569615), INT64_C(-4379934582538880391),
                            INT64_C(-4279816909313388105), INT64_C(-2848166400408167703)),
      simde_mm256_set_epi32(INT32_C( 2089475896), INT32_C( -196436098), INT32_C( -616051188), INT32_C(-1509174124),
                            INT32_C( 1067481521), INT32_C(  -61719943), INT32_C( 1219121591), INT32_C(-1032332567)) },
    { simde_mm512_set_epi64(INT64_C(-7496005764999359846), INT64_C(-8729150684960000613),
                            INT64_C( -490843546754529526), INT64_C(-4780112060131952140),
                            INT64_C( 3884257663950773205), INT64_C(-6711214101553505106),
                            INT64_C(-7275075039360044698), INT64_C( -663449602597245794)),
      simde_mm256_set_epi32(INT32_C( -420556134), INT32_C( 2014967195), INT32_C(  325535498), INT32_C( 1296447988),
                            INT32_C(   65002453), INT32_C(  156212398), INT32_C( -190697114), INT32_C(  -19845986)) },
    { simde_mm512_set_epi64(INT64_C(-3417201024126416880), INT64_C(-6294431374261990633),
                            INT64_C(-8960361343509742295), INT64_C(-4865505548535460298),
                            INT64_C( 9141410768359557548), INT64_C(  154894143831828371),
                            INT64_C(-9081419987100634516), INT64_C(-5334041650922884862)),
      simde_mm256_set_epi32(INT32_C(  249038864), INT32_C(-1307948265), INT32_C(   83213609), INT32_C( 1859784246),
                            INT32_C(  436242860), INT32_C(  887252883), INT32_C(  482079340), INT32_C(  597324034)) }
  };

  for (size_t i = 0 ; i < (sizeof(test_vec) / sizeof(test_vec[0])); i++) {
    simde__m256i r = simde_mm512_cvtepi64_epi32(test_vec[i].a);
    simde_assert_m256i_i32(r, ==, test_vec[i].r);
  }

  return MUNIT_OK;
}

static MunitResult
test_simde_mm512_cvtsepi32_epi16(const MunitParameter params[], void* data) {
  (void) params;
  (void) data;

  const struct {
    simde__m512i a;
    simde__m256i r;
  } test_vec[8] = {
    { simde_mm512_set_epi32(INT32_C( -633826313), INT32_C( -624858207), INT32_C( 1490386470), INT32_C(-2098903851),
                            INT32_C(-1539984349), INT32_C( 1958536651), INT32_C(-1468703883), INT32_C( -330293651),
                            INT32_C( 2111698546), INT32_C(-1712476271), INT32_C( 1928035775), INT32_C(  815855626),
                            INT32_C(-1671100889), INT32_C(-1198252639), INT32_C(-1543874579), INT32_C(  564524240)),
      simde_mm256_set_epi16(INT16_C(-32768), INT16_C(-32768), INT16_C( 32767), INT16_C(-32768),
                            INT16_C(-32768), INT16_C( 32767), INT16_C(-32768), INT16_C(-32768),
                            INT16_C( 32767), INT16_C(-32768), INT16_C( 32767), INT16_C( 32767),
                            INT16_C(-32768), INT16_C(-32768), INT16_C(-32768), INT16_C( 32767)) },
    { simde_mm512_set_epi32(INT32_C( 1797360798), INT32_C(  205569425), INT32_C( 1156136221), INT32_C( 1772840561),
                            INT32_C( 2126360842), INT32_C( 1592304637), INT32_C( 1062735606), INT32_C( -473740091),
                            INT32_C( 1443682851), INT32_C( -765250611), INT32_C( -738272039), INT32_C( 1732082686),
                            INT32_C( -881631866), INT32_C(  -99399017), INT32_C(  252546807), INT32_C(-1695736037)),
      simde_mm256_set_epi16(INT16_C( 32767), INT16_C( 32767), INT16_C( 32767), INT16_C( 32767),
                            INT16_C( 32767), INT16_C( 32767), INT16_C( 32767), INT16_C(-32768),
                            INT16_C( 32767), INT16_C(-32768), INT16_C(-32768), INT16_C( 32767),
                            INT16_C(-32768), INT16_C(-32768), INT16_C( 32767), INT16_C(-32768)) },
    { simde_mm512_set_epi32(INT32_C( -260564878), INT32_C(  427961207), INT32_C(-1056239301), INT32_C( 1225809734),
                            INT32_C(  213123881), INT32_C(  379025644), INT32_C( 1973103858), INT32_C(-2053346996),
                            INT32_C(-1954883006), INT32_C(  667947760), INT32_C(  184139306), INT32_C(  168675179),
                            INT32_C(-1651207657), INT32_C(-1932451475), INT32_C(  207773420), INT32_C(-1587464239)),
      simde_mm256_set_epi16(INT16_C(-32768), INT16_C( 32767), INT16_C(-32768), INT16_C( 32767),
                            INT16_C( 32767), INT16_C( 32767), INT16_C( 32767), INT16_C(-32768),
                            INT16_C(-32768), INT16_C( 32767), INT16_C( 32767), INT16_C( 32767),
                            INT16_C(-32768), INT16_C(-32768), INT16_C( 32767), INT16_C(-32768)) },
    { simde_mm512_set_epi32(INT32_C( -301891179), INT32_C( 1118988231), INT32_C(  -81115331), INT32_C(   95289597),
                            INT32_C(   79711365), INT32_C( -252265140), INT32_C(-1901421271), INT32_C(  -86214221),
                            INT32_C(  494361026), INT32_C( 1393707090), INT32_C( 1367330444), INT32_C( 1529415750),
                            INT32_C( -219576728), INT32_C(  785923707), INT32_C(-1615246269), INT32_C( -860551446)),
      simde_mm256_set_epi16(INT16_C(-32768), INT16_C( 32767), INT16_C(-32768), INT16_C( 32767),
                            INT16_C( 32767), INT16_C(-32768), INT16_C(-32768), INT16_C(-32768),
                            INT16_C( 32767), INT16_C( 32767), INT16_C( 32767), INT16_C( 32767),
                            INT16_C(-32768), INT16_C( 32767), INT16_C(-32768), INT16_C(-32768)) },
    { simde_mm512_set_epi32(INT32_C( -668182583), INT32_C(  778563571), INT32_C( 1803655402), INT32_C(  668307371),
                            INT32_C(  166146078), INT32_C( 2089905810), INT32_C(     540370), INT32_C( -610320208),
                            INT32_C( -644851790), INT32_C( 1731401690), INT32_C( 1162165084), INT32_C( -702531425),
                            INT32_C( 1412040872), INT32_C( -506509249), INT32_C(-1429255709), INT32_C( 1954724351)),
      simde_mm256_set_epi16(INT16_C(-32768), INT16_C( 32767), INT16_C( 32767), INT16_C( 32767),
                            INT16_C( 32767), INT16_C( 32767), INT16_C( 32767), INT16_C(-32768),
                            INT16_C(-32768), INT16_C( 32767), INT16_C( 32767), INT16_C(-32768),
                            INT16_C( 32767), INT16_C(-32768), INT16_C(-32768), INT16_C( 32767)) },
    { simde_mm512_set_epi32(INT32_C(  895849603), INT32_C( 1425609255), INT32_C(  649927889), INT32_C( 1727611756),
                            INT32_C( 1297009704), INT32_C(-1218308449), INT32_C(-1305018130), INT32_C( 1967276695),
                            INT32_C( -413179024), INT32_C(-1726322338), INT32_C( 1840183236), INT32_C(  284256212),
                            INT32_C( 1788242258), INT32_C(  806002384), INT32_C( -365421949), INT32_C(-2081268803)),
      simde_mm256_set_epi16(INT16_C( 32767), INT16_C( 32767), INT16_C( 32767), INT16_C( 32767),
                            INT16_C( 32767), INT16_C(-32768), INT16_C(-32768), INT16_C( 32767),
                            INT16_C(-32768), INT16_C(-32768), INT16_C( 32767), INT16_C( 32767),
                            INT16_C( 32767), INT16_C( 32767), INT16_C(-32768), INT16_C(-32768)) },
    { simde_mm512_set_epi32(INT32_C( -850026299), INT32_C(  763115562), INT32_C( -698858672), INT32_C(-2063362395),
                            INT32_C(-1349430084), INT32_C(  963716730), INT32_C( 1798713564), INT32_C(-1893101926),
                            INT32_C(  662898969), INT32_C(  188387073), INT32_C( -332183490), INT32_C(-1234385790),
                            INT32_C(  839752488), INT32_C( 1421488669), INT32_C(  544371590), INT32_C(  832408505)),
      simde_mm256_set_epi16(INT16_C(-32768), INT16_C( 32767), INT16_C(-32768), INT16_C(-32768),
                            INT16_C(-32768), INT16_C( 32767), INT16_C( 32767), INT16_C(-32768),
                            INT16_C( 32767), INT16_C( 32767), INT16_C(-32768), INT16_C(-32768),
                            INT16_C( 32767), INT16_C( 32767), INT16_C( 32767), INT16_C( 32767)) },
    { simde_mm512_set_epi32(INT32_C( 1070222476), INT32_C( 1830989582), INT32_C(  732250943), INT32_C(-1460385002),
                            INT32_C(-1298211555), INT32_C(-1342658291), INT32_C(  646581591), INT32_C(-2104719353),
                            INT32_C( 1887679149), INT32_C( 1571180495), INT32_C( 1241438931), INT32_C(   97459949),
                            INT32_C( 1558770394), INT32_C(-1780666235), INT32_C( 1621650638), INT32_C( -918750867)),
      simde_mm256_set_epi16(INT16_C( 32767), INT16_C( 32767), INT16_C( 32767), INT16_C(-32768),
                            INT16_C(-32768), INT16_C(-32768), INT16_C( 32767), INT16_C(-32768),
                            INT16_C( 32767), INT16_C( 32767), INT16_C( 32767), INT16_C( 32767),
                            INT16_C( 32767), INT16_C(-32768), INT16_C( 32767), INT16_C(-32768)) }
  };

  for (size_t i = 0 ; i < (sizeof(test_vec) / sizeof(test_vec[0])); i++) {
    simde__m256i r = simde_mm512_cvtsepi32_epi16(test_vec[i].a);
    simde_assert_m256i_i16(r, ==, test_vec[i].r);
  }

  return MUNIT_OK;
}

static MunitResult
test_simde_mm512_cvtsepi64_epi8(const MunitParameter params[], void* data) {
  (void) params;
  (void) data;

  const struct {
    simde__m512i a;
    simde__m128i r;
  } test_vec[8] = {
     { simde_mm512_set_epi64(INT64_C( 5688878986790062607), INT64_C( -507006338933993777),
                            INT64_C( 2731700857838766689), INT64_C( 5038766546414012764),
                            INT64_C( 8031668245477288096), INT64_C( 8558843731862564067),
                            INT64_C( 1445459848667085535), INT64_C(  -83609451038325995)),
      simde_mm_set_epi8(INT8_C(   0), INT8_C(   0), INT8_C(   0), INT8_C(   0),
                        INT8_C(   0), INT8_C(   0), INT8_C(   0), INT8_C(   0),
                        INT8_C( 127), INT8_C(-128), INT8_C( 127), INT8_C( 127),
                        INT8_C( 127), INT8_C( 127), INT8_C( 127), INT8_C(-128)) },
    { simde_mm512_set_epi64(INT64_C( 8541199063845314870), INT64_C( 6183904058691300593),
                            INT64_C( 4987917255037318931), INT64_C(-6461883516210235787),
                            INT64_C(-2290177652468594952), INT64_C( -292256871616436513),
                            INT64_C( 8655434451305349549), INT64_C( 2098144080369590904)),
      simde_mm_set_epi8(INT8_C(   0), INT8_C(   0), INT8_C(   0), INT8_C(   0),
                        INT8_C(   0), INT8_C(   0), INT8_C(   0), INT8_C(   0),
                        INT8_C( 127), INT8_C( 127), INT8_C( 127), INT8_C(-128),
                        INT8_C(-128), INT8_C(-128), INT8_C( 127), INT8_C( 127)) },
    { simde_mm512_set_epi64(INT64_C( 8921116119188857611), INT64_C(-7689618306950712122),
                            INT64_C( 1518593000980919604), INT64_C( 4285824591643310377),
                            INT64_C(-5934398452121416225), INT64_C( 3925581736765257012),
                            INT64_C(-1280589966661740296), INT64_C(-6610380819072272984)),
      simde_mm_set_epi8(INT8_C(   0), INT8_C(   0), INT8_C(   0), INT8_C(   0),
                        INT8_C(   0), INT8_C(   0), INT8_C(   0), INT8_C(   0),
                        INT8_C( 127), INT8_C(-128), INT8_C( 127), INT8_C( 127),
                        INT8_C(-128), INT8_C( 127), INT8_C(-128), INT8_C(-128)) },
    { simde_mm512_set_epi64(INT64_C(-7117386000751069153), INT64_C(-4042166984900833962),
                            INT64_C( 5586053217269340515), INT64_C(-7584975210127513398),
                            INT64_C( 3657404296828616096), INT64_C(-2770219948143520502),
                            INT64_C( 4495347402256698165), INT64_C( -398794429961863290)),
      simde_mm_set_epi8(INT8_C(   0), INT8_C(   0), INT8_C(   0), INT8_C(   0),
                        INT8_C(   0), INT8_C(   0), INT8_C(   0), INT8_C(   0),
                        INT8_C(-128), INT8_C(-128), INT8_C( 127), INT8_C(-128),
                        INT8_C( 127), INT8_C(-128), INT8_C( 127), INT8_C(-128)) },
    { simde_mm512_set_epi64(INT64_C(-7309298589786727464), INT64_C( 6351016797136664888),
                            INT64_C( -796932205202576292), INT64_C( 5974868289408841942),
                            INT64_C(-5246045528720698174), INT64_C( 5897717133320969396),
                            INT64_C( 8855007060554502516), INT64_C( 1795078486534561817)),
      simde_mm_set_epi8(INT8_C(   0), INT8_C(   0), INT8_C(   0), INT8_C(   0),
                        INT8_C(   0), INT8_C(   0), INT8_C(   0), INT8_C(   0),
                        INT8_C(-128), INT8_C( 127), INT8_C(-128), INT8_C( 127),
                        INT8_C(-128), INT8_C( 127), INT8_C( 127), INT8_C( 127)) },
    { simde_mm512_set_epi64(INT64_C(-8235362769944622173), INT64_C(-1394979073669202107),
                            INT64_C(-1990341901794640861), INT64_C(-5381553921365904442),
                            INT64_C( 2258222102802041167), INT64_C( 8110919934642332525),
                            INT64_C( 3859146607814864086), INT64_C( 5989226152769229183)),
      simde_mm_set_epi8(INT8_C(   0), INT8_C(   0), INT8_C(   0), INT8_C(   0),
                        INT8_C(   0), INT8_C(   0), INT8_C(   0), INT8_C(   0),
                        INT8_C(-128), INT8_C(-128), INT8_C(-128), INT8_C(-128),
                        INT8_C( 127), INT8_C( 127), INT8_C( 127), INT8_C( 127)) },
    { simde_mm512_set_epi64(INT64_C( 7694422639508462949), INT64_C(-2072064725478552758),
                            INT64_C( 3296208651842008367), INT64_C(-5674066605955291159),
                            INT64_C( 5400731755389512823), INT64_C( 4001845542455980591),
                            INT64_C( 1263947732552642640), INT64_C( 1152590716152552703)),
      simde_mm_set_epi8(INT8_C(   0), INT8_C(   0), INT8_C(   0), INT8_C(   0),
                        INT8_C(   0), INT8_C(   0), INT8_C(   0), INT8_C(   0),
                        INT8_C( 127), INT8_C(-128), INT8_C( 127), INT8_C(-128),
                        INT8_C( 127), INT8_C( 127), INT8_C( 127), INT8_C( 127)) },
    { simde_mm512_set_epi64(INT64_C(-5372614012128921165), INT64_C(-2041172040005057172),
                            INT64_C(-8233280709947200170), INT64_C( 1449409854914395254),
                            INT64_C( 6224671476337807114), INT64_C( 4022680139615958951),
                            INT64_C( -277976409085756360), INT64_C(-4710983618327201696)),
      simde_mm_set_epi8(INT8_C(   0), INT8_C(   0), INT8_C(   0), INT8_C(   0),
                        INT8_C(   0), INT8_C(   0), INT8_C(   0), INT8_C(   0),
                        INT8_C(-128), INT8_C(-128), INT8_C(-128), INT8_C( 127),
                        INT8_C( 127), INT8_C( 127), INT8_C(-128), INT8_C(-128)) }
  };

  for (size_t i = 0 ; i < (sizeof(test_vec) / sizeof(test_vec[0])); i++) {
    simde__m128i r = simde_mm512_cvtsepi64_epi8(test_vec[i].a);
    simde_assert_m128i_i8(r, ==, test_vec[i].r);
  }

  return MUNIT_OK;
}

static MunitResult
test_simde_mm512_cvtsepi64_epi16(const MunitParameter params[], void* data) {
  (void) params;
  (void) data;

  const struct {
    simde__m512i a;
    simde__m128i r;
  } test_vec[8] = {
    { simde_mm512_set_epi64(INT64_C(-2030970610590957423), INT64_C(-6407881172688895992),
                            INT64_C( 5763311992085393311), INT64_C( 5413217893862876377),
                            INT64_C( 2736248102150189299), INT64_C(-3905239043220002295),
                            INT64_C(-8525695447592722282), INT64_C( 8985359849763220184)),
      simde_mm_set_epi16(INT16_C(-32768), INT16_C(-32768), INT16_C( 32767), INT16_C( 32767),
                         INT16_C( 32767), INT16_C(-32768), INT16_C(-32768), INT16_C( 32767)) },
    { simde_mm512_set_epi64(INT64_C( 5528142976218439915), INT64_C( 2800801417967116565),
                            INT64_C(-5498223206200113790), INT64_C(-7735651953136898344),
                            INT64_C(  -45944962922223273), INT64_C( 7270573409050727432),
                            INT64_C(-3005715738589766193), INT64_C(    8104807772879505)),
      simde_mm_set_epi16(INT16_C( 32767), INT16_C( 32767), INT16_C(-32768), INT16_C(-32768),
                         INT16_C(-32768), INT16_C( 32767), INT16_C(-32768), INT16_C( 32767)) },
    { simde_mm512_set_epi64(INT64_C( 1914743572707752888), INT64_C(-1522220651072788958),
                            INT64_C(  774824395663784136), INT64_C(-5948238846445238616),
                            INT64_C(-6703970016956217448), INT64_C(-4949181030820609545),
                            INT64_C(-1484143836373726158), INT64_C( 7023453391392224586)),
      simde_mm_set_epi16(INT16_C( 32767), INT16_C(-32768), INT16_C( 32767), INT16_C(-32768),
                         INT16_C(-32768), INT16_C(-32768), INT16_C(-32768), INT16_C( 32767)) },
    { simde_mm512_set_epi64(INT64_C(  877787331628902271), INT64_C(-4271522850214152795),
                            INT64_C(  -36139528410486948), INT64_C( 8221636509979881717),
                            INT64_C( 8317903343708448256), INT64_C(  273589563704309286),
                            INT64_C(-3793565254975032249), INT64_C(-8693302524009918115)),
      simde_mm_set_epi16(INT16_C( 32767), INT16_C(-32768), INT16_C(-32768), INT16_C( 32767),
                         INT16_C( 32767), INT16_C( 32767), INT16_C(-32768), INT16_C(-32768)) },
    { simde_mm512_set_epi64(INT64_C( 8982303740345517000), INT64_C( 3826887655534630950),
                            INT64_C( 3239767036578666476), INT64_C(-6247325025317220634),
                            INT64_C( 7671225941352774255), INT64_C(-4520433707995010156),
                            INT64_C( -202556859458160671), INT64_C( 8376976669674082741)),
      simde_mm_set_epi16(INT16_C( 32767), INT16_C( 32767), INT16_C( 32767), INT16_C(-32768),
                         INT16_C( 32767), INT16_C(-32768), INT16_C(-32768), INT16_C( 32767)) },
    { simde_mm512_set_epi64(INT64_C(-6735519140496673702), INT64_C(-3340797945830539185),
                            INT64_C(-4234248954061729169), INT64_C(-8216832367433725114),
                            INT64_C( 7806307918239696158), INT64_C( 1170496629302395613),
                            INT64_C(-6389283806078878937), INT64_C( 6713220048127768064)),
      simde_mm_set_epi16(INT16_C(-32768), INT16_C(-32768), INT16_C(-32768), INT16_C(-32768),
                         INT16_C( 32767), INT16_C( 32767), INT16_C(-32768), INT16_C( 32767)) },
    { simde_mm512_set_epi64(INT64_C( 4236272701979881947), INT64_C( 3804598066273696798),
                            INT64_C(-3344748723935369850), INT64_C( 1825331027945283861),
                            INT64_C(  238286709106496427), INT64_C( 5804239832581888150),
                            INT64_C(  140213339004639903), INT64_C(-8021982786001039013)),
      simde_mm_set_epi16(INT16_C( 32767), INT16_C( 32767), INT16_C(-32768), INT16_C( 32767),
                         INT16_C( 32767), INT16_C( 32767), INT16_C( 32767), INT16_C(-32768)) },
    { simde_mm512_set_epi64(INT64_C(-4062543779038977729), INT64_C( 2624543651353099153),
                            INT64_C( 8730480163779377063), INT64_C( 1087955593743156912),
                            INT64_C(-7352034341207303173), INT64_C( -816150536575471214),
                            INT64_C(  427511002321984596), INT64_C( 6609731989001691179)),
      simde_mm_set_epi16(INT16_C(-32768), INT16_C( 32767), INT16_C( 32767), INT16_C( 32767),
                         INT16_C(-32768), INT16_C(-32768), INT16_C( 32767), INT16_C( 32767)) }
  };

  for (size_t i = 0 ; i < (sizeof(test_vec) / sizeof(test_vec[0])); i++) {
    simde__m128i r = simde_mm512_cvtsepi64_epi16(test_vec[i].a);
    simde_assert_m128i_i16(r, ==, test_vec[i].r);
  }

  return MUNIT_OK;
}

static MunitResult
test_simde_mm512_div_ps(const MunitParameter params[], void* data) {
  (void) params;
  (void) data;

  const struct {
    simde__m512 a;
    simde__m512 b;
    simde__m512 r;
  } test_vec[8] = {
    { simde_mm512_set_ps(SIMDE_FLOAT32_C(   653.62), SIMDE_FLOAT32_C(   981.74), SIMDE_FLOAT32_C(   780.10), SIMDE_FLOAT32_C(    59.38),
                         SIMDE_FLOAT32_C(  -795.11), SIMDE_FLOAT32_C(   923.87), SIMDE_FLOAT32_C(  -270.01), SIMDE_FLOAT32_C(  -411.99),
                         SIMDE_FLOAT32_C(   -97.83), SIMDE_FLOAT32_C(  -393.82), SIMDE_FLOAT32_C(   934.81), SIMDE_FLOAT32_C(    74.53),
                         SIMDE_FLOAT32_C(   843.79), SIMDE_FLOAT32_C(   465.05), SIMDE_FLOAT32_C(   -42.07), SIMDE_FLOAT32_C(  -685.83)),
      simde_mm512_set_ps(SIMDE_FLOAT32_C(   596.54), SIMDE_FLOAT32_C(  -116.40), SIMDE_FLOAT32_C(  -989.77), SIMDE_FLOAT32_C(  -794.40),
                         SIMDE_FLOAT32_C(   183.38), SIMDE_FLOAT32_C(  -185.75), SIMDE_FLOAT32_C(   429.70), SIMDE_FLOAT32_C(   664.04),
                         SIMDE_FLOAT32_C(   296.78), SIMDE_FLOAT32_C(  -698.78), SIMDE_FLOAT32_C(   908.33), SIMDE_FLOAT32_C(   181.85),
                         SIMDE_FLOAT32_C(  -397.89), SIMDE_FLOAT32_C(  -586.75), SIMDE_FLOAT32_C(   904.99), SIMDE_FLOAT32_C(  -321.15)),
      simde_mm512_set_ps(SIMDE_FLOAT32_C(     1.10), SIMDE_FLOAT32_C(    -8.43), SIMDE_FLOAT32_C(    -0.79), SIMDE_FLOAT32_C(    -0.07),
                         SIMDE_FLOAT32_C(    -4.34), SIMDE_FLOAT32_C(    -4.97), SIMDE_FLOAT32_C(    -0.63), SIMDE_FLOAT32_C(    -0.62),
                         SIMDE_FLOAT32_C(    -0.33), SIMDE_FLOAT32_C(     0.56), SIMDE_FLOAT32_C(     1.03), SIMDE_FLOAT32_C(     0.41),
                         SIMDE_FLOAT32_C(    -2.12), SIMDE_FLOAT32_C(    -0.79), SIMDE_FLOAT32_C(    -0.05), SIMDE_FLOAT32_C(     2.14)) },
    { simde_mm512_set_ps(SIMDE_FLOAT32_C(   729.63), SIMDE_FLOAT32_C(  -908.06), SIMDE_FLOAT32_C(  -769.77), SIMDE_FLOAT32_C(   -70.66),
                         SIMDE_FLOAT32_C(   482.71), SIMDE_FLOAT32_C(   244.66), SIMDE_FLOAT32_C(  -615.83), SIMDE_FLOAT32_C(   841.42),
                         SIMDE_FLOAT32_C(  -571.10), SIMDE_FLOAT32_C(   971.96), SIMDE_FLOAT32_C(   149.38), SIMDE_FLOAT32_C(   497.71),
                         SIMDE_FLOAT32_C(   988.69), SIMDE_FLOAT32_C(   479.68), SIMDE_FLOAT32_C(  -128.24), SIMDE_FLOAT32_C(   585.28)),
      simde_mm512_set_ps(SIMDE_FLOAT32_C(   359.65), SIMDE_FLOAT32_C(  -730.08), SIMDE_FLOAT32_C(   977.98), SIMDE_FLOAT32_C(  -215.53),
                         SIMDE_FLOAT32_C(  -315.50), SIMDE_FLOAT32_C(    80.64), SIMDE_FLOAT32_C(  -996.10), SIMDE_FLOAT32_C(  -556.83),
                         SIMDE_FLOAT32_C(  -628.68), SIMDE_FLOAT32_C(   938.60), SIMDE_FLOAT32_C(  -147.98), SIMDE_FLOAT32_C(   378.31),
                         SIMDE_FLOAT32_C(   246.47), SIMDE_FLOAT32_C(   109.18), SIMDE_FLOAT32_C(  -575.64), SIMDE_FLOAT32_C(  -426.86)),
      simde_mm512_set_ps(SIMDE_FLOAT32_C(     2.03), SIMDE_FLOAT32_C(     1.24), SIMDE_FLOAT32_C(    -0.79), SIMDE_FLOAT32_C(     0.33),
                         SIMDE_FLOAT32_C(    -1.53), SIMDE_FLOAT32_C(     3.03), SIMDE_FLOAT32_C(     0.62), SIMDE_FLOAT32_C(    -1.51),
                         SIMDE_FLOAT32_C(     0.91), SIMDE_FLOAT32_C(     1.04), SIMDE_FLOAT32_C(    -1.01), SIMDE_FLOAT32_C(     1.32),
                         SIMDE_FLOAT32_C(     4.01), SIMDE_FLOAT32_C(     4.39), SIMDE_FLOAT32_C(     0.22), SIMDE_FLOAT32_C(    -1.37)) },
    { simde_mm512_set_ps(SIMDE_FLOAT32_C(  -148.70), SIMDE_FLOAT32_C(  -327.17), SIMDE_FLOAT32_C(  -310.14), SIMDE_FLOAT32_C(  -718.80),
                         SIMDE_FLOAT32_C(   382.69), SIMDE_FLOAT32_C(  -181.61), SIMDE_FLOAT32_C(  -214.09), SIMDE_FLOAT32_C(    55.72),
                         SIMDE_FLOAT32_C(   438.03), SIMDE_FLOAT32_C(  -458.01), SIMDE_FLOAT32_C(   144.59), SIMDE_FLOAT32_C(   165.00),
                         SIMDE_FLOAT32_C(  -331.04), SIMDE_FLOAT32_C(   406.96), SIMDE_FLOAT32_C(  -326.43), SIMDE_FLOAT32_C(   373.82)),
      simde_mm512_set_ps(SIMDE_FLOAT32_C(   791.83), SIMDE_FLOAT32_C(   191.69), SIMDE_FLOAT32_C(  -460.58), SIMDE_FLOAT32_C(  -915.08),
                         SIMDE_FLOAT32_C(  -877.38), SIMDE_FLOAT32_C(  -915.27), SIMDE_FLOAT32_C(   207.85), SIMDE_FLOAT32_C(   567.35),
                         SIMDE_FLOAT32_C(   304.30), SIMDE_FLOAT32_C(  -777.07), SIMDE_FLOAT32_C(  -683.73), SIMDE_FLOAT32_C(  -113.32),
                         SIMDE_FLOAT32_C(  -701.16), SIMDE_FLOAT32_C(  -942.92), SIMDE_FLOAT32_C(  -489.97), SIMDE_FLOAT32_C(   911.34)),
      simde_mm512_set_ps(SIMDE_FLOAT32_C(    -0.19), SIMDE_FLOAT32_C(    -1.71), SIMDE_FLOAT32_C(     0.67), SIMDE_FLOAT32_C(     0.79),
                         SIMDE_FLOAT32_C(    -0.44), SIMDE_FLOAT32_C(     0.20), SIMDE_FLOAT32_C(    -1.03), SIMDE_FLOAT32_C(     0.10),
                         SIMDE_FLOAT32_C(     1.44), SIMDE_FLOAT32_C(     0.59), SIMDE_FLOAT32_C(    -0.21), SIMDE_FLOAT32_C(    -1.46),
                         SIMDE_FLOAT32_C(     0.47), SIMDE_FLOAT32_C(    -0.43), SIMDE_FLOAT32_C(     0.67), SIMDE_FLOAT32_C(     0.41)) },
    { simde_mm512_set_ps(SIMDE_FLOAT32_C(  -869.58), SIMDE_FLOAT32_C(   763.75), SIMDE_FLOAT32_C(  -558.93), SIMDE_FLOAT32_C(   756.19),
                         SIMDE_FLOAT32_C(   509.82), SIMDE_FLOAT32_C(  -855.71), SIMDE_FLOAT32_C(  -965.40), SIMDE_FLOAT32_C(  -279.29),
                         SIMDE_FLOAT32_C(  -798.08), SIMDE_FLOAT32_C(   256.40), SIMDE_FLOAT32_C(   739.89), SIMDE_FLOAT32_C(  -903.46),
                         SIMDE_FLOAT32_C(  -771.75), SIMDE_FLOAT32_C(   -54.77), SIMDE_FLOAT32_C(   397.04), SIMDE_FLOAT32_C(   925.94)),
      simde_mm512_set_ps(SIMDE_FLOAT32_C(  -355.51), SIMDE_FLOAT32_C(   136.73), SIMDE_FLOAT32_C(   586.70), SIMDE_FLOAT32_C(   712.56),
                         SIMDE_FLOAT32_C(   135.88), SIMDE_FLOAT32_C(  -693.91), SIMDE_FLOAT32_C(  -131.33), SIMDE_FLOAT32_C(  -933.79),
                         SIMDE_FLOAT32_C(   864.29), SIMDE_FLOAT32_C(  -834.00), SIMDE_FLOAT32_C(   475.52), SIMDE_FLOAT32_C(   502.31),
                         SIMDE_FLOAT32_C(  -746.87), SIMDE_FLOAT32_C(  -364.10), SIMDE_FLOAT32_C(  -995.18), SIMDE_FLOAT32_C(   683.54)),
      simde_mm512_set_ps(SIMDE_FLOAT32_C(     2.45), SIMDE_FLOAT32_C(     5.59), SIMDE_FLOAT32_C(    -0.95), SIMDE_FLOAT32_C(     1.06),
                         SIMDE_FLOAT32_C(     3.75), SIMDE_FLOAT32_C(     1.23), SIMDE_FLOAT32_C(     7.35), SIMDE_FLOAT32_C(     0.30),
                         SIMDE_FLOAT32_C(    -0.92), SIMDE_FLOAT32_C(    -0.31), SIMDE_FLOAT32_C(     1.56), SIMDE_FLOAT32_C(    -1.80),
                         SIMDE_FLOAT32_C(     1.03), SIMDE_FLOAT32_C(     0.15), SIMDE_FLOAT32_C(    -0.40), SIMDE_FLOAT32_C(     1.35)) },
    { simde_mm512_set_ps(SIMDE_FLOAT32_C(   119.21), SIMDE_FLOAT32_C(   360.54), SIMDE_FLOAT32_C(   885.26), SIMDE_FLOAT32_C(  -618.98),
                         SIMDE_FLOAT32_C(    -8.97), SIMDE_FLOAT32_C(  -881.58), SIMDE_FLOAT32_C(   -89.25), SIMDE_FLOAT32_C(  -937.64),
                         SIMDE_FLOAT32_C(  -660.18), SIMDE_FLOAT32_C(  -649.17), SIMDE_FLOAT32_C(  -279.52), SIMDE_FLOAT32_C(   812.95),
                         SIMDE_FLOAT32_C(  -471.80), SIMDE_FLOAT32_C(   805.98), SIMDE_FLOAT32_C(   532.44), SIMDE_FLOAT32_C(   126.30)),
      simde_mm512_set_ps(SIMDE_FLOAT32_C(   944.81), SIMDE_FLOAT32_C(   946.29), SIMDE_FLOAT32_C(   161.37), SIMDE_FLOAT32_C(  -637.11),
                         SIMDE_FLOAT32_C(    16.54), SIMDE_FLOAT32_C(   417.79), SIMDE_FLOAT32_C(   257.34), SIMDE_FLOAT32_C(  -857.05),
                         SIMDE_FLOAT32_C(   770.17), SIMDE_FLOAT32_C(  -559.67), SIMDE_FLOAT32_C(  -862.75), SIMDE_FLOAT32_C(  -541.96),
                         SIMDE_FLOAT32_C(   412.30), SIMDE_FLOAT32_C(  -147.64), SIMDE_FLOAT32_C(   553.94), SIMDE_FLOAT32_C(  -736.63)),
      simde_mm512_set_ps(SIMDE_FLOAT32_C(     0.13), SIMDE_FLOAT32_C(     0.38), SIMDE_FLOAT32_C(     5.49), SIMDE_FLOAT32_C(     0.97),
                         SIMDE_FLOAT32_C(    -0.54), SIMDE_FLOAT32_C(    -2.11), SIMDE_FLOAT32_C(    -0.35), SIMDE_FLOAT32_C(     1.09),
                         SIMDE_FLOAT32_C(    -0.86), SIMDE_FLOAT32_C(     1.16), SIMDE_FLOAT32_C(     0.32), SIMDE_FLOAT32_C(    -1.50),
                         SIMDE_FLOAT32_C(    -1.14), SIMDE_FLOAT32_C(    -5.46), SIMDE_FLOAT32_C(     0.96), SIMDE_FLOAT32_C(    -0.17)) },
    { simde_mm512_set_ps(SIMDE_FLOAT32_C(   -81.24), SIMDE_FLOAT32_C(  -934.88), SIMDE_FLOAT32_C(   -84.21), SIMDE_FLOAT32_C(  -265.16),
                         SIMDE_FLOAT32_C(  -978.34), SIMDE_FLOAT32_C(  -425.47), SIMDE_FLOAT32_C(   792.31), SIMDE_FLOAT32_C(  -306.03),
                         SIMDE_FLOAT32_C(   911.07), SIMDE_FLOAT32_C(   992.01), SIMDE_FLOAT32_C(   172.45), SIMDE_FLOAT32_C(  -135.31),
                         SIMDE_FLOAT32_C(   652.11), SIMDE_FLOAT32_C(  -529.15), SIMDE_FLOAT32_C(    -0.58), SIMDE_FLOAT32_C(   883.05)),
      simde_mm512_set_ps(SIMDE_FLOAT32_C(  -110.89), SIMDE_FLOAT32_C(  -325.07), SIMDE_FLOAT32_C(   834.96), SIMDE_FLOAT32_C(  -681.06),
                         SIMDE_FLOAT32_C(  -877.63), SIMDE_FLOAT32_C(  -653.45), SIMDE_FLOAT32_C(    40.48), SIMDE_FLOAT32_C(  -644.02),
                         SIMDE_FLOAT32_C(  -687.76), SIMDE_FLOAT32_C(  -660.68), SIMDE_FLOAT32_C(   802.46), SIMDE_FLOAT32_C(  -477.95),
                         SIMDE_FLOAT32_C(  -125.80), SIMDE_FLOAT32_C(  -475.50), SIMDE_FLOAT32_C(  -806.50), SIMDE_FLOAT32_C(  -778.62)),
      simde_mm512_set_ps(SIMDE_FLOAT32_C(     0.73), SIMDE_FLOAT32_C(     2.88), SIMDE_FLOAT32_C(    -0.10), SIMDE_FLOAT32_C(     0.39),
                         SIMDE_FLOAT32_C(     1.11), SIMDE_FLOAT32_C(     0.65), SIMDE_FLOAT32_C(    19.57), SIMDE_FLOAT32_C(     0.48),
                         SIMDE_FLOAT32_C(    -1.32), SIMDE_FLOAT32_C(    -1.50), SIMDE_FLOAT32_C(     0.21), SIMDE_FLOAT32_C(     0.28),
                         SIMDE_FLOAT32_C(    -5.18), SIMDE_FLOAT32_C(     1.11), SIMDE_FLOAT32_C(     0.00), SIMDE_FLOAT32_C(    -1.13)) },
    { simde_mm512_set_ps(SIMDE_FLOAT32_C(  -387.95), SIMDE_FLOAT32_C(   255.55), SIMDE_FLOAT32_C(   948.01), SIMDE_FLOAT32_C(   520.84),
                         SIMDE_FLOAT32_C(   310.00), SIMDE_FLOAT32_C(  -412.39), SIMDE_FLOAT32_C(   412.17), SIMDE_FLOAT32_C(  -913.22),
                         SIMDE_FLOAT32_C(   810.06), SIMDE_FLOAT32_C(  -696.65), SIMDE_FLOAT32_C(   807.84), SIMDE_FLOAT32_C(    63.85),
                         SIMDE_FLOAT32_C(    -2.75), SIMDE_FLOAT32_C(  -763.61), SIMDE_FLOAT32_C(  -850.85), SIMDE_FLOAT32_C(   913.88)),
      simde_mm512_set_ps(SIMDE_FLOAT32_C(  -915.78), SIMDE_FLOAT32_C(   471.39), SIMDE_FLOAT32_C(  -324.79), SIMDE_FLOAT32_C(  -855.69),
                         SIMDE_FLOAT32_C(   966.81), SIMDE_FLOAT32_C(   668.44), SIMDE_FLOAT32_C(   925.33), SIMDE_FLOAT32_C(   564.88),
                         SIMDE_FLOAT32_C(  -130.24), SIMDE_FLOAT32_C(   360.71), SIMDE_FLOAT32_C(   966.21), SIMDE_FLOAT32_C(  -919.67),
                         SIMDE_FLOAT32_C(   198.47), SIMDE_FLOAT32_C(  -796.49), SIMDE_FLOAT32_C(   428.08), SIMDE_FLOAT32_C(   264.02)),
      simde_mm512_set_ps(SIMDE_FLOAT32_C(     0.42), SIMDE_FLOAT32_C(     0.54), SIMDE_FLOAT32_C(    -2.92), SIMDE_FLOAT32_C(    -0.61),
                         SIMDE_FLOAT32_C(     0.32), SIMDE_FLOAT32_C(    -0.62), SIMDE_FLOAT32_C(     0.45), SIMDE_FLOAT32_C(    -1.62),
                         SIMDE_FLOAT32_C(    -6.22), SIMDE_FLOAT32_C(    -1.93), SIMDE_FLOAT32_C(     0.84), SIMDE_FLOAT32_C(    -0.07),
                         SIMDE_FLOAT32_C(    -0.01), SIMDE_FLOAT32_C(     0.96), SIMDE_FLOAT32_C(    -1.99), SIMDE_FLOAT32_C(     3.46)) },
    { simde_mm512_set_ps(SIMDE_FLOAT32_C(   534.55), SIMDE_FLOAT32_C(  -263.46), SIMDE_FLOAT32_C(  -958.21), SIMDE_FLOAT32_C(   927.39),
                         SIMDE_FLOAT32_C(   830.49), SIMDE_FLOAT32_C(  -394.19), SIMDE_FLOAT32_C(  -755.65), SIMDE_FLOAT32_C(  -594.24),
                         SIMDE_FLOAT32_C(  -371.00), SIMDE_FLOAT32_C(   623.04), SIMDE_FLOAT32_C(   879.76), SIMDE_FLOAT32_C(   838.28),
                         SIMDE_FLOAT32_C(  -100.77), SIMDE_FLOAT32_C(  -708.14), SIMDE_FLOAT32_C(  -206.06), SIMDE_FLOAT32_C(  -203.03)),
      simde_mm512_set_ps(SIMDE_FLOAT32_C(    65.94), SIMDE_FLOAT32_C(   158.39), SIMDE_FLOAT32_C(   532.17), SIMDE_FLOAT32_C(    -1.61),
                         SIMDE_FLOAT32_C(  -802.21), SIMDE_FLOAT32_C(  -782.13), SIMDE_FLOAT32_C(   831.96), SIMDE_FLOAT32_C(  -692.14),
                         SIMDE_FLOAT32_C(   581.38), SIMDE_FLOAT32_C(   943.65), SIMDE_FLOAT32_C(   585.87), SIMDE_FLOAT32_C(   329.94),
                         SIMDE_FLOAT32_C(  -747.39), SIMDE_FLOAT32_C(   976.32), SIMDE_FLOAT32_C(   362.23), SIMDE_FLOAT32_C(  -137.03)),
      simde_mm512_set_ps(SIMDE_FLOAT32_C(     8.11), SIMDE_FLOAT32_C(    -1.66), SIMDE_FLOAT32_C(    -1.80), SIMDE_FLOAT32_C(  -576.02),
                         SIMDE_FLOAT32_C(    -1.04), SIMDE_FLOAT32_C(     0.50), SIMDE_FLOAT32_C(    -0.91), SIMDE_FLOAT32_C(     0.86),
                         SIMDE_FLOAT32_C(    -0.64), SIMDE_FLOAT32_C(     0.66), SIMDE_FLOAT32_C(     1.50), SIMDE_FLOAT32_C(     2.54),
                         SIMDE_FLOAT32_C(     0.13), SIMDE_FLOAT32_C(    -0.73), SIMDE_FLOAT32_C(    -0.57), SIMDE_FLOAT32_C(     1.48)) }
  };

  for (size_t i = 0 ; i < (sizeof(test_vec) / sizeof(test_vec[0])); i++) {
    simde__m512 r = simde_mm512_div_ps(test_vec[i].a, test_vec[i].b);
    simde_assert_m512_close(r, test_vec[i].r, 1);
  }

  return MUNIT_OK;
}

static MunitResult
test_simde_mm512_cvtsepi64_epi32(const MunitParameter params[], void* data) {
  (void) params;
  (void) data;

  const struct {
    simde__m512i a;
    simde__m256i r;
  } test_vec[8] = {
    { simde_mm512_set_epi64(INT64_C(   -1385298216494496), INT64_C(       -996445051636),
                            INT64_C(             3207004), INT64_C(    -651667828674554),
                            INT64_C(   -3476602607657036), INT64_C(            -4627787),
                            INT64_C(   -2474879574406724), INT64_C(  508842849663014820)),
      simde_mm256_set_epi32(          INT32_MIN ,           INT32_MIN , INT32_C(    3207004),           INT32_MIN ,
                                      INT32_MIN , INT32_C(   -4627787),           INT32_MIN ,           INT32_MAX ) },
    { simde_mm512_set_epi64(INT64_C(                  -2), INT64_C(               -7621),
                            INT64_C(        296832081577), INT64_C(              -10040),
                            INT64_C(               10421), INT64_C(           316486368),
                            INT64_C(                -279), INT64_C(          1776399948)),
      simde_mm256_set_epi32(INT32_C(         -2), INT32_C(      -7621),           INT32_MAX , INT32_C(     -10040),
                            INT32_C(      10421), INT32_C(  316486368), INT32_C(       -279), INT32_C( 1776399948)) },
    { simde_mm512_set_epi64(INT64_C(   69786007435882969), INT64_C(-6327619736082157669),
                            INT64_C(      24285899089645), INT64_C(           -54009961),
                            INT64_C(        216203910725), INT64_C(               34664),
                            INT64_C(              760577), INT64_C(         52093180175)),
      simde_mm256_set_epi32(          INT32_MAX ,           INT32_MIN ,           INT32_MAX , INT32_C(  -54009961),
                                      INT32_MAX , INT32_C(      34664), INT32_C(     760577),           INT32_MAX ) },
    { simde_mm512_set_epi64(INT64_C(       -212538005711), INT64_C(                1541),
                            INT64_C(                  -1), INT64_C(  700703313895845440),
                            INT64_C(               -2820), INT64_C(  -13888321195009228),
                            INT64_C( -125614148245680479), INT64_C(                -251)),
      simde_mm256_set_epi32(          INT32_MIN , INT32_C(       1541), INT32_C(         -1),           INT32_MAX ,
                            INT32_C(      -2820),           INT32_MIN ,           INT32_MIN , INT32_C(       -251)) },
    { simde_mm512_set_epi64(INT64_C(          8722215763), INT64_C(   69834045587926754),
                            INT64_C(      14995086304428), INT64_C(               32908),
                            INT64_C(                  36), INT64_C(                   3),
                            INT64_C(           480756836), INT64_C(                  20)),
      simde_mm256_set_epi32(          INT32_MAX ,           INT32_MAX ,           INT32_MAX , INT32_C(      32908),
                            INT32_C(         36), INT32_C(          3), INT32_C(  480756836), INT32_C(         20)) },
    { simde_mm512_set_epi64(INT64_C(              393479), INT64_C(           -33215582),
                            INT64_C(           220007333), INT64_C(                  93),
                            INT64_C(            53663901), INT64_C(     456460283212472),
                            INT64_C(-4461760402649505374), INT64_C(       1569855624019)),
      simde_mm256_set_epi32(INT32_C(     393479), INT32_C(  -33215582), INT32_C(  220007333), INT32_C(         93),
                            INT32_C(   53663901),           INT32_MAX ,           INT32_MIN ,           INT32_MAX ) },
    { simde_mm512_set_epi64(INT64_C(             -360269), INT64_C(             -838041),
                            INT64_C(      68701792440150), INT64_C(      -8279642051532),
                            INT64_C(         12194321408), INT64_C(  -16610408706990781),
                            INT64_C(         31156899843), INT64_C(      -1087719579897)),
      simde_mm256_set_epi32(INT32_C(    -360269), INT32_C(    -838041),           INT32_MAX ,           INT32_MIN ,
                                      INT32_MAX ,           INT32_MIN ,           INT32_MAX ,           INT32_MIN ) },
    { simde_mm512_set_epi64(INT64_C(          -583546092), INT64_C(         -1051671055),
                            INT64_C(         -4042501098), INT64_C(        -81260673017),
                            INT64_C(               16230), INT64_C(                  -3),
                            INT64_C(      15889333151091), INT64_C(       -747559120874)),
      simde_mm256_set_epi32(INT32_C( -583546092), INT32_C(-1051671055),           INT32_MIN ,           INT32_MIN ,
                            INT32_C(      16230), INT32_C(         -3),           INT32_MAX ,           INT32_MIN ) }
  };

  for (size_t i = 0 ; i < (sizeof(test_vec) / sizeof(test_vec[0])); i++) {
    simde__m256i r = simde_mm512_cvtsepi64_epi32(test_vec[i].a);
    simde_assert_m256i_i32(r, ==, test_vec[i].r);
  }

  return MUNIT_OK;
}
static MunitResult
test_simde_mm512_mask_div_ps(const MunitParameter params[], void* data) {
  (void) params;
  (void) data;

  const struct {
    simde__m512 src;
    simde__mmask16 k;
    simde__m512 a;
    simde__m512 b;
    simde__m512 r;
[truncated: 492,807 more chars]
