# Supplementary material for: Accurate fusion transcript identification from long- and short-read isoform sequencing at bulk or single-cell resolution
Source: Genome Res. 2025 Apr;35(4):967–86. doi: 10.1101/gr.279200.124 (PMC12047241; doi:10.1101/gr.279200.124)
Supplement: Supplement 11 [file Supplemental_File_1.zip › CTAT-LR-fusion.v1.0.0/ctat-minimap2/lib/simde/test/x86/meson.build]

simde_test_x86_sources = [
  'mmx.c',
  'sse.c',
  'sse2.c',
  'sse3.c',
  'ssse3.c',
  'sse4.1.c',
  'sse4.2.c',
  'avx.c',
  'avx2.c',
  'fma.c',
  'avx512f.c',
  'avx512bw.c',
  'avx512vl.c',
  'svml.c'
]

foreach src : simde_test_x86_sources
  simde_test_x86_sources += configure_file(input: src, output: src + 'pp', copy: true)
endforeach

simde_tests_x86_emul = static_library('simde-tests-x86-emul', simde_test_x86_sources,
  c_args: simde_c_args + simde_c_defs + simde_native_c_flags + ['-DSIMDE_NO_NATIVE'],
  cpp_args: simde_cxx_args + simde_cxx_defs + simde_native_cxx_flags + ['-DSIMDE_NO_NATIVE'],
  include_directories: simde_include_dir)

simde_tests_x86_native = static_library('simde-tests-x86-native', simde_test_x86_sources,
  c_args: simde_c_args + simde_c_defs + simde_native_c_flags,
  cpp_args: simde_cxx_args + simde_cxx_defs + simde_native_cxx_flags,
  include_directories: simde_include_dir)

simde_tests_x86 = static_library('simde-tests-x86', 'test-x86.c',
  link_with: [simde_tests_x86_emul, simde_tests_x86_native])
