# Supplementary material for: Accurate fusion transcript identification from long- and short-read isoform sequencing at bulk or single-cell resolution
Source: Genome Res. 2025 Apr;35(4):967–86. doi: 10.1101/gr.279200.124 (PMC12047241; doi:10.1101/gr.279200.124)
Supplement: Supplement 11 [file Supplemental_File_1.zip › CTAT-LR-fusion.v1.0.0/ctat-minimap2/lib/simde/test/x86/test-mmx.h]

#include "../../simde/x86/mmx.h"

#include "test-x86-internal.h"

#if !defined(SIMDE_TEST_X86_MMX)
#define SIMDE_TEST_X86_MMX

SIMDE_TEST_DEFINE_ASSERT_VEC_CLOSE(m64, f32)

#define simde_assert_m64_close(a, b, precision) \
  simde_assert_m64_f32_close_ex(__LINE__, __FILE__, a, b, precision)

#endif /* !defined(SIMDE_TEST_X86_MMX) */
