# Supplementary material for: Accurate fusion transcript identification from long- and short-read isoform sequencing at bulk or single-cell resolution
Source: Genome Res. 2025 Apr;35(4):967–86. doi: 10.1101/gr.279200.124 (PMC12047241; doi:10.1101/gr.279200.124)
Supplement: Supplement 11 [file Supplemental_File_1.zip › CTAT-LR-fusion.v1.0.0/ctat-minimap2/lib/simde/test/x86/test-x86.c]

#include "test-x86.h"
#include "test-x86-internal.h"

#include <stdio.h>

#if defined(SIMDE_BUILD_CPP_TESTS)
#define SUITES_PER_ISAX 4
#define SET_CHILDREN_FOR_ARCH(isax) \
  children[i++] = *SIMDE_TESTS_GENERATE_SYMBOL_FULL(suite, SIMDE_TESTS_CURRENT_ARCH, isax, native, c)(); \
  children[i++] = *SIMDE_TESTS_GENERATE_SYMBOL_FULL(suite, SIMDE_TESTS_CURRENT_ARCH, isax, emul,   c)(); \
  children[i++] = *SIMDE_TESTS_GENERATE_SYMBOL_FULL(suite, SIMDE_TESTS_CURRENT_ARCH, isax, native, cpp)(); \
  children[i++] = *SIMDE_TESTS_GENERATE_SYMBOL_FULL(suite, SIMDE_TESTS_CURRENT_ARCH, isax, emul,   cpp)()
#else
#define SUITES_PER_ISAX 2
#define SET_CHILDREN_FOR_ARCH(isax) \
  children[i++] = *SIMDE_TESTS_GENERATE_SYMBOL_FULL(suite, SIMDE_TESTS_CURRENT_ARCH, isax, native, c)(); \
  children[i++] = *SIMDE_TESTS_GENERATE_SYMBOL_FULL(suite, SIMDE_TESTS_CURRENT_ARCH, isax, emul,   c)()
#endif

MunitSuite*
simde_tests_x86_get_suite(void) {
  static MunitSuite children[(14 * SUITES_PER_ISAX) + 1];
  static MunitSuite suite = { "/x86", NULL, children, 1, MUNIT_SUITE_OPTION_NONE };
  static const MunitSuite empty = { NULL, NULL, NULL, 1, MUNIT_SUITE_OPTION_NONE };

  size_t i = 0;

  SET_CHILDREN_FOR_ARCH(mmx);
  SET_CHILDREN_FOR_ARCH(sse);
  SET_CHILDREN_FOR_ARCH(sse2);
  SET_CHILDREN_FOR_ARCH(sse3);
  SET_CHILDREN_FOR_ARCH(ssse3);
  SET_CHILDREN_FOR_ARCH(sse4_1);
  SET_CHILDREN_FOR_ARCH(sse4_2);
  SET_CHILDREN_FOR_ARCH(avx);
  SET_CHILDREN_FOR_ARCH(fma);
  SET_CHILDREN_FOR_ARCH(avx2);
  SET_CHILDREN_FOR_ARCH(avx512f);
  SET_CHILDREN_FOR_ARCH(avx512bw);
  SET_CHILDREN_FOR_ARCH(avx512vl);
  SET_CHILDREN_FOR_ARCH(svml);

  children[i++] = empty;

  munit_assert_size(i, <=, sizeof(children) / sizeof(children[0]));

  return &suite;
}
