# Supplementary material for: Accurate fusion transcript identification from long- and short-read isoform sequencing at bulk or single-cell resolution
Source: Genome Res. 2025 Apr;35(4):967–86. doi: 10.1101/gr.279200.124 (PMC12047241; doi:10.1101/gr.279200.124)
Supplement: Supplement 11 [file Supplemental_File_1.zip › CTAT-LR-fusion.v1.0.0/ctat-minimap2/tex/blasr-mc.eval]

Q	60	32681	57	0.001744133
Q	39	3	1	0.001774569
Q	38	3	1	0.001804999
Q	35	5	1	0.001835311
Q	34	31	2	0.001894692
Q	20	11	2	0.001955154
Q	19	4	1	0.001985460
Q	15	29	5	0.002136296
Q	14	6	1	0.002166417
Q	10	11	1	0.002196193
Q	6	11	2	0.002256442
Q	5	1	1	0.002286864
Q	4	1	1	0.002317285
Q	3	36	15	0.002771602
Q	2	5	2	0.002832085
Q	1	12	9	0.003105023
Q	0	220	83	0.005594194
