# Supplementary material for: Accurate fusion transcript identification from long- and short-read isoform sequencing at bulk or single-cell resolution
Source: Genome Res. 2025 Apr;35(4):967–86. doi: 10.1101/gr.279200.124 (PMC12047241; doi:10.1101/gr.279200.124)
Supplement: Supplement 11 [file Supplemental_File_1.zip › CTAT-LR-fusion.v1.0.0/ctat-minimap2/tex/bowtie2-s3.sam.eval]

Q	42	16872292	669	0.000039651	16872292
Q	40	835329	636	0.000073697	17707621
Q	31	6544	2	0.000073783	17714165
Q	30	8882	6	0.000074084	17723047
Q	27	68499	9	0.000074305	17791546
Q	26	132041	81	0.000078277	17923587
Q	25	129378	96	0.000083033	18052965
Q	24	92056	382	0.000103665	18145021
Q	23	14341	402	0.000125720	18159362
Q	22	132838	146	0.000132789	18292200
Q	21	122274	124	0.000138641	18414474
Q	18	112183	103	0.000143361	18526657
Q	17	126981	213	0.000153804	18653638
Q	16	16356	208	0.000164810	18669994
Q	15	42804	782	0.000206223	18712798
Q	14	16026	318	0.000223025	18728824
Q	12	170250	814	0.000264087	18899074
Q	11	48351	1409	0.000337777	18947425
Q	8	1843	311	0.000354156	18949268
Q	7	62266	4435	0.000586276	19011534
Q	6	413997	50057	0.003150647	19425531
Q	5	404	58	0.003153568	19425935
Q	4	704	154	0.003161381	19426639
Q	3	1473	681	0.003196193	19428112
Q	2	17541	16462	0.004039875	19445653
Q	1	534344	354879	0.021693547	19979997
Q	0	11939	9917	0.022176642	19991936
U	8064
