# Supplementary material for: Accurate fusion transcript identification from long- and short-read isoform sequencing at bulk or single-cell resolution
Source: Genome Res. 2025 Apr;35(4):967–86. doi: 10.1101/gr.279200.124 (PMC12047241; doi:10.1101/gr.279200.124)
Supplement: Supplement 11 [file Supplemental_File_1.zip › CTAT-LR-fusion.v1.0.0/ctat-minimap2/tex/bwa-s3.sam.eval]

Q	60	18784147	3	0.000000160	18784147
Q	52	19002	1	0.000000213	18803149
Q	50	7152	2	0.000000319	18810301
Q	49	6797	1	0.000000372	18817098
Q	48	52188	2	0.000000477	18869286
Q	47	48775	3	0.000000634	18918061
Q	46	19447	2	0.000000739	18937508
Q	45	25983	3	0.000000896	18963491
Q	44	13455	1	0.000000949	18976946
Q	43	14573	2	0.000001053	18991519
Q	42	8697	4	0.000001263	19000216
Q	41	8645	2	0.000001368	19008861
Q	40	176603	75	0.000005264	19185464
Q	38	2503	2	0.000005368	19187967
Q	37	4117	3	0.000005523	19192084
Q	36	2924	16	0.000006356	19195008
Q	35	2323	8	0.000006772	19197331
Q	34	2344	10	0.000007292	19199675
Q	33	4279	6	0.000007603	19203954
Q	32	2092	4	0.000007810	19206046
Q	31	2625	11	0.000008382	19208671
Q	30	2828	13	0.000009057	19211499
Q	29	1581	1	0.000009108	19213080
Q	28	1543	6	0.000009420	19214623
Q	27	70916	223	0.000020948	19285539
Q	26	1288	16	0.000021777	19286827
Q	25	25551	122	0.000028065	19312378
Q	24	14345	84	0.000032390	19326723
Q	23	7308	87	0.000036878	19334031
Q	22	8358	125	0.000043325	19342389
Q	21	4836	71	0.000046983	19347225
Q	20	5888	123	0.000053325	19353113
Q	19	4656	83	0.000057600	19357769
Q	18	3948	87	0.000062081	19361717
Q	17	4418	114	0.000067954	19366135
Q	16	4226	131	0.000074702	19370361
Q	15	5760	164	0.000083144	19376121
Q	14	4697	257	0.000096384	19380818
Q	13	5246	313	0.000112503	19386064
Q	12	4170	241	0.000124908	19390234
Q	11	4095	304	0.000140557	19394329
Q	10	3857	360	0.000159087	19398186
Q	9	5300	438	0.000181617	19403486
Q	8	4206	572	0.000211050	19407692
Q	7	4676	787	0.000251541	19412368
Q	6	3923	688	0.000286924	19416291
Q	5	3294	708	0.000323333	19419585
Q	4	2936	693	0.000358965	19422521
Q	3	3928	816	0.000400897	19426449
Q	2	2613	810	0.000442533	19429062
Q	1	3515	1188	0.000503587	19432577
Q	0	567423	376636	0.019321100	20000000
