# Supplementary material for: Accurate fusion transcript identification from long- and short-read isoform sequencing at bulk or single-cell resolution
Source: Genome Res. 2025 Apr;35(4):967–86. doi: 10.1101/gr.279200.124 (PMC12047241; doi:10.1101/gr.279200.124)
Supplement: Supplement 11 [file Supplemental_File_1.zip › CTAT-LR-fusion.v1.0.0/ctat-minimap2/tex/bwa.eval]

Q	60	31721	27	0.000851171
Q	59	54	4	0.000975610
Q	58	29	5	0.001131933
Q	57	21	2	0.001194030
Q	56	14	4	0.001319137
Q	55	22	6	0.001506544
Q	54	12	4	0.001631475
Q	53	16	3	0.001724733
Q	51	10	1	0.001755541
Q	50	10	1	0.001786330
Q	49	11	3	0.001879699
Q	47	8	2	0.001941869
Q	46	17	1	0.001972140
Q	44	8	3	0.002065534
Q	43	10	1	0.002096174
Q	42	13	1	0.002126595
Q	41	14	3	0.002219444
Q	40	13	2	0.002281036
Q	38	17	4	0.002404747
Q	37	15	4	0.002528484
Q	36	12	1	0.002558742
Q	35	19	3	0.002650783
Q	34	12	3	0.002743313
Q	33	7	1	0.002773882
Q	32	21	3	0.002865508
Q	31	11	2	0.002926799
Q	30	14	3	0.003018891
Q	29	17	1	0.003048401
Q	28	11	2	0.003109549
Q	27	20	5	0.003262998
Q	26	11	1	0.003292948
Q	25	14	4	0.003415725
Q	24	16	5	0.003569212
Q	23	43	6	0.003750426
Q	21	15	1	0.003779664
Q	20	29	7	0.003992943
Q	19	22	2	0.004052089
Q	18	28	4	0.004172204
Q	16	25	5	0.004323390
Q	15	24	5	0.004474480
Q	14	25	5	0.004625204
Q	13	23	3	0.004714365
Q	12	22	1	0.004741963
Q	11	32	11	0.005075674
Q	10	35	7	0.005285315
Q	9	32	12	0.005648503
Q	8	33	8	0.005888126
Q	7	39	7	0.006095506
Q	6	42	14	0.006515953
Q	5	38	15	0.006966725
Q	4	37	12	0.007325113
Q	3	49	18	0.007862737
Q	2	63	21	0.008486434
Q	1	55	27	0.009292156
Q	0	153	77	0.011576593
