# Supplementary material for: Accurate fusion transcript identification from long- and short-read isoform sequencing at bulk or single-cell resolution
Source: Genome Res. 2025 Apr;35(4):967–86. doi: 10.1101/gr.279200.124 (PMC12047241; doi:10.1101/gr.279200.124)
Supplement: Supplement 11 [file Supplemental_File_1.zip › CTAT-LR-fusion.v1.0.0/ctat-minimap2/tex/Makefile]

.SUFFIXES: .gp .tex .eps .pdf .eps.gz

.eps.pdf:
		epstopdf --outfile $@ $<

.eps.gz.pdf:
		gzip -dc $< | epstopdf --filter > $@

.pdf.eps:
		pdftops -eps $< $@

all:minimap2.pdf

roc-color.eps:roc.gp
		gnuplot roc.gp

minimap2.pdf:minimap2.tex minimap2.bib roc-color.pdf
		pdflatex minimap2; bibtex minimap2; pdflatex minimap2; pdflatex minimap2;

clean:
		rm -fr *.toc *.aux *.bbl *.blg *.idx *.log *.out *~ minimap2.pdf
