# Supplementary material for: Accurate fusion transcript identification from long- and short-read isoform sequencing at bulk or single-cell resolution
Source: Genome Res. 2025 Apr;35(4):967–86. doi: 10.1101/gr.279200.124 (PMC12047241; doi:10.1101/gr.279200.124)
Supplement: Supplement 11 [file Supplemental_File_1.zip › CTAT-LR-fusion.v1.0.0/ctat-minimap2/tex/minialign.eval]

Q	60	32070	190	0.005924540
Q	59	62	2	0.005975352
Q	58	37	5	0.006123908
Q	57	40	7	0.006333633
Q	56	39	6	0.006512032
Q	55	32	2	0.006567534
Q	54	54	2	0.006618420
Q	53	33	4	0.006735255
Q	52	39	2	0.006788866
Q	51	48	3	0.006871264
Q	50	34	2	0.006925634
Q	49	32	3	0.007011070
Q	48	35	2	0.007064967
Q	47	36	4	0.007179896
Q	46	23	1	0.007205495
Q	45	25	1	0.007230614
Q	44	17	3	0.007318716
Q	43	17	2	0.007376121
Q	42	31	5	0.007522016
Q	41	25	4	0.007638486
Q	40	26	4	0.007754541
Q	39	35	2	0.007807258
Q	37	18	4	0.007924896
Q	36	13	3	0.008013162
Q	35	15	2	0.008070411
Q	34	20	3	0.008156805
Q	33	11	1	0.008184501
Q	32	15	3	0.008272003
Q	31	25	1	0.008296107
Q	29	8	1	0.008324472
Q	28	7	2	0.008383452
Q	27	9	2	0.008441894
Q	26	30	2	0.008494888
Q	23	2	1	0.008524710
Q	22	11	3	0.008612846
Q	20	23	3	0.008697760
Q	19	6	1	0.008726479
Q	18	8	1	0.008754658
Q	16	6	1	0.008783354
Q	13	2	1	0.008813108
Q	12	4	2	0.008872604
Q	11	7	2	0.008931275
Q	10	4	3	0.009021009
Q	9	6	4	0.009140436
Q	8	6	3	0.009229559
Q	7	5	1	0.009258419
Q	6	8	3	0.009346925
Q	4	8	5	0.009495872
Q	3	17	8	0.009732801
