# Supplementary material for: Accurate fusion transcript identification from long- and short-read isoform sequencing at bulk or single-cell resolution
Source: Genome Res. 2025 Apr;35(4):967–86. doi: 10.1101/gr.279200.124 (PMC12047241; doi:10.1101/gr.279200.124)
Supplement: Supplement 11 [file Supplemental_File_1.zip › CTAT-LR-fusion.v1.0.0/ctat-minimap2/tex/mm2-s3.sam.eval]

Q	60	18579866	27	0.000001453	18579866
Q	59	27087	4	0.000001666	18606953
Q	58	21435	1	0.000001718	18628388
Q	57	45663	3	0.000001874	18674051
Q	56	36031	2	0.000001978	18710082
Q	55	18499	2	0.000002082	18728581
Q	54	14754	2	0.000002187	18743335
Q	53	25541	2	0.000002291	18768876
Q	52	26397	5	0.000002554	18795273
Q	51	15090	3	0.000002711	18810363
Q	50	13425	11	0.000003294	18823788
Q	49	15175	2	0.000003397	18838963
Q	48	19407	4	0.000003606	18858370
Q	47	11538	16	0.000004452	18869908
Q	46	12558	17	0.000005349	18882466
Q	45	40362	28	0.000006817	18922828
Q	44	10465	13	0.000007500	18933293
Q	43	10098	20	0.000008552	18943391
Q	42	10682	19	0.000009549	18954073
Q	41	9823	11	0.000010125	18963896
Q	40	9685	16	0.000010963	18973581
Q	39	10273	18	0.000011905	18983854
Q	38	9515	18	0.000012847	18993369
Q	37	9474	27	0.000014261	19002843
Q	36	10430	25	0.000015568	19013273
Q	35	9241	34	0.000017348	19022514
Q	34	9162	31	0.000018968	19031676
Q	33	10164	49	0.000021532	19041840
Q	32	9152	55	0.000024408	19050992
Q	31	9252	35	0.000026233	19060244
Q	30	9872	55	0.000029103	19070116
Q	29	8938	65	0.000032496	19079054
Q	28	8951	73	0.000036306	19088005
Q	27	9949	95	0.000041261	19097954
Q	26	9784	97	0.000046316	19107738
Q	25	10126	97	0.000051366	19117864
Q	24	11260	123	0.000057765	19129124
Q	23	10047	114	0.000063691	19139171
Q	22	9661	123	0.000070083	19148832
Q	21	10339	168	0.000078813	19159171
Q	20	17928	193	0.000088804	19177099
Q	19	9842	193	0.000098817	19186941
Q	18	14737	247	0.000111605	19201678
Q	17	10218	238	0.000123934	19211896
Q	16	10271	242	0.000136457	19222167
Q	15	12241	333	0.000153683	19234408
Q	14	9189	336	0.000171070	19243597
Q	13	9493	515	0.000197734	19253090
Q	12	11502	743	0.000236185	19264592
Q	11	8211	507	0.000262390	19272803
Q	10	9133	606	0.000293695	19281936
Q	9	10014	931	0.000341801	19291950
Q	8	8436	698	0.000377816	19300386
Q	7	8443	705	0.000414163	19308829
Q	6	10203	944	0.000462808	19319032
Q	5	6936	756	0.000501760	19325968
Q	4	6732	843	0.000545190	19332700
Q	3	8215	1104	0.000602040	19340915
Q	2	21201	5440	0.000882342	19362116
Q	1	82328	22186	0.002019600	19444444
Q	0	553853	371953	0.020562901	19998297
U	1703
