# Supplementary material for: Accurate fusion transcript identification from long- and short-read isoform sequencing at bulk or single-cell resolution
Source: Genome Res. 2025 Apr;35(4):967–86. doi: 10.1101/gr.279200.124 (PMC12047241; doi:10.1101/gr.279200.124)
Supplement: Supplement 11 [file Supplemental_File_1.zip › CTAT-LR-fusion.v1.0.0/ctat-minimap2/tex/mm2.approx.eval]

Q	60	32084	0	0.000000000	32084
Q	24	318	2	0.000061725	32402
Q	11	98	2	0.000123077	32500
Q	8	37	2	0.000184405	32537
Q	7	37	3	0.000276294	32574
Q	6	40	3	0.000367940	32614
Q	5	34	2	0.000428816	32648
Q	4	37	5	0.000581306	32685
Q	3	28	6	0.000764222	32713
Q	2	38	6	0.000946536	32751
Q	1	50	21	0.001585318	32801
Q	0	286	150	0.006105117	33087
