# Supplementary material for: Accurate fusion transcript identification from long- and short-read isoform sequencing at bulk or single-cell resolution
Source: Genome Res. 2025 Apr;35(4):967–86. doi: 10.1101/gr.279200.124 (PMC12047241; doi:10.1101/gr.279200.124)
Supplement: Supplement 11 [file Supplemental_File_1.zip › CTAT-LR-fusion.v1.0.0/ctat-minimap2/tex/mm2.eval]

Q	60	32477	0	0.000000000	32477
Q	22	16	1	0.000030776	32493
Q	21	44	1	0.000061468	32537
Q	19	73	1	0.000091996	32610
Q	14	66	1	0.000122414	32676
Q	10	26	3	0.000214054	32702
Q	8	14	1	0.000244529	32716
Q	7	13	2	0.000305539	32729
Q	6	47	1	0.000335611	32776
Q	3	10	1	0.000366010	32786
Q	2	20	2	0.000426751	32806
Q	1	248	94	0.003267381	33054
Q	0	31	17	0.003778147	33085
