# Supplementary material for: Accurate fusion transcript identification from long- and short-read isoform sequencing at bulk or single-cell resolution
Source: Genome Res. 2025 Apr;35(4):967–86. doi: 10.1101/gr.279200.124 (PMC12047241; doi:10.1101/gr.279200.124)
Supplement: Supplement 11 [file Supplemental_File_1.zip › CTAT-LR-fusion.v1.0.0/ctat-minimap2/tex/ngmlr.eval]

Q	60	23616	0	0.000000000
Q	45	3520	1	0.000036851
Q	41	1840	1	0.000069023
Q	37	328	2	0.000136500
Q	36	276	1	0.000169033
Q	35	480	1	0.000199601
Q	33	375	2	0.000262855
Q	31	178	2	0.000326659
Q	30	153	5	0.000487551
Q	29	200	1	0.000516696
Q	27	100	3	0.000611601
Q	26	93	3	0.000706056
Q	25	75	2	0.000768393
Q	24	82	1	0.000798314
Q	23	80	6	0.000987387
Q	22	71	6	0.001175835
Q	21	76	7	0.001394921
Q	20	63	9	0.001676897
Q	19	55	4	0.001800322
Q	18	62	8	0.002048987
Q	17	55	7	0.002265718
Q	16	60	10	0.002575539
Q	15	82	9	0.002850877
Q	14	67	7	0.003063745
Q	13	62	11	0.003401042
Q	12	64	13	0.003799084
Q	11	56	5	0.003947900
Q	10	58	17	0.004468303
Q	9	70	22	0.005139796
Q	8	23	9	0.005414604
Q	7	41	17	0.005933068
Q	6	42	18	0.006480881
Q	5	33	9	0.006751757
Q	4	29	9	0.007022948
Q	3	27	15	0.007478764
Q	2	23	10	0.007781024
Q	1	9	2	0.007840364
Q	0	13	8	0.008083105
