# Supplementary material for: Accurate fusion transcript identification from long- and short-read isoform sequencing at bulk or single-cell resolution
Source: Genome Res. 2025 Apr;35(4):967–86. doi: 10.1101/gr.279200.124 (PMC12047241; doi:10.1101/gr.279200.124)
Supplement: Supplement 11 [file Supplemental_File_1.zip › CTAT-LR-fusion.v1.0.0/ctat-minimap2/tex/snap-s3.sam.eval]

Q	60	18993268	10320	0.000543350	18993268
Q	59	33156	216	0.000553756	19026424
Q	58	29982	295	0.000568365	19056406
Q	57	9412	278	0.000582666	19065818
Q	56	11012	228	0.000594281	19076830
Q	55	9968	235	0.000606283	19086798
Q	54	8602	292	0.000621301	19095400
Q	53	6094	259	0.000634662	19101494
Q	52	5026	257	0.000647946	19106520
Q	51	4278	224	0.000659522	19110798
Q	50	3682	178	0.000668708	19114480
Q	49	2750	156	0.000676772	19117230
Q	48	2314	112	0.000682548	19119544
Q	47	2056	96	0.000687495	19121600
Q	46	1658	62	0.000690677	19123258
Q	45	1492	74	0.000694493	19124750
Q	44	1150	56	0.000697379	19125900
Q	43	1062	48	0.000699850	19126962
Q	42	976	60	0.000702951	19127938
Q	41	884	36	0.000704800	19128822
Q	40	708	52	0.000707493	19129530
Q	39	870	26	0.000708819	19130400
Q	38	598	26	0.000710156	19130998
Q	37	542	34	0.000711913	19131540
Q	36	846	50	0.000714495	19132386
Q	35	590	50	0.000717087	19132976
Q	34	550	42	0.000719261	19133526
Q	33	2174	66	0.000722628	19135700
Q	32	876	86	0.000727089	19136576
Q	31	638	104	0.000732500	19137214
Q	30	1718	196	0.000742675	19138932
Q	29	91022	968	0.000789497	19229954
Q	28	12864	781	0.000829556	19242818
Q	27	5806	427	0.000851489	19248624
Q	26	25274	728	0.000888144	19273898
Q	25	7418	680	0.000923070	19281316
Q	24	11800	701	0.000958839	19293116
Q	23	57328	3933	0.001159250	19350444
Q	22	7662	846	0.001202494	19358106
Q	21	5924	617	0.001233989	19364030
Q	20	4623	574	0.001263330	19368653
Q	19	4988	942	0.001311627	19373641
Q	18	3968	793	0.001352282	19377609
Q	17	3630	681	0.001387166	19381239
Q	16	2921	513	0.001413422	19384160
Q	15	2716	424	0.001435095	19386876
Q	14	2366	365	0.001453744	19389242
Q	13	2169	412	0.001474828	19391411
Q	12	2077	360	0.001493233	19393488
Q	11	2016	441	0.001515815	19395504
Q	10	2292	738	0.001553682	19397796
Q	9	4165	1832	0.001647772	19401961
Q	8	3963	1862	0.001743385	19405924
Q	7	3927	1793	0.001835408	19409851
Q	6	3572	1639	0.001919497	19413423
Q	5	3270	1533	0.001998126	19416693
Q	4	3046	1610	0.002080718	19419739
Q	3	251447	125550	0.008436553	19671186
Q	2	24390	13537	0.009113417	19695576
Q	1	124406	86780	0.013434624	19819982
Q	0	171254	153874	0.021016609	19991236
U	8764
