# Supplementary material for: Accurate fusion transcript identification from long- and short-read isoform sequencing at bulk or single-cell resolution
Source: Genome Res. 2025 Apr;35(4):967–86. doi: 10.1101/gr.279200.124 (PMC12047241; doi:10.1101/gr.279200.124)
Supplement: Supplement 12 [file Supplemental_File_2.zip]

Archive with 637 entries (462 files):
- README.txt
- CTAT-LRF-Paper/
- CTAT-LRF-Paper/.gitignore
- CTAT-LRF-Paper/.gitmodules
- CTAT-LRF-Paper/README.md
- CTAT-LRF-Paper/0.Workflows_and_Dockers/
- CTAT-LRF-Paper/0.Workflows_and_Dockers/README.md
- CTAT-LRF-Paper/0.Workflows_and_Dockers/arriba/
- CTAT-LRF-Paper/0.Workflows_and_Dockers/arriba/Arriba.wdl
- CTAT-LRF-Paper/0.Workflows_and_Dockers/arriba/README.md
- CTAT-LRF-Paper/0.Workflows_and_Dockers/arriba/run_arriba.sh
- CTAT-LRF-Paper/0.Workflows_and_Dockers/fusion_seeker_docker/
- CTAT-LRF-Paper/0.Workflows_and_Dockers/fusion_seeker_docker/Dockerfile
- CTAT-LRF-Paper/0.Workflows_and_Dockers/jaffal_docker/
- CTAT-LRF-Paper/0.Workflows_and_Dockers/jaffal_docker/Dockerfile
- CTAT-LRF-Paper/0.Workflows_and_Dockers/longgf_docker/
- CTAT-LRF-Paper/0.Workflows_and_Dockers/longgf_docker/Dockerfile
- CTAT-LRF-Paper/0.Workflows_and_Dockers/pbfusion/
- CTAT-LRF-Paper/0.Workflows_and_Dockers/pbfusion/Dockerfile
- CTAT-LRF-Paper/0.Workflows_and_Dockers/wdl/
- CTAT-LRF-Paper/0.Workflows_and_Dockers/wdl/inputs.json
- CTAT-LRF-Paper/0.Workflows_and_Dockers/wdl/long_comb_fusion.wdl
- CTAT-LRF-Paper/1.Benchmark_Simulated_Fusions/
- CTAT-LRF-Paper/1.Benchmark_Simulated_Fusions/1a.jaffalpaper_simulated_reads/
- CTAT-LRF-Paper/1.Benchmark_Simulated_Fusions/1a.jaffalpaper_simulated_reads/data/
- CTAT-LRF-Paper/1.Benchmark_Simulated_Fusions/1a.jaffalpaper_simulated_reads/data/update_files.sh
- CTAT-LRF-Paper/1.Benchmark_Simulated_Fusions/1b.pbsim3_simulated_reads/
- CTAT-LRF-Paper/1.Benchmark_Simulated_Fusions/1b.pbsim3_simulated_reads/pbsim3_bmark.AUC.paperfig.svg
- CTAT-LRF-Paper/1.Benchmark_Simulated_Fusions/1b.pbsim3_simulated_reads/pbsim3_bmark.F1.paperfig.svg
- CTAT-LRF-Paper/1.Benchmark_Simulated_Fusions/1b.pbsim3_simulated_reads/simulated_reads_summary.md
- CTAT-LRF-Paper/1.Benchmark_Simulated_Fusions/1b.pbsim3_simulated_reads/simulated_reads_summary.Rmd
- CTAT-LRF-Paper/1.Benchmark_Simulated_Fusions/1b.pbsim3_simulated_reads/1b.2.ONT_simulations/
- CTAT-LRF-Paper/1.Benchmark_Simulated_Fusions/1c.sim_paralog_fusions/
- CTAT-LRF-Paper/1.Benchmark_Simulated_Fusions/1c.sim_paralog_fusions/data/
- CTAT-LRF-Paper/1.Benchmark_Simulated_Fusions/1c.sim_paralog_fusions/data/update_files.sh
- CTAT-LRF-Paper/2.SeraCareFusions/
- CTAT-LRF-Paper/2.SeraCareFusions/2a.CTAT_SeraCareFusion/
- CTAT-LRF-Paper/2.SeraCareFusions/2a.CTAT_SeraCareFusion/CTAT_SeraCareFusion.md
- CTAT-LRF-Paper/2.SeraCareFusions/2a.CTAT_SeraCareFusion/CTAT_SeraCareFusion.Rmd
- CTAT-LRF-Paper/2.SeraCareFusions/2a.CTAT_SeraCareFusion/SeraCare_CTAT_LRF_FI_summary.tsv
- CTAT-LRF-Paper/2.SeraCareFusions/2a.CTAT_SeraCareFusion/seracare_FFPM_barplot.svg
- CTAT-LRF-Paper/2.SeraCareFusions/2a.CTAT_SeraCareFusion/seracare_LR_vs_SR_barplot.svg
- CTAT-LRF-Paper/2.SeraCareFusions/2a.CTAT_SeraCareFusion/seracare_read_count_barplot.svg
- CTAT-LRF-Paper/2.SeraCareFusions/2a.CTAT_SeraCareFusion/2a.1.SubsampledSeraCareLR/
- CTAT-LRF-Paper/2.SeraCareFusions/2a.CTAT_SeraCareFusion/2a.1.SubsampledSeraCareLR/data/
- CTAT-LRF-Paper/2.SeraCareFusions/2a.CTAT_SeraCareFusion/CTAT_SeraCareFusion_files/
- CTAT-LRF-Paper/2.SeraCareFusions/2a.CTAT_SeraCareFusion/data/
- CTAT-LRF-Paper/2.SeraCareFusions/2a.CTAT_SeraCareFusion/data/SeraCare_fusion_targets.tsv
- CTAT-LRF-Paper/2.SeraCareFusions/2a.CTAT_SeraCareFusion/data/arriba/
- CTAT-LRF-Paper/2.SeraCareFusions/2a.CTAT_SeraCareFusion/data/expr_quant/
- CTAT-LRF-Paper/2.SeraCareFusions/2a.CTAT_SeraCareFusion/data/expr_quant/LR.salmon.gene.counts.matrix.gz
- CTAT-LRF-Paper/2.SeraCareFusions/2a.CTAT_SeraCareFusion/data/STARF_TruSeq/
- CTAT-LRF-Paper/2.SeraCareFusions/2b.SeraCareFusionBenchmarking/
- CTAT-LRF-Paper/2.SeraCareFusions/2b.SeraCareFusionBenchmarking/SeraCareFusionAnalysis.md
- CTAT-LRF-Paper/2.SeraCareFusions/2b.SeraCareFusionBenchmarking/SeraCareFusionAnalysis.Rmd
- CTAT-LRF-Paper/2.SeraCareFusions/2b.SeraCareFusionBenchmarking/seracare_prog_compare_plot.heatmap.svg
- CTAT-LRF-Paper/2.SeraCareFusions/2b.SeraCareFusionBenchmarking/data/
- CTAT-LRF-Paper/2.SeraCareFusions/2b.SeraCareFusionBenchmarking/data/Iso-seq.fusion_preds.txt.scored.gz
- CTAT-LRF-Paper/2.SeraCareFusions/2b.SeraCareFusionBenchmarking/data/SeraCare_fusion_targets.tsv
- CTAT-LRF-Paper/2.SeraCareFusions/2b.SeraCareFusionBenchmarking/data/update_results.sh
- CTAT-LRF-Paper/2.SeraCareFusions/2b.SeraCareFusionBenchmarking/SeraCareFusionAnalysis_files/
- CTAT-LRF-Paper/2.SeraCareFusions/__SeraCareDocs/
- CTAT-LRF-Paper/2.SeraCareFusions/__SeraCareDocs/coa-0710-0497-seraseq-fusion-rna-mix-v4-10646847.pdf
- CTAT-LRF-Paper/3.DepMap9Lines/
- CTAT-LRF-Paper/3.DepMap9Lines/3a.CTAT_DepMap9Lines/
- CTAT-LRF-Paper/3.DepMap9Lines/3a.CTAT_DepMap9Lines/CTAT_DepMap9Lines.md
- CTAT-LRF-Paper/3.DepMap9Lines/3a.CTAT_DepMap9Lines/CTAT_DepMap9Lines.Rmd
- CTAT-LRF-Paper/3.DepMap9Lines/3a.CTAT_DepMap9Lines/cyth1_eif3h_LR_SR_correlation_plot.svg
- CTAT-LRF-Paper/3.DepMap9Lines/3a.CTAT_DepMap9Lines/depmap_fusion_isoform_expr_LR_SR_comparison_plot.svg
- CTAT-LRF-Paper/3.DepMap9Lines/3a.CTAT_DepMap9Lines/depmap_LR_vs_SR_fusion_FFPM_scatterplot.svg
- CTAT-LRF-Paper/3.DepMap9Lines/3a.CTAT_DepMap9Lines/depmap_SKBR3_CYTH1--EIF3H_LR_vs_SR_isoforms.svg
- CTAT-LRF-Paper/3.DepMap9Lines/3a.CTAT_DepMap9Lines/depmap_SKBR3_TATDN1--GSDMB_LR_vs_SR_isoforms.svg
- CTAT-LRF-Paper/3.DepMap9Lines/3a.CTAT_DepMap9Lines/depmap_SR_enrichment_rankings_plot.svg
- CTAT-LRF-Paper/3.DepMap9Lines/3a.CTAT_DepMap9Lines/DepMap_v1v2mrgd.ctatLRF_FI.consolidated.tsv.gz
- CTAT-LRF-Paper/3.DepMap9Lines/3a.CTAT_DepMap9Lines/depmap_VCaP_TMPRSS2--ERG_LR_vs_SR_isoforms.pdf
- CTAT-LRF-Paper/3.DepMap9Lines/3a.CTAT_DepMap9Lines/depmap_VCaP_TMPRSS2--ERG_LR_vs_SR_isoforms.svg
- CTAT-LRF-Paper/3.DepMap9Lines/3a.CTAT_DepMap9Lines/EIF3H_structure.svg
- CTAT-LRF-Paper/3.DepMap9Lines/3a.CTAT_DepMap9Lines/SR_vs_LR_FFPGB_ranking_plot.svg
- CTAT-LRF-Paper/3.DepMap9Lines/3a.CTAT_DepMap9Lines/3a.1.CTAT_LRF_STARF_FI_comparison/
- CTAT-LRF-Paper/3.DepMap9Lines/3a.CTAT_DepMap9Lines/3a.1.CTAT_LRF_STARF_FI_comparison/.Rhistory
- CTAT-LRF-Paper/3.DepMap9Lines/3a.CTAT_DepMap9Lines/3a.1.CTAT_LRF_STARF_FI_comparison/data/
- CTAT-LRF-Paper/3.DepMap9Lines/3a.CTAT_DepMap9Lines/3a.2.ThreePrimeBiasAnalysis/
- CTAT-LRF-Paper/3.DepMap9Lines/3a.CTAT_DepMap9Lines/3a.2.ThreePrimeBiasAnalysis/SRenrich_vs_ranking.svg
- CTAT-LRF-Paper/3.DepMap9Lines/3a.CTAT_DepMap9Lines/CTAT_DepMap9Lines_files/
- CTAT-LRF-Paper/3.DepMap9Lines/3a.CTAT_DepMap9Lines/CTAT_DepMap9Lines_files/figure-gfm/
- CTAT-LRF-Paper/3.DepMap9Lines/3a.CTAT_DepMap9Lines/data/
- CTAT-LRF-Paper/3.DepMap9Lines/3a.CTAT_DepMap9Lines/data/DepMap.sequenced_read_stats.tsv.gz
- CTAT-LRF-Paper/3.DepMap9Lines/3a.CTAT_DepMap9Lines/data/DMS53.3prime_brkpt_read_lengths.per_read.tsv.gz
- CTAT-LRF-Paper/3.DepMap9Lines/3a.CTAT_DepMap9Lines/data/DMS53.3prime_brkpt_read_lengths.tsv.gz
- CTAT-LRF-Paper/3.DepMap9Lines/3a.CTAT_DepMap9Lines/data/DMS53.ctat-LR-fusion.fusion_predictions.tsv.gz
- CTAT-LRF-Paper/3.DepMap9Lines/3a.CTAT_DepMap9Lines/data/DMS53.LR-FI.mm2.gff3.gz
- CTAT-LRF-Paper/3.DepMap9Lines/3a.CTAT_DepMap9Lines/data/FI.exons.dat
- CTAT-LRF-Paper/3.DepMap9Lines/3a.CTAT_DepMap9Lines/data/HCC1187.3prime_brkpt_read_lengths.tsv.gz
- CTAT-LRF-Paper/3.DepMap9Lines/3a.CTAT_DepMap9Lines/data/HCC1187.LR-FI.mm2.gff3.gz
- CTAT-LRF-Paper/3.DepMap9Lines/3a.CTAT_DepMap9Lines/data/HCC1395.3prime_brkpt_read_lengths.tsv.gz
- CTAT-LRF-Paper/3.DepMap9Lines/3a.CTAT_DepMap9Lines/data/HCC1395.LR-FI.mm2.gff3.gz
- CTAT-LRF-Paper/3.DepMap9Lines/3a.CTAT_DepMap9Lines/data/K562.3prime_brkpt_read_lengths.per_read.tsv.gz
- CTAT-LRF-Paper/3.DepMap9Lines/3a.CTAT_DepMap9Lines/data/K562.3prime_brkpt_read_lengths.tsv.gz
- CTAT-LRF-Paper/3.DepMap9Lines/3a.CTAT_DepMap9Lines/data/K562.ctat-LR-fusion.fusion_predictions.tsv.gz
- CTAT-LRF-Paper/3.DepMap9Lines/3a.CTAT_DepMap9Lines/data/K562.LR-FI.mm2.gff3.gz
- CTAT-LRF-Paper/3.DepMap9Lines/3a.CTAT_DepMap9Lines/data/KIJK.3prime_brkpt_read_lengths.per_read.tsv.gz
- CTAT-LRF-Paper/3.DepMap9Lines/3a.CTAT_DepMap9Lines/data/KIJK.3prime_brkpt_read_lengths.tsv.gz
- CTAT-LRF-Paper/3.DepMap9Lines/3a.CTAT_DepMap9Lines/data/KIJK.ctat-LR-fusion.fusion_predictions.tsv.gz
- CTAT-LRF-Paper/3.DepMap9Lines/3a.CTAT_DepMap9Lines/data/KIJK.LR-FI.mm2.gff3.gz
- CTAT-LRF-Paper/3.DepMap9Lines/3a.CTAT_DepMap9Lines/data/MJ.3prime_brkpt_read_lengths.per_read.tsv.gz
- CTAT-LRF-Paper/3.DepMap9Lines/3a.CTAT_DepMap9Lines/data/MJ.3prime_brkpt_read_lengths.tsv.gz
- CTAT-LRF-Paper/3.DepMap9Lines/3a.CTAT_DepMap9Lines/data/MJ.ctat-LR-fusion.fusion_predictions.tsv.gz
- CTAT-LRF-Paper/3.DepMap9Lines/3a.CTAT_DepMap9Lines/data/MJ.LR-FI.mm2.gff3.gz
- CTAT-LRF-Paper/3.DepMap9Lines/3a.CTAT_DepMap9Lines/data/notes
- CTAT-LRF-Paper/3.DepMap9Lines/3a.CTAT_DepMap9Lines/data/RT112.3prime_brkpt_read_lengths.per_read.tsv.gz
- CTAT-LRF-Paper/3.DepMap9Lines/3a.CTAT_DepMap9Lines/data/RT112.3prime_brkpt_read_lengths.tsv.gz
- CTAT-LRF-Paper/3.DepMap9Lines/3a.CTAT_DepMap9Lines/data/RT112.ctat-LR-fusion.fusion_predictions.tsv.gz
- CTAT-LRF-Paper/3.DepMap9Lines/3a.CTAT_DepMap9Lines/data/RT112.LR-FI.mm2.gff3.gz
- CTAT-LRF-Paper/3.DepMap9Lines/3a.CTAT_DepMap9Lines/data/run_3prime_brkpt_read_lengths_computes.sh
- CTAT-LRF-Paper/3.DepMap9Lines/3a.CTAT_DepMap9Lines/data/SKBR3.3prime_brkpt_read_lengths.per_read.tsv.gz
- CTAT-LRF-Paper/3.DepMap9Lines/3a.CTAT_DepMap9Lines/data/SKBR3.3prime_brkpt_read_lengths.tsv.gz
- CTAT-LRF-Paper/3.DepMap9Lines/3a.CTAT_DepMap9Lines/data/SKBR3.ctat-LR-fusion.fusion_predictions.tsv.gz
- CTAT-LRF-Paper/3.DepMap9Lines/3a.CTAT_DepMap9Lines/data/SKBR3.LR-FI.mm2.gff3.gz
- CTAT-LRF-Paper/3.DepMap9Lines/3a.CTAT_DepMap9Lines/data/VCAP.3prime_brkpt_read_lengths.per_read.tsv.gz
- CTAT-LRF-Paper/3.DepMap9Lines/3a.CTAT_DepMap9Lines/data/VCAP.3prime_brkpt_read_lengths.tsv.gz
- CTAT-LRF-Paper/3.DepMap9Lines/3a.CTAT_DepMap9Lines/data/VCAP.ctat-LR-fusion.fusion_predictions.tsv.gz
- CTAT-LRF-Paper/3.DepMap9Lines/3a.CTAT_DepMap9Lines/data/VCAP.LR-FI.mm2.gff3.gz
- CTAT-LRF-Paper/3.DepMap9Lines/3a.CTAT_DepMap9Lines/scripts/
- CTAT-LRF-Paper/3.DepMap9Lines/3a.CTAT_DepMap9Lines/scripts/examine_fusion_brkpt_3prime_read_dist.py
- CTAT-LRF-Paper/3.DepMap9Lines/3b.DepMap9Lines_Benchmarking/
- CTAT-LRF-Paper/3.DepMap9Lines/3b.DepMap9Lines_Benchmarking/COSMIC_fusions_in_DepMap.md
- CTAT-LRF-Paper/3.DepMap9Lines/3b.DepMap9Lines_Benchmarking/COSMIC_fusions_in_DepMap.Rmd
- CTAT-LRF-Paper/3.DepMap9Lines/3b.DepMap9Lines_Benchmarking/depmap_bmark.summary_PR_AUC_violin_plot.svg
- CTAT-LRF-Paper/3.DepMap9Lines/3b.DepMap9Lines_Benchmarking/depmap_cosmic_fusions_heatmap.svg
- CTAT-LRF-Paper/3.DepMap9Lines/3b.DepMap9Lines_Benchmarking/ExamineFusionPredCounts.md
- CTAT-LRF-Paper/3.DepMap9Lines/3b.DepMap9Lines_Benchmarking/ExamineFusionPredCounts.Rmd
- CTAT-LRF-Paper/3.DepMap9Lines/3b.DepMap9Lines_Benchmarking/Examine_PR_AUC_varied_minReads.md
- CTAT-LRF-Paper/3.DepMap9Lines/3b.DepMap9Lines_Benchmarking/Examine_PR_AUC_varied_minReads.Rmd
- CTAT-LRF-Paper/3.DepMap9Lines/3b.DepMap9Lines_Benchmarking/frac_fusions_min_progs_agree_plot.svg
- CTAT-LRF-Paper/3.DepMap9Lines/3b.DepMap9Lines_Benchmarking/make_supp_table.sh
- CTAT-LRF-Paper/3.DepMap9Lines/3b.DepMap9Lines_Benchmarking/PR_AUC_summary.tsv
- CTAT-LRF-Paper/3.DepMap9Lines/3b.DepMap9Lines_Benchmarking/Table_Sx-DepMap.9cellLines.fusion_preds.tsv
- CTAT-LRF-Paper/3.DepMap9Lines/3b.DepMap9Lines_Benchmarking/TP_vs_FP_illum_supported_barplot.svg
- CTAT-LRF-Paper/3.DepMap9Lines/3b.DepMap9Lines_Benchmarking/3b.1.IlluminaTruSeqDepMap9Lines/
- CTAT-LRF-Paper/3.DepMap9Lines/3b.DepMap9Lines_Benchmarking/COSMIC_fusions_in_DepMap_files/
- CTAT-LRF-Paper/3.DepMap9Lines/3b.DepMap9Lines_Benchmarking/ExamineFusionPredCounts_files/
- CTAT-LRF-Paper/3.DepMap9Lines/3b.DepMap9Lines_Benchmarking/__bmark_min-1-read/
- CTAT-LRF-Paper/3.DepMap9Lines/3b.DepMap9Lines_Benchmarking/__bmark_min-1-read/data/
- CTAT-LRF-Paper/3.DepMap9Lines/3b.DepMap9Lines_Benchmarking/__bmark_min-1-read/data/update_files.sh
- CTAT-LRF-Paper/3.DepMap9Lines/3b.DepMap9Lines_Benchmarking/__bmark_min-10-reads/
- CTAT-LRF-Paper/3.DepMap9Lines/3b.DepMap9Lines_Benchmarking/__bmark_min-10-reads/data/
- CTAT-LRF-Paper/3.DepMap9Lines/3b.DepMap9Lines_Benchmarking/__bmark_min-10-reads/data/update_files.sh
- CTAT-LRF-Paper/3.DepMap9Lines/3b.DepMap9Lines_Benchmarking/__bmark_min-2-reads/
- CTAT-LRF-Paper/3.DepMap9Lines/3b.DepMap9Lines_Benchmarking/__bmark_min-2-reads/data/
- CTAT-LRF-Paper/3.DepMap9Lines/3b.DepMap9Lines_Benchmarking/__bmark_min-2-reads/data/update_files.sh
- CTAT-LRF-Paper/3.DepMap9Lines/3b.DepMap9Lines_Benchmarking/__bmark_min-3-reads/
- CTAT-LRF-Paper/3.DepMap9Lines/3b.DepMap9Lines_Benchmarking/__bmark_min-3-reads/data/
- CTAT-LRF-Paper/3.DepMap9Lines/3b.DepMap9Lines_Benchmarking/__bmark_min-3-reads/data/update_files.sh
- CTAT-LRF-Paper/3.DepMap9Lines/3b.DepMap9Lines_Benchmarking/__bmark_min-4-reads/
- CTAT-LRF-Paper/3.DepMap9Lines/3b.DepMap9Lines_Benchmarking/__bmark_min-4-reads/data/
- CTAT-LRF-Paper/3.DepMap9Lines/3b.DepMap9Lines_Benchmarking/__bmark_min-4-reads/data/update_files.sh
- CTAT-LRF-Paper/3.DepMap9Lines/3b.DepMap9Lines_Benchmarking/__bmark_min-5-reads/
- CTAT-LRF-Paper/3.DepMap9Lines/3b.DepMap9Lines_Benchmarking/__bmark_min-5-reads/data/
- CTAT-LRF-Paper/3.DepMap9Lines/3b.DepMap9Lines_Benchmarking/__bmark_min-5-reads/data/update_files.sh
- CTAT-LRF-Paper/3.DepMap9Lines/3b.DepMap9Lines_Benchmarking/__bmark_min-6-reads/
- CTAT-LRF-Paper/3.DepMap9Lines/3b.DepMap9Lines_Benchmarking/__bmark_min-6-reads/data/
- CTAT-LRF-Paper/3.DepMap9Lines/3b.DepMap9Lines_Benchmarking/__bmark_min-6-reads/data/update_files.sh
- CTAT-LRF-Paper/3.DepMap9Lines/3b.DepMap9Lines_Benchmarking/__bmark_min-7-reads/
- CTAT-LRF-Paper/3.DepMap9Lines/3b.DepMap9Lines_Benchmarking/__bmark_min-7-reads/data/
- CTAT-LRF-Paper/3.DepMap9Lines/3b.DepMap9Lines_Benchmarking/__bmark_min-7-reads/data/update_files.sh
- CTAT-LRF-Paper/3.DepMap9Lines/3b.DepMap9Lines_Benchmarking/__bmark_min-8-reads/
- CTAT-LRF-Paper/3.DepMap9Lines/3b.DepMap9Lines_Benchmarking/__bmark_min-8-reads/data/
- CTAT-LRF-Paper/3.DepMap9Lines/3b.DepMap9Lines_Benchmarking/__bmark_min-8-reads/data/update_files.sh
- CTAT-LRF-Paper/3.DepMap9Lines/3b.DepMap9Lines_Benchmarking/__bmark_min-9-reads/
- CTAT-LRF-Paper/3.DepMap9Lines/3b.DepMap9Lines_Benchmarking/__bmark_min-9-reads/data/
- CTAT-LRF-Paper/3.DepMap9Lines/3b.DepMap9Lines_Benchmarking/__bmark_min-9-reads/data/update_files.sh
- CTAT-LRF-Paper/4.SingleCellFusions/
- CTAT-LRF-Paper/4.SingleCellFusions/4a.sc_Melanoma/
- CTAT-LRF-Paper/4.SingleCellFusions/4a.sc_Melanoma/M132TS.fusions_of_interest.pdf
- CTAT-LRF-Paper/4.SingleCellFusions/4a.sc_Melanoma/M132TS.fusions_of_interest.tsv
- CTAT-LRF-Paper/4.SingleCellFusions/4a.sc_Melanoma/M132TS_analysis.md
- CTAT-LRF-Paper/4.SingleCellFusions/4a.sc_Melanoma/M132TS_analysis.Rmd
- CTAT-LRF-Paper/4.SingleCellFusions/4a.sc_Melanoma/M132TS_NUTM2A-AS1_fusion_umap.svg
- CTAT-LRF-Paper/4.SingleCellFusions/4a.sc_Melanoma/make_supp_table.Rscript
- CTAT-LRF-Paper/4.SingleCellFusions/4a.sc_Melanoma/Table_Sx-M132TS_melanoma_sc_fusion_preds_by_cell.tsv
- CTAT-LRF-Paper/4.SingleCellFusions/4a.sc_Melanoma/4a.1.grep_search_brkpt/
- CTAT-LRF-Paper/4.SingleCellFusions/4a.sc_Melanoma/4a.1.grep_search_brkpt/GrepMatchedFusionCells.md
- CTAT-LRF-Paper/4.SingleCellFusions/4a.sc_Melanoma/4a.1.grep_search_brkpt/GrepMatchedFusionCells.Rmd
- CTAT-LRF-Paper/4.SingleCellFusions/4a.sc_Melanoma/4a.1.grep_search_brkpt/data/
- CTAT-LRF-Paper/4.SingleCellFusions/4a.sc_Melanoma/4a.1.grep_search_brkpt/data/grep_matching_LR.tsv
- CTAT-LRF-Paper/4.SingleCellFusions/4a.sc_Melanoma/consolidate_sc_M132TS_fusion_predictions/
- CTAT-LRF-Paper/4.SingleCellFusions/4a.sc_Melanoma/data/
- CTAT-LRF-Paper/4.SingleCellFusions/4a.sc_Melanoma/data/M132TS.bc_to_umap_n_leiden.tsv
- CTAT-LRF-Paper/4.SingleCellFusions/4a.sc_Melanoma/data/M132TS.fusion_annots.gz
- CTAT-LRF-Paper/4.SingleCellFusions/4a.sc_Melanoma/data/M132TS.melanoma_sc.all_ev_reads.tsv.gz
- CTAT-LRF-Paper/4.SingleCellFusions/4a.sc_Melanoma/data/M132TS.melanoma_sc.filtered_cells_only.tsv.gz
- CTAT-LRF-Paper/4.SingleCellFusions/4a.sc_Melanoma/M132TS_analysis_files/
- CTAT-LRF-Paper/4.SingleCellFusions/4a.sc_Melanoma/M132TS_analysis_files/figure-gfm/
- CTAT-LRF-Paper/4.SingleCellFusions/4b.sc_HGSOC/
- CTAT-LRF-Paper/4.SingleCellFusions/4b.sc_HGSOC/CBLC_fusion_isoform_read_support_barplot.svg
- CTAT-LRF-Paper/4.SingleCellFusions/4b.sc_HGSOC/collect_all_fusions_for_supp_table.Rscript
- CTAT-LRF-Paper/4.SingleCellFusions/4b.sc_HGSOC/Eval_SR_contribution_to_sc_detection.Rmd
- CTAT-LRF-Paper/4.SingleCellFusions/4b.sc_HGSOC/HGSOC_Patient1_umap.svg
- CTAT-LRF-Paper/4.SingleCellFusions/4b.sc_HGSOC/make_fusions_of_interest_supp_table.Rscript
- CTAT-LRF-Paper/4.SingleCellFusions/4b.sc_HGSOC/normal_fusions.txt
- CTAT-LRF-Paper/4.SingleCellFusions/4b.sc_HGSOC/Patient1_analysis.md
- CTAT-LRF-Paper/4.SingleCellFusions/4b.sc_HGSOC/Patient1_analysis.Rmd
- CTAT-LRF-Paper/4.SingleCellFusions/4b.sc_HGSOC/Patient1_Tum.fusions_of_interest.pdf
- CTAT-LRF-Paper/4.SingleCellFusions/4b.sc_HGSOC/Patient1_Tum.fusions_of_interest.tsv
- CTAT-LRF-Paper/4.SingleCellFusions/4b.sc_HGSOC/Patient2_analysis.md
- CTAT-LRF-Paper/4.SingleCellFusions/4b.sc_HGSOC/Patient2_analysis.Rmd
- CTAT-LRF-Paper/4.SingleCellFusions/4b.sc_HGSOC/Patient2_Tum.fusions_of_interest.pdf
- CTAT-LRF-Paper/4.SingleCellFusions/4b.sc_HGSOC/Patient2_Tum.fusions_of_interest.tsv
- CTAT-LRF-Paper/4.SingleCellFusions/4b.sc_HGSOC/Patient3.CBLC_fusion.umap.svg
- CTAT-LRF-Paper/4.SingleCellFusions/4b.sc_HGSOC/Patient3_analysis.md
- CTAT-LRF-Paper/4.SingleCellFusions/4b.sc_HGSOC/Patient3_analysis.Rmd
- CTAT-LRF-Paper/4.SingleCellFusions/4b.sc_HGSOC/Patient3_Tum.fusions_of_interest.pdf
- CTAT-LRF-Paper/4.SingleCellFusions/4b.sc_HGSOC/Patient3_Tum.fusions_of_interest.tsv
- CTAT-LRF-Paper/4.SingleCellFusions/4b.sc_HGSOC/scHGSOC_Patient1_tumor_cells_only_fig.svg
- CTAT-LRF-Paper/4.SingleCellFusions/4b.sc_HGSOC/Table_Sx-HGSOC_sc.fusion_preds_by_cell.tsv
- CTAT-LRF-Paper/4.SingleCellFusions/4b.sc_HGSOC/Table_Sx-scHGSOC_fusions_of_interest.tsv
- CTAT-LRF-Paper/4.SingleCellFusions/4b.sc_HGSOC/consolidate_sc_HGSOC_fusion_predictions/
- CTAT-LRF-Paper/4.SingleCellFusions/4b.sc_HGSOC/consolidate_sc_HGSOC_fusion_predictions/data/
- CTAT-LRF-Paper/4.SingleCellFusions/4b.sc_HGSOC/data/
- CTAT-LRF-Paper/4.SingleCellFusions/4b.sc_HGSOC/data/notes
- CTAT-LRF-Paper/4.SingleCellFusions/4b.sc_HGSOC/data/P1Tum.bc_and_umap.tsv.gz
- CTAT-LRF-Paper/4.SingleCellFusions/4b.sc_HGSOC/data/P1_Tum.fusion_parent_gene_exprs.Illumina10x.matrix
- CTAT-LRF-Paper/4.SingleCellFusions/4b.sc_HGSOC/data/P3Tum.bc_and_umap.tsv.gz
- CTAT-LRF-Paper/4.SingleCellFusions/4b.sc_HGSOC/data/Patient1.fusion_annots.gz
- CTAT-LRF-Paper/4.SingleCellFusions/4b.sc_HGSOC/data/Patient1_Om.bc_to_celltype.tsv.gz
- CTAT-LRF-Paper/4.SingleCellFusions/4b.sc_HGSOC/data/Patient1_Om_UMAPcoords.txt.gz
- CTAT-LRF-Paper/4.SingleCellFusions/4b.sc_HGSOC/data/Patient1_Tum.bc_to_celltype.tsv.gz
- CTAT-LRF-Paper/4.SingleCellFusions/4b.sc_HGSOC/data/Patient1_Tum.umap_cluster_ids.tsv.gz
- CTAT-LRF-Paper/4.SingleCellFusions/4b.sc_HGSOC/data/Patient1_Tum_UMAPcoords.txt.gz
- CTAT-LRF-Paper/4.SingleCellFusions/4b.sc_HGSOC/data/Patient2.fusion_annots.gz
- CTAT-LRF-Paper/4.SingleCellFusions/4b.sc_HGSOC/data/Patient2_Tum.bc_to_celltype.tsv.gz
- CTAT-LRF-Paper/4.SingleCellFusions/4b.sc_HGSOC/data/Patient2_Tum_UMAPcoords.txt.gz
- CTAT-LRF-Paper/4.SingleCellFusions/4b.sc_HGSOC/data/Patient3.fusion_annots.gz
- CTAT-LRF-Paper/4.SingleCellFusions/4b.sc_HGSOC/data/Patient3_Om.bc_to_celltype.tsv.gz
- CTAT-LRF-Paper/4.SingleCellFusions/4b.sc_HGSOC/data/Patient3_Om_UMAPcoords.txt.gz
- CTAT-LRF-Paper/4.SingleCellFusions/4b.sc_HGSOC/data/Patient3_Tum.bc_to_celltype.tsv.gz
- CTAT-LRF-Paper/4.SingleCellFusions/4b.sc_HGSOC/data/Patient3_Tum_UMAPcoords.txt.gz
- CTAT-LRF-Paper/4.SingleCellFusions/4b.sc_HGSOC/data/Rename01312025054749106.gz
- CTAT-LRF-Paper/4.SingleCellFusions/4b.sc_HGSOC/data/Rename01312025054818635.gz
- CTAT-LRF-Paper/4.SingleCellFusions/4b.sc_HGSOC/data/Rename01312025054848462.gz
- CTAT-LRF-Paper/4.SingleCellFusions/4b.sc_HGSOC/data/Rename01312025054918210.gz
- CTAT-LRF-Paper/4.SingleCellFusions/4b.sc_HGSOC/data/Rename01312025054947895.gz
- CTAT-LRF-Paper/4.SingleCellFusions/4b.sc_HGSOC/data/Rename01312025073615284.gz
- CTAT-LRF-Paper/4.SingleCellFusions/4b.sc_HGSOC/data/Rename01312025073645206.gz
- CTAT-LRF-Paper/4.SingleCellFusions/4b.sc_HGSOC/data/Rename01312025073715347.gz
- CTAT-LRF-Paper/4.SingleCellFusions/4b.sc_HGSOC/data/Rename01312025073745207.gz
- CTAT-LRF-Paper/4.SingleCellFusions/4b.sc_HGSOC/data/Rename01312025073815176.gz
- CTAT-LRF-Paper/4.SingleCellFusions/4b.sc_HGSOC/data/Patient1_Tum_only/
- CTAT-LRF-Paper/4.SingleCellFusions/4b.sc_HGSOC/data/Patient1_Tum_only/Patient1_Tum_Cancer_only.csv
- CTAT-LRF-Paper/4.SingleCellFusions/4b.sc_HGSOC/data/Patient1_Tum_only/umap_subset.R
- CTAT-LRF-Paper/4.SingleCellFusions/4b.sc_HGSOC/Patient1_analysis_files/
- CTAT-LRF-Paper/4.SingleCellFusions/4b.sc_HGSOC/Patient1_analysis_files/figure-gfm/
- CTAT-LRF-Paper/4.SingleCellFusions/4b.sc_HGSOC/Patient2_analysis_files/
- CTAT-LRF-Paper/4.SingleCellFusions/4b.sc_HGSOC/Patient2_analysis_files/figure-gfm/
- CTAT-LRF-Paper/4.SingleCellFusions/4b.sc_HGSOC/Patient2_analysis_files/figure-gfm/unnamed-chunk-8-1.png
- CTAT-LRF-Paper/4.SingleCellFusions/4b.sc_HGSOC/Patient3_analysis_files/
- CTAT-LRF-Paper/4.SingleCellFusions/4b.sc_HGSOC/Patient3_analysis_files/figure-gfm/
- CTAT-LRF-Paper/5.Misc/
- CTAT-LRF-Paper/5.Misc/5.1.ctat-mm2-timings/
- CTAT-LRF-Paper/5.Misc/5.1.ctat-mm2-timings/ctat-mm2-timings.md
- CTAT-LRF-Paper/5.Misc/5.1.ctat-mm2-timings/ctat-mm2-timings.Rmd
- CTAT-LRF-Paper/5.Misc/5.1.ctat-mm2-timings/ctat-mm2-timings_files/
- CTAT-LRF-Paper/5.Misc/5.1.ctat-mm2-timings/ctat-mm2-timings_files/figure-gfm/
- CTAT-LRF-Paper/5.Misc/5.1.ctat-mm2-timings/ctat-mm2-timings_files/figure-gfm/unnamed-chunk-3-1.png
- CTAT-LRF-Paper/5.Misc/5.1.ctat-mm2-timings/ctat-mm2-timings_files/figure-gfm/unnamed-chunk-4-1.png
- CTAT-LRF-Paper/5.Misc/5.1.ctat-mm2-timings/data/
- CTAT-LRF-Paper/5.Misc/5.1.ctat-mm2-timings/data/timings.dat
- CTAT-LRF-Paper/5.Misc/5.2.fusion_workflow_resource_usages/
- CTAT-LRF-Paper/5.Misc/5.2.fusion_workflow_resource_usages/ExamineResourceUsage.md
- CTAT-LRF-Paper/5.Misc/5.2.fusion_workflow_resource_usages/ExamineResourceUsage.Rmd
- CTAT-LRF-Paper/5.Misc/5.2.fusion_workflow_resource_usages/resource_usage.stats.tsv
- CTAT-LRF-Paper/5.Misc/5.2.fusion_workflow_resource_usages/data/
- CTAT-LRF-Paper/5.Misc/5.2.fusion_workflow_resource_usages/ExamineResourceUsage_files/
- CTAT-LRF-Paper/5.Misc/5.2.fusion_workflow_resource_usages/util/
- CTAT-LRF-Paper/5.Misc/5.2.fusion_workflow_resource_usages/util/parse_resource_usage.py
- CTAT-LRF-Paper/6.SGNEx_ONT_cell_lines/
- CTAT-LRF-Paper/6.SGNEx_ONT_cell_lines/K562.illum_supported.tsv
- CTAT-LRF-Paper/6.SGNEx_ONT_cell_lines/SGNEx-as_truth_fusions.lex_ordered.tsv
- CTAT-LRF-Paper/6.SGNEx_ONT_cell_lines/SGNEx_fusion_plot.svg
- CTAT-LRF-Paper/6.SGNEx_ONT_cell_lines/SGNex_ONT_eval.md
- CTAT-LRF-Paper/6.SGNEx_ONT_cell_lines/SGNex_ONT_eval.Rmd
- CTAT-LRF-Paper/6.SGNEx_ONT_cell_lines/Table_Sx-ONT_fusions_by_method.tsv
- CTAT-LRF-Paper/6.SGNEx_ONT_cell_lines/6.1.SGNex_Matched_Illumina/
- CTAT-LRF-Paper/6.SGNEx_ONT_cell_lines/6.1.SGNex_Matched_Illumina/all_arriba_high_preds.tsv
- CTAT-LRF-Paper/6.SGNEx_ONT_cell_lines/6.1.SGNex_Matched_Illumina/Arriba_SGNEx_Illumina.tsv
- CTAT-LRF-Paper/6.SGNEx_ONT_cell_lines/6.1.SGNex_Matched_Illumina/notes.txt
- CTAT-LRF-Paper/6.SGNEx_ONT_cell_lines/6.1.SGNex_Matched_Illumina/SGNEx_compare_StarF_and_Arriba.Rmd
- CTAT-LRF-Paper/6.SGNEx_ONT_cell_lines/6.1.SGNex_Matched_Illumina/SGNEx_Illumina_Arriba.Rmd
- CTAT-LRF-Paper/6.SGNEx_ONT_cell_lines/6.1.SGNex_Matched_Illumina/SGNEx_Illumina_StarF.Rmd
- CTAT-LRF-Paper/6.SGNEx_ONT_cell_lines/6.1.SGNex_Matched_Illumina/SGNEx_Illumina_supported_fusions.tsv
- CTAT-LRF-Paper/6.SGNEx_ONT_cell_lines/6.1.SGNex_Matched_Illumina/StarFusion_SGNEx_Illumina.tsv
- CTAT-LRF-Paper/6.SGNEx_ONT_cell_lines/6.1.SGNex_Matched_Illumina/data/
- CTAT-LRF-Paper/6.SGNEx_ONT_cell_lines/6.1.SGNex_Matched_Illumina/data/Arriba_SG-NEx/
- CTAT-LRF-Paper/6.SGNEx_ONT_cell_lines/6.1.SGNex_Matched_Illumina/data/STAR-Fusion_SG-NEx/
- CTAT-LRF-Paper/6.SGNEx_ONT_cell_lines/6.2.SGNex_fuzzy_brkpt_filtering/
- CTAT-LRF-Paper/6.SGNEx_ONT_cell_lines/6.2.SGNex_fuzzy_brkpt_filtering/data/
- CTAT-LRF-Paper/6.SGNEx_ONT_cell_lines/6.3.SGNex_Illumina_benchmarking/
- CTAT-LRF-Paper/6.SGNEx_ONT_cell_lines/6.3.SGNex_Illumina_benchmarking/default_mode/
- CTAT-LRF-Paper/6.SGNEx_ONT_cell_lines/6.4.SGNEx_trusted_vs_other/
- CTAT-LRF-Paper/6.SGNEx_ONT_cell_lines/6.4.SGNEx_trusted_vs_other/Trusted_vs_Others.md
[truncated: 337 more entries]
