# Supplementary material for: Accurate fusion transcript identification from long- and short-read isoform sequencing at bulk or single-cell resolution
Source: Genome Res. 2025 Apr;35(4):967–86. doi: 10.1101/gr.279200.124 (PMC12047241; doi:10.1101/gr.279200.124)
Supplement: Supplement 12 [file Supplemental_File_2.zip › README.txt]

# Benchmarking and analysis code for the CTAT-LR-Fusion paper:

## Analysis supplementary code:    
CTAT-LRF-Paper: clone of the github repo: git@github.com:broadinstitute/CTAT-LRF-Paper.git (visit: https://github.com/broadinstitute/CTAT-LRF-Paper )

## Fusion predictions according to experiments and benchmarking routines:    
LR-FusionBenchmarking: clone of the github repo: git@github.com:fusiontranscripts/LR-FusionBenchmarking.git (visit: https://github.com/fusiontranscripts/LR-FusionBenchmarking )

>Documentation is included in each of the above.
