# Supplementary material for: Accurate fusion transcript identification from long- and short-read isoform sequencing at bulk or single-cell resolution
Source: Genome Res. 2025 Apr;35(4):967–86. doi: 10.1101/gr.279200.124 (PMC12047241; doi:10.1101/gr.279200.124)
Supplement: Supplement 12 [file Supplemental_File_2.zip › CTAT-LRF-Paper/0.Workflows_and_Dockers/arriba/README.md]

Arriba was run as per: https://arriba.readthedocs.io/en/latest/quickstart/

Arriba v2.4.0 used.  See run_arriba.sh
