# Supplementary material for: Accurate fusion transcript identification from long- and short-read isoform sequencing at bulk or single-cell resolution
Source: Genome Res. 2025 Apr;35(4):967–86. doi: 10.1101/gr.279200.124 (PMC12047241; doi:10.1101/gr.279200.124)
Supplement: Supplement 12 [file Supplemental_File_2.zip › CTAT-LRF-Paper/0.Workflows_and_Dockers/arriba/run_arriba.sh]

mkdir arriba_output

singularity exec -B `pwd`/arriba_output:/output -B `pwd`/MDL_163_SeraSeqFusion_1.bam.left.fastq.gz:/read1.fastq.gz -B `pwd`/MDL_163_SeraSeqFusion_1.bam.right.fastq.gz:/read2.fastq.gz  -B /broad/hptmp/bhaas/ArribaReferences:/references ../../arriba-2.4.0.simg arriba.sh
