# Supplementary material for: Accurate fusion transcript identification from long- and short-read isoform sequencing at bulk or single-cell resolution
Source: Genome Res. 2025 Apr;35(4):967–86. doi: 10.1101/gr.279200.124 (PMC12047241; doi:10.1101/gr.279200.124)
Supplement: Supplement 12 [file Supplemental_File_2.zip › CTAT-LRF-Paper/0.Workflows_and_Dockers/wdl/inputs.json]

{"mergefusionWorkflow.FusionSeekerTask.readthresh":"${}","mergefusionWorkflow.boot_disk_size":"${50}","mergefusionWorkflow.cpu":"${12}","mergefusionWorkflow.disk_space":"${100}","mergefusionWorkflow.disk_space_multiplier":"${}","mergefusionWorkflow.fasta":"gs://fc-d438f734-542a-445f-96e1-e07b4a7cddbc/references/GRCh38.primary_assembly.genome.fa","mergefusionWorkflow.fastq":"${this.transcript_long_reads}","mergefusionWorkflow.genome_lib_tar_mm2_only":"gs://mdl-ctat-genome-libs/__genome_libs_StarFv1.10/GRCh38_gencode_v22_CTAT_lib_Mar012021.for_mm2fusion.tar","mergefusionWorkflow.genome_lib_tar_with_STAR_idx":"gs://mdl-ctat-genome-libs/__genome_libs_StarFv1.10/GRCh38_gencode_v22_CTAT_lib_Mar012021.for_mm2fusion.withSTARidx.tar","mergefusionWorkflow.gtf":"gs://fc-d438f734-542a-445f-96e1-e07b4a7cddbc/references/gencode.v22.chr_patch_hapl_scaff.annotation.gtf","mergefusionWorkflow.illumina_left_fq":"${}","mergefusionWorkflow.illumina_right_fq":"${}","mergefusionWorkflow.mem":"${}","mergefusionWorkflow.min_J":"${}","mergefusionWorkflow.min_novel_junction_support":"${}","mergefusionWorkflow.min_per_id":"${}","mergefusionWorkflow.min_sumJS":"${}","mergefusionWorkflow.monitoring_script":"${}","mergefusionWorkflow.pbfusionTask.strand_option":"${}","mergefusionWorkflow.pbfusionTask.threshold":"${}","mergefusionWorkflow.pbfusion_gtf_bin":"gs://fc-d438f734-542a-445f-96e1-e07b4a7cddbc/references/broad-gencode-v22.v0.4.0.gtf.bin","mergefusionWorkflow.pbmmi":"gs://fc-d438f734-542a-445f-96e1-e07b4a7cddbc/references/ref_genome.mmi","mergefusionWorkflow.platform":"pacbio","mergefusionWorkflow.preemptible":"${2}","mergefusionWorkflow.readType":"SplicedLongReads","mergefusionWorkflow.run_ctat":"${true}","mergefusionWorkflow.run_fusionseeker":"${true}","mergefusionWorkflow.run_jaffal":"${true}","mergefusionWorkflow.run_longgf":"${true}","mergefusionWorkflow.run_pbfusion":"${true}","mergefusionWorkflow.sample_id":"${this.sample_id}","mergefusionWorkflow.ubam":"${}"}
