# Supplementary material for: Accurate fusion transcript identification from long- and short-read isoform sequencing at bulk or single-cell resolution
Source: Genome Res. 2025 Apr;35(4):967–86. doi: 10.1101/gr.279200.124 (PMC12047241; doi:10.1101/gr.279200.124)
Supplement: Supplement 12 [file Supplemental_File_2.zip › CTAT-LRF-Paper/1.Benchmark_Simulated_Fusions/1a.jaffalpaper_simulated_reads/data/update_files.sh]

#!/bin/bash

set -ex


# allow_reverse.combined_results.ROC.tsv strict.combined_results.ROC.tsv


cp ~/GITHUB/CTAT_FUSIONS/LR-FusionBenchmarking/simulated_data/sim_jaffal/__analyze_strict_and_paralogs/combined_results.ROC.tsv strict_allow_paralogs.combined_results.ROC.tsv

cp ~/GITHUB/CTAT_FUSIONS/LR-FusionBenchmarking/simulated_data/sim_jaffal/__analyze_allow_rev_and_paralogs/combined_results.ROC.tsv allow_rev_and_paralogs.combined_results.ROC.tsv


cp  ~/GITHUB/CTAT_FUSIONS/LR-FusionBenchmarking/simulated_data/sim_jaffal/__analyze_strict_and_paralogs/combined_results.PR_AUC.tsv strict_allow_paralogs.combined_results.PR_AUC.tsv

cp ~/GITHUB/CTAT_FUSIONS/LR-FusionBenchmarking/simulated_data/sim_jaffal/__analyze_allow_rev_and_paralogs/combined_results.PR_AUC.tsv allow_rev_and_paralogs.combined_results.PR_AUC.tsv   


#scp login://home/unix/bhaas/GITHUB/CTAT_FUSIONS/LR-FusionBenchmarking/simulated_data/sim_jaffal/__analyze_strict/combined_results.ROC.tsv strict.combined_results.ROC.tsv

#scp login://home/unix/bhaas/GITHUB/CTAT_FUSIONS/LR-FusionBenchmarking/simulated_data/sim_jaffal/__analyze_allow_reverse/combined_results.ROC.tsv allow_reverse.combined_results.ROC.tsv
