# Supplementary material for: Accurate fusion transcript identification from long- and short-read isoform sequencing at bulk or single-cell resolution
Source: Genome Res. 2025 Apr;35(4):967–86. doi: 10.1101/gr.279200.124 (PMC12047241; doi:10.1101/gr.279200.124)
Supplement: Supplement 12 [file Supplemental_File_2.zip › CTAT-LRF-Paper/1.Benchmark_Simulated_Fusions/1c.sim_paralog_fusions/data/update_files.sh]

#!/bin/bash

set -ex


cp ~/GITHUB/CTAT_FUSIONS/LR-FusionBenchmarking/simulated_data/paralog_fusion_sim/__analyze_allow_reverse/sim_paralogs/fusion_preds.txt.scored.ROC analyze_allow_reverse.fusion_preds.txt.scored.ROC


cp ~/GITHUB/CTAT_FUSIONS/LR-FusionBenchmarking/simulated_data/paralog_fusion_sim/__analyze_allow_rev_and_paralogs/sim_paralogs/fusion_preds.txt.scored.ROC analyze_allow_rev_and_paralogs.fusion_preds.txt.scored.ROC
