# Supplementary material for: Accurate fusion transcript identification from long- and short-read isoform sequencing at bulk or single-cell resolution
Source: Genome Res. 2025 Apr;35(4):967–86. doi: 10.1101/gr.279200.124 (PMC12047241; doi:10.1101/gr.279200.124)
Supplement: Supplement 12 [file Supplemental_File_2.zip › CTAT-LRF-Paper/2.SeraCareFusions/2a.CTAT_SeraCareFusion/CTAT_SeraCareFusion.md]

CTAT_SeraCareFusion
================
bhaas
2024-02-03

Fusion prediction results and benchmarking for SeraCare fusion v4 mix
are available here:
<https://github.com/fusiontranscripts/LR-FusionBenchmarking/tree/master/SeraCareFusions>

Analysis performed below:

The Iso-seq labeled sample is actually MAS-Iso-seq ‘monomer’ type. The
other two MAS-Iso-seq used the 8-concatemer arrays followed by
deconcatenation.

# number of fusion reads for each control fusion

``` r
control_fusions = read.table("data/SeraCare_fusion_targets.tsv", header=T, sep="\t")

control_fusions 
```

    ##         FusionName LeftGene   LeftBreakpoint RightGene  RightBreakpoint
    ## 1       KIF5B--RET    KIF5B chr10:32017143:-       RET chr10:43114480:+
    ## 2    SLC34A2--ROS1  SLC34A2  chr4:25664330:+      ROS1 chr6:117324415:-
    ## 3     FGFR3--TACC3    FGFR3   chr4:1806934:+     TACC3   chr4:1739702:+
    ## 4      LMNA--NTRK1     LMNA chr1:156130773:+     NTRK1 chr1:156874906:+
    ## 5       CD74--ROS1     CD74 chr5:150404680:-      ROS1 chr6:117324415:-
    ## 6     TMPRSS2--ERG  TMPRSS2 chr21:41508081:-       ERG chr21:38584945:-
    ## 7       NCOA4--RET    NCOA4 chr10:46012883:-       RET chr10:43116584:+
    ## 8  FGFR3--BAIAP2L1    FGFR3   chr4:1806934:+  BAIAP2L1  chr7:98362432:-
    ## 9      TPM3--NTRK1     TPM3 chr1:154170400:-     NTRK1 chr1:156874571:+
    ## 10      CCDC6--RET    CCDC6 chr10:59906122:-       RET chr10:43116584:+
    ## 11     PAX8--PPARG     PAX8 chr2:113235394:-     PPARG  chr3:12379704:+
    ## 12    EGFR--SEPT14     EGFR  chr7:55200413:+    SEPT14  chr7:55796092:-
    ## 13   SLC45A3--BRAF  SLC45A3 chr1:205680394:-      BRAF chr7:140794467:-
    ## 14       EML4--ALK     EML4  chr2:42295516:+       ALK  chr2:29223528:-
    ## 15     ETV6--NTRK3     ETV6 chr12:11869969:+     NTRK3 chr15:87940753:-
    ## 16      TFG--NTRK1      TFG chr3:100732672:+     NTRK1 chr1:156874571:+

``` r
# read in the ctat-LRF fusion predictions for each of the three samples

rep1_data = read.table("data/ctatLRF_FI/SeraCarev4Fusion.IsoSeq.m64020e_230609_061545.refined.Oct32023.ctat-LR-fusion.fusion_predictions.tsv.gz", header=T, com='', sep="\t") %>%
    mutate(dataset= 'ISO-seq')

rep2_data = read.table("data/ctatLRF_FI/SeraCarev4Fusion.m64363e_230614_195212.refine.bc08.MASseq.ctat-LR-fusion.fusion_predictions.tsv.gz", header=T, com='', sep="\t") %>%
    mutate(dataset = 'MAS-seq-R1')

rep3_data = read.table("data/ctatLRF_FI/SeraCarev4Fusion.m64363e_230614_195212.refine.bc09.MASseq.ctat-LR-fusion.fusion_predictions.tsv.gz", header=T, com='', sep="\t") %>%
    mutate(dataset = 'MAS-seq-R2')


ctatLRF_FI_data = bind_rows(rep1_data, rep2_data, rep3_data) %>% rename(FusionName = X.FusionName, SR_FFPM = FFPM) %>%
    mutate(num_SR = est_J + est_S) 

ctatLRF_FI_data %>% head()
```

    ##      FusionName num_LR LeftGene LeftLocalBreakpoint   LeftBreakpoint RightGene
    ## 1    KIF5B--RET     66    KIF5B               19983 chr10:32017143:-       RET
    ## 2 SLC34A2--ROS1     59  SLC34A2                4738  chr4:25664330:+      ROS1
    ## 3  FGFR3--TACC3     58    FGFR3                9864   chr4:1806934:+     TACC3
    ## 4   LMNA--NTRK1     51     LMNA               13767 chr1:156130773:+     NTRK1
    ## 5    CD74--ROS1     50     CD74                4950 chr5:150404680:-      ROS1
    ## 6  TMPRSS2--ERG     45  TMPRSS2                3407 chr21:41508081:-       ERG
    ##   RightLocalBreakpoint  RightBreakpoint      SpliceType
    ## 1                38630 chr10:43114480:+ ONLY_REF_SPLICE
    ## 2                56592 chr6:117324415:- ONLY_REF_SPLICE
    ## 3                26008   chr4:1739702:+ ONLY_REF_SPLICE
    ## 4                35485 chr1:156874906:+ ONLY_REF_SPLICE
    ## 5                46835 chr6:117324415:- ONLY_REF_SPLICE
    ## 6                27812 chr21:38584945:- ONLY_REF_SPLICE
    ##                                                                                                                                                                                                                                                                                                                                                                                                                                                                                                                                                                                                                                                                                                                                                                                                                                                                                                                                                                                                                                                                                                                                                                                                                                                                                                                                                                                                                                                                                                                                                                                                                                                                                                                                                                                                                                                                                                                                                                                                                                                                                                                                                                                                                                                                                                                                                                                                                      LR_accessions
    ## 1 m64020e_230609_061545/21236204/ccs,m64020e_230609_061545/167184893/ccs,m64020e_230609_061545/19203215/ccs,m64020e_230609_061545/33162701/ccs,m64020e_230609_061545/16517487/ccs,m64020e_230609_061545/124126798/ccs,m64020e_230609_061545/115802344/ccs,m64020e_230609_061545/130091733/ccs,m64020e_230609_061545/157549438/ccs,m64020e_230609_061545/8849096/ccs,m64020e_230609_061545/25954726/ccs,m64020e_230609_061545/10617906/ccs,m64020e_230609_061545/75171757/ccs,m64020e_230609_061545/52691034/ccs,m64020e_230609_061545/78710781/ccs,m64020e_230609_061545/150800114/ccs,m64020e_230609_061545/164561469/ccs,m64020e_230609_061545/169542772/ccs,m64020e_230609_061545/104727488/ccs,m64020e_230609_061545/34997672/ccs,m64020e_230609_061545/10749828/ccs,m64020e_230609_061545/41552523/ccs,m64020e_230609_061545/131663325/ccs,m64020e_230609_061545/124324599/ccs,m64020e_230609_061545/66389385/ccs,m64020e_230609_061545/163315986/ccs,m64020e_230609_061545/95093658/ccs,m64020e_230609_061545/123536743/ccs,m64020e_230609_061545/150471819/ccs,m64020e_230609_061545/75301163/ccs,m64020e_230609_061545/8980482/ccs,m64020e_230609_061545/52430618/ccs,m64020e_230609_061545/110889415/ccs,m64020e_230609_061545/35720023/ccs,m64020e_230609_061545/118030398/ccs,m64020e_230609_061545/113116757/ccs,m64020e_230609_061545/178718633/ccs,m64020e_230609_061545/82970988/ccs,m64020e_230609_061545/162858879/ccs,m64020e_230609_061545/147720661/ccs,m64020e_230609_061545/983393/ccs,m64020e_230609_061545/72485159/ccs,m64020e_230609_061545/163908257/ccs,m64020e_230609_061545/18022479/ccs,m64020e_230609_061545/68684366/ccs,m64020e_230609_061545/53871491/ccs,m64020e_230609_061545/144837380/ccs,m64020e_230609_061545/152240565/ccs,m64020e_230609_061545/41944703/ccs,m64020e_230609_061545/173672925/ccs,m64020e_230609_061545/86444049/ccs,m64020e_230609_061545/51118839/ccs,m64020e_230609_061545/107677815/ccs,m64020e_230609_061545/109511696/ccs,m64020e_230609_061545/112592439/ccs,m64020e_230609_061545/47188792/ccs,m64020e_230609_061545/84279712/ccs,m64020e_230609_061545/29952497/ccs,m64020e_230609_061545/154141966/ccs,m64020e_230609_061545/7210866/ccs,m64020e_230609_061545/111869965/ccs,m64020e_230609_061545/81725643/ccs,m64020e_230609_061545/68814977/ccs,m64020e_230609_061545/173868293/ccs,m64020e_230609_061545/115541281/ccs,m64020e_230609_061545/151586261/ccs
    ## 2                                                                                                                                                                                                                                                       m64020e_230609_061545/74711208/ccs,m64020e_230609_061545/123406030/ccs,m64020e_230609_061545/147719943/ccs,m64020e_230609_061545/45416590/ccs,m64020e_230609_061545/169018673/ccs,m64020e_230609_061545/152242641/ccs,m64020e_230609_061545/158336424/ccs,m64020e_230609_061545/65143071/ccs,m64020e_230609_061545/165806159/ccs,m64020e_230609_061545/96602352/ccs,m64020e_230609_061545/9177323/ccs,m64020e_230609_061545/44566170/ccs,m64020e_230609_061545/133958490/ccs,m64020e_230609_061545/48760137/ccs,m64020e_230609_061545/12321664/ccs,m64020e_230609_061545/151783641/ccs,m64020e_230609_061545/151586485/ccs,m64020e_230609_061545/147130336/ccs,m64020e_230609_061545/137888080/ccs,m64020e_230609_061545/109119882/ccs,m64020e_230609_061545/150341735/ccs,m64020e_230609_061545/4916359/ccs,m64020e_230609_061545/123077981/ccs,m64020e_230609_061545/32312117/ccs,m64020e_230609_061545/49416901/ccs,m64020e_230609_061545/79234395/ccs,m64020e_230609_061545/157090355/ccs,m64020e_230609_061545/14747062/ccs,m64020e_230609_061545/112526279/ccs,m64020e_230609_061545/81068843/ccs,m64020e_230609_061545/175768088/ccs,m64020e_230609_061545/44632242/ccs,m64020e_230609_061545/9111007/ccs,m64020e_230609_061545/26216266/ccs,m64020e_230609_061545/151390099/ccs,m64020e_230609_061545/85788304/ccs,m64020e_230609_061545/152634337/ccs,m64020e_230609_061545/149095342/ccs,m64020e_230609_061545/74910423/ccs,m64020e_230609_061545/39913485/ccs,m64020e_230609_061545/93586512/ccs,m64020e_230609_061545/124323398/ccs,m64020e_230609_061545/139987500/ccs,m64020e_230609_061545/48431151/ccs,m64020e_230609_061545/167903917/ccs,m64020e_230609_061545/139854814/ccs,m64020e_230609_061545/129696077/ccs,m64020e_230609_061545/49546871/ccs,m64020e_230609_061545/103153853/ccs,m64020e_230609_061545/131074177/ccs,m64020e_230609_061545/43779406/ccs,m64020e_230609_061545/90571911/ccs,m64020e_230609_061545/71369475/ccs,m64020e_230609_061545/93454968/ccs,m64020e_230609_061545/119605245/ccs,m64020e_230609_061545/30149321/ccs,m64020e_230609_061545/115607280/ccs,m64020e_230609_061545/11207674/ccs,m64020e_230609_061545/61670443/ccs
    ## 3                                                                                                                                                                                                                                                                                      m64020e_230609_061545/118751822/ccs,m64020e_230609_061545/106104993/ccs,m64020e_230609_061545/104662417/ccs,m64020e_230609_061545/78448771/ccs,m64020e_230609_061545/87098506/ccs,m64020e_230609_061545/129960675/ccs,m64020e_230609_061545/131598979/ccs,m64020e_230609_061545/39453230/ccs,m64020e_230609_061545/155320582/ccs,m64020e_230609_061545/143131349/ccs,m64020e_230609_061545/114098374/ccs,m64020e_230609_061545/72943399/ccs,m64020e_230609_061545/104399635/ccs,m64020e_230609_061545/11274028/ccs,m64020e_230609_061545/147654405/ccs,m64020e_230609_061545/109838942/ccs,m64020e_230609_061545/10881262/ccs,m64020e_230609_061545/80216276/ccs,m64020e_230609_061545/43648987/ccs,m64020e_230609_061545/71698911/ccs,m64020e_230609_061545/4128893/ccs,m64020e_230609_061545/78777072/ccs,m64020e_230609_061545/27919297/ccs,m64020e_230609_061545/120325160/ccs,m64020e_230609_061545/93455866/ccs,m64020e_230609_061545/160827209/ccs,m64020e_230609_061545/158927534/ccs,m64020e_230609_061545/157745222/ccs,m64020e_230609_061545/100402779/ccs,m64020e_230609_061545/98042272/ccs,m64020e_230609_061545/91752153/ccs,m64020e_230609_061545/70126252/ccs,m64020e_230609_061545/101255229/ccs,m64020e_230609_061545/123601427/ccs,m64020e_230609_061545/81855179/ccs,m64020e_230609_061545/44108226/ccs,m64020e_230609_061545/61605453/ccs,m64020e_230609_061545/153553439/ccs,m64020e_230609_061545/30279701/ccs,m64020e_230609_061545/161677786/ccs,m64020e_230609_061545/172886018/ccs,m64020e_230609_061545/153747552/ccs,m64020e_230609_061545/63506599/ccs,m64020e_230609_061545/28182970/ccs,m64020e_230609_061545/47383528/ccs,m64020e_230609_061545/3081437/ccs,m64020e_230609_061545/103679940/ccs,m64020e_230609_061545/121571108/ccs,m64020e_230609_061545/132383436/ccs,m64020e_230609_061545/158270112/ccs,m64020e_230609_061545/142084161/ccs,m64020e_230609_061545/121571675/ccs,m64020e_230609_061545/156697567/ccs,m64020e_230609_061545/173476066/ccs,m64020e_230609_061545/164235691/ccs,m64020e_230609_061545/18613574/ccs,m64020e_230609_061545/177340713/ccs,m64020e_230609_061545/51249568/ccs
    ## 4                                                                                                                                                                                                                                                                                                                                                                                                                                                                                                                                                     m64020e_230609_061545/177277670/ccs,m64020e_230609_061545/12584650/ccs,m64020e_230609_061545/128254280/ccs,m64020e_230609_061545/118555777/ccs,m64020e_230609_061545/107479921/ccs,m64020e_230609_061545/123077702/ccs,m64020e_230609_061545/136905566/ccs,m64020e_230609_061545/77268151/ccs,m64020e_230609_061545/1900561/ccs,m64020e_230609_061545/144048225/ccs,m64020e_230609_061545/119866716/ccs,m64020e_230609_061545/67897710/ccs,m64020e_230609_061545/173476461/ccs,m64020e_230609_061545/119147138/ccs,m64020e_230609_061545/70256472/ccs,m64020e_230609_061545/173474043/ccs,m64020e_230609_061545/106103178/ccs,m64020e_230609_061545/10094059/ccs,m64020e_230609_061545/75041209/ccs,m64020e_230609_061545/65143924/ccs,m64020e_230609_061545/67504188/ccs,m64020e_230609_061545/157614090/ccs,m64020e_230609_061545/17432985/ccs,m64020e_230609_061545/138086526/ccs,m64020e_230609_061545/16975413/ccs,m64020e_230609_061545/84215838/ccs,m64020e_230609_061545/56100315/ccs,m64020e_230609_061545/26739056/ccs,m64020e_230609_061545/36569239/ccs,m64020e_230609_061545/101123379/ccs,m64020e_230609_061545/52233078/ccs,m64020e_230609_061545/60556982/ccs,m64020e_230609_061545/29098618/ccs,m64020e_230609_061545/43518410/ccs,m64020e_230609_061545/64555372/ccs,m64020e_230609_061545/44369840/ccs,m64020e_230609_061545/20580011/ccs,m64020e_230609_061545/40764677/ccs,m64020e_230609_061545/38930182/ccs,m64020e_230609_061545/50662004/ccs,m64020e_230609_061545/14420804/ccs,m64020e_230609_061545/42862269/ccs,m64020e_230609_061545/133040556/ccs,m64020e_230609_061545/103613449/ccs,m64020e_230609_061545/148244537/ccs,m64020e_230609_061545/103287019/ccs,m64020e_230609_061545/99025928/ccs,m64020e_230609_061545/68814331/ccs,m64020e_230609_061545/157221897/ccs,m64020e_230609_061545/62128180/ccs,m64020e_230609_061545/102630459/ccs
    ## 5                                                                                                                                                                                                                                                                                                                                                                                                                                                                                                                                                                                     m64020e_230609_061545/132581745/ccs,m64020e_230609_061545/76284242/ccs,m64020e_230609_061545/136053433/ccs,m64020e_230609_061545/5570738/ccs,m64020e_230609_061545/112658288/ccs,m64020e_230609_061545/134089541/ccs,m64020e_230609_061545/155386837/ccs,m64020e_230609_061545/83165841/ccs,m64020e_230609_061545/121899043/ccs,m64020e_230609_061545/43451211/ccs,m64020e_230609_061545/155256825/ccs,m64020e_230609_061545/74123174/ccs,m64020e_230609_061545/36569694/ccs,m64020e_230609_061545/46139690/ccs,m64020e_230609_061545/177275193/ccs,m64020e_230609_061545/114100302/ccs,m64020e_230609_061545/1638703/ccs,m64020e_230609_061545/101976142/ccs,m64020e_230609_061545/125765811/ccs,m64020e_230609_061545/57279569/ccs,m64020e_230609_061545/133302188/ccs,m64020e_230609_061545/86903121/ccs,m64020e_230609_061545/150669513/ccs,m64020e_230609_061545/85787237/ccs,m64020e_230609_061545/166791456/ccs,m64020e_230609_061545/117442001/ccs,m64020e_230609_061545/123208997/ccs,m64020e_230609_061545/113967752/ccs,m64020e_230609_061545/47777121/ccs,m64020e_230609_061545/76022104/ccs,m64020e_230609_061545/75825848/ccs,m64020e_230609_061545/5310069/ccs,m64020e_230609_061545/130091018/ccs,m64020e_230609_061545/49743242/ccs,m64020e_230609_061545/21236485/ccs,m64020e_230609_061545/132645122/ccs,m64020e_230609_061545/35979690/ccs,m64020e_230609_061545/51382613/ccs,m64020e_230609_061545/123142256/ccs,m64020e_230609_061545/35651855/ccs,m64020e_230609_061545/96994410/ccs,m64020e_230609_061545/60426229/ccs,m64020e_230609_061545/79167723/ccs,m64020e_230609_061545/97911878/ccs,m64020e_230609_061545/163251729/ccs,m64020e_230609_061545/125763996/ccs,m64020e_230609_061545/102302770/ccs,m64020e_230609_061545/104859360/ccs,m64020e_230609_061545/107872353/ccs,m64020e_230609_061545/173671317/ccs
    ## 6                                                                                                                                                                                                                                                                                                                                                                                                                                                                                                                                                                                                                                                                                                                                                                        m64020e_230609_061545/175179174/ccs,m64020e_230609_061545/102105426/ccs,m64020e_230609_061545/8650841/ccs,m64020e_230609_061545/62195769/ccs,m64020e_230609_061545/143132304/ccs,m64020e_230609_061545/50069842/ccs,m64020e_230609_061545/154861767/ccs,m64020e_230609_061545/394075/ccs,m64020e_230609_061545/99682944/ccs,m64020e_230609_061545/90965754/ccs,m64020e_230609_061545/133629169/ccs,m64020e_230609_061545/51839753/ccs,m64020e_230609_061545/113116875/ccs,m64020e_230609_061545/46270531/ccs,m64020e_230609_061545/31130451/ccs,m64020e_230609_061545/33031899/ccs,m64020e_230609_061545/39519736/ccs,m64020e_230609_061545/172425248/ccs,m64020e_230609_061545/172165340/ccs,m64020e_230609_061545/74384296/ccs,m64020e_230609_061545/89065898/ccs,m64020e_230609_061545/76153376/ccs,m64020e_230609_061545/144509759/ccs,m64020e_230609_061545/114032675/ccs,m64020e_230609_061545/94439949/ccs,m64020e_230609_061545/107547472/ccs,m64020e_230609_061545/122685075/ccs,m64020e_230609_061545/146604287/ccs,m64020e_230609_061545/142869697/ccs,m64020e_230609_061545/77268978/ccs,m64020e_230609_061545/5310511/ccs,m64020e_230609_061545/160107065/ccs,m64020e_230609_061545/111871814/ccs,m64020e_230609_061545/20382573/ccs,m64020e_230609_061545/155190628/ccs,m64020e_230609_061545/113640614/ccs,m64020e_230609_061545/179767654/ccs,m64020e_230609_061545/27526868/ccs,m64020e_230609_061545/21760302/ccs,m64020e_230609_061545/124389831/ccs,m64020e_230609_061545/16386709/ccs,m64020e_230609_061545/123800294/ccs,m64020e_230609_061545/112460499/ccs,m64020e_230609_061545/179635157/ccs,m64020e_230609_061545/48171843/ccs
    ##   LR_FFPM JunctionReadCount SpanningFragCount est_J est_S
    ## 1  14.059                 2                 0     2     0
    ## 2  12.568                 3                 1     3     1
    ## 3  12.355                NA                NA    NA    NA
    ## 4  10.864                 1                 1     1     1
    ## 5  10.651                 1                 1     1     1
    ## 6   9.586                NA                NA    NA    NA
    ##                  LeftGene_SR             RightGene_SR LargeAnchorSupport
    ## 1   KIF5B^ENSG00000170759.10   RET^ENSG00000165731.16                YES
    ## 2 SLC34A2^ENSG00000157765.10   ROS1^ENSG00000047936.9                YES
    ## 3                                                                       
    ## 4    LMNA^ENSG00000160789.18 NTRK1^ENSG00000198400.10                YES
    ## 5    CD74^ENSG00000019582.13   ROS1^ENSG00000047936.9                 NO
    ## 6                                                                       
    ##                                                                                                                                      JunctionReads
    ## 1                                    HFYGCDRX3230916:1:2203:2284:23265/2,HFYGCDRX3230916:2:2215:20012:24377/1,HFYGCDRX3230916:2:2215:20012:24377/2
    ## 2 HFYGCDRX3230916:1:2165:10059:1188/2,HFYGCDRX3230916:1:2248:18891:17738/1,HFYGCDRX3230916:1:2254:1551:29011/2,HFYGCDRX3230916:1:2165:10059:1188/1
    ## 3                                                                                                                                                 
    ## 4                                                                                                              HG5J5DRX3230915:1:2147:2790:36448/2
    ## 5                                                                          HFYGCDRX3230916:1:2207:10628:4053/2,HFYGCDRX3230916:1:2207:10628:4053/1
    ## 6                                                                                                                                                 
    ##                       SpanningFrags NumCounterFusionLeft
    ## 1                                                     33
    ## 2 HFYGCDRX3230916:1:2121:19967:7232                    0
    ## 3                                                     NA
    ## 4 HG5J5DRX3230915:1:2251:9679:22482                   93
    ## 5 HFYGCDRX3230916:1:2168:13593:8688                 3625
    ## 6                                                     NA
    ##                                                                                                                                                                                                                                                                                                                                                                                                                                                                                                                                                                                                                                                                                                                                                                                                                                                                                                                                                                                                                                                                                                                                                                                                                                                                                                                                                                                                                                                                                                                                                                                                                                                                                                                                                                                                                                                                                                                                                                                                                                                                                                                                                                                                                                                                                                                                                                                                                                                                                                                                                                                                                                                                                                                                                                                                                                                                                                                                                                                                                                                                                                                                                                                                                                                                                                                                                                                                                                                                                                                                                                                                                                                                                                                                                                                                                                                                                                                                                                                                                                                                                                                                                                                                                                                                                                                                                                                                                                                                                                                                                                                                                                                                                                                                                                                                                                                                                                                                                                                                                                                                                                                                                                                                                                                                                                                                                                                                                                                                                                                                                                                                                                                                                                                                                                                                                                                                                                                                                                                                                                                                                                                                                                                                                                                                                                                                                                                                                                                                                                                                                                                                                                                                                                                                                                                                                                                                                                                                                                                                                                                                                                                                                                                                                                                                                                                                                                                                                                                                                                                                                                                                                                                                                                                                                                                                                                                                                                                                                                                                                                                                                                                                                                                                                                                                                                                                                                                                                                                                                                                                                                                                                                                                                                                                                                                                                                                                                                                                                                                                                                                                                                                                                                                                                                                                                                                                                                                                                                                                                                                                                                                                                                                                                                                                                                                                                                                                                                                                                                                                                                                                                                                                                                                                                                                                                                                                                                                                                                                                                                                                                                                                                                                                                                                                                                                                                                                                                                                                                                                                                                                                                                                                                                                                                                                                                                                                                                                                                                                                                                                                                                                                                                                                                                                                                                                                                                                                                                                                                                                                                                                                                                                                                                                                                                                                                                                                                                                                                                                                                                                                                                                                                                                                                                                                                                                                                                                                                                                                                                                                                                                                                                                                                                                                                                                                                                                                                                                                                                                                                                                                                                                                                                                                                                                                                                                                                                                                                                                                                                                                                                                                                                                                                                                                                                                                                                                                                                                                                                                                                                                                                                                                                                                                                                                                                                                                                                                                                                                                                                                                                                                                                                                                                                                                                                                                                                                                                                                                                                                                                                                                                                                                                                                                                                                                                                                                                                                                                                                                                                                                                                                                                                                                                                                                                                                                                                                                                                                                                                                                                                                                                                                                                                                                                                                                                                                                                                                                                                                                                                                                                                                                                                                                                                                                                                                                                                                                                                                                                                                                                                                                                                                                                                                                                                                                                                                                                                                                                                                                                                                                                                                                                                                                                                                                                                                                                                                                                                                                                                                                                                                                                                                                                                                                                                                                                                                                                                                                                                                                                                                                                                                                                                                                                                                                                                                                                                                                                                                                                                                                                                                                                                                                                                                                                                                                                                                                                                                                                                                                                                                                                                                                                                                                                                                                                                                                                                                                                                                                                                                                                                                                                                                                                                                                                                                                                                                                                                                                                                                                                                                                                                                                                                                                                                                                                                                                                                                                                                                                                                                                                                                                                                                                                                                                                                                                                                                                                                                                                                                                                                                                                                                                                                                                                                                                                                                                                                                                                                                                                                                                                                                                                                                                                                                                                                                                                                                                                                                                                                                                                                                                                                                                                                                                                                                                                                                                                                                                                                                                                                                                                                                                                                                                                                                                                                                                                                                                                                                                                                                                                                                                                                                                                                                                                                                                                                                                                                                                                                                                                                                                                                                                                                                                                                                                                                                                                                                                                                                                                                                                                                                                                                                                                                                                                                                                                                                                                                                                                                                                                                                                                                                                                                                                                                                                                                                                                                                                                                                                                                                                                                                                                                                                                                                                                                                                                                                                                                                                                                                                                                                                                                                                                                                                                                                                                                                                                                                                                                                                                                                                                                                                                                                                                                                                                                                                                                                                                                                                                                                                                                                                                                                                                                                                                                                                                                                                                                                                                                                                                                                                                                                                                                                                                                                                                                                                                                                                                                                                                                                                                                                                                                                                                                                                                                                                                                                                                                                                                                                                                                                                                                                                                                                                                                                                                                                                                                                                                                                                                                                                                                                                                                                                                                                                                                                                                                                                                                                                                                                                                                                                                                                                                                                                                                                                                                                                                                                                                                                                                                                                                                                                                                                                                                                                                                                                                                                                                                                                                                                                                                                                                                                                                                                                                                                                                                                                                                                                                                                                                                                                                                                                                                                                                                                                                                                                                                                                                                                                                                                                                                                                                                                                                                                                                                                                                                                                                                                                                                                                                                                                                                                                                                                                                                                                                                                                                                                                                                                                                                                                                                                                                                                                                                                                                                                                                                                                                                                                                                                                                                                                                                                                                                                                                                                                                                                                                                                                                                                                                                                                                                                                                                                                                                                                                                                                                                                                                                                                                                                                                                                                                                                                                                                                                                                                                                                                                                                                                                                                                                                                                                                                                                                                                                                                                                                                                                                                                                                                                                                                                                                                                                                                                                                                                                                                                                                                                                                                                                                                                                                                                                                                                                                                                                                                                                                                                                                                                                                                                                                                                                                                                                                                                                                                                                                                                                                                                                                                                                                                                                                                                                                                                                                                                                                                                                                                                                                                                                                                                                                                                                                                                                                                                                                                                                                                                                                                                                                                                                                                                                                                                                                                                                                                                                                                                                                                                                                                                                                                                                                                                                                                                                                                                                                                                                                                                                                                                                                                                                                                                                                                                                                                                                                                                                                                                                                                                                                                                                                                                                                                                                                                                                                                                                                                                                                                                                                                                                                                                                                                                                                                                                                                                                                                                                                                                                                                                                                                                                                                                                                                                                                                                                                                                                                                                                                                                                                                                                                                                                                                                                                                                                                                                                                                                                                                                                                                                                                                                                                                                                                                                                                                                                                                                                                                                                                                                                                                                                                                                                                                                                                                                                                                                                                                                                                                                                                                                                                                                                                                                                                                                                                                                                                                                                                                                                                                                                                                                                                                                                                                                                                                                                                                                                                                                                                                                                                                                                                                                                                                                                                                                                                                                                                                                                                                                                                                                                                                                                                                                                                                                                                                                                                                                                                                                                                                                                                                                                                                                                                                                                                                                                                                                                                                                                                                                                                                                                                                                                                                                                                                                                                                                                                                                                                                                                                                                                                                                                                                                                                                                                                                                                                                                                                                                                                                                                                                                                                                                                                                                                                                                                                                                                                                                                                                                                                                                                                                                                                                                                                                                                                                                                                                                                                                                                                                                                                                                                                                                                                                                                                                                                                                                                                                                                                                                                                                                                                                                                                                                                                                                                                                                                                                                                                                                                                                                                                                                                                                                                                                                                                                                                                                                                                                                                                                                                                                                                                                                                                                                                                                                                                                                                                                                                                                                                                                                                                                                                                                                                                                                                                                                                                                                                                                                                                                                                                                                                                                                                                                                                                                                                                                                                                                                                                                                                                                                                                                                                                                                                                                                                                                                                                                                                                                                                                                                                                                                                                                                                                                                                                                                                                                                                                                                                                                                                                                                                                                                                                                                                                                                                                                                                                                                                                                                                                                                                                                                                                                                                                                                                                                                                                                                                                                                                                                                                                                                                                                                                                                                                                                                                                                                                                                                                                                                                                                                                                                                                                                                                                                                                                                                                                                                                                                                                                                                                                                                                                                                                                                                                                                                                                                                                                                                                                                                                                                                                                                                                                                                                                                                                                                                                                                                                                                                                                                                                                                                                                                                                                                                                                                                                                                                                                                                                                                                                                                                                                                                                                                                                                                                                                                                                                                                                                                                                                                                                                                                                                                                                                                                                                                                                                                                                                                                                                                                                                                                                                                                                                                                                                                                                                                                                                                                                                                                                                                                                                                                                                                                                                                                                                                                                                                                                                                                                                                                                                                                                                                                                                                                                                                                                                                                                                                                                                                                                                                                                                                                                                                                                                                                                                                                                                                                                                                                                                                                                                                                                                                                                                                                                                                                                                                                                                                                                                                                                                                                                                                                                                                                                                                                                                                                                                                                                                                                                                                                                                                                                                                                                                                                                                                                                                                                                                                                                                                                                                                                                                                                                                                                                                                                                                                                                                                                                                                                                                                                                                                                                                                                                                                                                                                                                                                                                                                                                                                                                                                                                                                                                                                                                                                                                                                                                                                                                                                                                                                                                                                                                                                                                                                                                                                                                                                                                                                                                                                                                                                                                                                                                                                                                                                                                                                                                                                                                                                                                                                                                                                                                                                                                                                                                                                                                                                                                                                                                                                                                                                                                                                                                                                                                                                                                                                                                                                                                                                                                                                                                                                                                                                                                                                                                                                                                                                                                                                                                                                                                                                                                                                                                                                                                                                                                                                                                                                                                                                                                                                                                                                                                                                                                                                                                                                                                                                                                                                                                                                                                                                                                                                                                                                                                                                                                                                                                                                                                                                                                                                                                                                                                                                                                                                                                                                                                                                                                                                                                                                                                                                                                                                                                                                                                                                                                                                                                                                                                                                                                                                                                                                                                                                                                                                                                                                                                                                                                                                                                                                                                                                                                                                                                                                                                                                                                                                                                                                                                                                                                                                                                                                                                                                                                                                                                                                                                                                                                                                                                                                                                                                                                                                                                                                                                                                                                                                                                                                                                                                                                                                                                                                                                                                                                                                                                                                                                                                                                                                                                                                                                                                                                                                                                                                                                                                                                                                                                                                                                                                                                                                                                                                                                                                                                                                                                                                                                                                                                                                                                                                                                                                                                                                                                                                                                                                                                                                                                                                                                                                                                                                                                                                                                                                                                                                                                                                                                                                                                                                                                                                                                                                                                                                                                                                                                                                                                                                                                                                                                                                                                                                                                                                                                                                                                                                                                                                                                                                                                                                                                                                                                                                                                                                                                                                                                                                                                                                                                                                                                                                                                                                                                                                                                                                                                                                                                                                                                                                                                                                                                                                                                                                                                                                                                                                                                                                                                                                                                                                                                                                                                                                                                                                                                                                                                                                                                                                                                                                                                                                                                                                                                                                                                                                                                                                                                                                                                                                                                                                                                                                                                                                                                                                                                                                                                                                                                                                                                                                                                                                                                                                                                                                                                                                                                                                                                                                                                                                                                                                                                                                                                                                                                                                                                                                                                                                                                                                                                                                                                                                                                                                                                                                                                                                                                                                                                                                                                                                                                                                                                                                                                                                                                                                                                                                                                                                                                                                                                                                                                                                                                                                                                                                                                                                                                                                                                                                                                                                                                                                                                                                                                                                                                                                                                                                                                                                                                                                                                                                                                                                                                                                                                                                                                                                                                                                                                                                                                                                                                                                                                                                                                                                                                                                                                                                                                                                                                                                                                                                                                                                                                                                                                                                                                                                                                                                                                                                                                                                                                                                                                                                                                                                                                                                                                                                                                                                                                                                                                                                                                                                                                                                                                                                                                                                                                                                                                                                                                                                                                                                                                                                                                                                                                                                                                                                                                                                                                                                                                                                                                                                                                                                                                                                                                                                                                                                                                                                                                                                                                                                                                                                                                                                                                                                                                                                                                                                                                                                                                                                                                                                                                                                                                                                                                                                                                                                                                                                                                                                                                                                                                                                                                                                                                                                                                                                                                                                                                                                                                                                                                                                                                                                                                                                                                                                                                                                                                                                                                                                                                                                                                                                                                                                                                                                                                                                                                                                                                                                                                                                                                                                                                                                                                                                                                                                                                                                                                                                                                                                                                                                                                                                                                                                                                                                                                                                                                                                                                                                                                                                                                                                                                                                                                                                                                                                                                                                                                                                                                                                                                                                                                                                                                                                                                                                                                                                                                                                                                                                                                                                                                                                                                                                                                                                                                                                                                                                                                                                                                                                                                                                                                                                                                                                                                                                                                                                                                                                                                                                                                                                                                                                                                                                                                                                                                                                                                                                                                                                                                                                                                                                                                                                                                                                                                                                                                                                                                                                                                                                                                                                                                                                                                                                                                                                                                                                                                                                                                                                                                                                                                                                                                                                                                                                                                                                                                                                                                                                                                                                                                                                                                                                                                                                                                                                                                                                                                                                                                                                                                                                                                                                                                                                                                                                                                                                                                                                                                                                                                                                                                                                                                                                                                                                                                                                                                                                                                                                                                                                                                                                                                                                                                                                                                                                                                                                                                                                                                                                                                                                                                                                                                                                                                                                                                                                                                                                                                                                                                                                                                                                                                                                                                                                                                                                                                                                                                                                                                                                                                                                                                                                                                                                                                                                                                                                                                                                                                                                                                                                                                                                                                                                                                                                                                                                                                                                                                                                                                                                                                                                                                                                                                                                                                                                                                                                                                                                                                                                                                                                                                                                                                                                                                                                                                                                                                                                                                                                                                                                                                                                                                                                                                                                                                                                                                                                                                                                                                                                                                                                                                                                                                                                                                                                                                                                                                                                                                                                                                                                                                                                                                                                                                                                                                                                                                                                                                                                                                                                                                                                                                                                                                                                                                                                                                                                                                                                                                                                                                                                                                                                                                                                                                                                                                                                                                                                                                                                                                                                                                                                                                                                                                                                                                                                                                                                                                                                                                                                                                                                                                                                                                                                                                                                                                                                                                                                                                                                                                                                                                                                                                                                                                                                                                                                                                                                                                                                                                                                                                                                                                                                                                                                                                                                                                                                                                                                                                                                                                                                                                                                                                                                                                                                                                                                                                                                                                                                                                                                                                                                                                                                                                                                                                                                                                                                                                                                                                                                                                                                                                                                                                                                                                                                                                                                                                                                                                                                                                                                                                                                                                                                                                                                                                                                                                                                                                                                                                                                                                                                                                                                                                                                                                                                                                                                                                                                                                                                                                                                                                                                                                                                                                                                                                                                                                                                                                                                                                                                                                                                                                                                                                                                                                                                                                                                                                                                                                                                                                                                                                                                                                                                                                                                                                                                                                                                                                                                                                                                                                                                                                                                                                                                                                                                                                                                                                                                                                                                                                                                                                                                                                                                                                                                                                                                                                                                                                                                                                                                                                                                                                                                                                                                                                                                                                                                                                                                                                                                                                                                                                                                                                                                                                                                                                                                                                                                                                                                                                                                                                                                                                                                                                                                                                                                                                                                                                                                                                                                                                                                                                                                                                                                                                                                                                                                                                                                                                                                                                                                                                                                                                                                                                                                                                                                                                                                                                                                                                                                                                                                                                                                                                                                                                                                                                                                                                                                                                                                                                                                                                                                                                                                                                                                                                                                                                                                                                                                                                                                                                                                                                                                                                                                                                                                                                                                                                                                                                                                                                                                                                                                                                                                                                                                                                                                                                                                                                                                                                                                                                                                                                                                                                                                                                                                                                                                                                                                                                                                                                                                                                                                                                                                                                                                                                                                                                                                                                                                                                                                                                                                                                                                                                                                                                                                                                                                                                                                                                                                                                                                                                                                                                                                                                                                                                                                                                                                                                                                                                                                                                                                                                                                                                                                                                                                                                                                                                                                                                                                                                                                                                                                                                                                                                                                                                                                                                                                                                                                                                                                                                                                                                                                                                                                                                                                                                                                                                                                                                                                                                                                                                                                                                                                                                                                                                                                                                                                                                                                                                                                                                                                                                                                                                                                                                                                                                                                                                                                                                                                                                                                                                                                                                                                                                                                                                                                                                                                                                                                                                                                                                                                                                                                                                                                                                                                                                                                                                                                                                                                                                                                                                                                                                                                                                                                                                                                                                                                                                                                                                                                                                                                                                                                                                                                                                                                                                                                                                                                                                                                                                                                                                                                                                                                                                                                                                                                                                                                                                                                                                                                                                                                                                                                                                                                                                                                                                                                                                                                                                                                                                                                                                                                                                                                                                                                                                                                                                                                                                                                                                                                                                                                                                                                                                                                                                                                                                                                                                                                                                                                                                                                                                                                                                                                                                                                                                                                                                                                                                                                                                                                                                                                                                                                                                                                                                                                                                                                                                                                                                                                                                                                                                                                                                                                                                                                                                                                                                                                                                                                                                                                                                                                                                                                                                                                                                                                                                                                                                                                                                                                                                                                                                                                                                                                                                                                                                                                                                                                                                                                                                                                                                                                                                                                                                                                                                                                                                                                                                                                                                                                                                                                                                                                                                                                                                                                                                                                                                                                                                                                                                                                                                                                                                                                                                                                                                                                                                                                                                                                                                                                                                                                                                                                                                                                                                                                                                                                                                                                                                                                                                                                                                                                                                                                                                                                                                                                                                                                                                                                                                                                                                                                                                                                                                                                                                                                                                                                                                                                                                                                                                                                                                                                                                                                                                                                                                                                                                                                                                                                                                                                                                                                                                                                                                                                                                                                                                                                                                                                                                                                                                                                                                                                                                                                                                                                                                                                                                                                                                                                                                                                                                                                                                                                                                                                                                                                                                                                                                                                                                                                                                                                                                                                                                                                                                                                                                                                                                                                                                                                                                                                                                                                                                                                                                                                                                                                                                                                                                                                                                                                                                                                                                                                                                                                                                                                                                                                                                                                                                                                                                                                                                                                                                                                                                                                                                                                                                                                                                                                                                                                                                                                                                                                                                                                                                                                                                                                                                                                                                                                                                                                                                                                                                                                                                                                                                                                                                                                                                                                                                                                                                                                                                                                                                                                                                                                                                                                                                                                                                                                                                                                                                                                                                                                                                                                                                                                                                                                                                                                                                                                                                                                                                                                                                                                                                                                                                                                                                                                                                                                                                                                                                                                                                                                                                                                                                                                                                                                                                                                                                                                                                                                                                                                                                                                                                                                                                                                                                                                                                                                                                                                                                                                                                                                                                                                                                                                                                                                                                                                                                                                                                                                                                                                                                                                                                                                                                                                                                                                                                                                                                                                                                                                                                                                                                                                                                                                                                                                                                                                                                                                                                                                                                                                                                                                                                                                                                                                                                                                                                                                                                                                                                                                                                                                                                                                                                                                                                                                                                                                                                                                                                                                                        CounterFusionLeftReads
    ## 1                                                                                                                                                                                                                                                                                                                                                                                                                                                                                                                                                                                                                                                                                                                                                                                                                                                                                                                                                                                                                                                                                                                                                                                                                                                                                                                                                                                                                                                                                                                                                                                                                                                                                                                                                                                                                                                                                                                                                                                                                                                                                                                                                                                                                                                                                                                                                                                                                                                                                                                                                                                                                                                                                                                                                                                                                                                                                                                                                                                                                                                                                                                                                                                                                                                                                                                                                                                                                                                                                                                                                                                                                                                                                                                                                                                                                                                                                                                                                                                                                                                                                                                                                                                                                                                                                                                                                                                                                                                                                                                                                                                                                                                                                                                                                                                                                                                                                                                                                                                                                                                                                                                                                                                                                                                                                                                                                                                                                                                                                                                                                                                                                                                                                                                                                                                                                                                                                                                                                                                                                                                                                                                                                                                                                                                                                                                                                                                                                                                                                                                                                                                                                                                                                                                                                                                                                                                                                                                                                                                                                                                                                                                                                                                                                                                                                                                                                                                                                                                                                                                                                                                                                                                                                                                                                                                                                                                                                                                                                                                                                                                                                                                                                                                                                                                                                                                                                                                                                                                                                                                                                                                                                                                                                                                                                                                                                                                                                                                                                                                                                                                                                                                                                                                                                                                                                                                                                                                                                                                                                                                                                                                                                                                                                                                                                                                                                                                                                                                                                                                                                                                                                                                                                                                                                                                                                                                                                                                                                                                                                                                                                                                                                                                                                                                                                                                                                                                                                                                                                                                                                                                                                                                                                                                                                                                                                                                                                                                                                                                                                                                                                                                                                                                                                                                                                                                                                                                                                                                                                                                                                                                                                                                                                                                                                                                                                                                                                                                                                                                                                                                                                                                                                                                                                                                                                                                                                                                                                                                                                                                                                                                                                                                                                                                                                                                                                                                                                                                                                                                                                                                                                                                                                                                                                                                                                                                                                                                                                                                                                                                                                                                                                                                                                                                                                                                                                                                                                                                                                                                                                                                                                                                                                                                                                                                                                                                                                                                                                                                                                                                                                                                                                                                                                                                                                                                                                                                                                                                                                                                                                                                                                                                                                                                                                                                                                                                                                                                                                                                                                                                                                                                                                                                                                                                                                                                                                                                                                                                                                                                                                                                                                                                                                                                                                                                                                                                                                                                                                                                                                                                                                                                                                                                                                                                                                                                                                                                                                                                                                                                                                                                                                                                                                                                                                                                                                                                                                                                                                                                                                                                                                                                                                                                                                                                                                                                                                                                                                                                                                                                                                                                                                                                                                                                                                                                                                                                                                                                                                                                                                                                                                                                                                                                                                                                                                                                                                                                                                                                                                                                                                                                                                                                                                                                                                                                                                                                                                                                                                                                                                                                                                                                                                                                                                                                                                                                                                                                                                                                                                                                                                                                                                                                                                                                                                                                                                                                                                                                                                                                                                                                                                                                                                                                                                                                                                                                                                                                                                                                                                                                                                                                                                                                                                                                                                                                                                                                                                                                                                                                                                                                                                                                                                                                                                                                                                                                                                                                                                                                                                                                                                                                                                                                                                                                                                                                                                                                                                                                                                                                                                                                                                                                                                                                                                                                                                                                                                                                                                                                                                                                                                                                                                                                                                                                                                                                                                                                                                                                                                                                                                                                                                                                                                                                                                                                                                                                                                                                                                                                                                                                                                                                                                                                                                                                                                                                                                                                                                                                                                                                                                                                                                                                                                                                                                                                                                                                                                                                                                                                                                                                                                                                                                                                                                                                                                                                                                                                                                                                                                                                                                                                                                                                                                                                                                                                                                                                                                                                                                                                                                                                                                                                                                                                                                                                                                                                                                                                                                                                                                                                                                                                                                                                                                                                                                                                                                                                                                                                                                                                                                                                                                                                                                                                                                                                                                                                                                                                                                                                                                                                                                                                                                                                                                                                                                                                                                                                                                                                                                                                                                                                                                                                                                                                                                                                                                                                                                                                                                                                                                                                                                                                                                                                                                                                                                                                                                                                                                                                                                                                                                                                                                                                                                                                                                                                                                                                                                                                                                                                                                                                                                                                                                                                                                                                                                                                                                                                                                                                                                                                                                                                                                                                                                                                                                                                                                                                                                                                                                                                                                                                                                                                                                                                                                                                                                                                                                                                                                                                                                                                                                                                                                                                                                                                                                                                                                                                                                                                                                                                                                                                                                                                                                                                                                                                                                                                                                                                                                                                                                                                                                                                                                                                                                                                                                                                                                                                                                                                                                                                                                                                                                                                                                                                                                                                                                                                                                                                                                                                                                                                                                                                                                                                                                                                                                                                                                                                                                                                                                                                                                                                                                                                                                                                                                                                                                                                                                                                                                                                                                                                                                                                                                                                                                                                                                                                                                                                                                                                                                                                                                                                                                                                                                                                                                                                                                                                                                                                                                                                                                                                                                                                                                                                                                                                                                                                                                                                                                                                                                                                                                                                                                                                                                                                                                                                                                                                                                                                                                                                                                                                                                                                                                                                                                                                                                                                                                                                                                                                                                                                                                                                                                                                                                                                                                                                                                                                                                                                                                                                                                                                                                                                                                                                                                                                                                                                                                                                                                                                                                                                                                                                                                                                                                                                                                                                                                                                                                                                                                                                                                                                                                                                                                                                                                                                                                                                                                                                                                                                                                                                                                                                                                                                                                                                                                                                                                                                                                                                                                                                                                                                                                                                                                                                                                                                                                                                                                                                                                                                                                                                                                                                                                                                                                                                                                                                                                                                                                                                                                                                                                                                                                                                                                                                                                                                                                                                                                                                                                                                                                                                                                                                                                                                                                                                                                                                                                                                                                                                                                                                                                                                                                                                                                                                                                                                                                                                                                                                                                                                                                                                                                                                                                                                                                                                                                                                                                                                                                                                                                                                                                                                                                                                                                                                                                                                                                                                                                                                                                                                                                                                                                                                                                                                                                                                                                                                                                                                                                                                                                                                                                                                                                                                                                                                                                                                                                                                                                                                                                                                                                                                                                                                                                                                                                                                                                                                                                                                                                                                                                                                                                                                                                                                                                                                                                                                                                                                                                                                                                                                                                                                                                                                                                                                                                                                                                                                                                                                                                                                                                                                                                                                                                                                                                                                                                                                                                                                                                                                                                                                                                                                                                                                                                                                                                                                                                                                                                                                                                                                                                                                                                                                                                                                                                                                                                                                                                                                                                                                                                                                                                                                                                                                                                                                                                                                                                                                                                                                                                                                                                                                                                                                                                                                                                                                                                                                                                                                                                                                                                                                                                                                                                                                                                                                                                                                                                                                                                                                                                                                                                                                                                                                                                                                                                                                                                                                                                                                                                                                                                                                                                                                                                                                                                                                                                                                                                                                                                                                                                                                                                                                                                                                                                                                                                                                                                                                                                                                                                                                                                                                                                                                                                                                                                                                                                                                                                                                                                                                                                                                                                                                                                                                                                                                                                                                                                                                                                                                                                                                                                                                                                                                                                                                                                                                                                                                                                                                                                                                                                                                                                                                                                                                                                                                                                                                                                                                                                                                                                                                                                                                                                                                                                                                                                                                                                                                                                                                                                                                                                                                                                                                                                                                                                                                                                                                                                                                                                                                                                                                                                                                                                                                                                                                                                                                                                                                                                                                                                                                                                                                                                                                                                                                                                                                                                                                                                                                                                                                                                                                                                                                                                                                                                                                                                                                                                                                                                                                                                                                                                                                                                                                                                                                                                                                                                                                                                                                                                                                                                                                                                                                                                                                                                                                                                                                                                                                                                                                                                                                                                                                                                                                                                                                                                                                                                                                                                                                                                                                                                                                                                                                                                                                                                                                                                                                                                                                                                                                                                                                                                                                                                                                                                                                                                                                                                                                                                                                                                                                                                                                                                                                                                                                                                                                                                                                                                                                                                                                                                                                                                                                                                                                                                                                                                                                                                                                                                                                                                                                                                                                                                                                                                                                                                                                                                                                                                                                                                                                                                                                                                                                                                                                                                                                                                                                                                                                                                                                                                                                                                                                                                                                                                                                                                                                                                                                                                                                                                                                                                                                                                                                                                                                                                                                                                                                                                                                                                                                                                                                                                                                                                                                                                                                                                                                                                                                                                                                                                                                                                                                                                                                                                                                                                                                                                                                                                                                                                                                                                                                                                                                                                                                                                                                                                                                                                                                                                                                                                                                                                                                                                                                                                                                                                                                                                                                                                                                                                                                                                                                                                                                                                                                                                                                                                                                                                                                                                                                                                                                                                                                                                                                                                                                                                                                                                                                                                                                                                                                                                                                                                                                                                                                                                                                                                                                                                                                                                                                                                                                                                                                                                                                                                                                                                                                                                                                                                                                                                                                                                                                                                                                                                                                                                                                                                                                                                                                                                                                                                                                                                                                                                                                                                                                                                                                                                                                                                                                                                                                                                                                                                                                                                                                                                                                                                                                                                                                                                                                                                                                                                                                                                                                                                                                                                                                                                                                                                                                                                                                                                                                                                                                                                                                                                                                                                                                                                                                                                                                                                                                                                                                                                                                                                                                                                                                                                                                                                                                                                                                                                                                                                                                                                                                                                                                                                                                                                                                                                                                                                                                                                                                                                                                                                                                                                                                                                                                                                                                                                                                                                                                                                                                                                                                                                                                                                                                                                                                                                                                                                                                                                                                                                                                                                                                                                                                                                                                                                                                                                                                                                                                                                                                                                                                                                                                                                                                                                                                                                                                                                                                                                                                                                                                                                                                                                                                                                                                                                                                                                                                                                                                                                                                                                                                                                                                                                                                                                                                                                                                                                                                                                                                                                                                                                                                                                                                                                                                                                                                                                                                                                                                                                                                                                                                                                                                                                                                                                                                                                                                                                                                                                                                                                                                                                                                                                                                                                                                                                                                                                                                                                                                                                                                                                                                                                                                                                                                                                                                                                                                                                                                                                                                                                                                                                                                                                                                                                                                                                                                                                                                                                                                                                                                                                                                                                                                                                                                                                                                                                                                                                                                                                                                                                                                                                                                                                                                                                                                                                                                                                                                                                                                                                                                                                                                                                                                                                                                                                                                                                                                                                                                                                                                                                                                                                                                                                                                                                                                                                                                                                                                                                                                                                                                                                                                                                                                                                                                                                                                                                                                                                                                                                                                                                                                                                                                                                                                                                                                                                                                                                                                                                                                                                                                                                                                                                                                                                                                                                                                                                                                                                                                                                                                                                                                                                                                                                                                                                                                                                                                                                                                                                                                                                                                                                                                                                                                                                                                                                                                                                                                                                                                                                                                                                                                                                                                                                                                                                                                                                                                                                                                                                                                                                                                                                                                                                                                                                                                                                                                                                                                                                                                                                                                                                                                                                                                                                                                                                                                                                                                                                                                                                                                                                                                                                                                                                                                                                                                                                                                                                                                                                                                                                                                                                                                                                                                                                                                                                                                                                                                                                                                                                                                                                                                                                                                                                                                                                                                                                                                                                                                                                                                                                                                                                                                                                                                                                                                                                                                                                                                                                                                                                                                                                                                                                                                                                                                                                                                                                                                                                                                                                                                                                                                                                                                                                                                                                                                                                                                                                                                                                                                                                                                                                                                                                                                                                                                                                                                                                                                                                                                                                                                                                                                                                                                                                                                                                                                                                                                                                                                                                                                                                                                                                                                                                                                                                                                                                                                                                                                                                                                                                                                                                                                                                                                                                                                                                                                                                                                                                                                                                                                                                                                                                                                                                                                                                                                                                                                                                                                                                                                                                                                                                                                                                                                                                                                                                                                                                                                                                                                                                                                                                                                                                                                                                                                                                                                                                                                                                                                                                                                                                                                                                                                                                                                                                                                                                                                                                                                                                                                                                                                                                                                                                                                                                                                                                                                                                                                                                                                                                                                                                                                                                                                                                                                                                                                                                                                                                                                                                                                                                                                                                                                                                                                                                                                                                                                                                                                                                                                                                                                                                                                                                                                                                                                                                                                                                                                                                                                                                                                                                                                                                                                                                                                                                                                                                                                                                                                                                                                                                                                                                                                                                                                                                                                                                                                                                                                                                                                                                                                                                                                                                                                                                                                                                                                                                                                                                                                                                                                                                                                                                                                                                                                                                                                                                                                                                                                                                                                                                                                                                                                                                                                                                                                                                                                                                                                                                                                                                                                                                                                                                                                                                                                                                                                                                                                                                                                                                                                                                                                                                                                                                                                                                                                                                                                                                                                                                                                                                                                                                                                                                                                                                                                                                                                                                                                                                                                                                                                                                                                                                                                                                                                                                                                                                                                                                                                                                                                                                                                                                                                                                                                                                                                                                                                                                                                                                                                                                                                                                                                                                                                                                                                                                                                                                                                                                                                                                                                                                                                                                                                                                                                                                                                                                                                                                                                                                                                                                                                                                                                                                                                                                                                                                                                                                                                                                                                                                                                                                                                                                                                                                                                                                                                                                                                                                                                                                                                                                                                                                                                                                                                                                                                                                                                                                                                                                                                                                                                                                                                                                                                                                                                                                                                                                                                                                                                                                                                                                                                                                                                                                                                                                                                                                                                                                                                                                                                                                                                                                                                                                                                                                                                                                                                                                                                                                                                                                                                                                                                                                                                                                                                                                                                                                                                                                                                                                                                                                                                                                                                                                                                                                                                                                                                                                                                                                                                                                                                                                                                                                                                                                                                                                                                                                                                                                                                                                                                                                                                                                                                                                                                                                                                                                                                                                                                                                                                                                                                                                                                                                                                                                                                                                                                                                                                                                                                                                                                                                                                                                                                                                                                                                                                                                                                                                                                                                                                                                                                                                                                                                                                                                                                                                                                                                                                                                                                                                                                                                                                                                                                                                                                                                                                                                                                                                                                                                                                                                                                                                                                                                                                                                                                                                                                                                                                                                                                                                                                                                                                                                                                                                                                                                                                                                                                                                                                                                                                                                                                                                                                                                                                                                                                                                                                                                                                                                                                                                                                                                                                                                                                                                                                                                                                                                                                                                                                                                                                                                                                                                                                                                                                                                                                                                                                                                                                                                                                                                                                                                                                                                                                                                                                                                                                                                                                                                                                                                                                                                                                                                                                                                                                                                                                                                                                                                                                                                                                                                                                                                                                                                                                                                                                                                                                                                                                                                                                                                                                                                                                                                                                                                                                                                                                                                                                                                                                                                                                                                                                                                                                                                                                                                                                                                                                                                                                                                                                                                                                                                                                                                                                                                                                                                                                                                                                                                                                                                                                                                                                                                                                                                                                                                                                                                                                                                                                                                                                                                                                                                                                                                                                                                                                                                                                                                                                                                                                                                                                                                                                                                                                                                                                                                                                                                                                                                                                                                                                                                                                                                                                                                                                                                                                                                                                                                                                                                                                                                                                                                                                                                                                                                                                                                                                                                                                                                                                                                                                                                                                                                                                                                                                                                                                                                                                                                                                                                                                                                                                                                                                                                                                                                                                                                                                                                                                                                                                                                                                                                                                                                                                                                                                                                                                                                                                                                                                                                                                                                                                                                                                                                                                                                                                                                                                                                                                                                                                                                                                                                                                                                                                                                                                                                                                                                                                                                                                                                                                                                                                                                                                                                                                                                                                                                                                                                                                                                                                                                                                                                                                                                                                                                                                                                                                                                                                                                                                                                                                                                                                                                                                                                                                                                                                                                                                                                                                                                                                                                                                                                                                                                                                                                                                                                                                                                                                                                                                                                                                                                                                                                                                                                                                                                                                                                                                                                                                                                                                                                                                                                                                                                                                                                                                                                                                                                                                                                                                                                                                                                                                                                                                                                                                                                                                                                                                                                                                                                                                                                                                                                                                                                                                                                                                                                                                                                                                                                                                                                                                                                                                                                                                                                                                                                                                                                                                                                                                                                                                                                                                                                                                                                                                                                                                                                                                                                                                                                                                                                                                                                                                                                                                                                                                                                                                                                                                                                                                                                                                                                                                                                                                                                                                                                                                                                                                                                                                                                                                                                                                                                                                                                                                                                                                                                                                                                                                                                                                                                                                                                                                                                                                                                                                                                                                                                                                                                                                                                                                                                                                                                                                                                                                                                                                                                                                                                                                                                                                                                                                                                                                                                                                                                                                                                                                                                                                                                                                                                                                                                                                                                                                                                                                                                                                                                                                                                                                                                                                                                                                                                                                                                                                                                                                                                                                                                                                                                                                                                                                                                                                                                                                                                                                                                                                                                                                                                                                                                                                                                                                                                                                                                                                                                                                                                                                                                                                                                                                                                                                                                                                                                                                                                                                                                                                                                                                                                                                                                                                                                                                                                                                                                                                                                                                                                                                                                                                                                                                                                                                                                                                                                                                                                                                                                                                                                                                                                                                                                                                                                                                                                                                                                                                                                                                                                                                                                                                                                                                                                                                                                                                                                                                                                                                                                                                                                                                                                                                                                                                                                                                                                                                                                                                                                                                                                                                                                                                                                                                                                                                                                                                                                                                                                                                                                                                                                                                                                                                                                                                                                                                                                                                                                                                                                                                                                                                                                                                                                                                                                                                                                                                                                                                                                                                                                                                                                                                                                                                                                                                                                                                                                                                                                                                                                                                                                                                                                                                                                                                                                                                                                                                                                                                                                                                                                                                                                                                                                                                                                                                                                                                                                                                                                                                                                                                                                                                                                                                                                                                                                                                                                                                                                                                                                                                                                                                                                                                                                                                                                                                                                                                                                                                                                                                                                                                                                                                                                                                                                                                                                                                                                                                                                                                                                                                                                                                                                                                                                                                                                                                                                                                                                                                                                                                                                                                                                                                                                                                                                                                                                                                                                                                                                                                                                                                         HG5J5DRX3230915:1:2140:13937:34679,HFYGCDRX3230916:2:2211:15935:17409,HFYGCDRX3230916:1:2159:16947:26021,HFYGCDRX3230916:2:2133:1407:23782,HFYGCDRX3230916:1:2156:31051:10175,HFYGCDRX3230916:1:2125:24433:9737,HFYGCDRX3230916:2:2253:30445:32737,HFYGCDRX3230916:1:2107:30201:22294,HFYGCDRX3230916:1:2158:4110:13745,HG5J5DRX3230915:1:2172:4960:6010,HFYGCDRX3230916:1:2274:4969:23406,HG5J5DRX3230915:1:2109:26295:18787,HFYGCDRX3230916:1:2160:10601:1752,HG5J5DRX3230915:1:2131:32660:30029,HFYGCDRX3230916:1:2132:5701:36573,HFYGCDRX3230916:2:2157:25744:14074,HFYGCDRX3230916:2:2206:15664:24580,HFYGCDRX3230916:1:2233:24216:19225,HG5J5DRX3230915:1:2140:13928:34695,HFYGCDRX3230916:1:2137:11822:25003,HG5J5DRX3230915:1:2110:3043:15092,HFYGCDRX3230916:1:2132:25590:2159,HFYGCDRX3230916:2:2268:4173:21684,HFYGCDRX3230916:1:2173:23258:33191,HFYGCDRX3230916:1:2238:19831:19774,HG5J5DRX3230915:1:2110:3034:15076,HFYGCDRX3230916:1:2156:29631:33364,HFYGCDRX3230916:1:2247:1407:31203,HFYGCDRX3230916:1:2231:4860:17331,HFYGCDRX3230916:1:2237:28302:29810,HFYGCDRX3230916:1:2274:17400:21261,HFYGCDRX3230916:1:2147:3983:31000,HG5J5DRX3230915:1:2215:29658:15092
    ## 2                                                                                                                                                                                                                                                                                                                                                                                                                                                                                                                                                                                                                                                                                                                                                                                                                                                                                                                                                                                                                                                                                                                                                                                                                                                                                                                                                                                                                                                                                                                                                                                                                                                                                                                                                                                                                                                                                                                                                                                                                                                                                                                                                                                                                                                                                                                                                                                                                                                                                                                                                                                                                                                                                                                                                                                                                                                                                                                                                                                                                                                                                                                                                                                                                                                                                                                                                                                                                                                                                                                                                                                                                                                                                                                                                                                                                                                                                                                                                                                                                                                                                                                                                                                                                                                                                                                                                                                                                                                                                                                                                                                                                                                                                                                                                                                                                                                                                                                                                                                                                                                                                                                                                                                                                                                                                                                                                                                                                                                                                                                                                                                                                                                                                                                                                                                                                                                                                                                                                                                                                                                                                                                                                                                                                                                                                                                                                                                                                                                                                                                                                                                                                                                                                                                                                                                                                                                                                                                                                                                                                                                                                                                                                                                                                                                                                                                                                                                                                                                                                                                                                                                                                                                                                                                                                                                                                                                                                                                                                                                                                                                                                                                                                                                                                                                                                                                                                                                                                                                                                                                                                                                                                                                                                                                                                                                                                                                                                                                                                                                                                                                                                                                                                                                                                                                                                                                                                                                                                                                                                                                                                                                                                                                                                                                                                                                                                                                                                                                                                                                                                                                                                                                                                                                                                                                                                                                                                                                                                                                                                                                                                                                                                                                                                                                                                                                                                                                                                                                                                                                                                                                                                                                                                                                                                                                                                                                                                                                                                                                                                                                                                                                                                                                                                                                                                                                                                                                                                                                                                                                                                                                                                                                                                                                                                                                                                                                                                                                                                                                                                                                                                                                                                                                                                                                                                                                                                                                                                                                                                                                                                                                                                                                                                                                                                                                                                                                                                                                                                                                                                                                                                                                                                                                                                                                                                                                                                                                                                                                                                                                                                                                                                                                                                                                                                                                                                                                                                                                                                                                                                                                                                                                                                                                                                                                                                                                                                                                                                                                                                                                                                                                                                                                                                                                                                                                                                                                                                                                                                                                                                                                                                                                                                                                                                                                                                                                                                                                                                                                                                                                                                                                                                                                                                                                                                                                                                                                                                                                                                                                                                                                                                                                                                                                                                                                                                                                                                                                                                                                                                                                                                                                                                                                                                                                                                                                                                                                                                                                                                                                                                                                                                                                                                                                                                                                                                                                                                                                                                                                                                                                                                                                                                                                                                                                                                                                                                                                                                                                                                                                                                                                                                                                                                                                                                                                                                                                                                                                                                                                                                                                                                                                                                                                                                                                                                                                                                                                                                                                                                                                                                                                                                                                                                                                                                                                                                                                                                                                                                                                                                                                                                                                                                                                                                                                                                                                                                                                                                                                                                                                                                                                                                                                                                                                                                                                                                                                                                                                                                                                                                                                                                                                                                                                                                                                                                                                                                                                                                                                                                                                                                                                                                                                                                                                                                                                                                                                                                                                                                                                                                                                                                                                                                                                                                                                                                                                                                                                                                                                                                                                                                                                                                                                                                                                                                                                                                                                                                                                                                                                                                                                                                                                                                                                                                                                                                                                                                                                                                                                                                                                                                                                                                                                                                                                                                                                                                                                                                                                                                                                                                                                                                                                                                                                                                                                                                                                                                                                                                                                                                                                                                                                                                                                                                                                                                                                                                                                                                                                                                                                                                                                                                                                                                                                                                                                                                                                                                                                                                                                                                                                                                                                                                                                                                                                                                                                                                                                                                                                                                                                                                                                                                                                                                                                                                                                                                                                                                                                                                                                                                                                                                                                                                                                                                                                                                                                                                                                                                                                                                                                                                                                                                                                                                                                                                                                                                                                                                                                                                                                                                                                                                                                                                                                                                                                                                                                                                                                                                                                                                                                                                                                                                                                                                                                                                                                                                                                                                                                                                                                                                                                                                                                                                                                                                                                                                                                                                                                                                                                                                                                                                                                                                                                                                                                                                                                                                                                                                                                                                                                                                                                                                                                                                                                                                                                                                                                                                                                                                                                                                                                                                                                                                                                                                                                                                                                                                                                                                                                                                                                                                                                                                                                                                                                                                                                                                                                                                                                                                                                                                                                                                                                                                                                                                                                                                                                                                                                                                                                                                                                                                                                                                                                                                                                                                                                                                                                                                                                                                                                                                                                                                                                                                                                                                                                                                                                                                                                                                                                                                                                                                                                                                                                                                                                                                                                                                                                                                                                                                                                                                                                                                                                                                                                                                                                                                                                                                                                                                                                                                                                                                                                                                                                                                                                                                                                                                                                                                                                                                                                                                                                                                                                                                                                                                                                                                                                                                                                                                                                                                                                                                                                                                                                                                                                                                                                                                                                                                                                                                                                                                                                                                                                                                                                                                                                                                                                                                                                                                                                                                                                                                                                                                                                                                                                                                                                                                                                                                                                                                                                                                                                                                                                                                                                                                                                                                                                                                                                                                                                                                                                                                                                                                                                                                                                                                                                                                                                                                                                                                                                                                                                                                                                                                                                                                                                                                                                                                                                                                                                                                                                                                                                                                                                                                                                                                                                                                                                                                                                                                                                                                                                                                                                                                                                                                                                                                                                                                                                                                                                                                                                                                                                                                                                                                                                                                                                                                                                                                                                                                                                                                                                                                                                                                                                                                                                                                                                                                                                                                                                                                                                                                                                                                                                                                                                                                                                                                                                                                                                                                                                                                                                                                                                                                                                                                                                                                                                                                                                                                                                                                                                                                                                                                                                                                                                                                                                                                                                                                                                                                                                                                                                                                                                                                                                                                                                                                                                                                                                                                                                                                                                                                                                                                                                                                                                                                                                                                                                                                                                                                                                                                                                                                                                                                                                                                                                                                                                                                                                                                                                                                                                                                                                                                                                                                                                                                                                                                                                                                                                                                                                                                                                                                                                                                                                                                                                                                                                                                                                                                                                                                                                                                                                                                                                                                                                                                                                                                                                                                                                                                                                                                                                                                                                                                                                                                                                                                                                                                                                                                                                                                                                                                                                                                                                                                                                                                                                                                                                                                                                                                                                                                                                                                                                                                                                                                                                                                                                                                                                                                                                                                                                                                                                                                                                                                                                                                                                                                                                                                                                                                                                                                                                                                                                                                                                                                                                                                                                                                                                                                                                                                                                                                                                                                                                                                                                                                                                                                                                                                                                                                                                                                                                                                                                                                                                                                                                                                                                                                                                                                                                                                                                                                                                                                                                                                                                                                                                                                                                                                                                                                                                                                                                                                                                                                                                                                                                                                                                                                                                                                                                                                                                                                                                                                                                                                                                                                                                                                                                                                                                                                                                                                                                                                                                                                                                                                                                                                                                                                                                                                                                                                                                                                                                                                                                                                                                                                                                                                                                                                                                                                                                                                                                                                                                                                                                                                                                                                                                                                                                                                                                                                                                                                                                                                                                                                                                                                                                                                                                                                                                                                                                                                                                                                                                                                                                                                                                                                                                                                                                                                                                                                                                                                                                                                                                                                                                                                                                                                                                                                                                                                                                                                                                                                                                                                                                                                                                                                                                                                                                                                                                                                                                                                                                                                                                                                                                                                                                                                                                                                                                                                                                                                                                                                                                                                                                                                                                                                                                                                                                                                                                                                                                                                                                                                                                                                                                                                                                                                                                                                                                                                                                                                                                                                                                                                                                                                                                                                                                                                                                                                                                                                                                                                                                                                                                                                                                                                                                                                                                                                                                                                                                                                                                                                                                                                                                                                                                                                                                                                                                                                                                                                                                                                                                                                                                                                                                                                                                                                                                                                                                                                                                                                                                                                                                                                                                                                                                                                                                                                                                                                                                                                                                                                                                                                                                                                                                                                                                                                                                                                                                                                                                                                                                                                                                                                                                                                                                                                                                                                                                                                                                                                                                                                                                                                                                                                                                                                                                                                                                                                                                                                                                                                                                                                                                                                                                                                                                                                                                                                                                                                                                                                                                                                                                                                                                                                                                                                                                                                                                                                                                                                                                                                                                                                                                                                                                                                                                                                                                                                                                                                                                                                                                                                                                                                                                                                                                                                                                                                                                                                                                                                                                                                                                                                                                                                                                                                                                                                                                                                                                                                                                                                                                                                                                                                                                                                                                                                                                                                                                                                                                                                                                                                                                                                                                                                                                                                                                                                                                                                                                                                                                                                                                                                                                                                                                                                                                                                                                                                                                                                                                                                                                                                                                                                                                                                                                                                                                                                                                                                                                                                                                                                                                                                                                                                                                                                                                                                                                                                                                                                                                                                                                                                                                                                                                                                                                                                                                                                                                                                                                                                                                                                                                                                                                                                                                                                                                                                                                                                                                                                                                                                                                                                                                                                                                                                                                                                                                                                                                                                                                                                                                                                                                                                                                                                                                                                                                                                                                                                                                                                                                                                                                                                                                                                                                                                                                                                                                                                                                                                                                                                                                                                                                                                                                                                                                                                                                                                                                                                                                                                                                                                                                                                                                                                                                                                                                                                                                                                                                                                                                                                                                                                                                                                                                                                                                                                                                                                                                                                                                                                                                                                                                                                                                                                                                                                                                                                                                                                                                                                                                                                                                                                                                                                                                                                                                                                                                                                                                                                                                                                                                                                                                                                                                                                                                                                                                                                                                                                                                                                                                                                                                                                                                                                                                                                                                                                                                                                                                                                                                                                                                                                                                                                                                                                                                                                                                                                                                                                                                                                                                                                                                                                                                                                                                                                                                                                                                                                                                                                                                                                                                                                                                                                                                                                                                                                                                                                                                                                                                                                                                                                                                                                                                                                                                                                                                                                                                                                                                                                                                                                                                                                                                                                                                                                                                                                                                                                                                                                                                                                                                                                                                                                                                                                                                                                                                                                                                                                                                                                                                                                                                                                                                                                                                                                                                                                                                                                                                                                                                                                                                                                                                                                                                                                                                                                                                                                                                                                                                                                                                                                                                                                                                                                                                                                                                                                                                                                                                                                                                                                                                                                                                                                                                                                                                                                                                                                                                                                                                                                                                                                                                                                                                                                                                                                                                                                                                                                                                                                                                                                                                                                                                                                                                                                                                                                                                                                                                                                                                                                                                                                                                                                                                                                                                                                                                                                                                                                                                                                                                                                                                                                                                                                                                                                                                                                                                                                                                                                                                                                                                                                                                                                                                                                                                                                                                                                                                                                                                                                                                                                                                                                                                                                                                                                                                                                                                                                                                                                                                                                                                                                                                                                                                                                                                                                                                                                                                                                                                                                                                                                                                                                                                                                                                                                                                                                                                                                                                                                                                                                                                                                                                                                                                                                                                                                                                                                                                                                                                                                                                                                                                                                                                                                                                                                                                                                                                                                                                                                                                                                                                                                                                                                                                                                                                                                                                                                                                                                                                                                                                                                                                                                                                                                                                                                                                                                                                                                                                                                                                                                                                                                                                                                                                                                                                                                                                                                                                                                                                                                                                                                                                                                                                                                                                                                                                                                                                                                                                                                                                                                                                                                                                                                                                                                                                                                                                                                                                                                                                                                                                                                                                                                                                                                                                                                                                                                                                                                                                                                                                                                                                                                                                                                                                                                                                                                                                                                                                                                                                                                                                                                                                                                                                                                                                                                                                                                                                                                                                                                                                                                                                                                                                                                                                                                                                                                                                                                                                                                                                                                                                                                                                                                                                                                                                                                                                                                                                                                                                                                                                                                                                                                                                                                                                                                                                                                                                                                                                                                                                                                                                                                                                                                                                                                                                                                                                                                                                                                                                                                                                                                                                                                                                                                                                                                                                                                                                                                                                                                                                                                                                                                                                                                                                                                                                                                                                                                                                                                                                                                                                                                                                                                                                                                                                                                                                                                                                                                                                                                                                                                                                                                                                                                                                                                                                                                                                                                                                                                                                                                                                                                                                                                                                                                                                                                                                                                                                                                                                                                                                                                                                                                                                                                                                                                                                                                                                                                                                                                                                                                                                                                                                                                                                                                                                                                                                                                                                                                                                                                                                                                                                                                                                                                                                                                                                                                                                                                                                                                                                                                                                                                                                                                                                                                                                                                                                                                                                                                                                                                                                                                                                                                                                                                                                                                                                                                                                                                                                                                                                                                                                                                                                                                                                                                                                                                                                                                                                                                                                                                                                                                                                                                                                                                                                                                                                                                                                                                                                                                                                                                                                                                                                                                                                                                                                                                                                                                                                                                                                                                                                                                                                                                                                                                                                                                                                                                                                                                                                                                                                                                                                                                                                                                                                                                                                                                                                                                                                                                                                                                                                                                                                                                                                                                                                                                                                                                                                                                                                                                                                                                                                                                                                                                                                                                                                                                                                                                                                                                                                                                                                                                                                                                                                                                                                                                                                                                                                                                                                                                                                                                                                                                                                                                                                                                                                                                                                                                                                                                                                                                                                                                                                                                                                                                                                                                                                                                                                                                                                                                                                                                                                                                                                                                                                                                                                                                                                                                                                                                                                                                                                                                                                                                                                                                                                                                                                                                                                                                                                                                                                                                                                                                                                                                                                                                                                                                                                                                                                                                                                                                                                                                                                                                                                                                                                                                                                                                                                                                                                                                                                                                                                                                                                                                                                                                                                                                                                                                                                                                                                                                                                                                                                                                                                                                                                                                                                                                                                                                                                                                                                                                                                                                                                                                                                                                                                                                                                                                                                                                                                                                                                                                                                                                                                                                                                                                                                                                                                                                                                                                                                                                                                                                                                                                                                                                                                                                                                                                                                                                                                                                                                                                                                                                                                                                                                                                                                                                                                                                                                                                                                                                                                                                                                                                                                                                                                                                                                                                                                                                                                                                                                                                                                                                                                                                                                                                                                                                                                                                                                                                                                                                                                                                                                                                                                                                                                                                                                                                                                                                                                                                                                                                                                                                                                                                                                                                                                                                                                                                                                                                                                                                                                                                                                                                                                                                                                                                                                                                                                                                                                                                                                                                                                                                                                                                                                                                                                                                                                                                                                                                                                                                                                                                                                                                                                                                                                                                                                                                                                                                                                                                                                                                                                                                                                                                                                                                                                                                                                                                                                                                                                                                                                                                                                                                                                                                                                                                                                                                                                                                                                                                                                                                                                                                                                                                                                                                                                                                                                                                                                                                                                                                                                                                                                                                                                                                                                                                                                                                                                                                                                                                                                                                                                                                                                                                                                                                                                                                                                                                                                                                                                                                                                                                                                                                                                                                                                                                                                                                                                                                                                                                                                                                                                                                                                                                                                                                                                                                                                                                                                                                                                                                                                                                                                                                                                                                                                                                                                                                                                                                                                                                                                                                                                                                                                                                                                                                                                                                                                                                                                                                                                                                                                                                                                                                                                                                                                                                                                                                                                                                                                                                                                                                                                                                                                                                                                                                                                                                                                                                                                                                                                                                                                                                                                                                                                                                                                                                                                                                                                                                                                                                                                                                                                                                                                                                                                                                                                                                                                                                                                                                                                                                                                                                                                                                                                                                                                                                                                                                                                                                                                                                                                                                                                                                                                                                                                                                                                                                                                                                                                                                                                                                                                                                                                                                                                                                                                                                                                                                                                                                                                                                                                                                                                                                                                                                                                                                                                                                                                                                                                                                                                                                                                                                                                                                                                                                                                                                                                                                                                                                                                                                                                                                                                                                                                                                                                                                                                                                                                                                                                                                                                                                                                                                                                                                                                                                                                                                                                                                                                                                                                                                                                                                                                                                                                                                                                                                                                                                                                                                                                                                                                                                                                                                                                                                                                                                                                                                                                                                                                                                                                                                                                                                                                                                                                                                                                                                                                                                                                                                                                                                                                                                                                                                                                                                                                                                                                                                                                                                                                                                                                                                                                                                                                                                                                                                                                                                                                                                                                                                                                                                                                                                                                                                                                                                                                                                                                                                                                                                                                                                                                                                                                                                                                                                                                                                                                                                                                                                                                                                                                                                                                                                                                                                                                                                                                                                                                                                                                                                                                                                                                                                                                                                                                                                                                                                                                                                                                                                                                                                                                                                                                                                                                                                                                                                                                                                                                                                                                                                                                                                                                                                                                                                                                                                                                                                                                                                                                                                                                                                                                                                                                                                                                                                                                                                                                                                                                                                                                                                                                                                                                                                                                                                                                                                                                                                                                                                                                                                                                                                                                                                                                                                                                                                                                                                                                                                                                                                                                                                                                                                                                                                                                                                                                                                                                                                                                                                                                                                                                                                                                                                                                                                                                                                                                                                                                                                                                                                                                                                                                                                                                                                                                                                                                                                                                                                                                                                                                                                                                                                                                                                                                                                                                                                                                                                                                                                                                                                                                                                                                                                                                                                                                                                                                                                                                                                                                                                                                                                                                                                                                                                                                                                                                                                                                                                                                                                                                                                                                                                                                                                                                                                                                                                                                                                                                                                                                                                                                                                                                                                                                                                                                                                                                                                                                                                                                                                                                                                                                                                                                                                                                                                                                                                                                                                                                                                                                                                                                                                                                                                                                                                                                                                                                                                                                                                                                                                                                                                                                                                                                                                                                                                                                                                                                                                                                                                                                                                                                                                                                                                                                                                                                                                                                                                                                                                                                                                                                                                                                                                                                                                                                                                                                                                                                                                                                                                                                                                                                                                                                                                                                                                                                                                                                                                                                                                                                                                                                                                                                                                                                                                                                                                                                                                                                                                                                                                                                                                                                                                                                                                                                                                                                                                                                                                                                                                                                                                                                                                                                                                                                                                                                                                                                                                                                                                                                                                                                                                                                                                                                                                                                                                                                                                                                                                                                                                                                                                                                                                                                                                                                                                                                                                                                                                                                                                                                                                                                                                                                                                                                                                                                                                                                                                                                                                                                                                                                                                                                                                                                                                                                                                                           .
[truncated: 608,286 more chars]
