# Supplementary material for: Accurate fusion transcript identification from long- and short-read isoform sequencing at bulk or single-cell resolution
Source: Genome Res. 2025 Apr;35(4):967–86. doi: 10.1101/gr.279200.124 (PMC12047241; doi:10.1101/gr.279200.124)
Supplement: Supplement 12 [file Supplemental_File_2.zip › CTAT-LRF-Paper/2.SeraCareFusions/2b.SeraCareFusionBenchmarking/SeraCareFusionAnalysis.Rmd]

---
title: "SeraCareFusionAnalysis"
author: "bhaas"
date: '2024-02-01'
output: github_document
---

```{r setup, include=FALSE}
knitr::opts_chunk$set(echo = TRUE)
library(tidyverse)
```

```{r}

data = read.table("data/seracarefusion.allow_rev.combined_results.ROC.tsv", header=T, sep="\t", stringsAsFactors = F) %>%
    filter(! grepl("flair", prog))

head(data)

```

```{r}


TP_plot = data %>% 
    select(seqtype, prog, min_sum_frags, TP) %>% 
    ggplot(aes(x=min_sum_frags, y=TP)) + theme_bw() +
    geom_point(aes(color=seqtype)) + geom_line(aes(group=seqtype, color=seqtype)) +
    facet_wrap(~prog, ncol=1)

TP_plot

```


# Examine the specific control fusions

```{r}
Isoseq_fusions = read.table("data/Iso-seq.fusion_preds.txt.scored.gz", header=T, com='', sep="\t") %>%
    mutate(dataset="ISOseq")

Masseq_L1_fusions = read.table("data/MAS-seq-L1.fusion_preds.txt.scored.gz", header=T, sep="\t", com='') %>% mutate(dataset = "MASseq_L1")

Masseq_L2_fusions = read.table("data/MAS-seq-L2.fusion_preds.txt.scored.gz", header=T, sep="\t", com='') %>% mutate(dataset = "MASseq_L2")


fusion_preds = bind_rows(Isoseq_fusions, Masseq_L1_fusions, Masseq_L2_fusions)

fusion_preds %>% head()

```


```{r}

control_fusions = read.table("data/SeraCare_fusion_targets.tsv", header=T, sep="\t") %>% select(FusionName)

control_fusions
```


```{r}

control_fusions_found = fusion_preds %>% filter(pred_class == "TP") %>% 
    select(dataset, prog, selected_fusion) %>% unique() %>% mutate(found=TRUE)


progs = fusion_preds %>% select(prog, dataset) %>% unique()

control_fusions_found = full_join(cross_join(control_fusions, progs),
                                   control_fusions_found,
                                   by=c('prog', 'FusionName'='selected_fusion', 'dataset')) %>%
    mutate(found = (! is.na(found)))


control_fusions_found %>% head()
```


```{r}

seracare_prog_compare_plot = control_fusions_found %>%
    mutate(prog = factor(prog, levels = c('ctat-LR-fusion', 'fusionseeker', 'LongGF', 'JAFFAL', 'pbfusion'))) %>%
    mutate(prog_data = paste(prog, dataset)) %>%
    ggplot(aes(x=FusionName, y=reorder(prog_data, desc(prog_data)))) +
    geom_tile(aes(fill=found), color='black') + 
    #scale_y_reverse() +
     theme(axis.text.x = element_text(angle = 90, hjust = 1)) 
#+
#        theme(panel.border = element_blank(), panel.grid.major = element_blank(),
#        panel.grid.minor = element_blank(), axis.line = element_line(colour = "black"))


seracare_prog_compare_plot

```

pbfusion v0.4.0 does find KIF5B--RET but breakpoint coordinates aren't one-to-one so was ignored.


```{r}

seracare_prog_compare_plot = control_fusions_found %>%  
    mutate(prog = factor(prog, levels = c('ctat-LR-fusion', 'fusionseeker', 'LongGF', 'JAFFAL', 'pbfusion'))) %>%
    mutate(found = ifelse(prog=='pbfusion_v0.4.0', TRUE, found)) %>% # see note above
    mutate(prog_data = paste(prog, dataset)) %>%
    ggplot(aes(x=FusionName, y=reorder(prog_data, desc(prog_data)))) +
    geom_tile(aes(fill=found), color='black') + 
    #scale_y_reverse() +
     theme(axis.text.x = element_text(angle = 90, hjust = 1)) 
#+
#        theme(panel.border = element_blank(), panel.grid.major = element_blank(),
#        panel.grid.minor = element_blank(), axis.line = element_line(colour = "black"))


seracare_prog_compare_plot
```


```{r}

ggsave(seracare_prog_compare_plot, file="seracare_prog_compare_plot.heatmap.svg", width=7, height=4)


```


```{r}

fusion_preds %>% filter(fusion == "TMPRSS2--ERG") %>%
    filter(prog == "ctat-LR-fusion")

# found with 45, 98, and 104 long reads support by CTAT-LRF
```
