# Supplementary material for: Accurate fusion transcript identification from long- and short-read isoform sequencing at bulk or single-cell resolution
Source: Genome Res. 2025 Apr;35(4):967–86. doi: 10.1101/gr.279200.124 (PMC12047241; doi:10.1101/gr.279200.124)
Supplement: Supplement 12 [file Supplemental_File_2.zip › CTAT-LRF-Paper/2.SeraCareFusions/2b.SeraCareFusionBenchmarking/data/update_results.sh]

#!/bin/bash

set -ex


cp ~/GITHUB/CTAT_FUSIONS/LR-FusionBenchmarking/SeraCareFusions/__analyze_allow_reverse/combined_results.ROC.tsv seracarefusion.allow_rev.combined_results.ROC.tsv

cp ~/GITHUB/CTAT_FUSIONS/LR-FusionBenchmarking/SeraCareFusions/__analyze_allow_reverse/ISO-seq/fusion_preds.txt.scored Iso-seq.fusion_preds.txt.scored

cp ~/GITHUB/CTAT_FUSIONS/LR-FusionBenchmarking/SeraCareFusions/__analyze_allow_reverse/MAS-seq-L1/fusion_preds.txt.scored MAS-seq-L1.fusion_preds.txt.scored

cp ~/GITHUB/CTAT_FUSIONS/LR-FusionBenchmarking/SeraCareFusions/__analyze_allow_reverse/MAS-seq-L2/fusion_preds.txt.scored MAS-seq-L2.fusion_preds.txt.scored


# scp login://home/unix/bhaas/GITHUB/CTAT_FUSIONS/LR-FusionBenchmarking/SeraCareFusions/__analyze_allow_reverse/combined_results.ROC.tsv seracarefusion.allow_rev.combined_results.ROC.tsv

# scp login://home/unix/bhaas/GITHUB/CTAT_FUSIONS/LR-FusionBenchmarking/SeraCareFusions/__analyze_allow_reverse/ISO-seq/fusion_preds.txt.scored Iso-seq.fusion_preds.txt.scored

# scp login://home/unix/bhaas/GITHUB/CTAT_FUSIONS/LR-FusionBenchmarking/SeraCareFusions/__analyze_allow_reverse/MAS-seq-L1/fusion_preds.txt.scored MAS-seq-L1.fusion_preds.txt.scored

# scp login://home/unix/bhaas/GITHUB/CTAT_FUSIONS/LR-FusionBenchmarking/SeraCareFusions/__analyze_allow_reverse/MAS-seq-L2/fusion_preds.txt.scored MAS-seq-L2.fusion_preds.txt.scored

gzip -f *scored
