# Supplementary material for: Accurate fusion transcript identification from long- and short-read isoform sequencing at bulk or single-cell resolution
Source: Genome Res. 2025 Apr;35(4):967–86. doi: 10.1101/gr.279200.124 (PMC12047241; doi:10.1101/gr.279200.124)
Supplement: Supplement 12 [file Supplemental_File_2.zip › CTAT-LRF-Paper/3.DepMap9Lines/3a.CTAT_DepMap9Lines/data/FI.exons.dat]

OSBPL9--CCDC178	GeneA	1001	1078
OSBPL9--CCDC178	GeneA	2079	2148
OSBPL9--CCDC178	GeneA	3149	3263
OSBPL9--CCDC178	GeneA	4264	4611
OSBPL9--CCDC178	GeneA	4482	4611
OSBPL9--CCDC178	GeneA	4499	4611
OSBPL9--CCDC178	GeneA	4504	4611
OSBPL9--CCDC178	GeneA	5612	5662
OSBPL9--CCDC178	GeneA	6663	6741
OSBPL9--CCDC178	GeneA	6663	7043
OSBPL9--CCDC178	GeneA	8044	8120
OSBPL9--CCDC178	GeneA	9121	9196
OSBPL9--CCDC178	GeneA	9418	9527
OSBPL9--CCDC178	GeneA	9626	9942
OSBPL9--CCDC178	GeneA	9633	9819
OSBPL9--CCDC178	GeneA	9643	9819
OSBPL9--CCDC178	GeneA	9651	9819
OSBPL9--CCDC178	GeneA	9675	9942
OSBPL9--CCDC178	GeneA	9700	9819
OSBPL9--CCDC178	GeneA	9722	9942
OSBPL9--CCDC178	GeneA	9852	9942
OSBPL9--CCDC178	GeneA	10943	11011
OSBPL9--CCDC178	GeneA	12012	12553
OSBPL9--CCDC178	GeneA	12458	12553
OSBPL9--CCDC178	GeneA	12519	12553
OSBPL9--CCDC178	GeneA	13554	13601
OSBPL9--CCDC178	GeneA	14602	14631
OSBPL9--CCDC178	GeneA	15632	15718
OSBPL9--CCDC178	GeneA	16275	16325
OSBPL9--CCDC178	GeneA	16284	16325
OSBPL9--CCDC178	GeneA	17326	17548
OSBPL9--CCDC178	GeneA	18549	18587
OSBPL9--CCDC178	GeneA	18549	18886
OSBPL9--CCDC178	GeneA	18549	18598
OSBPL9--CCDC178	GeneA	19170	19224
OSBPL9--CCDC178	GeneA	20225	20254
OSBPL9--CCDC178	GeneA	20332	21488
OSBPL9--CCDC178	GeneA	21374	21488
OSBPL9--CCDC178	GeneA	21398	21488
OSBPL9--CCDC178	GeneA	21398	21448
OSBPL9--CCDC178	GeneA	21398	21479
OSBPL9--CCDC178	GeneA	21398	21472
OSBPL9--CCDC178	GeneA	21414	21488
OSBPL9--CCDC178	GeneA	22489	22593
OSBPL9--CCDC178	GeneA	22489	22586
OSBPL9--CCDC178	GeneA	23594	24035
OSBPL9--CCDC178	GeneA	23876	24035
OSBPL9--CCDC178	GeneA	23876	23959
OSBPL9--CCDC178	GeneA	23876	23910
OSBPL9--CCDC178	GeneA	25036	25148
OSBPL9--CCDC178	GeneA	25042	25148
OSBPL9--CCDC178	GeneA	25571	25689
OSBPL9--CCDC178	GeneA	26690	26775
OSBPL9--CCDC178	GeneA	26690	26769
OSBPL9--CCDC178	GeneA	26690	26760
OSBPL9--CCDC178	GeneA	27776	27947
OSBPL9--CCDC178	GeneA	28200	28280
OSBPL9--CCDC178	GeneA	29171	29255
OSBPL9--CCDC178	GeneA	30256	30366
OSBPL9--CCDC178	GeneA	30256	32958
OSBPL9--CCDC178	GeneA	30605	30668
OSBPL9--CCDC178	GeneA	30783	30923
OSBPL9--CCDC178	GeneA	30916	30923
OSBPL9--CCDC178	GeneA	32149	32227
OSBPL9--CCDC178	GeneA	32867	32958
OSBPL9--CCDC178	GeneA	33694	33829
OSBPL9--CCDC178	GeneA	34056	34810
OSBPL9--CCDC178	GeneA	34056	34307
OSBPL9--CCDC178	GeneA	34056	34130
OSBPL9--CCDC178	GeneA	34056	34805
OSBPL9--CCDC178	GeneA	35811	36283
OSBPL9--CCDC178	GeneB	39284	39434
OSBPL9--CCDC178	GeneB	39664	39732
OSBPL9--CCDC178	GeneB	39692	39732
OSBPL9--CCDC178	GeneB	39842	39912
OSBPL9--CCDC178	GeneB	40303	40423
OSBPL9--CCDC178	GeneB	40304	40423
OSBPL9--CCDC178	GeneB	40340	40423
OSBPL9--CCDC178	GeneB	40367	40423
OSBPL9--CCDC178	GeneB	41424	41567
OSBPL9--CCDC178	GeneB	42568	42649
OSBPL9--CCDC178	GeneB	42570	42649
OSBPL9--CCDC178	GeneB	43650	43709
OSBPL9--CCDC178	GeneB	44710	44799
OSBPL9--CCDC178	GeneB	45800	45939
OSBPL9--CCDC178	GeneB	45800	45902
OSBPL9--CCDC178	GeneB	46940	46962
OSBPL9--CCDC178	GeneB	47963	48048
OSBPL9--CCDC178	GeneB	49049	49249
OSBPL9--CCDC178	GeneB	49238	49249
OSBPL9--CCDC178	GeneB	50250	50470
OSBPL9--CCDC178	GeneB	50250	50465
OSBPL9--CCDC178	GeneB	51471	51613
OSBPL9--CCDC178	GeneB	51471	51953
OSBPL9--CCDC178	GeneB	52954	53107
OSBPL9--CCDC178	GeneB	54108	54203
OSBPL9--CCDC178	GeneB	54353	54489
OSBPL9--CCDC178	GeneB	54440	54489
OSBPL9--CCDC178	GeneB	55490	55673
OSBPL9--CCDC178	GeneB	56674	56736
OSBPL9--CCDC178	GeneB	57737	57898
OSBPL9--CCDC178	GeneB	58899	59012
OSBPL9--CCDC178	GeneB	60013	60158
OSBPL9--CCDC178	GeneB	61159	61318
OSBPL9--CCDC178	GeneB	62319	62369
OSBPL9--CCDC178	GeneB	63370	63519
OSBPL9--CCDC178	GeneB	64520	64591
OSBPL9--CCDC178	GeneB	65592	65726
OSBPL9--CCDC178	GeneB	66727	66945
OSBPL9--CCDC178	GeneB	67946	68635
OSBPL9--CCDC178	GeneB	67946	68634
OSBPL9--CCDC178	GeneB	67946	68631
OSBPL9--CCDC178	GeneB	67946	68630
OSBPL9--CCDC178	GeneB	67946	68412
OSBPL9--CCDC178	GeneB	67946	68373
OSBPL9--CCDC178	GeneB	67946	68365
NDUFAF2--MAST4	GeneA	1001	1254
NDUFAF2--MAST4	GeneA	1079	1300
NDUFAF2--MAST4	GeneA	1207	1254
NDUFAF2--MAST4	GeneA	2301	2465
NDUFAF2--MAST4	GeneA	3466	3555
NDUFAF2--MAST4	GeneA	4556	4642
NDUFAF2--MAST4	GeneA	5643	5683
NDUFAF2--MAST4	GeneA	6684	7017
NDUFAF2--MAST4	GeneA	6684	7006
NDUFAF2--MAST4	GeneA	6684	6996
NDUFAF2--MAST4	GeneB	10018	10675
NDUFAF2--MAST4	GeneB	10037	10675
NDUFAF2--MAST4	GeneB	10313	10675
NDUFAF2--MAST4	GeneB	11676	11902
NDUFAF2--MAST4	GeneB	12903	13056
NDUFAF2--MAST4	GeneB	12922	13056
NDUFAF2--MAST4	GeneB	12924	13056
NDUFAF2--MAST4	GeneB	14057	14106
NDUFAF2--MAST4	GeneB	15107	15231
NDUFAF2--MAST4	GeneB	15107	15142
NDUFAF2--MAST4	GeneB	15124	15231
NDUFAF2--MAST4	GeneB	15169	15231
NDUFAF2--MAST4	GeneB	15218	15231
NDUFAF2--MAST4	GeneB	16232	16585
NDUFAF2--MAST4	GeneB	17586	17694
NDUFAF2--MAST4	GeneB	17588	17694
NDUFAF2--MAST4	GeneB	17674	17694
NDUFAF2--MAST4	GeneB	18695	18769
NDUFAF2--MAST4	GeneB	19770	19801
NDUFAF2--MAST4	GeneB	20802	20889
NDUFAF2--MAST4	GeneB	21890	21925
NDUFAF2--MAST4	GeneB	21890	22280
NDUFAF2--MAST4	GeneB	23281	23495
NDUFAF2--MAST4	GeneB	24496	24920
NDUFAF2--MAST4	GeneB	24523	24920
NDUFAF2--MAST4	GeneB	24614	24920
NDUFAF2--MAST4	GeneB	25921	26001
NDUFAF2--MAST4	GeneB	25933	26001
NDUFAF2--MAST4	GeneB	26254	26275
NDUFAF2--MAST4	GeneB	27276	27355
NDUFAF2--MAST4	GeneB	27276	27318
NDUFAF2--MAST4	GeneB	28356	28821
NDUFAF2--MAST4	GeneB	28391	28427
NDUFAF2--MAST4	GeneB	28488	28821
NDUFAF2--MAST4	GeneB	28688	28821
NDUFAF2--MAST4	GeneB	29822	29910
NDUFAF2--MAST4	GeneB	30911	30980
NDUFAF2--MAST4	GeneB	30911	30952
NDUFAF2--MAST4	GeneB	31981	31989
NDUFAF2--MAST4	GeneB	32990	33068
NDUFAF2--MAST4	GeneB	34069	34226
NDUFAF2--MAST4	GeneB	35227	35331
NDUFAF2--MAST4	GeneB	35256	35331
NDUFAF2--MAST4	GeneB	35256	35270
NDUFAF2--MAST4	GeneB	36332	36541
NDUFAF2--MAST4	GeneB	37542	37643
NDUFAF2--MAST4	GeneB	38644	38776
NDUFAF2--MAST4	GeneB	38644	39632
NDUFAF2--MAST4	GeneB	40633	40700
NDUFAF2--MAST4	GeneB	41701	41786
NDUFAF2--MAST4	GeneB	42787	42995
NDUFAF2--MAST4	GeneB	43996	44134
NDUFAF2--MAST4	GeneB	45135	45267
NDUFAF2--MAST4	GeneB	46144	46309
NDUFAF2--MAST4	GeneB	47310	47411
NDUFAF2--MAST4	GeneB	48412	48534
NDUFAF2--MAST4	GeneB	48461	48534
NDUFAF2--MAST4	GeneB	48718	48830
NDUFAF2--MAST4	GeneB	48718	49317
NDUFAF2--MAST4	GeneB	48731	48830
NDUFAF2--MAST4	GeneB	50318	50445
NDUFAF2--MAST4	GeneB	50793	51028
NDUFAF2--MAST4	GeneB	52029	52229
NDUFAF2--MAST4	GeneB	53230	53459
NDUFAF2--MAST4	GeneB	54051	54173
NDUFAF2--MAST4	GeneB	55174	55310
NDUFAF2--MAST4	GeneB	56311	56492
NDUFAF2--MAST4	GeneB	56851	63299
NDUFAF2--MAST4	GeneB	56851	60968
NDUFAF2--MAST4	GeneB	56851	60755
NDUFAF2--MAST4	GeneB	56851	60987
AGPAT5--MCPH1	GeneA	1001	1531
AGPAT5--MCPH1	GeneA	1310	1531
AGPAT5--MCPH1	GeneA	1337	1531
AGPAT5--MCPH1	GeneA	1504	1806
AGPAT5--MCPH1	GeneA	2125	2186
AGPAT5--MCPH1	GeneA	3187	3256
AGPAT5--MCPH1	GeneA	4257	4372
AGPAT5--MCPH1	GeneA	4257	4289
AGPAT5--MCPH1	GeneA	5373	5462
AGPAT5--MCPH1	GeneA	6463	6637
AGPAT5--MCPH1	GeneA	7638	7728
AGPAT5--MCPH1	GeneA	8729	9215
AGPAT5--MCPH1	GeneA	10216	10374
AGPAT5--MCPH1	GeneA	10216	10288
AGPAT5--MCPH1	GeneA	10230	10374
AGPAT5--MCPH1	GeneA	11375	11498
AGPAT5--MCPH1	GeneA	12499	15002
AGPAT5--MCPH1	GeneA	12499	14221
AGPAT5--MCPH1	GeneA	12499	13031
AGPAT5--MCPH1	GeneA	12499	12522
AGPAT5--MCPH1	GeneA	12499	12841
AGPAT5--MCPH1	GeneB	18003	18100
AGPAT5--MCPH1	GeneB	18007	18100
AGPAT5--MCPH1	GeneB	18054	18100
AGPAT5--MCPH1	GeneB	19101	19192
AGPAT5--MCPH1	GeneB	20193	20311
AGPAT5--MCPH1	GeneB	21312	21399
AGPAT5--MCPH1	GeneB	22400	22514
AGPAT5--MCPH1	GeneB	23515	23658
AGPAT5--MCPH1	GeneB	24659	24748
AGPAT5--MCPH1	GeneB	25749	26903
AGPAT5--MCPH1	GeneB	25749	27923
AGPAT5--MCPH1	GeneB	25749	27246
AGPAT5--MCPH1	GeneB	28924	29033
AGPAT5--MCPH1	GeneB	28983	29033
AGPAT5--MCPH1	GeneB	30034	30075
AGPAT5--MCPH1	GeneB	30127	30219
AGPAT5--MCPH1	GeneB	30362	30399
AGPAT5--MCPH1	GeneB	31400	31562
AGPAT5--MCPH1	GeneB	32563	32981
AGPAT5--MCPH1	GeneB	33982	34059
AGPAT5--MCPH1	GeneB	35060	35299
AGPAT5--MCPH1	GeneB	35062	35299
AGPAT5--MCPH1	GeneB	35062	35279
AGPAT5--MCPH1	GeneB	35062	35229
AGPAT5--MCPH1	GeneB	36300	36459
AGPAT5--MCPH1	GeneB	36614	42124
AGPAT5--MCPH1	GeneB	36614	36990
LMF1--FOXK2	GeneA	1001	1174
LMF1--FOXK2	GeneA	1022	1174
LMF1--FOXK2	GeneA	2175	2386
LMF1--FOXK2	GeneA	2192	2386
LMF1--FOXK2	GeneA	2211	2386
LMF1--FOXK2	GeneA	2214	2386
LMF1--FOXK2	GeneA	2264	2386
LMF1--FOXK2	GeneA	2308	2386
LMF1--FOXK2	GeneA	3387	3462
LMF1--FOXK2	GeneA	4463	4772
LMF1--FOXK2	GeneA	4463	4776
LMF1--FOXK2	GeneA	5777	5844
LMF1--FOXK2	GeneA	6845	7089
LMF1--FOXK2	GeneA	8090	8100
LMF1--FOXK2	GeneA	8090	8154
LMF1--FOXK2	GeneA	8199	8353
LMF1--FOXK2	GeneA	9354	9505
LMF1--FOXK2	GeneA	10506	10654
LMF1--FOXK2	GeneA	10506	10605
LMF1--FOXK2	GeneA	10506	10569
LMF1--FOXK2	GeneA	11655	11900
LMF1--FOXK2	GeneA	11835	11900
LMF1--FOXK2	GeneA	12901	13079
LMF1--FOXK2	GeneA	14080	14166
LMF1--FOXK2	GeneA	15167	15334
LMF1--FOXK2	GeneA	15167	15216
LMF1--FOXK2	GeneA	16335	19034
LMF1--FOXK2	GeneA	18854	19034
LMF1--FOXK2	GeneA	18854	18908
LMF1--FOXK2	GeneA	18854	18878
LMF1--FOXK2	GeneA	19313	19466
LMF1--FOXK2	GeneA	19313	19362
LMF1--FOXK2	GeneA	19313	19321
LMF1--FOXK2	GeneA	19446	19466
LMF1--FOXK2	GeneA	20129	20312
LMF1--FOXK2	GeneA	20646	21015
LMF1--FOXK2	GeneA	21139	21251
LMF1--FOXK2	GeneA	21227	21251
LMF1--FOXK2	GeneA	22252	23200
LMF1--FOXK2	GeneA	22359	23806
LMF1--FOXK2	GeneA	23601	24673
LMF1--FOXK2	GeneA	23601	24669
LMF1--FOXK2	GeneA	23601	24664
LMF1--FOXK2	GeneA	23601	23807
LMF1--FOXK2	GeneA	23601	23795
LMF1--FOXK2	GeneB	27674	28268
LMF1--FOXK2	GeneB	27674	27861
LMF1--FOXK2	GeneB	27676	28268
LMF1--FOXK2	GeneB	27863	27868
LMF1--FOXK2	GeneB	27870	27878
LMF1--FOXK2	GeneB	27880	27888
LMF1--FOXK2	GeneB	27893	27901
LMF1--FOXK2	GeneB	27903	27917
LMF1--FOXK2	GeneB	27919	27939
LMF1--FOXK2	GeneB	27938	28268
LMF1--FOXK2	GeneB	27941	27949
LMF1--FOXK2	GeneB	27951	28115
LMF1--FOXK2	GeneB	28117	28268
LMF1--FOXK2	GeneB	28255	28268
LMF1--FOXK2	GeneB	29269	29409
LMF1--FOXK2	GeneB	29293	29376
LMF1--FOXK2	GeneB	30410	30604
LMF1--FOXK2	GeneB	31605	31752
LMF1--FOXK2	GeneB	32753	32899
LMF1--FOXK2	GeneB	32753	33005
LMF1--FOXK2	GeneB	32753	33151
LMF1--FOXK2	GeneB	34152	34345
LMF1--FOXK2	GeneB	34152	34325
LMF1--FOXK2	GeneB	34186	34345
LMF1--FOXK2	GeneB	35346	35521
LMF1--FOXK2	GeneB	35346	35363
LMF1--FOXK2	GeneB	36522	36541
LMF1--FOXK2	GeneB	37174	37470
LMF1--FOXK2	GeneB	37174	37313
LMF1--FOXK2	GeneB	37400	37470
LMF1--FOXK2	GeneB	38333	38542
LMF1--FOXK2	GeneB	38333	38832
LMF1--FOXK2	GeneB	39833	40177
LMF1--FOXK2	GeneB	39855	40387
LMF1--FOXK2	GeneB	41388	41797
LMF1--FOXK2	GeneB	42798	47041
LMF1--FOXK2	GeneB	43951	44103
LMF1--FOXK2	GeneB	45162	46251
LMF1--FOXK2	GeneB	45162	48466
LMF1--FOXK2	GeneB	45162	45389
LMF1--FOXK2	GeneB	45162	46264
LMF1--FOXK2	GeneB	47496	47534
LMF1--FOXK2	GeneB	49467	50158
RP11-384F7.2--LSAMP	GeneA	1001	1411
RP11-384F7.2--LSAMP	GeneA	2412	2554
RP11-384F7.2--LSAMP	GeneB	5555	5743
RP11-384F7.2--LSAMP	GeneB	6744	6888
RP11-384F7.2--LSAMP	GeneB	7889	8543
RP11-384F7.2--LSAMP	GeneB	8437	8543
RP11-384F7.2--LSAMP	GeneB	8465	8543
RP11-384F7.2--LSAMP	GeneB	9544	9781
RP11-384F7.2--LSAMP	GeneB	9549	9781
RP11-384F7.2--LSAMP	GeneB	10782	10878
RP11-384F7.2--LSAMP	GeneB	11879	12004
RP11-384F7.2--LSAMP	GeneB	13005	13139
RP11-384F7.2--LSAMP	GeneB	13044	13139
RP11-384F7.2--LSAMP	GeneB	14140	14260
RP11-384F7.2--LSAMP	GeneB	14221	14260
RP11-384F7.2--LSAMP	GeneB	14725	14873
RP11-384F7.2--LSAMP	GeneB	14725	15147
RP11-384F7.2--LSAMP	GeneB	14725	14831
RP11-384F7.2--LSAMP	GeneB	16148	16183
RP11-384F7.2--LSAMP	GeneB	17184	17216
RP11-384F7.2--LSAMP	GeneB	18217	18296
RP11-384F7.2--LSAMP	GeneB	19297	27348
RP11-384F7.2--LSAMP	GeneB	19297	27323
RP11-384F7.2--LSAMP	GeneB	19297	19917
RP11-384F7.2--LSAMP	GeneB	19297	19435
PPIP5K2--CTC-340A15.2	GeneA	1001	1046
PPIP5K2--CTC-340A15.2	GeneA	1052	1340
PPIP5K2--CTC-340A15.2	GeneA	1106	1340
PPIP5K2--CTC-340A15.2	GeneA	1114	1340
PPIP5K2--CTC-340A15.2	GeneA	1116	1340
PPIP5K2--CTC-340A15.2	GeneA	1242	1340
PPIP5K2--CTC-340A15.2	GeneA	1460	1690
PPIP5K2--CTC-340A15.2	GeneA	2691	3088
PPIP5K2--CTC-340A15.2	GeneA	4089	4149
PPIP5K2--CTC-340A15.2	GeneA	4089	4284
PPIP5K2--CTC-340A15.2	GeneA	4185	4284
PPIP5K2--CTC-340A15.2	GeneA	5285	5406
PPIP5K2--CTC-340A15.2	GeneA	6024	6114
PPIP5K2--CTC-340A15.2	GeneA	7115	7200
PPIP5K2--CTC-340A15.2	GeneA	7115	7153
PPIP5K2--CTC-340A15.2	GeneA	8201	8355
PPIP5K2--CTC-340A15.2	GeneA	8201	8265
PPIP5K2--CTC-340A15.2	GeneA	9356	9457
PPIP5K2--CTC-340A15.2	GeneA	9577	9725
PPIP5K2--CTC-340A15.2	GeneA	10577	10738
PPIP5K2--CTC-340A15.2	GeneA	11739	11860
PPIP5K2--CTC-340A15.2	GeneA	12861	12962
PPIP5K2--CTC-340A15.2	GeneA	13963	14049
PPIP5K2--CTC-340A15.2	GeneA	14785	14860
PPIP5K2--CTC-340A15.2	GeneA	14949	15058
PPIP5K2--CTC-340A15.2	GeneA	16024	16109
PPIP5K2--CTC-340A15.2	GeneA	17110	17235
PPIP5K2--CTC-340A15.2	GeneA	17110	17211
PPIP5K2--CTC-340A15.2	GeneA	17374	17495
PPIP5K2--CTC-340A15.2	GeneA	18068	18250
PPIP5K2--CTC-340A15.2	GeneA	19251	19392
PPIP5K2--CTC-340A15.2	GeneA	20144	20367
PPIP5K2--CTC-340A15.2	GeneA	20260	20367
PPIP5K2--CTC-340A15.2	GeneA	21368	21495
PPIP5K2--CTC-340A15.2	GeneA	21467	21495
PPIP5K2--CTC-340A15.2	GeneA	22071	22185
PPIP5K2--CTC-340A15.2	GeneA	22071	22404
PPIP5K2--CTC-340A15.2	GeneA	22076	22185
PPIP5K2--CTC-340A15.2	GeneA	22160	22185
PPIP5K2--CTC-340A15.2	GeneA	23405	23449
PPIP5K2--CTC-340A15.2	GeneA	24206	24313
PPIP5K2--CTC-340A15.2	GeneA	24403	24519
PPIP5K2--CTC-340A15.2	GeneA	24458	24519
PPIP5K2--CTC-340A15.2	GeneA	25520	25687
PPIP5K2--CTC-340A15.2	GeneA	26688	26861
PPIP5K2--CTC-340A15.2	GeneA	27697	28198
PPIP5K2--CTC-340A15.2	GeneA	28126	28198
PPIP5K2--CTC-340A15.2	GeneA	29199	29318
PPIP5K2--CTC-340A15.2	GeneA	30193	30255
PPIP5K2--CTC-340A15.2	GeneA	31256	31559
PPIP5K2--CTC-340A15.2	GeneA	31832	31891
PPIP5K2--CTC-340A15.2	GeneA	32892	33032
PPIP5K2--CTC-340A15.2	GeneA	32892	33108
PPIP5K2--CTC-340A15.2	GeneA	34109	34353
PPIP5K2--CTC-340A15.2	GeneA	34228	34353
PPIP5K2--CTC-340A15.2	GeneA	35354	46631
PPIP5K2--CTC-340A15.2	GeneA	35354	37038
PPIP5K2--CTC-340A15.2	GeneA	35354	36179
PPIP5K2--CTC-340A15.2	GeneA	35354	37355
PPIP5K2--CTC-340A15.2	GeneA	35354	37068
PPIP5K2--CTC-340A15.2	GeneA	35354	35445
PPIP5K2--CTC-340A15.2	GeneA	35354	35365
PPIP5K2--CTC-340A15.2	GeneA	35354	35501
PPIP5K2--CTC-340A15.2	GeneB	49632	50132
PPIP5K2--CTC-340A15.2	GeneB	49854	50132
PPIP5K2--CTC-340A15.2	GeneB	49905	50132
PPIP5K2--CTC-340A15.2	GeneB	49914	50132
PPIP5K2--CTC-340A15.2	GeneB	49920	50132
PPIP5K2--CTC-340A15.2	GeneB	49922	50132
PPIP5K2--CTC-340A15.2	GeneB	49998	50132
PPIP5K2--CTC-340A15.2	GeneB	50065	50132
PPIP5K2--CTC-340A15.2	GeneB	51133	51217
PPIP5K2--CTC-340A15.2	GeneB	51134	51217
PPIP5K2--CTC-340A15.2	GeneB	51146	51217
PPIP5K2--CTC-340A15.2	GeneB	52218	52424
PPIP5K2--CTC-340A15.2	GeneB	52889	53340
PPIP5K2--CTC-340A15.2	GeneB	53493	53581
PPIP5K2--CTC-340A15.2	GeneB	53493	53573
PPIP5K2--CTC-340A15.2	GeneB	53733	53826
PPIP5K2--CTC-340A15.2	GeneB	53794	53826
PPIP5K2--CTC-340A15.2	GeneB	54827	55016
PPIP5K2--CTC-340A15.2	GeneB	56017	56089
PPIP5K2--CTC-340A15.2	GeneB	56022	56089
PPIP5K2--CTC-340A15.2	GeneB	56022	56490
PPIP5K2--CTC-340A15.2	GeneB	56022	56385
PPIP5K2--CTC-340A15.2	GeneB	57491	57807
PPIP5K2--CTC-340A15.2	GeneB	58808	58865
PPIP5K2--CTC-340A15.2	GeneB	59866	60051
PPIP5K2--CTC-340A15.2	GeneB	59866	59903
PPIP5K2--CTC-340A15.2	GeneB	60642	61158
PPIP5K2--CTC-340A15.2	GeneB	60642	60780
PPIP5K2--CTC-340A15.2	GeneB	62159	62320
PPIP5K2--CTC-340A15.2	GeneB	63321	63394
PPIP5K2--CTC-340A15.2	GeneB	64395	64569
PPIP5K2--CTC-340A15.2	GeneB	65570	67029
PPIP5K2--CTC-340A15.2	GeneB	65818	65857
PPIP5K2--CTC-340A15.2	GeneB	65943	66074
PPIP5K2--CTC-340A15.2	GeneB	68030	68104
PPIP5K2--CTC-340A15.2	GeneB	69105	69147
PPIP5K2--CTC-340A15.2	GeneB	70148	70373
PPIP5K2--CTC-340A15.2	GeneB	71374	71418
PPIP5K2--CTC-340A15.2	GeneB	72419	72479
PPIP5K2--CTC-340A15.2	GeneB	73480	73552
PPIP5K2--CTC-340A15.2	GeneB	74553	74596
PPIP5K2--CTC-340A15.2	GeneB	75597	76016
PPIP5K2--CTC-340A15.2	GeneB	77017	77282
PPIP5K2--CTC-340A15.2	GeneB	77017	77252
DSCR3--TTC3	GeneA	1001	1682
DSCR3--TTC3	GeneA	1388	1682
DSCR3--TTC3	GeneA	1517	1682
DSCR3--TTC3	GeneA	1569	1682
DSCR3--TTC3	GeneA	1574	1682
DSCR3--TTC3	GeneA	1580	1682
DSCR3--TTC3	GeneA	1591	1682
DSCR3--TTC3	GeneA	1602	1682
DSCR3--TTC3	GeneA	1619	1682
DSCR3--TTC3	GeneA	1767	2128
DSCR3--TTC3	GeneA	2073	2128
DSCR3--TTC3	GeneA	3129	3984
DSCR3--TTC3	GeneA	4985	5128
DSCR3--TTC3	GeneA	6129	6278
DSCR3--TTC3	GeneA	6129	6533
DSCR3--TTC3	GeneA	6129	6382
DSCR3--TTC3	GeneA	7534	7614
DSCR3--TTC3	GeneA	7534	7684
DSCR3--TTC3	GeneA	8331	8599
DSCR3--TTC3	GeneA	8525	8599
DSCR3--TTC3	GeneA	9001	9483
DSCR3--TTC3	GeneA	9386	9483
DSCR3--TTC3	GeneA	10158	10458
DSCR3--TTC3	GeneA	11459	12719
DSCR3--TTC3	GeneA	11720	11797
DSCR3--TTC3	GeneA	12569	12719
DSCR3--TTC3	GeneA	13136	17522
DSCR3--TTC3	GeneA	13136	13288
DSCR3--TTC3	GeneA	15316	17522
DSCR3--TTC3	GeneA	15316	15643
DSCR3--TTC3	GeneA	15316	15470
DSCR3--TTC3	GeneA	15316	15426
DSCR3--TTC3	GeneA	15316	15398
DSCR3--TTC3	GeneB	20523	20661
DSCR3--TTC3	GeneB	20548	20770
DSCR3--TTC3	GeneB	20555	20661
DSCR3--TTC3	GeneB	20564	20661
DSCR3--TTC3	GeneB	20568	20661
DSCR3--TTC3	GeneB	20574	20770
DSCR3--TTC3	GeneB	20578	20661
DSCR3--TTC3	GeneB	20587	20661
DSCR3--TTC3	GeneB	21771	24506
DSCR3--TTC3	GeneB	23801	24506
DSCR3--TTC3	GeneB	25507	27118
DSCR3--TTC3	GeneB	26964	27118
DSCR3--TTC3	GeneB	27550	27592
DSCR3--TTC3	GeneB	27550	28063
DSCR3--TTC3	GeneB	27913	28063
DSCR3--TTC3	GeneB	28516	28603
DSCR3--TTC3	GeneB	29604	29657
DSCR3--TTC3	GeneB	30658	30778
DSCR3--TTC3	GeneB	30658	30991
DSCR3--TTC3	GeneB	30692	30778
DSCR3--TTC3	GeneB	30759	30778
DSCR3--TTC3	GeneB	31992	32085
DSCR3--TTC3	GeneB	32688	32773
DSCR3--TTC3	GeneB	33774	33868
DSCR3--TTC3	GeneB	33774	33914
DSCR3--TTC3	GeneB	34915	34977
DSCR3--TTC3	GeneB	34915	35219
DSCR3--TTC3	GeneB	36220	37403
DSCR3--TTC3	GeneB	38404	39112
DSCR3--TTC3	GeneB	39058	39112
DSCR3--TTC3	GeneB	40113	40218
DSCR3--TTC3	GeneB	40693	40855
DSCR3--TTC3	GeneB	41856	41901
DSCR3--TTC3	GeneB	42902	43025
DSCR3--TTC3	GeneB	44026	44089
DSCR3--TTC3	GeneB	45090	45150
DSCR3--TTC3	GeneB	46151	46235
DSCR3--TTC3	GeneB	47236	47267
DSCR3--TTC3	GeneB	47236	47370
DSCR3--TTC3	GeneB	47236	47282
DSCR3--TTC3	GeneB	47236	47308
DSCR3--TTC3	GeneB	48371	48451
DSCR3--TTC3	GeneB	49452	49564
DSCR3--TTC3	GeneB	50565	50685
DSCR3--TTC3	GeneB	50600	50685
DSCR3--TTC3	GeneB	51686	51808
DSCR3--TTC3	GeneB	52751	52852
DSCR3--TTC3	GeneB	53853	53945
DSCR3--TTC3	GeneB	54595	54659
DSCR3--TTC3	GeneB	55660	55796
DSCR3--TTC3	GeneB	55660	55725
DSCR3--TTC3	GeneB	55660	55734
DSCR3--TTC3	GeneB	56718	57044
DSCR3--TTC3	GeneB	56718	57090
DSCR3--TTC3	GeneB	56892	57044
DSCR3--TTC3	GeneB	57004	57044
DSCR3--TTC3	GeneB	58091	58342
DSCR3--TTC3	GeneB	58177	58342
DSCR3--TTC3	GeneB	58597	58650
DSCR3--TTC3	GeneB	59567	59639
DSCR3--TTC3	GeneB	60640	60866
DSCR3--TTC3	GeneB	60820	60866
DSCR3--TTC3	GeneB	61867	61923
DSCR3--TTC3	GeneB	62924	62997
DSCR3--TTC3	GeneB	63998	64162
DSCR3--TTC3	GeneB	65163	65364
DSCR3--TTC3	GeneB	65163	65378
DSCR3--TTC3	GeneB	65163	66228
DSCR3--TTC3	GeneB	65163	65253
DSCR3--TTC3	GeneB	67168	67233
DSCR3--TTC3	GeneB	68234	68383
DSCR3--TTC3	GeneB	69384	69523
DSCR3--TTC3	GeneB	70524	70592
DSCR3--TTC3	GeneB	70524	70897
DSCR3--TTC3	GeneB	71867	71963
DSCR3--TTC3	GeneB	72964	73064
DSCR3--TTC3	GeneB	74065	74155
DSCR3--TTC3	GeneB	74843	74944
DSCR3--TTC3	GeneB	75945	76190
DSCR3--TTC3	GeneB	76458	76509
DSCR3--TTC3	GeneB	77167	77528
DSCR3--TTC3	GeneB	78529	78655
DSCR3--TTC3	GeneB	78841	78984
DSCR3--TTC3	GeneB	78841	78906
DSCR3--TTC3	GeneB	79985	80077
DSCR3--TTC3	GeneB	81078	82741
DSCR3--TTC3	GeneB	81078	82750
DSCR3--TTC3	GeneB	81078	81259
BCR--ABL1	GeneA	1001	1129
BCR--ABL1	GeneA	1507	3536
BCR--ABL1	GeneA	1662	3536
BCR--ABL1	GeneA	2258	3526
BCR--ABL1	GeneA	4537	4669
BCR--ABL1	GeneA	4616	4669
BCR--ABL1	GeneA	5495	5636
BCR--ABL1	GeneA	6637	6804
BCR--ABL1	GeneA	7805	8013
BCR--ABL1	GeneA	9014	9195
BCR--ABL1	GeneA	9014	9048
BCR--ABL1	GeneA	9175	9195
BCR--ABL1	GeneA	10196	10300
BCR--ABL1	GeneA	10601	10674
BCR--ABL1	GeneA	10601	10786
BCR--ABL1	GeneA	10601	10639
BCR--ABL1	GeneA	11787	11894
BCR--ABL1	GeneA	12895	12955
BCR--ABL1	GeneA	13956	14008
BCR--ABL1	GeneA	14509	14649
BCR--ABL1	GeneA	15650	16539
BCR--ABL1	GeneA	16229	16539
BCR--ABL1	GeneA	16418	16539
BCR--ABL1	GeneA	17474	17642
BCR--ABL1	GeneA	17474	17555
BCR--ABL1	GeneA	18643	18762
BCR--ABL1	GeneA	18643	18657
BCR--ABL1	GeneA	19581	19656
BCR--ABL1	GeneA	19628	19656
BCR--ABL1	GeneA	20657	20761
BCR--ABL1	GeneA	20657	22271
BCR--ABL1	GeneA	20755	20761
BCR--ABL1	GeneA	21479	21553
BCR--ABL1	GeneA	23272	23369
BCR--ABL1	GeneA	24370	24501
BCR--ABL1	GeneA	24387	24501
BCR--ABL1	GeneA	25502	26024
BCR--ABL1	GeneA	27025	27120
BCR--ABL1	GeneA	27616	27701
BCR--ABL1	GeneA	28439	28635
BCR--ABL1	GeneA	29636	29695
BCR--ABL1	GeneA	29686	30645
BCR--ABL1	GeneA	30155	30645
BCR--ABL1	GeneA	30536	30645
BCR--ABL1	GeneA	31646	31785
BCR--ABL1	GeneA	31646	31867
BCR--ABL1	GeneA	32337	32970
BCR--ABL1	GeneA	32836	32970
BCR--ABL1	GeneA	33917	34022
BCR--ABL1	GeneA	33917	33948
BCR--ABL1	GeneA	34501	34663
BCR--ABL1	GeneA	34501	34644
BCR--ABL1	GeneA	35382	37986
BCR--ABL1	GeneA	35382	35899
BCR--ABL1	GeneA	35382	37983
BCR--ABL1	GeneB	40987	41496
BCR--ABL1	GeneB	41021	41496
BCR--ABL1	GeneB	42497	42956
BCR--ABL1	GeneB	43957	44130
BCR--ABL1	GeneB	43960	44015
BCR--ABL1	GeneB	44694	44989
BCR--ABL1	GeneB	45990	46262
BCR--ABL1	GeneB	47263	47347
BCR--ABL1	GeneB	47994	48171
BCR--ABL1	GeneB	49172	49356
BCR--ABL1	GeneB	50357	50509
BCR--ABL1	GeneB	51510	51599
BCR--ABL1	GeneB	51942	52106
BCR--ABL1	GeneB	53107	54821
BCR--ABL1	GeneB	53107	56813
NUP214--XKR3	GeneA	1001	1189
NUP214--XKR3	GeneA	1026	1189
NUP214--XKR3	GeneA	1474	1613
NUP214--XKR3	GeneA	1520	1634
NUP214--XKR3	GeneA	1852	1900
NUP214--XKR3	GeneA	2901	3096
NUP214--XKR3	GeneA	3709	3860
NUP214--XKR3	GeneA	3905	4185
NUP214--XKR3	GeneA	4656	4854
NUP214--XKR3	GeneA	4656	4688
NUP214--XKR3	GeneA	5855	5925
NUP214--XKR3	GeneA	6926	6989
NUP214--XKR3	GeneA	6976	6989
NUP214--XKR3	GeneA	7436	7539
NUP214--XKR3	GeneA	7527	7539
NUP214--XKR3	GeneA	8540	8646
NUP214--XKR3	GeneA	8540	8908
NUP214--XKR3	GeneA	9582	9648
NUP214--XKR3	GeneA	9630	9648
NUP214--XKR3	GeneA	10649	10775
NUP214--XKR3	GeneA	10649	10717
NUP214--XKR3	GeneA	11776	11937
NUP214--XKR3	GeneA	12938	13412
NUP214--XKR3	GeneA	13226	13412
NUP214--XKR3	GeneA	13250	13412
NUP214--XKR3	GeneA	13360	13412
NUP214--XKR3	GeneA	14413	14588
NUP214--XKR3	GeneA	14413	14477
NUP214--XKR3	GeneA	14446	14588
NUP214--XKR3	GeneA	15589	15686
NUP214--XKR3	GeneA	15592	15686
NUP214--XKR3	GeneA	16687	16836
NUP214--XKR3	GeneA	17060	17146
NUP214--XKR3	GeneA	17352	17501
NUP214--XKR3	GeneA	18472	18630
NUP214--XKR3	GeneA	18472	18620
NUP214--XKR3	GeneA	19631	19734
NUP214--XKR3	GeneA	20735	20917
NUP214--XKR3	GeneA	20844	20917
NUP214--XKR3	GeneA	21614	21699
NUP214--XKR3	GeneA	21805	21888
NUP214--XKR3	GeneA	21805	22293
NUP214--XKR3	GeneA	23294	23557
NUP214--XKR3	GeneA	23407	23557
NUP214--XKR3	GeneA	24558	24719
NUP214--XKR3	GeneA	24818	24893
NUP214--XKR3	GeneA	25894	25993
NUP214--XKR3	GeneA	26994	27244
NUP214--XKR3	GeneA	27169	27244
NUP214--XKR3	GeneA	27192	27244
NUP214--XKR3	GeneA	27238	27244
NUP214--XKR3	GeneA	28245	28323
NUP214--XKR3	GeneA	29313	29672
NUP214--XKR3	GeneA	29318	29672
NUP214--XKR3	GeneA	29331	29672
NUP214--XKR3	GeneA	29335	29364
NUP214--XKR3	GeneA	30673	30841
NUP214--XKR3	GeneA	30757	30841
NUP214--XKR3	GeneA	31842	31903
NUP214--XKR3	GeneA	31842	32267
NUP214--XKR3	GeneA	31842	31950
NUP214--XKR3	GeneA	33268	35067
NUP214--XKR3	GeneA	33268	33382
NUP214--XKR3	GeneA	33268	33739
NUP214--XKR3	GeneA	33268	33895
NUP214--XKR3	GeneA	33268	34700
NUP214--XKR3	GeneA	33268	33665
NUP214--XKR3	GeneA	33268	33938
NUP214--XKR3	GeneA	33390	33468
NUP214--XKR3	GeneA	33971	34384
NUP214--XKR3	GeneA	36068	36138
NUP214--XKR3	GeneA	37139	37295
NUP214--XKR3	GeneA	38296	38728
NUP214--XKR3	GeneA	38576	38728
NUP214--XKR3	GeneA	39729	39900
NUP214--XKR3	GeneA	39729	39797
NUP214--XKR3	GeneA	39744	39900
NUP214--XKR3	GeneA	39793	39900
NUP214--XKR3	GeneA	39863	39900
NUP214--XKR3	GeneA	40087	42338
NUP214--XKR3	GeneA	41232	41394
NUP214--XKR3	GeneA	42199	42338
NUP214--XKR3	GeneA	43339	43363
NUP214--XKR3	GeneA	43339	43524
NUP214--XKR3	GeneA	43339	44063
NUP214--XKR3	GeneA	44509	45725
NUP214--XKR3	GeneA	44509	45718
NUP214--XKR3	GeneA	44509	44756
NUP214--XKR3	GeneA	44509	44758
NUP214--XKR3	GeneA	44509	44762
NUP214--XKR3	GeneA	44509	44556
NUP214--XKR3	GeneA	44618	44759
NUP214--XKR3	GeneB	48726	48818
NUP214--XKR3	GeneB	49819	50163
NUP214--XKR3	GeneB	51164	51417
NUP214--XKR3	GeneB	52418	53415
ZFYVE27--C10orf76	GeneA	1001	1201
ZFYVE27--C10orf76	GeneA	1003	1205
ZFYVE27--C10orf76	GeneA	1008	1205
ZFYVE27--C10orf76	GeneA	1020	1205
ZFYVE27--C10orf76	GeneA	1063	1205
ZFYVE27--C10orf76	GeneA	2206	2378
ZFYVE27--C10orf76	GeneA	2206	2403
ZFYVE27--C10orf76	GeneA	2206	2574
ZFYVE27--C10orf76	GeneA	3575	3645
ZFYVE27--C10orf76	GeneA	4646	4832
ZFYVE27--C10orf76	GeneA	5833	5928
ZFYVE27--C10orf76	GeneA	6929	7041
ZFYVE27--C10orf76	GeneA	7488	7925
ZFYVE27--C10orf76	GeneA	7786	7925
ZFYVE27--C10orf76	GeneA	8831	8917
ZFYVE27--C10orf76	GeneA	8831	8876
ZFYVE27--C10orf76	GeneA	8846	8917
ZFYVE27--C10orf76	GeneA	9918	9938
ZFYVE27--C10orf76	GeneA	10099	10243
ZFYVE27--C10orf76	GeneA	11244	11352
ZFYVE27--C10orf76	GeneA	11306	11352
ZFYVE27--C10orf76	GeneA	11683	11764
ZFYVE27--C10orf76	GeneA	11909	12212
ZFYVE27--C10orf76	GeneA	13213	14883
ZFYVE27--C10orf76	GeneA	13213	14884
ZFYVE27--C10orf76	GeneA	13213	14872
ZFYVE27--C10orf76	GeneA	13213	13764
ZFYVE27--C10orf76	GeneB	17885	17993
ZFYVE27--C10orf76	GeneB	18994	19106
ZFYVE27--C10orf76	GeneB	20107	20262
ZFYVE27--C10orf76	GeneB	20206	20262
ZFYVE27--C10orf76	GeneB	20373	20519
ZFYVE27--C10orf76	GeneB	20373	20612
ZFYVE27--C10orf76	GeneB	21613	21720
ZFYVE27--C10orf76	GeneB	21613	21910
ZFYVE27--C10orf76	GeneB	22911	23003
ZFYVE27--C10orf76	GeneB	24004	24078
ZFYVE27--C10orf76	GeneB	24190	24276
ZFYVE27--C10orf76	GeneB	25277	25333
ZFYVE27--C10orf76	GeneB	26334	26377
ZFYVE27--C10orf76	GeneB	27378	27438
ZFYVE27--C10orf76	GeneB	28439	28485
ZFYVE27--C10orf76	GeneB	29013	29088
ZFYVE27--C10orf76	GeneB	30089	30182
ZFYVE27--C10orf76	GeneB	31183	31284
ZFYVE27--C10orf76	GeneB	31191	31284
ZFYVE27--C10orf76	GeneB	32285	32343
ZFYVE27--C10orf76	GeneB	33344	33409
ZFYVE27--C10orf76	GeneB	34410	34479
ZFYVE27--C10orf76	GeneB	35480	35540
ZFYVE27--C10orf76	GeneB	36541	36629
ZFYVE27--C10orf76	GeneB	37630	37712
ZFYVE27--C10orf76	GeneB	38639	38765
ZFYVE27--C10orf76	GeneB	39766	39841
ZFYVE27--C10orf76	GeneB	40842	41166
ZFYVE27--C10orf76	GeneB	41088	41166
ZFYVE27--C10orf76	GeneB	42167	42283
ZFYVE27--C10orf76	GeneB	43284	45305
VWA2--PRKCH	GeneA	1001	1240
VWA2--PRKCH	GeneA	1027	1240
VWA2--PRKCH	GeneA	2241	2302
VWA2--PRKCH	GeneA	3303	3377
VWA2--PRKCH	GeneA	4378	4511
VWA2--PRKCH	GeneA	5512	5621
VWA2--PRKCH	GeneA	6622	6816
VWA2--PRKCH	GeneA	7817	7950
VWA2--PRKCH	GeneA	8622	8754
VWA2--PRKCH	GeneA	9755	9810
VWA2--PRKCH	GeneA	10811	10918
VWA2--PRKCH	GeneA	10811	10922
VWA2--PRKCH	GeneA	11887	12459
VWA2--PRKCH	GeneA	13460	14514
VWA2--PRKCH	GeneA	13460	14011
VWA2--PRKCH	GeneA	13460	14395
VWA2--PRKCH	GeneA	14762	14887
VWA2--PRKCH	GeneA	15740	16035
VWA2--PRKCH	GeneB	19036	19145
VWA2--PRKCH	GeneB	19046	19145
VWA2--PRKCH	GeneB	20146	20501
VWA2--PRKCH	GeneB	20342	20461
VWA2--PRKCH	GeneB	20377	20501
VWA2--PRKCH	GeneB	21502	21595
VWA2--PRKCH	GeneB	22440	22583
VWA2--PRKCH	GeneB	23584	24331
VWA2--PRKCH	GeneB	23861	24322
VWA2--PRKCH	GeneB	24531	24628
VWA2--PRKCH	GeneB	24620	24663
VWA2--PRKCH	GeneB	25664	25932
VWA2--PRKCH	GeneB	26933	27107
VWA2--PRKCH	GeneB	27015	27107
VWA2--PRKCH	GeneB	28108	28276
VWA2--PRKCH	GeneB	29277	29777
VWA2--PRKCH	GeneB	30778	30872
VWA2--PRKCH	GeneB	31873	32017
VWA2--PRKCH	GeneB	32404	32467
VWA2--PRKCH	GeneB	33468	33659
VWA2--PRKCH	GeneB	34021	34171
VWA2--PRKCH	GeneB	34021	34121
VWA2--PRKCH	GeneB	35172	35206
VWA2--PRKCH	GeneB	35172	35201
VWA2--PRKCH	GeneB	36207	36295
VWA2--PRKCH	GeneB	36207	36290
VWA2--PRKCH	GeneB	37296	37425
VWA2--PRKCH	GeneB	37296	37326
VWA2--PRKCH	GeneB	37296	37339
VWA2--PRKCH	GeneB	37296	37395
VWA2--PRKCH	GeneB	38426	38558
VWA2--PRKCH	GeneB	38881	38920
VWA2--PRKCH	GeneB	38881	39008
VWA2--PRKCH	GeneB	40009	40248
VWA2--PRKCH	GeneB	40343	40486
VWA2--PRKCH	GeneB	40343	40348
VWA2--PRKCH	GeneB	40673	40846
VWA2--PRKCH	GeneB	40673	40724
VWA2--PRKCH	GeneB	40673	40820
VWA2--PRKCH	GeneB	40673	40792
VWA2--PRKCH	GeneB	41847	42138
VWA2--PRKCH	GeneB	43139	43325
VWA2--PRKCH	GeneB	43976	44054
VWA2--PRKCH	GeneB	45055	45209
VWA2--PRKCH	GeneB	46210	46328
VWA2--PRKCH	GeneB	47329	47465
VWA2--PRKCH	GeneB	47891	48046
VWA2--PRKCH	GeneB	49047	49171
VWA2--PRKCH	GeneB	49917	49979
VWA2--PRKCH	GeneB	50185	50323
VWA2--PRKCH	GeneB	50185	50319
VWA2--PRKCH	GeneB	50185	50315
VWA2--PRKCH	GeneB	51324	51501
VWA2--PRKCH	GeneB	51324	51512
VWA2--PRKCH	GeneB	52513	53825
VWA2--PRKCH	GeneB	54826	54969
VWA2--PRKCH	GeneB	54826	54947
VWA2--PRKCH	GeneB	54826	54929
VWA2--PRKCH	GeneB	55970	57261
VWA2--PRKCH	GeneB	55970	56231
VWA2--PRKCH	GeneB	55970	56087
VWA2--PRKCH	GeneB	55970	57257
UNC5C--STPG2	GeneA	1001	1473
UNC5C--STPG2	GeneA	1007	1473
UNC5C--STPG2	GeneA	1235	1473
UNC5C--STPG2	GeneA	2474	2696
UNC5C--STPG2	GeneA	2475	2696
UNC5C--STPG2	GeneA	3697	3840
UNC5C--STPG2	GeneA	4841	4944
UNC5C--STPG2	GeneA	5945	6125
UNC5C--STPG2	GeneA	7126	7796
UNC5C--STPG2	GeneA	8797	8964
UNC5C--STPG2	GeneA	9965	10129
UNC5C--STPG2	GeneA	11130	11186
UNC5C--STPG2	GeneA	12187	12378
UNC5C--STPG2	GeneA	13050	13394
UNC5C--STPG2	GeneA	14395	14482
UNC5C--STPG2	GeneA	14395	14563
UNC5C--STPG2	GeneA	15564	15732
UNC5C--STPG2	GeneA	16733	16966
UNC5C--STPG2	GeneA	17967	18116
UNC5C--STPG2	GeneA	17967	18008
UNC5C--STPG2	GeneA	19117	19281
UNC5C--STPG2	GeneA	20282	20460
UNC5C--STPG2	GeneA	21215	28110
UNC5C--STPG2	GeneB	31111	31309
UNC5C--STPG2	GeneB	32310	32422
UNC5C--STPG2	GeneB	33423	33587
UNC5C--STPG2	GeneB	34588	34700
UNC5C--STPG2	GeneB	35701	35812
UNC5C--STPG2	GeneB	36813	36972
UNC5C--STPG2	GeneB	37973	38133
UNC5C--STPG2	GeneB	38059	38133
UNC5C--STPG2	GeneB	39134	39244
UNC5C--STPG2	GeneB	40245	40396
UNC5C--STPG2	GeneB	41397	41556
UNC5C--STPG2	GeneB	42557	42672
UNC5C--STPG2	GeneB	43673	43914
UNC5C--STPG2	GeneB	44915	45048
UNC5C--STPG2	GeneB	46049	46127
UNC5C--STPG2	GeneB	47128	47205
UNC5C--STPG2	GeneB	48206	51946
R3HCC1L--PGAM1	GeneA	1001	1083
R3HCC1L--PGAM1	GeneA	1048	1083
R3HCC1L--PGAM1	GeneA	2084	2138
R3HCC1L--PGAM1	GeneA	3139	3231
R3HCC1L--PGAM1	GeneA	3543	3653
R3HCC1L--PGAM1	GeneA	3549	3653
R3HCC1L--PGAM1	GeneA	4654	4750
R3HCC1L--PGAM1	GeneA	5751	7549
R3HCC1L--PGAM1	GeneA	8550	8591
R3HCC1L--PGAM1	GeneA	9592	9767
R3HCC1L--PGAM1	GeneA	10768	10838
R3HCC1L--PGAM1	GeneA	11747	11842
R3HCC1L--PGAM1	GeneA	12346	12486
R3HCC1L--PGAM1	GeneA	13487	14290
R3HCC1L--PGAM1	GeneA	13487	14293
R3HCC1L--PGAM1	GeneA	13487	13745
R3HCC1L--PGAM1	GeneA	13487	14288
R3HCC1L--PGAM1	GeneB	17294	17580
R3HCC1L--PGAM1	GeneB	17427	17580
R3HCC1L--PGAM1	GeneB	18235	18577
R3HCC1L--PGAM1	GeneB	18668	19062
R3HCC1L--PGAM1	GeneB	20063	20337
R3HCC1L--PGAM1	GeneB	20639	20819
R3HCC1L--PGAM1	GeneB	21820	22906
R3HCC1L--PGAM1	GeneB	21820	22155
E2F3--PKD2	GeneA	1001	1465
E2F3--PKD2	GeneA	1262	1720
E2F3--PKD2	GeneA	1470	1475
E2F3--PKD2	GeneA	2721	2874
E2F3--PKD2	GeneA	3875	3986
E2F3--PKD2	GeneA	4987	5206
E2F3--PKD2	GeneA	5005	5156
E2F3--PKD2	GeneA	5005	5206
E2F3--PKD2	GeneA	6207	6365
E2F3--PKD2	GeneA	7366	7480
E2F3--PKD2	GeneA	8481	8616
E2F3--PKD2	GeneA	9617	13164
E2F3--PKD2	GeneA	9617	13163
E2F3--PKD2	GeneA	9805	13163
E2F3--PKD2	GeneB	16165	16825
E2F3--PKD2	GeneB	16729	16825
E2F3--PKD2	GeneB	17826	17939
E2F3--PKD2	GeneB	18940	19229
E2F3--PKD2	GeneB	19012	19229
E2F3--PKD2	GeneB	19096	19229
E2F3--PKD2	GeneB	20230	20480
E2F3--PKD2	GeneB	20230	20350
E2F3--PKD2	GeneB	21481	21705
E2F3--PKD2	GeneB	21481	21632
E2F3--PKD2	GeneB	21509	21705
E2F3--PKD2	GeneB	22706	22934
E2F3--PKD2	GeneB	23935	24102
E2F3--PKD2	GeneB	24014	24102
E2F3--PKD2	GeneB	24054	24102
E2F3--PKD2	GeneB	25103	25304
E2F3--PKD2	GeneB	25123	25304
E2F3--PKD2	GeneB	26305	26425
E2F3--PKD2	GeneB	27426	27524
E2F3--PKD2	GeneB	28525	28646
E2F3--PKD2	GeneB	28525	29030
E2F3--PKD2	GeneB	28913	29030
E2F3--PKD2	GeneB	30031	30194
E2F3--PKD2	GeneB	31195	31342
E2F3--PKD2	GeneB	31841	34160
E2F3--PKD2	GeneB	31841	32241
E2F3--PKD2	GeneB	31841	32280
E2F3--PKD2	GeneB	31841	32246
E2F3--PKD2	GeneB	31841	32088
TIA1--DIRC2	GeneA	1001	1256
TIA1--DIRC2	GeneA	1003	1256
TIA1--DIRC2	GeneA	1020	1256
TIA1--DIRC2	GeneA	1021	1256
TIA1--DIRC2	GeneA	1039	1256
TIA1--DIRC2	GeneA	1050	1256
TIA1--DIRC2	GeneA	1051	1256
TIA1--DIRC2	GeneA	1081	1256
TIA1--DIRC2	GeneA	1207	1256
TIA1--DIRC2	GeneA	2257	2353
TIA1--DIRC2	GeneA	2257	2359
TIA1--DIRC2	GeneA	3360	3458
TIA1--DIRC2	GeneA	4459	4513
TIA1--DIRC2	GeneA	4459	4879
TIA1--DIRC2	GeneA	4459	4587
TIA1--DIRC2	GeneA	4686	4718
TIA1--DIRC2	GeneA	5315	5433
TIA1--DIRC2	GeneA	5938	6042
TIA1--DIRC2	GeneA	5954	6042
TIA1--DIRC2	GeneA	5955	6042
TIA1--DIRC2	GeneA	5986	6042
TIA1--DIRC2	GeneA	7043	7108
TIA1--DIRC2	GeneA	7370	7882
TIA1--DIRC2	GeneA	7807	7882
TIA1--DIRC2	GeneA	7807	8012
TIA1--DIRC2	GeneA	7807	8010
TIA1--DIRC2	GeneA	7844	7882
TIA1--DIRC2	GeneA	9013	9287
TIA1--DIRC2	GeneA	9179	9287
TIA1--DIRC2	GeneA	9179	9420
TIA1--DIRC2	GeneA	9179	9501
TIA1--DIRC2	GeneA	9179	9351
TIA1--DIRC2	GeneA	9179	9325
TIA1--DIRC2	GeneA	9329	9420
TIA1--DIRC2	GeneA	9345	9420
TIA1--DIRC2	GeneA	9674	9769
TIA1--DIRC2	GeneA	9674	9748
TIA1--DIRC2	GeneA	9881	9965
TIA1--DIRC2	GeneA	9881	10054
TIA1--DIRC2	GeneA	9881	10020
TIA1--DIRC2	GeneA	9881	9939
TIA1--DIRC2	GeneA	10513	10802
TIA1--DIRC2	GeneA	10679	10802
TIA1--DIRC2	GeneA	10851	11048
TIA1--DIRC2	GeneA	10940	11048
TIA1--DIRC2	GeneA	11679	11824
TIA1--DIRC2	GeneA	11679	11821
TIA1--DIRC2	GeneA	11682	11824
TIA1--DIRC2	GeneA	11682	11809
TIA1--DIRC2	GeneA	12825	16226
TIA1--DIRC2	GeneA	12825	15466
TIA1--DIRC2	GeneA	12825	13353
TIA1--DIRC2	GeneA	12825	12994
TIA1--DIRC2	GeneA	12825	12921
TIA1--DIRC2	GeneB	19227	19967
TIA1--DIRC2	GeneB	19516	19967
TIA1--DIRC2	GeneB	20968	21061
TIA1--DIRC2	GeneB	22062	22327
TIA1--DIRC2	GeneB	23328	23457
TIA1--DIRC2	GeneB	24458	24566
TIA1--DIRC2	GeneB	25567	25634
TIA1--DIRC2	GeneB	26635	26762
TIA1--DIRC2	GeneB	27763	27945
TIA1--DIRC2	GeneB	28946	30822
TIA1--DIRC2	GeneB	28946	29431
NCOA2--CALB1	GeneA	1001	1106
NCOA2--CALB1	GeneA	2107	2531
NCOA2--CALB1	GeneA	2615	2880
NCOA2--CALB1	GeneA	3881	3937
NCOA2--CALB1	GeneA	4938	5306
NCOA2--CALB1	GeneA	6307	6411
NCOA2--CALB1	GeneA	6307	6375
NCOA2--CALB1	GeneA	6307	6350
NCOA2--CALB1	GeneA	7412	7584
NCOA2--CALB1	GeneA	8585	8688
NCOA2--CALB1	GeneA	9689	9866
NCOA2--CALB1	GeneA	10867	11055
NCOA2--CALB1	GeneA	12056	12157
NCOA2--CALB1	GeneA	12768	12911
NCOA2--CALB1	GeneA	13912	14059
NCOA2--CALB1	GeneA	15060	16329
NCOA2--CALB1	GeneA	15154	15175
NCOA2--CALB1	GeneA	15635	16329
NCOA2--CALB1	GeneA	17330	17540
NCOA2--CALB1	GeneA	17353	17540
NCOA2--CALB1	GeneA	18541	18747
NCOA2--CALB1	GeneA	19748	19963
NCOA2--CALB1	GeneA	19748	19968
NCOA2--CALB1	GeneA	19905	19963
NCOA2--CALB1	GeneA	20969	21098
NCOA2--CALB1	GeneA	20969	21328
NCOA2--CALB1	GeneA	22329	22494
NCOA2--CALB1	GeneA	23495	23773
NCOA2--CALB1	GeneA	23728	23773
NCOA2--CALB1	GeneA	23965	24042
NCOA2--CALB1	GeneA	25043	25277
NCOA2--CALB1	GeneA	25043	25481
NCOA2--CALB1	GeneA	26482	26659
NCOA2--CALB1	GeneA	27265	27463
NCOA2--CALB1	GeneA	27265	27543
NCOA2--CALB1	GeneA	28544	28633
NCOA2--CALB1	GeneA	29634	33515
NCOA2--CALB1	GeneA	29634	31207
NCOA2--CALB1	GeneA	29634	29708
NCOA2--CALB1	GeneB	36516	36702
NCOA2--CALB1	GeneB	36521	36702
NCOA2--CALB1	GeneB	36640	36702
NCOA2--CALB1	GeneB	37703	37980
NCOA2--CALB1	GeneB	37894	37980
NCOA2--CALB1	GeneB	38981	39241
NCOA2--CALB1	GeneB	38989	39241
NCOA2--CALB1	GeneB	39277	39834
NCOA2--CALB1	GeneB	39445	39834
NCOA2--CALB1	GeneB	39472	39834
NCOA2--CALB1	GeneB	39758	39834
NCOA2--CALB1	GeneB	40339	40444
NCOA2--CALB1	GeneB	41445	41519
NCOA2--CALB1	GeneB	41445	41581
NCOA2--CALB1	GeneB	41445	41468
NCOA2--CALB1	GeneB	42582	42665
NCOA2--CALB1	GeneB	42582	42650
NCOA2--CALB1	GeneB	42765	42821
NCOA2--CALB1	GeneB	42765	42815
NCOA2--CALB1	GeneB	43822	43899
NCOA2--CALB1	GeneB	44900	46087
NCOA2--CALB1	GeneB	45907	45962
NCOA2--CALB1	GeneB	45907	45933
NCOA2--CALB1	GeneB	45938	45962
NCOA2--CALB1	GeneB	46048	46087
NCOA2--CALB1	GeneB	46048	46069
NCOA2--CALB1	GeneB	46215	48739
NCOA2--CALB1	GeneB	46215	46268
NCOA2--CALB1	GeneB	46215	46740
NCOA2--CALB1	GeneB	48056	48739
NCOA2--CALB1	GeneB	48668	48739
NCOA2--CALB1	GeneB	49082	50760
NCOA2--CALB1	GeneB	49082	49949
NCOA2--CALB1	GeneB	49082	49198
RP5-964N17.1--LRCH2	GeneA	1001	1026
RP5-964N17.1--LRCH2	GeneA	2027	2122
RP5-964N17.1--LRCH2	GeneA	3123	3497
RP5-964N17.1--LRCH2	GeneB	6498	6877
RP5-964N17.1--LRCH2	GeneB	7878	8022
RP5-964N17.1--LRCH2	GeneB	9023	9149
RP5-964N17.1--LRCH2	GeneB	10150	10255
RP5-964N17.1--LRCH2	GeneB	10338	10474
RP5-964N17.1--LRCH2	GeneB	11475	11608
RP5-964N17.1--LRCH2	GeneB	12609	12696
RP5-964N17.1--LRCH2	GeneB	12999	13110
RP5-964N17.1--LRCH2	GeneB	13296	13393
RP5-964N17.1--LRCH2	GeneB	13488	13546
RP5-964N17.1--LRCH2	GeneB	14547	14654
RP5-964N17.1--LRCH2	GeneB	15655	15720
RP5-964N17.1--LRCH2	GeneB	16721	16769
RP5-964N17.1--LRCH2	GeneB	16848	16964
RP5-964N17.1--LRCH2	GeneB	17965	18009
RP5-964N17.1--LRCH2	GeneB	19010	19060
RP5-964N17.1--LRCH2	GeneB	20061	20118
RP5-964N17.1--LRCH2	GeneB	20871	20983
RP5-964N17.1--LRCH2	GeneB	21166	21303
RP5-964N17.1--LRCH2	GeneB	21459	21536
RP5-964N17.1--LRCH2	GeneB	22537	25256
RP5-964N17.1--LRCH2	GeneB	22537	25246
PDGFA--FO538757.2	GeneA	1001	1337
PDGFA--FO538757.2	GeneA	1089	1337
PDGFA--FO538757.2	GeneA	1888	2358
PDGFA--FO538757.2	GeneA	1903	2358
PDGFA--FO538757.2	GeneA	2229	2358
PDGFA--FO538757.2	GeneA	2789	2878
PDGFA--FO538757.2	GeneA	3807	3903
PDGFA--FO538757.2	GeneA	4904	6020
PDGFA--FO538757.2	GeneA	5916	6020
PDGFA--FO538757.2	GeneA	5916	6014
PDGFA--FO538757.2	GeneA	5916	5926
PDGFA--FO538757.2	GeneA	7021	7208
PDGFA--FO538757.2	GeneA	8209	8335
PDGFA--FO538757.2	GeneA	8209	8673
PDGFA--FO538757.2	GeneA	8952	9020
PDGFA--FO538757.2	GeneA	10021	11337
PDGFA--FO538757.2	GeneA	10021	10286
PDGFA--FO538757.2	GeneA	10021	10102
PDGFA--FO538757.2	GeneB	14338	14610
PDGFA--FO538757.2	GeneB	15611	15768
PDGFA--FO538757.2	GeneB	15616	15768
PDGFA--FO538757.2	GeneB	15616	15764
PDGFA--FO538757.2	GeneB	16769	16880
PDGFA--FO538757.2	GeneB	16779	16880
PDGFA--FO538757.2	GeneB	16782	16880
PDGFA--FO538757.2	GeneB	17087	17182
PDGFA--FO538757.2	GeneB	17185	17232
PDGFA--FO538757.2	GeneB	17405	17541
PDGFA--FO538757.2	GeneB	17405	17545
PDGFA--FO538757.2	GeneB	17566	17569
PDGFA--FO538757.2	GeneB	17643	17649
PDGFA--FO538757.2	GeneB	17785	17916
PDGFA--FO538757.2	GeneB	18094	18295
PDGFA--FO538757.2	GeneB	18094	18291
PDGFA--FO538757.2	GeneB	18384	18542
PDGFA--FO538757.2	GeneB	18384	18401
PDGFA--FO538757.2	GeneB	18404	18542
PDGFA--FO538757.2	GeneB	19202	19354
PDGFA--FO538757.2	GeneB	20112	20180
PDGFA--FO538757.2	GeneB	20112	20142
PDGFA--FO538757.2	GeneB	20321	20748
PDGFA--FO538757.2	GeneB	20321	20746
PDGFA--FO538757.2	GeneB	20622	20694
PDGFA--FO538757.2	GeneB	20700	20744
C16orf87--ORC6	GeneA	1001	1328
C16orf87--ORC6	GeneA	1250	1328
C16orf87--ORC6	GeneA	1344	1423
C16orf87--ORC6	GeneA	1653	1777
C16orf87--ORC6	GeneA	2778	2874
C16orf87--ORC6	GeneA	3875	4057
C16orf87--ORC6	GeneA	5058	5223
C16orf87--ORC6	GeneA	6224	12687
C16orf87--ORC6	GeneA	6224	7200
C16orf87--ORC6	GeneA	6224	6576
C16orf87--ORC6	GeneA	6224	6291
C16orf87--ORC6	GeneB	15688	15815
C16orf87--ORC6	GeneB	15691	15815
C16orf87--ORC6	GeneB	15704	15815
C16orf87--ORC6	GeneB	15727	15874
C16orf87--ORC6	GeneB	15742	15815
C16orf87--ORC6	GeneB	15752	15815
C16orf87--ORC6	GeneB	16831	17165
C16orf87--ORC6	GeneB	17036	17165
C16orf87--ORC6	GeneB	17103	17165
C16orf87--ORC6	GeneB	18166	18329
C16orf87--ORC6	GeneB	18877	18966
C16orf87--ORC6	GeneB	18877	20303
C16orf87--ORC6	GeneB	20721	20868
C16orf87--ORC6	GeneB	20723	20835
C16orf87--ORC6	GeneB	20893	21458
C16orf87--ORC6	GeneB	21346	21458
C16orf87--ORC6	GeneB	21346	22003
C16orf87--ORC6	GeneB	21801	21869
C16orf87--ORC6	GeneB	23004	23057
C16orf87--ORC6	GeneB	23004	23940
C16orf87--ORC6	GeneB	23004	23364
C16orf87--ORC6	GeneB	23004	23931
C16orf87--ORC6	GeneB	23004	23444
C16orf87--ORC6	GeneB	23004	23928
PUM1--TRERF1	GeneA	1001	1303
PUM1--TRERF1	GeneA	1207	1303
PUM1--TRERF1	GeneA	1266	1303
PUM1--TRERF1	GeneA	1288	1376
PUM1--TRERF1	GeneA	1294	1376
PUM1--TRERF1	GeneA	1297	1376
PUM1--TRERF1	GeneA	1308	1376
PUM1--TRERF1	GeneA	1309	1376
PUM1--TRERF1	GeneA	1316	1376
PUM1--TRERF1	GeneA	2377	2626
PUM1--TRERF1	GeneA	3627	4000
PUM1--TRERF1	GeneA	3627	3905
PUM1--TRERF1	GeneA	3627	3925
PUM1--TRERF1	GeneA	5001	5068
PUM1--TRERF1	GeneA	6069	6137
PUM1--TRERF1	GeneA	6069	6175
PUM1--TRERF1	GeneA	7176	7284
PUM1--TRERF1	GeneA	8247	8425
PUM1--TRERF1	GeneA	9426	9592
PUM1--TRERF1	GeneA	9426	9464
PUM1--TRERF1	GeneA	9542	9592
PUM1--TRERF1	GeneA	9587	9592
PUM1--TRERF1	GeneA	10593	10863
PUM1--TRERF1	GeneA	10593	10812
PUM1--TRERF1	GeneA	11864	12092
PUM1--TRERF1	GeneA	12604	12697
PUM1--TRERF1	GeneA	12604	12671
PUM1--TRERF1	GeneA	13698	13814
PUM1--TRERF1	GeneA	13710	13814
PUM1--TRERF1	GeneA	13713	13814
PUM1--TRERF1	GeneA	13743	13814
PUM1--TRERF1	GeneA	14815	15023
PUM1--TRERF1	GeneA	14872	15023
PUM1--TRERF1	GeneA	14872	15025
PUM1--TRERF1	GeneA	16026	16164
PUM1--TRERF1	GeneA	16026	16221
PUM1--TRERF1	GeneA	17208	17351
PUM1--TRERF1	GeneA	17208	17419
PUM1--TRERF1	GeneA	17208	17293
PUM1--TRERF1	GeneA	18138	18536
PUM1--TRERF1	GeneA	18240	18536
PUM1--TRERF1	GeneA	18240	18502
PUM1--TRERF1	GeneA	18240	18371
PUM1--TRERF1	GeneA	18321	18536
PUM1--TRERF1	GeneA	19537	19773
PUM1--TRERF1	GeneA	19537	19559
PUM1--TRERF1	GeneA	19575	19773
PUM1--TRERF1	GeneA	20774	21041
PUM1--TRERF1	GeneA	20937	21041
PUM1--TRERF1	GeneA	20998	21041
PUM1--TRERF1	GeneA	21011	21041
PUM1--TRERF1	GeneA	22042	22171
PUM1--TRERF1	GeneA	23172	23300
PUM1--TRERF1	GeneA	23172	23306
PUM1--TRERF1	GeneA	24307	24444
PUM1--TRERF1	GeneA	24307	24389
PUM1--TRERF1	GeneA	24418	24444
PUM1--TRERF1	GeneA	25445	25570
PUM1--TRERF1	GeneA	25445	25646
PUM1--TRERF1	GeneA	26296	26417
PUM1--TRERF1	GeneA	27418	27610
PUM1--TRERF1	GeneA	27418	27531
PUM1--TRERF1	GeneA	27418	27529
PUM1--TRERF1	GeneA	28611	30447
PUM1--TRERF1	GeneA	28611	29894
PUM1--TRERF1	GeneA	28611	29127
PUM1--TRERF1	GeneA	28611	29109
PUM1--TRERF1	GeneA	28611	29103
PUM1--TRERF1	GeneA	28611	28873
PUM1--TRERF1	GeneA	28611	28648
PUM1--TRERF1	GeneB	33448	33478
PUM1--TRERF1	GeneB	33454	33478
PUM1--TRERF1	GeneB	34238	34322
PUM1--TRERF1	GeneB	35323	35405
PUM1--TRERF1	GeneB	35323	35455
PUM1--TRERF1	GeneB	36456	36567
PUM1--TRERF1	GeneB	37568	39262
PUM1--TRERF1	GeneB	37568	37917
PUM1--TRERF1	GeneB	38165	39262
PUM1--TRERF1	GeneB	40263	40309
PUM1--TRERF1	GeneB	41206	41356
PUM1--TRERF1	GeneB	42357	42665
PUM1--TRERF1	GeneB	42357	42605
PUM1--TRERF1	GeneB	43666	44050
PUM1--TRERF1	GeneB	45051	45117
PUM1--TRERF1	GeneB	46118	46257
PUM1--TRERF1	GeneB	46389	46492
PUM1--TRERF1	GeneB	47493	47568
PUM1--TRERF1	GeneB	48569	48657
PUM1--TRERF1	GeneB	49658	49771
PUM1--TRERF1	GeneB	50772	50978
PUM1--TRERF1	GeneB	51979	52226
PUM1--TRERF1	GeneB	52015	52226
PUM1--TRERF1	GeneB	53227	56965
PUM1--TRERF1	GeneB	53227	56671
PUM1--TRERF1	GeneB	53227	53770
PUM1--TRERF1	GeneB	53227	53747
TATDN1--GSDMB	GeneA	1001	1434
TATDN1--GSDMB	GeneA	1350	1434
TATDN1--GSDMB	GeneA	1365	1434
TATDN1--GSDMB	GeneA	1371	1434
TATDN1--GSDMB	GeneA	1371	1531
TATDN1--GSDMB	GeneA	1375	1434
TATDN1--GSDMB	GeneA	1377	1434
TATDN1--GSDMB	GeneA	1381	1434
TATDN1--GSDMB	GeneA	1381	1531
TATDN1--GSDMB	GeneA	1383	1434
TATDN1--GSDMB	GeneA	1387	1434
TATDN1--GSDMB	GeneA	1389	1434
TATDN1--GSDMB	GeneA	1403	1434
TATDN1--GSDMB	GeneA	1422	1531
TATDN1--GSDMB	GeneA	1990	2128
TATDN1--GSDMB	GeneA	3129	3288
TATDN1--GSDMB	GeneA	4289	4561
TATDN1--GSDMB	GeneA	4766	4831
TATDN1--GSDMB	GeneA	5567	5617
TATDN1--GSDMB	GeneA	5568	5617
TATDN1--GSDMB	GeneA	5568	6131
TATDN1--GSDMB	GeneA	7132	7195
TATDN1--GSDMB	GeneA	7132	7271
TATDN1--GSDMB	GeneA	8272	8415
TATDN1--GSDMB	GeneA	8272	8378
TATDN1--GSDMB	GeneA	8514	8556
TATDN1--GSDMB	GeneA	9557	9642
TATDN1--GSDMB	GeneA	9557	9638
TATDN1--GSDMB	GeneA	9557	9627
TATDN1--GSDMB	GeneA	9730	9771
TATDN1--GSDMB	GeneA	9731	9771
TATDN1--GSDMB	GeneA	10772	11199
TATDN1--GSDMB	GeneA	11123	11199
TATDN1--GSDMB	GeneA	11123	11195
TATDN1--GSDMB	GeneA	11123	11296
TATDN1--GSDMB	GeneA	11519	11630
TATDN1--GSDMB	GeneA	11519	11575
TATDN1--GSDMB	GeneA	12631	12701
TATDN1--GSDMB	GeneA	12631	14340
TATDN1--GSDMB	GeneA	12631	12655
TATDN1--GSDMB	GeneA	14214	14340
TATDN1--GSDMB	GeneA	14214	14370
TATDN1--GSDMB	GeneA	14214	14349
TATDN1--GSDMB	GeneA	15371	15582
TATDN1--GSDMB	GeneA	15371	15559
TATDN1--GSDMB	GeneA	15371	15557
TATDN1--GSDMB	GeneA	15371	15554
TATDN1--GSDMB	GeneA	15371	15437
TATDN1--GSDMB	GeneA	15371	15566
TATDN1--GSDMB	GeneB	18583	21355
TATDN1--GSDMB	GeneB	19787	19903
TATDN1--GSDMB	GeneB	19802	19903
TATDN1--GSDMB	GeneB	19847	19903
TATDN1--GSDMB	GeneB	20897	21355
TATDN1--GSDMB	GeneB	21107	21355
TATDN1--GSDMB	GeneB	21116	21355
TATDN1--GSDMB	GeneB	21121	21355
TATDN1--GSDMB	GeneB	21290	21355
TATDN1--GSDMB	GeneB	22356	22527
TATDN1--GSDMB	GeneB	22510	22527
TATDN1--GSDMB	GeneB	23528	23696
TATDN1--GSDMB	GeneB	23528	23999
TATDN1--GSDMB	GeneB	24410	24494
TATDN1--GSDMB	GeneB	25238	25276
TATDN1--GSDMB	GeneB	25713	27341
TATDN1--GSDMB	GeneB	25953	26491
TATDN1--GSDMB	GeneB	26465	26491
TATDN1--GSDMB	GeneB	26465	27341
TATDN1--GSDMB	GeneB	27181	27341
TATDN1--GSDMB	GeneB	27181	27257
TATDN1--GSDMB	GeneB	27467	27605
TATDN1--GSDMB	GeneB	27467	27487
TATDN1--GSDMB	GeneB	27514	27605
TATDN1--GSDMB	GeneB	27956	28026
TATDN1--GSDMB	GeneB	27956	28181
TATDN1--GSDMB	GeneB	28488	28857
TATDN1--GSDMB	GeneB	28488	28856
TATDN1--GSDMB	GeneB	28488	28855
TATDN1--GSDMB	GeneB	28488	28640
CTNND1--SMTNL1	GeneA	1001	1300
CTNND1--SMTNL1	GeneA	1048	1165
CTNND1--SMTNL1	GeneA	1060	1165
CTNND1--SMTNL1	GeneA	2301	2658
CTNND1--SMTNL1	GeneA	2336	2658
CTNND1--SMTNL1	GeneA	2336	2607
CTNND1--SMTNL1	GeneA	2336	2585
CTNND1--SMTNL1	GeneA	2340	2585
CTNND1--SMTNL1	GeneA	2357	2585
CTNND1--SMTNL1	GeneA	3659	3938
CTNND1--SMTNL1	GeneA	4939	4982
CTNND1--SMTNL1	GeneA	5983	6101
CTNND1--SMTNL1	GeneA	7102	7390
CTNND1--SMTNL1	GeneA	7102	7207
CTNND1--SMTNL1	GeneA	7209	7390
CTNND1--SMTNL1	GeneA	7211	7390
CTNND1--SMTNL1	GeneA	7276	7390
CTNND1--SMTNL1	GeneA	8391	8462
CTNND1--SMTNL1	GeneA	9463	9615
CTNND1--SMTNL1	GeneA	10343	10878
CTNND1--SMTNL1	GeneA	10343	10470
CTNND1--SMTNL1	GeneA	11879	12342
CTNND1--SMTNL1	GeneA	11879	12270
CTNND1--SMTNL1	GeneA	11879	11940
CTNND1--SMTNL1	GeneA	12141	12342
CTNND1--SMTNL1	GeneA	13343	13526
CTNND1--SMTNL1	GeneA	13343	13712
CTNND1--SMTNL1	GeneA	14385	14502
CTNND1--SMTNL1	GeneA	15503	15656
CTNND1--SMTNL1	GeneA	16082	16099
CTNND1--SMTNL1	GeneA	16144	16604
CTNND1--SMTNL1	GeneA	16536	16604
CTNND1--SMTNL1	GeneA	17605	17732
CTNND1--SMTNL1	GeneA	17605	17975
CTNND1--SMTNL1	GeneA	17830	17980
CTNND1--SMTNL1	GeneA	18714	18906
CTNND1--SMTNL1	GeneA	19549	19663
CTNND1--SMTNL1	GeneA	19585	19663
CTNND1--SMTNL1	GeneA	20664	20751
CTNND1--SMTNL1	GeneA	21752	22208
CTNND1--SMTNL1	GeneA	22146	22208
CTNND1--SMTNL1	GeneA	23209	23315
CTNND1--SMTNL1	GeneA	23209	23826
CTNND1--SMTNL1	GeneA	23209	23296
CTNND1--SMTNL1	GeneA	23730	23816
CTNND1--SMTNL1	GeneA	24112	27361
CTNND1--SMTNL1	GeneA	24112	26994
CTNND1--SMTNL1	GeneA	24112	26993
CTNND1--SMTNL1	GeneA	24112	24532
CTNND1--SMTNL1	GeneA	24115	25755
CTNND1--SMTNL1	GeneA	24115	25764
CTNND1--SMTNL1	GeneA	25862	26260
CTNND1--SMTNL1	GeneB	30362	31095
CTNND1--SMTNL1	GeneB	30364	30901
CTNND1--SMTNL1	GeneB	30980	31062
CTNND1--SMTNL1	GeneB	31345	31477
CTNND1--SMTNL1	GeneB	31590	31641
CTNND1--SMTNL1	GeneB	32642	32797
CTNND1--SMTNL1	GeneB	32994	33108
CTNND1--SMTNL1	GeneB	33262	33413
CTNND1--SMTNL1	GeneB	34414	34720
BAG6--SLC44A4	GeneA	1001	1282
BAG6--SLC44A4	GeneA	1006	1306
BAG6--SLC44A4	GeneA	1006	1282
BAG6--SLC44A4	GeneA	1028	1193
BAG6--SLC44A4	GeneA	1039	1306
BAG6--SLC44A4	GeneA	1058	1306
BAG6--SLC44A4	GeneA	1261	1282
BAG6--SLC44A4	GeneA	1313	1459
BAG6--SLC44A4	GeneA	1320	1471
BAG6--SLC44A4	GeneA	1348	1459
BAG6--SLC44A4	GeneA	1383	1471
BAG6--SLC44A4	GeneA	1548	1626
BAG6--SLC44A4	GeneA	1553	1804
BAG6--SLC44A4	GeneA	1591	1645
BAG6--SLC44A4	GeneA	1727	2050
BAG6--SLC44A4	GeneA	1731	1840
BAG6--SLC44A4	GeneA	1786	1804
BAG6--SLC44A4	GeneA	1930	2050
BAG6--SLC44A4	GeneA	3051	3168
BAG6--SLC44A4	GeneA	3283	3479
BAG6--SLC44A4	GeneA	3714	3767
BAG6--SLC44A4	GeneA	3714	3766
BAG6--SLC44A4	GeneA	3927	4001
BAG6--SLC44A4	GeneA	4834	5087
BAG6--SLC44A4	GeneA	4852	5087
BAG6--SLC44A4	GeneA	4852	5085
BAG6--SLC44A4	GeneA	4852	5084
BAG6--SLC44A4	GeneA	4852	5078
BAG6--SLC44A4	GeneA	4852	5074
BAG6--SLC44A4	GeneA	4852	4998
BAG6--SLC44A4	GeneA	4852	4972
BAG6--SLC44A4	GeneA	4852	4890
BAG6--SLC44A4	GeneA	6088	6217
BAG6--SLC44A4	GeneA	7007	7204
BAG6--SLC44A4	GeneA	7050	7204
BAG6--SLC44A4	GeneA	7108	7204
BAG6--SLC44A4	GeneA	7413	7665
BAG6--SLC44A4	GeneA	7426	7665
BAG6--SLC44A4	GeneA	7542	7665
BAG6--SLC44A4	GeneA	7982	8086
BAG6--SLC44A4	GeneA	8009	8086
BAG6--SLC44A4	GeneA	8009	8117
BAG6--SLC44A4	GeneA	8197	8304
BAG6--SLC44A4	GeneA	8197	8294
BAG6--SLC44A4	GeneA	8295	8529
BAG6--SLC44A4	GeneA	8411	8529
BAG6--SLC44A4	GeneA	8417	8529
BAG6--SLC44A4	GeneA	8634	8721
BAG6--SLC44A4	GeneA	8637	8721
BAG6--SLC44A4	GeneA	9496	9782
BAG6--SLC44A4	GeneA	9496	9510
BAG6--SLC44A4	GeneA	9496	9927
BAG6--SLC44A4	GeneA	9496	9779
BAG6--SLC44A4	GeneA	9496	9652
BAG6--SLC44A4	GeneA	9496	9498
BAG6--SLC44A4	GeneA	10208	10499
BAG6--SLC44A4	GeneA	10208	10392
BAG6--SLC44A4	GeneA	10311	10499
BAG6--SLC44A4	GeneA	10466	10499
BAG6--SLC44A4	GeneA	10666	10835
BAG6--SLC44A4	GeneA	10666	10763
BAG6--SLC44A4	GeneA	11019	11072
BAG6--SLC44A4	GeneA	11019	11786
BAG6--SLC44A4	GeneA	11189	11291
BAG6--SLC44A4	GeneA	11383	11507
BAG6--SLC44A4	GeneA	11673	11819
BAG6--SLC44A4	GeneA	11674	11819
BAG6--SLC44A4	GeneA	11907	11966
BAG6--SLC44A4	GeneA	12072	12226
BAG6--SLC44A4	GeneA	12083	12226
BAG6--SLC44A4	GeneA	12305	12412
BAG6--SLC44A4	GeneA	12823	13111
BAG6--SLC44A4	GeneA	12965	13111
BAG6--SLC44A4	GeneA	13385	13583
BAG6--SLC44A4	GeneA	13385	13582
BAG6--SLC44A4	GeneB	16584	16689
BAG6--SLC44A4	GeneB	16629	16689
BAG6--SLC44A4	GeneB	16633	16689
BAG6--SLC44A4	GeneB	16663	16689
BAG6--SLC44A4	GeneB	17690	17798
BAG6--SLC44A4	GeneB	18279	18327
BAG6--SLC44A4	GeneB	19232	19305
BAG6--SLC44A4	GeneB	19431	19509
BAG6--SLC44A4	GeneB	19431	19551
BAG6--SLC44A4	GeneB	20333	20432
BAG6--SLC44A4	GeneB	20515	20640
BAG6--SLC44A4	GeneB	20515	20836
BAG6--SLC44A4	GeneB	20515	20539
BAG6--SLC44A4	GeneB	20841	20901
BAG6--SLC44A4	GeneB	21902	21989
BAG6--SLC44A4	GeneB	22066	22149
BAG6--SLC44A4	GeneB	22219	22651
BAG6--SLC44A4	GeneB	22261	22651
BAG6--SLC44A4	GeneB	22416	22651
BAG6--SLC44A4	GeneB	22761	22860
BAG6--SLC44A4	GeneB	23826	23918
BAG6--SLC44A4	GeneB	23826	23867
BAG6--SLC44A4	GeneB	24206	24308
BAG6--SLC44A4	GeneB	25309	25562
BAG6--SLC44A4	GeneB	25309	25376
BAG6--SLC44A4	GeneB	25651	25745
BAG6--SLC44A4	GeneB	25834	25937
BAG6--SLC44A4	GeneB	26047	26120
BAG6--SLC44A4	GeneB	26355	26425
BAG6--SLC44A4	GeneB	26525	26619
BAG6--SLC44A4	GeneB	26699	26783
BAG6--SLC44A4	GeneB	26755	26974
BAG6--SLC44A4	GeneB	27687	28243
BAG6--SLC44A4	GeneB	27687	28240
BAG6--SLC44A4	GeneB	27687	27858
POC1B--MGAT4C	GeneA	1001	1144
POC1B--MGAT4C	GeneA	1005	1144
POC1B--MGAT4C	GeneA	1025	1144
POC1B--MGAT4C	GeneA	1028	1144
POC1B--MGAT4C	GeneA	1032	1144
POC1B--MGAT4C	GeneA	1410	1905
POC1B--MGAT4C	GeneA	1462	1905
POC1B--MGAT4C	GeneA	1610	1905
POC1B--MGAT4C	GeneA	1820	1905
POC1B--MGAT4C	GeneA	1821	1905
POC1B--MGAT4C	GeneA	2906	3077
POC1B--MGAT4C	GeneA	2906	3209
POC1B--MGAT4C	GeneA	4210	4389
POC1B--MGAT4C	GeneA	4210	4250
POC1B--MGAT4C	GeneA	5390	5457
POC1B--MGAT4C	GeneA	6458	6572
POC1B--MGAT4C	GeneA	6878	6985
POC1B--MGAT4C	GeneA	7424	7539
POC1B--MGAT4C	GeneA	8540	8673
POC1B--MGAT4C	GeneA	8629	8673
POC1B--MGAT4C	GeneA	9674	9742
POC1B--MGAT4C	GeneA	10437	10589
POC1B--MGAT4C	GeneA	10437	10686
POC1B--MGAT4C	GeneA	10437	10591
POC1B--MGAT4C	GeneA	11687	11907
POC1B--MGAT4C	GeneA	12223	12819
POC1B--MGAT4C	GeneA	13491	13513
POC1B--MGAT4C	GeneA	13811	13891
POC1B--MGAT4C	GeneA	13811	13858
POC1B--MGAT4C	GeneA	14892	19191
POC1B--MGAT4C	GeneA	18973	19191
POC1B--MGAT4C	GeneA	18973	19185
POC1B--MGAT4C	GeneA	18973	19065
POC1B--MGAT4C	GeneA	20192	21731
POC1B--MGAT4C	GeneA	20192	20662
POC1B--MGAT4C	GeneA	20192	20553
POC1B--MGAT4C	GeneA	20192	20295
POC1B--MGAT4C	GeneB	24732	24970
POC1B--MGAT4C	GeneB	24751	24970
POC1B--MGAT4C	GeneB	25971	26003
POC1B--MGAT4C	GeneB	27004	27080
POC1B--MGAT4C	GeneB	28081	28164
POC1B--MGAT4C	GeneB	29165	29229
POC1B--MGAT4C	GeneB	30230	30338
POC1B--MGAT4C	GeneB	31339	31401
POC1B--MGAT4C	GeneB	32402	32577
POC1B--MGAT4C	GeneB	32436	32577
POC1B--MGAT4C	GeneB	32493	32577
POC1B--MGAT4C	GeneB	32500	32577
POC1B--MGAT4C	GeneB	32511	32577
POC1B--MGAT4C	GeneB	32549	32577
POC1B--MGAT4C	GeneB	33578	33994
POC1B--MGAT4C	GeneB	34995	35046
POC1B--MGAT4C	GeneB	34997	35046
POC1B--MGAT4C	GeneB	34997	35045
POC1B--MGAT4C	GeneB	36047	36166
POC1B--MGAT4C	GeneB	36050	36150
POC1B--MGAT4C	GeneB	37167	37262
POC1B--MGAT4C	GeneB	38263	38294
POC1B--MGAT4C	GeneB	38263	38340
POC1B--MGAT4C	GeneB	39341	39443
POC1B--MGAT4C	GeneB	40444	41428
POC1B--MGAT4C	GeneB	40444	40570
POC1B--MGAT4C	GeneB	42429	42581
POC1B--MGAT4C	GeneB	42432	42581
POC1B--MGAT4C	GeneB	43582	43729
POC1B--MGAT4C	GeneB	44730	69494
POC1B--MGAT4C	GeneB	44730	46423
POC1B--MGAT4C	GeneB	44730	46415
POC1B--MGAT4C	GeneB	44730	46147
POC1B--MGAT4C	GeneB	44730	45627
POC1B--MGAT4C	GeneB	45365	45424
C2orf42--DIRC2	GeneA	1001	1211
C2orf42--DIRC2	GeneA	2212	2310
C2orf42--DIRC2	GeneA	2266	2310
C2orf42--DIRC2	GeneA	2279	2365
C2orf42--DIRC2	GeneA	2281	2310
C2orf42--DIRC2	GeneA	2306	2592
C2orf42--DIRC2	GeneA	2330	2740
C2orf42--DIRC2	GeneA	2376	2592
C2orf42--DIRC2	GeneA	2383	2502
C2orf42--DIRC2	GeneA	2568	2740
C2orf42--DIRC2	GeneA	2584	3099
C2orf42--DIRC2	GeneA	2584	2780
C2orf42--DIRC2	GeneA	4100	4368
C2orf42--DIRC2	GeneA	4100	4240
C2orf42--DIRC2	GeneA	4100	4246
C2orf42--DIRC2	GeneA	4100	4194
C2orf42--DIRC2	GeneA	4590	4638
C2orf42--DIRC2	GeneA	5038	5872
C2orf42--DIRC2	GeneA	5038	5555
C2orf42--DIRC2	GeneA	5038	5526
C2orf42--DIRC2	GeneA	5038	5432
C2orf42--DIRC2	GeneA	5038	5405
C2orf42--DIRC2	GeneA	5038	5385
C2orf42--DIRC2	GeneA	5038	5229
C2orf42--DIRC2	GeneA	5038	5226
C2orf42--DIRC2	GeneA	5038	5143
C2orf42--DIRC2	GeneA	5038	5116
C2orf42--DIRC2	GeneA	5040	5872
C2orf42--DIRC2	GeneA	6873	6983
C2orf42--DIRC2	GeneA	7984	8088
C2orf42--DIRC2	GeneA	9089	9193
C2orf42--DIRC2	GeneA	10194	10301
C2orf42--DIRC2	GeneA	10637	10737
C2orf42--DIRC2	GeneA	11738	11900
C2orf42--DIRC2	GeneA	12901	13585
C2orf42--DIRC2	GeneA	12901	13567
C2orf42--DIRC2	GeneB	16586	17326
C2orf42--DIRC2	GeneB	16875	17326
C2orf42--DIRC2	GeneB	18327	18420
C2orf42--DIRC2	GeneB	19421	19686
C2orf42--DIRC2	GeneB	20687	20816
C2orf42--DIRC2	GeneB	21817	21925
C2orf42--DIRC2	GeneB	22926	22993
C2orf42--DIRC2	GeneB	23994	24121
C2orf42--DIRC2	GeneB	25122	25304
C2orf42--DIRC2	GeneB	26305	28181
C2orf42--DIRC2	GeneB	26305	26790
RP11-96H19.1--RP11-446N19.1	GeneA	1001	1035
RP11-96H19.1--RP11-446N19.1	GeneA	1429	1483
RP11-96H19.1--RP11-446N19.1	GeneA	2484	2709
RP11-96H19.1--RP11-446N19.1	GeneA	3710	3839
RP11-96H19.1--RP11-446N19.1	GeneA	4529	4966
RP11-96H19.1--RP11-446N19.1	GeneA	5967	7309
RP11-96H19.1--RP11-446N19.1	GeneB	10310	10439
RP11-96H19.1--RP11-446N19.1	GeneB	11440	11596
RP11-96H19.1--RP11-446N19.1	GeneB	12597	12757
PDE4D--C5orf47	GeneA	1001	1070
PDE4D--C5orf47	GeneA	2071	2227
PDE4D--C5orf47	GeneA	2093	2227
PDE4D--C5orf47	GeneA	2104	2227
PDE4D--C5orf47	GeneA	2106	2227
PDE4D--C5orf47	GeneA	3228	3298
PDE4D--C5orf47	GeneA	4299	4479
PDE4D--C5orf47	GeneA	5480	5528
PDE4D--C5orf47	GeneA	6529	6690
PDE4D--C5orf47	GeneA	7691	7813
PDE4D--C5orf47	GeneA	8814	8944
PDE4D--C5orf47	GeneA	9945	9993
PDE4D--C5orf47	GeneA	10994	11140
PDE4D--C5orf47	GeneA	12141	12238
PDE4D--C5orf47	GeneA	13239	13468
PDE4D--C5orf47	GeneA	13239	15558
PDE4D--C5orf47	GeneA	13239	13797
PDE4D--C5orf47	GeneA	13239	13635
PDE4D--C5orf47	GeneA	13239	13595
PDE4D--C5orf47	GeneA	13239	13515
PDE4D--C5orf47	GeneA	13239	13439
PDE4D--C5orf47	GeneA	13239	13420
PDE4D--C5orf47	GeneA	13239	13354
PDE4D--C5orf47	GeneA	13252	13468
PDE4D--C5orf47	GeneA	13324	13468
PDE4D--C5orf47	GeneA	13639	13721
PDE4D--C5orf47	GeneA	16559	17189
PDE4D--C5orf47	GeneA	17072	17189
PDE4D--C5orf47	GeneA	18190	18262
PDE4D--C5orf47	GeneA	19263	19661
PDE4D--C5orf47	GeneA	19272	19661
PDE4D--C5orf47	GeneA	19399	19661
PDE4D--C5orf47	GeneA	20662	20832
PDE4D--C5orf47	GeneA	20768	20832
PDE4D--C5orf47	GeneA	21833	21917
PDE4D--C5orf47	GeneA	22918	23151
PDE4D--C5orf47	GeneA	24152	24369
PDE4D--C5orf47	GeneA	25370	26151
PDE4D--C5orf47	GeneA	27152	27230
PDE4D--C5orf47	GeneA	27232	27248
PDE4D--C5orf47	GeneA	28249	28440
PDE4D--C5orf47	GeneA	28249	28763
PDE4D--C5orf47	GeneA	28282	28440
PDE4D--C5orf47	GeneA	29764	29800
PDE4D--C5orf47	GeneA	30801	30874
PDE4D--C5orf47	GeneA	31875	31924
PDE4D--C5orf47	GeneA	32925	33047
PDE4D--C5orf47	GeneA	34048	34125
PDE4D--C5orf47	GeneA	35126	35299
PDE4D--C5orf47	GeneA	36300	36403
PDE4D--C5orf47	GeneA	37404	37700
PDE4D--C5orf47	GeneA	38701	38744
PDE4D--C5orf47	GeneA	39745	40401
PDE4D--C5orf47	GeneA	39748	40202
PDE4D--C5orf47	GeneA	40289	40401
PDE4D--C5orf47	GeneA	41402	41845
PDE4D--C5orf47	GeneA	42846	42939
PDE4D--C5orf47	GeneA	42846	42886
PDE4D--C5orf47	GeneA	43940	44112
PDE4D--C5orf47	GeneA	45042	45140
PDE4D--C5orf47	GeneA	46025	46189
PDE4D--C5orf47	GeneA	47190	47289
PDE4D--C5orf47	GeneA	48290	48444
PDE4D--C5orf47	GeneA	49163	49285
PDE4D--C5orf47	GeneA	49796	49978
PDE4D--C5orf47	GeneA	50555	56597
PDE4D--C5orf47	GeneA	50555	56590
PDE4D--C5orf47	GeneA	50555	51947
PDE4D--C5orf47	GeneA	50555	51863
PDE4D--C5orf47	GeneA	50555	51617
PDE4D--C5orf47	GeneA	50555	51074
PDE4D--C5orf47	GeneA	50555	51072
PDE4D--C5orf47	GeneA	50555	50980
PDE4D--C5orf47	GeneA	50555	50978
PDE4D--C5orf47	GeneA	50555	50714
PDE4D--C5orf47	GeneB	59598	59709
PDE4D--C5orf47	GeneB	60710	60833
PDE4D--C5orf47	GeneB	61834	62263
PDE4D--C5orf47	GeneB	63264	63349
PDE4D--C5orf47	GeneB	64350	64449
PDE4D--C5orf47	GeneB	65450	65485
PDE4D--C5orf47	GeneB	66486	67411
PDE4D--C5orf47	GeneB	66486	68355
PVT1--LINC00536	GeneA	1001	1202
PVT1--LINC00536	GeneA	1025	1202
PVT1--LINC00536	GeneA	1043	1202
PVT1--LINC00536	GeneA	2203	2457
PVT1--LINC00536	GeneA	2262	2457
PVT1--LINC00536	GeneA	2269	2520
PVT1--LINC00536	GeneA	2343	2457
PVT1--LINC00536	GeneA	2482	2520
PVT1--LINC00536	GeneA	3521	3930
PVT1--LINC00536	GeneA	4931	5344
PVT1--LINC00536	GeneA	6345	6412
PVT1--LINC00536	GeneA	6772	6936
PVT1--LINC00536	GeneA	7937	8323
PVT1--LINC00536	GeneA	7937	8346
PVT1--LINC00536	GeneA	7937	8300
PVT1--LINC00536	GeneA	7937	8280
PVT1--LINC00536	GeneA	7937	8143
PVT1--LINC00536	GeneA	7937	8308
PVT1--LINC00536	GeneA	7937	8331
PVT1--LINC00536	GeneA	7937	8089
PVT1--LINC00536	GeneA	7976	8346
PVT1--LINC00536	GeneA	7994	8346
PVT1--LINC00536	GeneA	8025	8346
PVT1--LINC00536	GeneA	8218	8346
PVT1--LINC00536	GeneA	9347	9577
PVT1--LINC00536	GeneA	10578	11524
PVT1--LINC00536	GeneA	10578	10746
PVT1--LINC00536	GeneA	12525	12825
PVT1--LINC00536	GeneA	13826	13955
PVT1--LINC00536	GeneA	13848	13955
PVT1--LINC00536	GeneA	13881	13955
PVT1--LINC00536	GeneA	13925	13955
PVT1--LINC00536	GeneA	14956	15045
PVT1--LINC00536	GeneA	14956	14993
PVT1--LINC00536	GeneA	16046	16205
PVT1--LINC00536	GeneA	17206	17334
PVT1--LINC00536	GeneA	17274	17334
PVT1--LINC00536	GeneA	17934	18060
PVT1--LINC00536	GeneA	19061	19222
PVT1--LINC00536	GeneA	20223	20335
PVT1--LINC00536	GeneA	20223	20424
PVT1--LINC00536	GeneA	21425	21520
PVT1--LINC00536	GeneA	22521	22657
PVT1--LINC00536	GeneA	22521	22659
PVT1--LINC00536	GeneA	22522	22657
PVT1--LINC00536	GeneA	22524	22581
PVT1--LINC00536	GeneA	23660	23863
PVT1--LINC00536	GeneA	23660	24177
PVT1--LINC00536	GeneA	25178	25451
PVT1--LINC00536	GeneA	25178	25295
PVT1--LINC00536	GeneB	28452	28681
PVT1--LINC00536	GeneB	29682	29913
PVT1--LINC00536	GeneB	30914	31244
PVT1--LINC00536	GeneB	31560	32099
PVT1--LINC00536	GeneB	33100	33182
PVT1--LINC00536	GeneB	34183	34229
PVT1--LINC00536	GeneB	35230	35324
PVT1--LINC00536	GeneB	36325	36518
PVT1--LINC00536	GeneB	37519	37584
PVT1--LINC00536	GeneB	38585	38678
PVT1--LINC00536	GeneB	39679	40044
PVT1--LINC00536	GeneB	41045	41121
PVT1--LINC00536	GeneB	42122	42229
PVT1--LINC00536	GeneB	42953	43181
RP11-59N23.1--CMAS	GeneA	1001	1106
RP11-59N23.1--CMAS	GeneA	2107	2456
RP11-59N23.1--CMAS	GeneB	5457	5846
RP11-59N23.1--CMAS	GeneB	5508	5846
RP11-59N23.1--CMAS	GeneB	5570	5846
RP11-59N23.1--CMAS	GeneB	6847	7019
RP11-59N23.1--CMAS	GeneB	6877	7019
RP11-59N23.1--CMAS	GeneB	7183	7338
RP11-59N23.1--CMAS	GeneB	8339	8472
RP11-59N23.1--CMAS	GeneB	9473	9757
RP11-59N23.1--CMAS	GeneB	9663	9757
RP11-59N23.1--CMAS	GeneB	9663	9737
RP11-59N23.1--CMAS	GeneB	10112	10283
RP11-59N23.1--CMAS	GeneB	11112	11265
RP11-59N23.1--CMAS	GeneB	11112	11244
RP11-59N23.1--CMAS	GeneB	12266	12808
RP11-59N23.1--CMAS	GeneB	12266	12819
MDH1--LINC01278	GeneA	1001	1438
MDH1--LINC01278	GeneA	1350	1438
MDH1--LINC01278	GeneA	1355	1438
MDH1--LINC01278	GeneA	1365	1438
MDH1--LINC01278	GeneA	1371	1438
MDH1--LINC01278	GeneA	1374	1438
MDH1--LINC01278	GeneA	1377	1438
MDH1--LINC01278	GeneA	1389	1438
MDH1--LINC01278	GeneA	1390	1438
MDH1--LINC01278	GeneA	1543	1776
MDH1--LINC01278	GeneA	1717	1776
MDH1--LINC01278	GeneA	2353	2476
MDH1--LINC01278	GeneA	2795	3366
MDH1--LINC01278	GeneA	4367	4871
MDH1--LINC01278	GeneA	4683	4871
MDH1--LINC01278	GeneA	5731	5829
MDH1--LINC01278	GeneA	5731	6233
MDH1--LINC01278	GeneA	6666	6762
MDH1--LINC01278	GeneA	7763	8021
MDH1--LINC01278	GeneA	7763	7938
MDH1--LINC01278	GeneA	7763	7902
MDH1--LINC01278	GeneA	7763	8550
MDH1--LINC01278	GeneA	7912	7938
MDH1--LINC01278	GeneA	9534	9656
MDH1--LINC01278	GeneA	9534	9652
MDH1--LINC01278	GeneA	9534	10416
MDH1--LINC01278	GeneA	11417	11593
MDH1--LINC01278	GeneA	11417	11531
MDH1--LINC01278	GeneA	12001	12114
MDH1--LINC01278	GeneA	12531	12749
MDH1--LINC01278	GeneA	12660	12749
MDH1--LINC01278	GeneA	13583	13918
MDH1--LINC01278	GeneA	13583	13812
MDH1--LINC01278	GeneA	13583	13915
MDH1--LINC01278	GeneB	16919	17158
MDH1--LINC01278	GeneB	16938	17158
MDH1--LINC01278	GeneB	16941	17158
MDH1--LINC01278	GeneB	16967	17158
MDH1--LINC01278	GeneB	16997	17158
MDH1--LINC01278	GeneB	18159	18331
MDH1--LINC01278	GeneB	19332	19469
MDH1--LINC01278	GeneB	20470	20597
MDH1--LINC01278	GeneB	21349	26401
MDH1--LINC01278	GeneB	23980	26402
MDH1--LINC01278	GeneB	23980	26401
MDH1--LINC01278	GeneB	27403	27525
MDH1--LINC01278	GeneB	27403	27902
MDH1--LINC01278	GeneB	28903	28985
MDH1--LINC01278	GeneB	29986	30048
KLHDC2--SNTB1	GeneA	1001	2014
KLHDC2--SNTB1	GeneA	1523	2014
KLHDC2--SNTB1	GeneA	1547	2014
KLHDC2--SNTB1	GeneA	1561	2014
KLHDC2--SNTB1	GeneA	2194	2484
KLHDC2--SNTB1	GeneA	3485	3566
KLHDC2--SNTB1	GeneA	3487	3566
KLHDC2--SNTB1	GeneA	4567	4684
KLHDC2--SNTB1	GeneA	4567	4901
KLHDC2--SNTB1	GeneA	5902	6053
KLHDC2--SNTB1	GeneA	5938	6053
KLHDC2--SNTB1	GeneA	5952	6053
KLHDC2--SNTB1	GeneA	6277	6358
KLHDC2--SNTB1	GeneA	6510	6593
KLHDC2--SNTB1	GeneA	7594	7674
KLHDC2--SNTB1	GeneA	7594	7805
KLHDC2--SNTB1	GeneA	7594	8102
KLHDC2--SNTB1	GeneA	7747	7805
KLHDC2--SNTB1	GeneA	8212	8321
KLHDC2--SNTB1	GeneA	8214	8321
KLHDC2--SNTB1	GeneA	8405	8774
KLHDC2--SNTB1	GeneA	8702	8774
KLHDC2--SNTB1	GeneA	9775	9862
KLHDC2--SNTB1	GeneA	9947	9999
KLHDC2--SNTB1	GeneA	9947	10114
KLHDC2--SNTB1	GeneA	10235	13790
KLHDC2--SNTB1	GeneA	10235	10510
KLHDC2--SNTB1	GeneA	10235	10516
KLHDC2--SNTB1	GeneA	10235	10520
KLHDC2--SNTB1	GeneA	10235	10527
KLHDC2--SNTB1	GeneA	10235	10323
KLHDC2--SNTB1	GeneB	16791	16979
KLHDC2--SNTB1	GeneB	17212	17459
KLHDC2--SNTB1	GeneB	17921	18791
KLHDC2--SNTB1	GeneB	17995	18791
KLHDC2--SNTB1	GeneB	17995	18305
KLHDC2--SNTB1	GeneB	18501	18791
KLHDC2--SNTB1	GeneB	19792	20008
KLHDC2--SNTB1	GeneB	21009	21163
KLHDC2--SNTB1	GeneB	22164	22371
KLHDC2--SNTB1	GeneB	22164	22205
KLHDC2--SNTB1	GeneB	23372	23511
KLHDC2--SNTB1	GeneB	24512	25617
KLHDC2--SNTB1	GeneB	26618	26814
KLHDC2--SNTB1	GeneB	27815	28005
KLHDC2--SNTB1	GeneB	29006	32230
KLHDC2--SNTB1	GeneB	29006	29454
EIF2B5--RP11-132N15.3	GeneA	1001	1543
EIF2B5--RP11-132N15.3	GeneA	1227	1543
EIF2B5--RP11-132N15.3	GeneA	1328	1543
EIF2B5--RP11-132N15.3	GeneA	1339	1543
EIF2B5--RP11-132N15.3	GeneA	1348	1543
EIF2B5--RP11-132N15.3	GeneA	1363	1543
EIF2B5--RP11-132N15.3	GeneA	1754	1879
EIF2B5--RP11-132N15.3	GeneA	1864	1914
EIF2B5--RP11-132N15.3	GeneA	2575	2699
EIF2B5--RP11-132N15.3	GeneA	2575	3342
EIF2B5--RP11-132N15.3	GeneA	2575	2638
EIF2B5--RP11-132N15.3	GeneA	2575	2942
EIF2B5--RP11-132N15.3	GeneA	3299	3768
EIF2B5--RP11-132N15.3	GeneA	3395	3493
EIF2B5--RP11-132N15.3	GeneA	3583	4038
EIF2B5--RP11-132N15.3	GeneA	3583	3768
EIF2B5--RP11-132N15.3	GeneA	3861	4038
EIF2B5--RP11-132N15.3	GeneA	3861	3996
EIF2B5--RP11-132N15.3	GeneA	3902	4038
EIF2B5--RP11-132N15.3	GeneA	4129	4209
EIF2B5--RP11-132N15.3	GeneA	4810	4902
EIF2B5--RP11-132N15.3	GeneA	5903	6044
EIF2B5--RP11-132N15.3	GeneA	5903	5980
EIF2B5--RP11-132N15.3	GeneA	5903	5977
EIF2B5--RP11-132N15.3	GeneA	5903	6357
[truncated: 4,727 more rows]
