# Supplementary material for: Accurate fusion transcript identification from long- and short-read isoform sequencing at bulk or single-cell resolution
Source: Genome Res. 2025 Apr;35(4):967–86. doi: 10.1101/gr.279200.124 (PMC12047241; doi:10.1101/gr.279200.124)
Supplement: Supplement 12 [file Supplemental_File_2.zip › CTAT-LRF-Paper/3.DepMap9Lines/3a.CTAT_DepMap9Lines/data/notes]

../scripts/examine_fusion_brkpt_3prime_read_dist.py --gff3_read_alignments DMS53.LR-FI.mm2.gff3.gz --fusion_predictions DMS53.ctat-LR-fusion.fusion_predictions.tsv.gz --output DMS53.3prime_brkpt_read_lengths.tsv
    
