# Supplementary material for: Accurate fusion transcript identification from long- and short-read isoform sequencing at bulk or single-cell resolution
Source: Genome Res. 2025 Apr;35(4):967–86. doi: 10.1101/gr.279200.124 (PMC12047241; doi:10.1101/gr.279200.124)
Supplement: Supplement 12 [file Supplemental_File_2.zip › CTAT-LRF-Paper/3.DepMap9Lines/3a.CTAT_DepMap9Lines/data/run_3prime_brkpt_read_lengths_computes.sh]

#!/bin/bash

set -ex

for cell_line in DMS53 HCC1187 HCC1395 K562 KIJK MJ RT112 SKBR3 VCAP; do
    ../scripts/examine_fusion_brkpt_3prime_read_dist.py \
        --fusion_predictions ${cell_line}.ctat-LR-fusion.fusion_predictions.tsv.gz \
        --gff3_read_alignments ${cell_line}.LR-FI.mm2.gff3.gz \
        --output_prefix ${cell_line}.3prime_brkpt_read_lengths
    echo done $cell_line
done
