# Supplementary material for: Accurate fusion transcript identification from long- and short-read isoform sequencing at bulk or single-cell resolution
Source: Genome Res. 2025 Apr;35(4):967–86. doi: 10.1101/gr.279200.124 (PMC12047241; doi:10.1101/gr.279200.124)
Supplement: Supplement 12 [file Supplemental_File_2.zip › CTAT-LRF-Paper/3.DepMap9Lines/3b.DepMap9Lines_Benchmarking/COSMIC_fusions_in_DepMap.Rmd]

---
title: "DepMap Fusion Benchmarking"
author: "bhaas"
date: '2024-02-01'
output: github_document
---

```{r setup, include=FALSE}
knitr::opts_chunk$set(echo = TRUE)
library(tidyverse)
```


# Examine COSMIC fusions among these cell lines, predicted with any number of reads as evidence.

```{r}

unfiltered_preds = read.table("__bmark_min-1-read/data/preds.collected.gencode_mapped.wAnnot.gz", header=T, sep="\t") 

```

```{r}

unfiltered_preds = unfiltered_preds %>% rowwise() %>% mutate(proxy_fusion_name = paste(sort(str_split(fusion, "--")[[1]]), collapse="--"))

unfiltered_preds %>% head()
```


```{r}

unfiltered_preds = unfiltered_preds %>% mutate(proxy_fusion_name = paste(sample, proxy_fusion_name, sep ="|"))

unfiltered_preds %>% head()

```


```{r}

cosmic_fusions = unfiltered_preds %>% filter(grepl("Cosmic", annots)) %>% select(sample, proxy_fusion_name) %>% unique()

cosmic_fusions 
```

```{r}

# sum read counts across isoforms for each fusion

cosmic_fusion_preds= left_join(cosmic_fusions, 
                                unfiltered_preds %>% select(proxy_fusion_name, prog, breakpoint, num_reads),
                                by='proxy_fusion_name') %>%
    group_by(sample, proxy_fusion_name, prog) %>%
    mutate(num_reads = sum(num_reads)) %>%
    ungroup() %>%
    select(sample, proxy_fusion_name, prog, num_reads) %>% unique()

cosmic_fusion_preds
```


```{r}

# limit to those found by at least 2 of the methods
cosmic_fusion_preds_mult_methods = cosmic_fusion_preds %>% select(proxy_fusion_name, prog) %>% unique() %>% 
    group_by(proxy_fusion_name) %>% tally() %>% 
    filter(n>1) %>% 
    pull(proxy_fusion_name)


cosmic_fusion_preds_mult_methods

```


```{r}

 depmap_cosmic_fusions_heatmap =   cosmic_fusion_preds %>%
    filter(proxy_fusion_name %in% cosmic_fusion_preds_mult_methods) %>%
    ggplot(aes(x=proxy_fusion_name, y=prog)) + 
    theme_bw() +
    geom_tile(aes(fill=num_reads)) + 
    theme(axis.text.x = element_text(angle = 90, hjust = 1)) +
    scale_fill_continuous(high = "#132B43", low = "#56B1F7", na.value="white") +
    geom_text(aes(label=num_reads), color='white')

 depmap_cosmic_fusions_heatmap

```


```{r}

ggsave(depmap_cosmic_fusions_heatmap, file=paste0("depmap_cosmic_fusions_heatmap.svg"), width=7, height=5)


```
