# Supplementary material for: Accurate fusion transcript identification from long- and short-read isoform sequencing at bulk or single-cell resolution
Source: Genome Res. 2025 Apr;35(4):967–86. doi: 10.1101/gr.279200.124 (PMC12047241; doi:10.1101/gr.279200.124)
Supplement: Supplement 12 [file Supplemental_File_2.zip › CTAT-LRF-Paper/3.DepMap9Lines/3b.DepMap9Lines_Benchmarking/Examine_PR_AUC_varied_minReads.Rmd]

---
title: "Examine_PR_AUC_varied_minReads"
author: "bhaas"
date: '2024-07-21'
output: github_document
---

```{r setup, include=FALSE}
knitr::opts_chunk$set(echo = TRUE)
library(tidyverse)
```


```{r}

files = c(
"__bmark_min-1-read/data/min_2.ignoreUnsure.results.scored.PR.AUC",
"__bmark_min-1-read/data/min_3.ignoreUnsure.results.scored.PR.AUC",
"__bmark_min-2-reads/data/min_2.ignoreUnsure.results.scored.PR.AUC",
"__bmark_min-2-reads/data/min_3.ignoreUnsure.results.scored.PR.AUC",
"__bmark_min-3-reads/data/min_2.ignoreUnsure.results.scored.PR.AUC",
"__bmark_min-3-reads/data/min_3.ignoreUnsure.results.scored.PR.AUC",
"__bmark_min-4-reads/data/min_2.ignoreUnsure.results.scored.PR.AUC",
"__bmark_min-4-reads/data/min_3.ignoreUnsure.results.scored.PR.AUC",
"__bmark_min-5-reads/data/min_2.ignoreUnsure.results.scored.PR.AUC",
"__bmark_min-5-reads/data/min_3.ignoreUnsure.results.scored.PR.AUC",
"__bmark_min-6-reads/data/min_2.ignoreUnsure.results.scored.PR.AUC",
"__bmark_min-6-reads/data/min_3.ignoreUnsure.results.scored.PR.AUC",
"__bmark_min-7-reads/data/min_2.ignoreUnsure.results.scored.PR.AUC",
"__bmark_min-7-reads/data/min_3.ignoreUnsure.results.scored.PR.AUC",
"__bmark_min-8-reads/data/min_2.ignoreUnsure.results.scored.PR.AUC",
"__bmark_min-8-reads/data/min_3.ignoreUnsure.results.scored.PR.AUC",
"__bmark_min-9-reads/data/min_2.ignoreUnsure.results.scored.PR.AUC",
"__bmark_min-9-reads/data/min_3.ignoreUnsure.results.scored.PR.AUC",
"__bmark_min-10-reads/data/min_2.ignoreUnsure.results.scored.PR.AUC",
"__bmark_min-10-reads/data/min_3.ignoreUnsure.results.scored.PR.AUC",
"./__bmark_min-1-read/data/min_4.ignoreUnsure.results.scored.PR.AUC",
"./__bmark_min-2-reads/data/min_4.ignoreUnsure.results.scored.PR.AUC",
"./__bmark_min-3-reads/data/min_4.ignoreUnsure.results.scored.PR.AUC",
"./__bmark_min-4-reads/data/min_4.ignoreUnsure.results.scored.PR.AUC",
"./__bmark_min-5-reads/data/min_4.ignoreUnsure.results.scored.PR.AUC",
"./__bmark_min-6-reads/data/min_4.ignoreUnsure.results.scored.PR.AUC",
"./__bmark_min-7-reads/data/min_4.ignoreUnsure.results.scored.PR.AUC",
"./__bmark_min-8-reads/data/min_4.ignoreUnsure.results.scored.PR.AUC",
"./__bmark_min-9-reads/data/min_4.ignoreUnsure.results.scored.PR.AUC",
"./__bmark_min-10-reads/data/min_4.ignoreUnsure.results.scored.PR.AUC"

)

```


```{r}

OK_PARA = TRUE

if (OK_PARA) {
    files = c(
    "__bmark_min-1-read/data/min_2.okPara_ignoreUnsure.results.scored.PR.AUC",
    "__bmark_min-1-read/data/min_3.okPara_ignoreUnsure.results.scored.PR.AUC",
    "__bmark_min-2-reads/data/min_2.okPara_ignoreUnsure.results.scored.PR.AUC",
    "__bmark_min-2-reads/data/min_3.okPara_ignoreUnsure.results.scored.PR.AUC",
    "__bmark_min-3-reads/data/min_2.okPara_ignoreUnsure.results.scored.PR.AUC",
    "__bmark_min-3-reads/data/min_3.okPara_ignoreUnsure.results.scored.PR.AUC",
    "__bmark_min-4-reads/data/min_2.okPara_ignoreUnsure.results.scored.PR.AUC",
    "__bmark_min-4-reads/data/min_3.okPara_ignoreUnsure.results.scored.PR.AUC",
    "__bmark_min-5-reads/data/min_2.okPara_ignoreUnsure.results.scored.PR.AUC",
    "__bmark_min-5-reads/data/min_3.okPara_ignoreUnsure.results.scored.PR.AUC",
    "__bmark_min-6-reads/data/min_2.okPara_ignoreUnsure.results.scored.PR.AUC",
    "__bmark_min-6-reads/data/min_3.okPara_ignoreUnsure.results.scored.PR.AUC",
    "__bmark_min-7-reads/data/min_2.okPara_ignoreUnsure.results.scored.PR.AUC",
    "__bmark_min-7-reads/data/min_3.okPara_ignoreUnsure.results.scored.PR.AUC",
    "__bmark_min-8-reads/data/min_2.okPara_ignoreUnsure.results.scored.PR.AUC",
    "__bmark_min-8-reads/data/min_3.okPara_ignoreUnsure.results.scored.PR.AUC",
    "__bmark_min-9-reads/data/min_2.okPara_ignoreUnsure.results.scored.PR.AUC",
    "__bmark_min-9-reads/data/min_3.okPara_ignoreUnsure.results.scored.PR.AUC",
    "__bmark_min-10-reads/data/min_2.okPara_ignoreUnsure.results.scored.PR.AUC",
    "__bmark_min-10-reads/data/min_3.okPara_ignoreUnsure.results.scored.PR.AUC",
    "./__bmark_min-1-read/data/min_4.okPara_ignoreUnsure.results.scored.PR.AUC",
    "./__bmark_min-2-reads/data/min_4.okPara_ignoreUnsure.results.scored.PR.AUC",
    "./__bmark_min-3-reads/data/min_4.okPara_ignoreUnsure.results.scored.PR.AUC",
    "./__bmark_min-4-reads/data/min_4.okPara_ignoreUnsure.results.scored.PR.AUC",
    "./__bmark_min-5-reads/data/min_4.okPara_ignoreUnsure.results.scored.PR.AUC",
    "./__bmark_min-6-reads/data/min_4.okPara_ignoreUnsure.results.scored.PR.AUC",
    "./__bmark_min-7-reads/data/min_4.okPara_ignoreUnsure.results.scored.PR.AUC",
    "./__bmark_min-8-reads/data/min_4.okPara_ignoreUnsure.results.scored.PR.AUC",
    "./__bmark_min-9-reads/data/min_4.okPara_ignoreUnsure.results.scored.PR.AUC",
    "./__bmark_min-10-reads/data/min_4.okPara_ignoreUnsure.results.scored.PR.AUC"
    
    )

}


```


```{r}

PR_AUC_df = NULL

for (file in files) {
    
    df = read.csv(file, sep="\t", header=F, stringsAsFactors = F)
    colnames(df) = c('prog', 'AUC')
    df$fname = file

    PR_AUC_df = bind_rows(PR_AUC_df, df)
}


PR_AUC_df %>% head()
```

```{r}

PR_AUC_df = PR_AUC_df %>% rowwise() %>% mutate(min_reads = as.numeric(str_match(fname, "min-(\\d+)-read")[[2]]) )

PR_AUC_df %>% head()
```


```{r}

PR_AUC_df = PR_AUC_df %>% rowwise() %>% mutate(min_progs_agree = as.numeric(str_match(fname, "min_(\\d+)\\.")[[2]]) )

PR_AUC_df %>% head()
```


```{r}

PR_AUC_df %>% ggplot(aes(x=prog, y=AUC)) + 
    geom_col(aes(fill=prog)) +
    theme_bw() +
    facet_grid(vars(min_progs_agree), vars(min_reads)) +
    theme(axis.title.x=element_blank(),
        axis.text.x=element_blank(),
        axis.ticks.x=element_blank())


```


```{r}

write.table(PR_AUC_df %>% select(prog, min_reads, min_progs_agree, AUC), file="PR_AUC_summary.tsv", quote=F, sep="\t", row.names=F)


```


```{r}
# assign rankings

PR_AUC_df = PR_AUC_df %>% group_by(min_reads, min_progs_agree) %>% mutate(ranking = rank(-1*AUC, ties.method='average'))


```


```{r}

program_overall_ranking = PR_AUC_df %>% group_by(prog) %>% summarize(mean_ranking = mean(ranking)) %>% arrange(mean_ranking) %>%
    pull(prog)


```

```{r}

PR_AUC_df$prog = factor(PR_AUC_df$prog, levels = program_overall_ranking)

```


```{r}

summary_PR_AUC_violin_plot = PR_AUC_df %>% 
    #filter(min_reads >= 1) %>%
    ggplot(aes(x=prog, y=-1 * ranking)) + geom_violin() +
    geom_jitter(aes(color=min_reads, shape=as.factor(min_progs_agree)), width=0.2, height=0.075) +
    theme_bw()

summary_PR_AUC_violin_plot

```


```{r}

ggsave(summary_PR_AUC_violin_plot, filename = "depmap_bmark.summary_PR_AUC_violin_plot.svg", width=7, height=3.5)

```
