# Supplementary material for: Accurate fusion transcript identification from long- and short-read isoform sequencing at bulk or single-cell resolution
Source: Genome Res. 2025 Apr;35(4):967–86. doi: 10.1101/gr.279200.124 (PMC12047241; doi:10.1101/gr.279200.124)
Supplement: Supplement 12 [file Supplemental_File_2.zip › CTAT-LRF-Paper/3.DepMap9Lines/3b.DepMap9Lines_Benchmarking/make_supp_table.sh]

gunzip -c __bmark_min-1-read/data/preds.collected.gencode_mapped.wAnnot.gz | print.pl 0 1 2 3 4 > Table_Sx-DepMap.9cellLines.fusion_preds.tsv
