# Supplementary material for: Accurate fusion transcript identification from long- and short-read isoform sequencing at bulk or single-cell resolution
Source: Genome Res. 2025 Apr;35(4):967–86. doi: 10.1101/gr.279200.124 (PMC12047241; doi:10.1101/gr.279200.124)
Supplement: Supplement 12 [file Supplemental_File_2.zip › CTAT-LRF-Paper/3.DepMap9Lines/3b.DepMap9Lines_Benchmarking/__bmark_min-3-reads/data/update_files.sh]

#!/bin/bash

set -ex

cp  ~/GITHUB/CTAT_FUSIONS/LR-FusionBenchmarking/DepMap_Cell_Lines/preds.collected.gencode_mapped.wAnnot .

gzip -f preds.collected.gencode_mapped.wAnnot

cp  ~/GITHUB/CTAT_FUSIONS/LR-FusionBenchmarking/DepMap_Cell_Lines/preds.collected.gencode_mapped.wAnnot.filt.pass .


## min X agree analysis


for X in 2 3 4; do

cp  ~/GITHUB/CTAT_FUSIONS/LR-FusionBenchmarking/DepMap_Cell_Lines/__min_${X}_agree/preds.collected.gencode_mapped.wAnnot.filt.pass.proxy_assignments.byProgAgree.min_${X}.truth_set .

cp  ~/GITHUB/CTAT_FUSIONS/LR-FusionBenchmarking/DepMap_Cell_Lines/__min_${X}_agree/preds.collected.gencode_mapped.wAnnot.filt.pass.proxy_assignments.byProgAgree.min_${X}.unique_set .

cp  ~/GITHUB/CTAT_FUSIONS/LR-FusionBenchmarking/DepMap_Cell_Lines/__min_${X}_agree/preds.collected.gencode_mapped.wAnnot.filt.pass.proxy_assignments.byProgAgree.min_${X}.unsure_set .


cp  ~/GITHUB/CTAT_FUSIONS/LR-FusionBenchmarking/DepMap_Cell_Lines/__min_${X}_agree/min_${X}.okPara_ignoreUnsure.results.scored .

cp  ~/GITHUB/CTAT_FUSIONS/LR-FusionBenchmarking/DepMap_Cell_Lines/__min_${X}_agree/min_${X}.okPara_ignoreUnsure.results.scored.ROC .

cp ~/GITHUB/CTAT_FUSIONS/LR-FusionBenchmarking/DepMap_Cell_Lines/__min_${X}_agree/min_${X}.okPara_ignoreUnsure.results.scored.PR .

cp ~/GITHUB/CTAT_FUSIONS/LR-FusionBenchmarking/DepMap_Cell_Lines/__min_${X}_agree/min_${X}.okPara_ignoreUnsure.results.scored.PR.AUC .


cp  ~/GITHUB/CTAT_FUSIONS/LR-FusionBenchmarking/DepMap_Cell_Lines/__min_${X}_agree/min_${X}.ignoreUnsure.results.scored .

cp  ~/GITHUB/CTAT_FUSIONS/LR-FusionBenchmarking/DepMap_Cell_Lines/__min_${X}_agree/min_${X}.ignoreUnsure.results.scored.ROC .

cp  ~/GITHUB/CTAT_FUSIONS/LR-FusionBenchmarking/DepMap_Cell_Lines/__min_${X}_agree/min_${X}.ignoreUnsure.results.scored.PR .

cp  ~/GITHUB/CTAT_FUSIONS/LR-FusionBenchmarking/DepMap_Cell_Lines/__min_${X}_agree/min_${X}.ignoreUnsure.results.scored.PR.AUC .

done
