# Supplementary material for: Accurate fusion transcript identification from long- and short-read isoform sequencing at bulk or single-cell resolution
Source: Genome Res. 2025 Apr;35(4):967–86. doi: 10.1101/gr.279200.124 (PMC12047241; doi:10.1101/gr.279200.124)
Supplement: Supplement 12 [file Supplemental_File_2.zip › CTAT-LRF-Paper/4.SingleCellFusions/4a.sc_Melanoma/M132TS.fusions_of_interest.tsv]

FusionName	normal_cell_count	tumor_cell_count	frac_normal_cells	frac_tumor_cells	annots
NUTM2A-AS1--RP11-203L2.4	3	265	0.000481463649494463	0.378031383737518	INTERCHROMOSOMAL[chr10--chr9]
