# Supplementary material for: Accurate fusion transcript identification from long- and short-read isoform sequencing at bulk or single-cell resolution
Source: Genome Res. 2025 Apr;35(4):967–86. doi: 10.1101/gr.279200.124 (PMC12047241; doi:10.1101/gr.279200.124)
Supplement: Supplement 12 [file Supplemental_File_2.zip › CTAT-LRF-Paper/4.SingleCellFusions/4a.sc_Melanoma/make_supp_table.Rscript]

#!/usr/bin/env Rscript

library(tidyverse)

data = read.csv("data/M132TS.melanoma_sc.filtered_cells_and_dedup_umis.tsv.gz", header=T, sep="\t", stringsAsFactors=F)

data = data %>% select(FusionName, LeftBreakpoint, RightBreakpoint, cell_barcode, umi, read_name, method, leiden, umap_1, umap_2)

write.table(data, file="Table_Sx-M132TS_melanoma_sc_fusion_preds_by_cell.tsv", quote=F, sep="\t", row.names=F)
