# Supplementary material for: Accurate fusion transcript identification from long- and short-read isoform sequencing at bulk or single-cell resolution
Source: Genome Res. 2025 Apr;35(4):967–86. doi: 10.1101/gr.279200.124 (PMC12047241; doi:10.1101/gr.279200.124)
Supplement: Supplement 12 [file Supplemental_File_2.zip › CTAT-LRF-Paper/4.SingleCellFusions/4a.sc_Melanoma/4a.1.grep_search_brkpt/GrepMatchedFusionCells.Rmd]

---
title: "GrepMatchedFusionCells"
author: "bhaas"
date: '2024-07-29'
output: github_document
---

```{r setup, include=FALSE}
knitr::opts_chunk$set(echo = TRUE)
library(tidyverse)
```


```{r}

cells_matched = read.csv("data/grep_matching_LR.tsv", header=F, sep="\t", stringsAsFactors = F)

colnames(cells_matched) = c('cell_barcode', 'UMI', 'read_name')

cells_matched %>% head()

```

```{r}

umap_info = read.csv("../data/M132TS.bc_to_umap_n_leiden.tsv", header=T, sep="\t", stringsAsFactors = F)

umap_info %>% head()
```

```{r}

umap_info = umap_info %>% mutate(grep_NUTM2A_fusion_cell = (index %in% cells_matched$cell_barcode))

```


```{r}

umap_info %>% filter(grep_NUTM2A_fusion_cell) %>% select(index) %>% unique() %>% nrow()

# 200 cells identified by grep w/ NUTM2A breakpoint seqs

```


```{r}

umap_info %>% ggplot(aes(x=umap_1, y=umap_2)) + geom_point(aes(color=grep_NUTM2A_fusion_cell))


```

```{r}

ctat_LRF_fusions = read.csv("../data/M132TS.melanoma_sc.filtered_cells_and_dedup_umis.tsv.gz", header=T, sep="\t", stringsAsFactors = F) %>%
    filter(FusionName == "NUTM2A-AS1--RP11-203L2.4")

ctat_LRF_fusions %>% head()

```

```{r}

fusion_by_method = bind_rows(ctat_LRF_fusions %>% select(cell_barcode, method, leiden),
                             umap_info %>% filter(grep_NUTM2A_fusion_cell) %>% select(index, leiden) %>%
                                 rename(cell_barcode = index) %>% mutate(method='grep') )


```


```{r}

fusion_counts_by_method = fusion_by_method %>% unique() %>% group_by(cell_barcode) %>% mutate(methods=paste(collapse=',', method)) %>%
    ungroup() %>%
    select(cell_barcode, methods, leiden) %>% unique() %>%
    group_by(methods, leiden) %>% tally()

fusion_counts_by_method
```


```{r}

# cells identified via 'grep' breakpoint method

fusion_counts_by_method %>% filter(grepl("grep", methods))

# only 2 cells identified uniquely by grep, both tumor cells

```


```{r}

# what's found outside the tumor cells?

fusion_counts_by_method %>% filter(! leiden %in% c(4,7))


```

Grep with breakpoint seqs identified many cells with the NUTM2A fusion, but all were tumor cells.
