# Supplementary material for: Accurate fusion transcript identification from long- and short-read isoform sequencing at bulk or single-cell resolution
Source: Genome Res. 2025 Apr;35(4):967–86. doi: 10.1101/gr.279200.124 (PMC12047241; doi:10.1101/gr.279200.124)
Supplement: Supplement 12 [file Supplemental_File_2.zip › CTAT-LRF-Paper/4.SingleCellFusions/4a.sc_Melanoma/4a.1.grep_search_brkpt/data/grep_matching_LR.tsv]

AGAGCTTCAGTATCTG	CATCCATTAC	m64020e_210506_132139/1001245761009/ccs
TGGGCGTAGATTACCC	AAACTAGTGT	m64020e_210506_132139/1001706351014/ccs
CCTCAGTGTACCGGCT	AAGGATCCGA	m64020e_210506_132139/1001968872011/ccs
GCATGATAGCTAGTCT	TTAAACGTAG	m64020e_210506_132139/1002032595011/ccs
CGATGGCTCAACGGCC	CAATCTGTAG	m64020e_210506_132139/1002032776005/ccs
CGAGCCATCATGTGGT	TGCTCGTCAA	m64020e_210506_132139/1002228479005/ccs
CCTAGCTGTCGGATCC	CACCGTCGGC	m64020e_210506_132139/1002818251002/ccs
TGCTACCTCGGAGCAA	CTTGATATTG	m64020e_210506_132139/1002883816014/ccs
AGGTCCGTCTACGAGT	TACTAGTTTT	m64020e_210506_132139/1003344815008/ccs
TTTATGCTCAGGCCCA	TCTGCGTTAA	m64020e_210506_132139/1003409452014/ccs
TACTTACCATGTTGAC	GGCCTAAGTA	m64020e_210506_132139/1018679357003/ccs
TGAAAGATCTCTGAGA	TGAGTGATTT	m64020e_210506_132139/1018745954008/ccs
GTGGGTCGTCACAAGG	TTACACGGCG	m64020e_210506_132139/1018875688006/ccs
CCTCAGTGTACCGGCT	CATATAACAT	m64020e_210506_132139/1019532285013/ccs
ACGGGCTCACGTTGGC	TGCGAGGTAA	m64020e_210506_132139/1019662009004/ccs
CATCAGAGTGCAGTAG	ATTTGTTTCA	m64020e_210506_132139/1019923387003/ccs
GTAACGTTCGGAGCAA	CGTATGCCGC	m64020e_210506_132139/1023268110011/ccs
CATATTCCACCACGTG	ACAAATGCTG	m64020e_210506_132139/1023593130011/ccs
GGACAAGTCCACGACG	GGGTACTGGT	m64020e_210506_132139/1023660611010/ccs
TGATTTCTCCGTAGTA	ATTCACTCTA	m64020e_210506_132139/1024511943011/ccs
GCACATAAGTCCCACG	GGCCAGTGGC	m64020e_210506_132139/1026217307007/ccs
ACTGTCCCAGGATCGA	CCGTAGGTAC	m64020e_210506_132139/1026412328008/ccs
TGGGCGTTCACTGGGC	GGTTCAATGA	m64020e_210506_132139/1027200225011/ccs
CCTATTATCGGCCGAT	GCAAGACACG	m64020e_210506_132139/1027918529006/ccs
TGCGGGTTCCTTCAAT	TACTCGTATC	m64020e_210506_132139/1028311691007/ccs
CGAGCACGTCGCGAAA	TTGATTCGTG	m64020e_210506_132139/1028442988010/ccs
TCATTTGCACATAACC	CCTGCATGGG	m64020e_210506_132139/1028903514014/ccs
AAGGAGCTCTTAACCT	GGGAGCGCCG	m64020e_210506_132139/1029425916007/ccs
CGTAGGCCAGATCTGT	ATTGATCCGT	m64020e_210506_132139/1031522882002/ccs
AGCTCTCGTTCGAATC	TCGTAGGGTC	m64020e_210506_132139/1032245147014/ccs
AGCTCTCGTTCGAATC	TCGTAGGGTC	m64020e_210506_132139/1032442609011/ccs
TTTCCTCAGCCTCGTG	GCCGAACGCT	m64020e_210506_132139/1034080342012/ccs
GGGAGATTCACCGTAA	GAGGACTGAC	m64020e_210506_132139/1034474479011/ccs
GATCGATAGGCCATAG	TCGATCTACA	m64020e_210506_132139/1034538959002/ccs
CCCTCCTTCAGCTTAG	CACTGATCTG	m64020e_210506_132139/1034800182012/ccs
CAGCAGCTCTTGAGAC	GGTGCACACT	m64020e_210506_132139/1035850967010/ccs
CCTCAGTTCAGTTGAC	ATCTATCCCT	m64020e_210506_132139/1036569441001/ccs
CGTGTAACATCATCCC	GCCACCTCCG	m64020e_210506_132139/1036635782012/ccs
CGACCTTAGCACCGTC	TTTTTTGATT	m64020e_210506_132139/1036897586002/ccs
CCTCAGTTCAGTTGAC	ATCTATCCCT	m64020e_210506_132139/1037356427006/ccs
TCAGGATGTCGCGAAA	CCTGTGGGGT	m64020e_210506_132139/1004326618012/ccs
CTGCTGTTCTGGTATG	GAGCGAGCGG	m64020e_210506_132139/1004720601015/ccs
CACACAACACCCAGTG	GCGCATGCCT	m64020e_210506_132139/1037815400009/ccs
ACAGCCGTCGGTCCGA	TGAGTTTCAT	m64020e_210506_132139/1038995902007/ccs
GTCACAAGTGTTCTTT	ATAGCGGCAG	m64020e_210506_132139/1039257180012/ccs
GATCGTACAATCAGAA	TGTATTAGCG	m64020e_210506_132139/1039518495003/ccs
ACTGCTCCAAAGGTGC	TACTCACGAT	m64020e_210506_132139/1040435959007/ccs
GGAATAACATGATCCA	AGACGCCAGT	m64020e_210506_132139/1040568190003/ccs
GTATTCTCAGGATTGG	TAAATTCGTC	m64020e_210506_132139/1041748225014/ccs
GGGCATCCAAGCTGAG	TTTGTACGTA	m64020e_210506_132139/1043189942012/ccs
CATTATCGTACTTGAC	GACCTGTGAA	m64020e_210506_132139/1044564825014/ccs
TTGACTTAGGGTATCG	GGGTCGGAGT	m64020e_210506_132139/1045155030013/ccs
TCCACACAGAAACCAT	AGCCCTGTCT	m64020e_210506_132139/1045155719003/ccs
CGAGCCAAGGACGAAA	GGTAAATCAC	m64020e_210506_132139/1045547706011/ccs
CATCAGAGTGCAGTAG	ATTTGTTTCA	m64020e_210506_132139/1046072045012/ccs
TTTCCTCTCAACGCTA	AGATCTGGCC	m64020e_210506_132139/1046795165011/ccs
ATCACGATCAGCCTAA	CCTGTAGGTG	m64020e_210506_132139/1047123215008/ccs
GTTAAGCGTAGCCTCG	ATTGCATTCA	m64020e_210506_132139/1047777033015/ccs
CGTCTACGTATGAATG	GGGAGTCCTT	m64020e_210506_132139/1048497971008/ccs
GCAGTTAAGGGTGTTG	GTCTGCTACA	m64020e_210506_132139/1049022297012/ccs
GTCACAATCACCATAG	TATCTGTGTT	m64020e_210506_132139/1049087895005/ccs
GTGGGTCGTCACAAGG	TTAGAGTTGA	m64020e_210506_132139/1049547947015/ccs
TTTCCTCAGCCTCGTG	GCCGAACGCT	m64020e_210506_132139/1052889945011/ccs
CTCTAATTCCAACCAA	CCCGGCTCTG	m64020e_210506_132139/1053282798011/ccs
CGTAGGCAGTTATCGC	GTGATGCTTG	m64020e_210506_132139/1054396557015/ccs
GAAACTCTCAAGGTAA	TCCTTGGTAA	m64020e_210506_132139/1054921677011/ccs
TCAGCTCTCCGTCAAA	CGGTTATATG	m64020e_210506_132139/1055380022003/ccs
GCAGTTAAGTGACTCT	AGTTCAGCAG	m64020e_210506_132139/1005637606006/ccs
AGGGTGACATACGCTA	AAGCTTATCT	m64020e_210506_132139/1005638583001/ccs
CCCAATCTCACTATTC	TCTTTGACGA	m64020e_210506_132139/1006817064007/ccs
GGGACCTCAACTGGCC	CGTGCGATCT	m64020e_210506_132139/1055836927014/ccs
AGCCTAAAGTAGATGT	GTGCTGGGAT	m64020e_210506_132139/1055968583007/ccs
AGTGTCACAGGCTGAA	TTGTCACTTG	m64020e_210506_132139/1056953114011/ccs
ACGCCAGTCATGCTCC	AAAGGGCAGC	m64020e_210506_132139/1057278552007/ccs
AGAGCTTCACGTAAGG	ATCTCGGGTG	m64020e_210506_132139/1057606877005/ccs
AACTCTTTCGGTCTAA	GTTACCCGTG	m64020e_210506_132139/1057803122005/ccs
GTAACGTTCGGAGCAA	TTTTAATTAT	m64020e_210506_132139/1058787058014/ccs
TTTCCTCAGCCTCGTG	GCCGAACGCT	m64020e_210506_132139/1059706143015/ccs
GCTTGAAAGCCAGAAC	CTACGCGCGC	m64020e_210506_132139/1060295995009/ccs
TTAACTCAGATCCCGC	CCTTAACATA	m64020e_210506_132139/1061014790010/ccs
ACCTTTACAGGAATCG	GCGTGGTGTG	m64020e_210506_132139/1061800699006/ccs
ACGGGCTCACGTTGGC	TGCCGCTACG	m64020e_210506_132139/1061868123005/ccs
GCTTGAAAGCCAGAAC	CTACGCGCGC	m64020e_210506_132139/1064161594004/ccs
GTCACAACAGCCACCA	ACGCACTCGG	m64020e_210506_132139/1064882940010/ccs
GCTTCCATCCATGAGT	TCCAGCGCGG	m64020e_210506_132139/1065145350011/ccs
TTAACTCAGATCCCGC	CTCAGTTGGC	m64020e_210506_132139/1065668692015/ccs
GACGCGTAGCGATAGC	GGGGTTTGGT	m64020e_210506_132139/1066061292013/ccs
CAGCTAATCCACTCCA	GATTTGCTTT	m64020e_210506_132139/1066258973009/ccs
AAGTCTGTCCAAAGTC	ACGTAGTACC	m64020e_210506_132139/1067241122001/ccs
CGAGCCATCTACTATC	CTACGGCGGC	m64020e_210506_132139/1068814535003/ccs
TAGCCGGAGACTGTAA	TCTATGAGCA	m64020e_210506_132139/1069470513005/ccs
GATGAGGGTTAAAGAC	TCAGCTGTCT	m64020e_210506_132139/1070125027011/ccs
AGCAGCCGTGTAATGA	CGGGTCAACG	m64020e_210506_132139/1071762677004/ccs
GCAGTTAAGTGACTCT	AGTTCAGCAG	m64020e_210506_132139/1072615371012/ccs
CGTGAGCGTGTGCCTG	CTGATAATTG	m64020e_210506_132139/1072811020009/ccs
GTACGTAAGATGCCAG	GGGTCGTTGG	m64020e_210506_132139/1072942647004/ccs
ATTATCCAGGTGTGGT	CCTGTTTTCG	m64020e_210506_132139/1073139409003/ccs
ACATCAGCAGTATCTG	CAGAATTGCT	m64020e_210506_132139/1007471250001/ccs
CCAGCGACATCGATGT	TTATAGGGCG	m64020e_210506_132139/1007931714011/ccs
GAAACTCTCAAGGTAA	GTCCCCAGCT	m64020e_210506_132139/1008061474012/ccs
CAAGTTGCAGATTGCT	TGGCCACTAT	m64020e_210506_132139/1008454556011/ccs
GATCGTACAATCAGAA	CTCTACGCGA	m64020e_210506_132139/1008979697014/ccs
TGGCCAGCACTCGACG	CGATTATCCT	m64020e_210506_132139/1074319195003/ccs
CGGAGCTTCGAATGGG	TTAGCGGGCG	m64020e_210506_132139/1075104445005/ccs
TTAACTCAGATCCCGC	CCTTTACTCA	m64020e_210506_132139/1076481514001/ccs
TGATTTCTCCGTAGTA	ATTCACTCTA	m64020e_210506_132139/1076548446005/ccs
GAAACTCGTACCCAAT	GCATAAAACG	m64020e_210506_132139/1076679426001/ccs
CTTACCGAGAAGATTC	AACTATCCAG	m64020e_210506_132139/1077924517007/ccs
AACCGCGTCAGGTAAA	CCCCCGGTGG	m64020e_210506_132139/1079495726012/ccs
CAGAGAGCACGGCGTT	TGATGTATAA	m64020e_210506_132139/1079758779012/ccs
GAAGCAGGTCCAGTTA	TTGATTCATG	m64020e_210506_132139/1080871720007/ccs
TCAGCTCTCCGTCAAA	CGGTTATATG	m64020e_210506_132139/1081723619006/ccs
CCCTCCTCAGCTTCGG	TACGACCGCA	m64020e_210506_132139/1082314517001/ccs
TCTGAGAAGGCGATAC	ATTACATCAA	m64020e_210506_132139/1083101492008/ccs
CGATGGCTCAACGGCC	TTGCTTCCGA	m64020e_210506_132139/1083230849001/ccs
GGGCATCCAAGCTGAG	TTTCGGCATC	m64020e_210506_132139/1084674365007/ccs
CCCAATCAGTACGTAA	AACCCCGTGG	m64020e_210506_132139/1084870281005/ccs
GCTCCTACACCATGTA	TAATACTTCC	m64020e_210506_132139/1084936652003/ccs
CATATTCCACCACGTG	TCCGTCCCTT	m64020e_210506_132139/1085264039015/ccs
CGATTGAGTAAGTTCC	TTGTAACGTA	m64020e_210506_132139/1085460172006/ccs
TCTGAGAAGGCGATAC	CCCCCATCTG	m64020e_210506_132139/1087164835015/ccs
TATCTCAGTTACCAGT	GCACCAATTC	m64020e_210506_132139/1088082226012/ccs
TCTGGAATCCAAATGC	AATCGTCGTT	m64020e_210506_132139/1088671545009/ccs
CTCGTCAGTTTGTTGG	AGGAAGGCAT	m64020e_210506_132139/1088801794011/ccs
GCGGGTTAGCGCTTAT	TGACGGCAAG	m64020e_210506_132139/1088933094001/ccs
ACTGTCCTCGCGCCAA	GTTGGTAAGG	m64020e_210506_132139/1088999714002/ccs
ATCATGGGTAACGACG	AATAATTCCG	m64020e_210506_132139/1089655215009/ccs
CGTAGGCAGTTATCGC	GTGATGCTTG	m64020e_210506_132139/1089721489011/ccs
GATCGATAGGCCATAG	AAGGGTCTGA	m64020e_210506_132139/1090769479005/ccs
AACTCAGTCTGTCTAT	ATTGTGGGCA	m64020e_210506_132139/1091163055012/ccs
ACCAGTAAGTACGTAA	AACACGGTGT	m64020e_210506_132139/1009634833008/ccs
CACAGGCAGCCCAACC	CCGTGATGCG	m64020e_210506_132139/1009700505011/ccs
TGGTTAGAGACCCACC	TTTCCTCCGA	m64020e_210506_132139/1009833045005/ccs
CTAATGGTCTTCAACT	GTAAGGACGA	m64020e_210506_132139/1009963137001/ccs
CGAGCACTCGGTTCGG	GCTTATCCTC	m64020e_210506_132139/1010029806007/ccs
GTCCTCAAGGAACTGC	CAGATCCAGC	m64020e_210506_132139/1010160899011/ccs
CGAGCACTCAGTCAGT	ACCCTGTATC	m64020e_210506_132139/1010422834008/ccs
GCAATCACAGTATCTG	GGCCTATAAT	m64020e_210506_132139/1091555663002/ccs
CGTTGGGAGTGTACTC	GCCGGTAATC	m64020e_210506_132139/1091685408005/ccs
CTGCTGTAGATGTGTA	CTCAACGTGC	m64020e_210506_132139/1091750677013/ccs
GCAATCACAGTATCTG	TGTTCCTCTC	m64020e_210506_132139/1092013548002/ccs
GTTACAGAGCTGGAAC	CGCTTCTATG	m64020e_210506_132139/1092670683003/ccs
CGATGTATCCGAATGT	TCGTCGGTAC	m64020e_210506_132139/1093850035004/ccs
CCTAGCTGTCGGATCC	CACCGTCGGC	m64020e_210506_132139/1094175872014/ccs
CGGAGCTTCGAATGGG	TTAGCGGGCG	m64020e_210506_132139/1095093573006/ccs
ACTGAGTTCTCCAACC	ATGTGCGTGT	m64020e_210506_132139/1096536615014/ccs
TGGGCGTTCACTGGGC	GGTTCAATGA	m64020e_210506_132139/1096797223015/ccs
CCTTTCTTCAAAGTAG	TGGAATTCTG	m64020e_210506_132139/1100073620009/ccs
TCTGGAATCCAAATGC	ACTTCCAAGT	m64020e_210506_132139/1100469564007/ccs
TGGCTGGGTTATCACG	GGAAGGATCC	m64020e_210506_132139/1100861901002/ccs
TTCGGTCTCTCAACTT	GAGTACGACT	m64020e_210506_132139/1101385076008/ccs
CCTCTGAAGCCTATGT	TTGCATCGTC	m64020e_210506_132139/1102304476001/ccs
ATCATCTCATCCTAGA	TCCAAGGCAC	m64020e_210506_132139/1102498443001/ccs
AGAGCTTCACGTAAGG	ATCTCGGGTG	m64020e_210506_132139/1103549174003/ccs
ACCAGTATCTAACTGG	TATCTCTTGG	m64020e_210506_132139/1103877449004/ccs
GTAACGTTCGGAGCAA	TTTTAATTAT	m64020e_210506_132139/1104596582005/ccs
CCATGTCGTCGGATCC	ACTCTTGTAC	m64020e_210506_132139/1104792546001/ccs
CGTGAGCGTGCCTGCA	CTGATAATTG	m64020e_210506_132139/1104923845004/ccs
CGAGCCAAGGACGAAA	GGTAAATCAC	m64020e_210506_132139/1105317959004/ccs
CTCCTAGTCGTGACAT	ATTCCTGTGT	m64020e_210506_132139/1105646830002/ccs
TTCTACAAGGCTATCT	CGCCGGGTGA	m64020e_210506_132139/1107219580014/ccs
CCCAGTTCAGTACACT	TGTCATCATC	m64020e_210506_132139/1107678554011/ccs
TTTCCTCTCAACGCTA	AGATCTGGCC	m64020e_210506_132139/1107940363010/ccs
AACTCCCAGGAATGGA	TTGCTTCGTT	m64020e_210506_132139/1108003538009/ccs
AGCGTCGAGGTCATCT	ACCGACCTGT	m64020e_210506_132139/1108594312010/ccs
GGGAGATTCACCGTAA	GAGGACTGAC	m64020e_210506_132139/1108659111015/ccs
GCTCTGTGTCGTCTTC	AATAGCAGCG	m64020e_210506_132139/1011076933001/ccs
AGGTCATCAGCGAACA	AACGGGTTTG	m64020e_210506_132139/1011077557004/ccs
GCGCAACCATGCCTAA	GACACATTCC	m64020e_210506_132139/1011470852014/ccs
TGGCCAGCACTCGACG	CGATTATCCT	m64020e_210506_132139/1011796973009/ccs
GTCAAGTAGTGACTCT	TGCACAAATC	m64020e_210506_132139/1012058635013/ccs
AGGGAGTTCGATGAGG	CACTCTTCCA	m64020e_210506_132139/1012519112003/ccs
GTTAAGCGTAGCCTCG	ATTGCATTCA	m64020e_210506_132139/1012781537004/ccs
GGATTACCACCAGGCT	TGCGCACCGG	m64020e_210506_132139/1109250584011/ccs
AAAGTAGGTTTCGCTC	TGGTTTCCGT	m64020e_210506_132139/1109513239006/ccs
ACTGTCCCAGGATCGA	CGTAGGTACT	m64020e_210506_132139/1109971597006/ccs
GCGCAGTTCCTTTCTC	GTGCGTTTGC	m64020e_210506_132139/1110821463005/ccs
CCGGTAGAGCATGGCA	CCGTTGGCAA	m64020e_210506_132139/1112002913002/ccs
AGACGTTTCGGAATCT	GGTCTAGGCT	m64020e_210506_132139/1112789678007/ccs
GCGCAGTTCCTTTCTC	ACTCGCACCC	m64020e_210506_132139/1112920486005/ccs
ACGAGCCGTGCCTGCA	CCGATAGCCT	m64020e_210506_132139/1113379199010/ccs
CGCGGTATCTCGAGTA	GGTTCTTGTA	m64020e_210506_132139/1113969340006/ccs
TTGACTTAGGGTATCG	GGTCGGGAGT	m64020e_210506_132139/1114230755010/ccs
CCACCTACAGTAGAGC	CTCAGGCCGC	m64020e_210506_132139/1114689432015/ccs
CCGTACTTCCCTAATT	TTTCTAATCC	m64020e_210506_132139/1115739292007/ccs
TGCCAAAGTCCTAGCG	GGGGGCCAGA	m64020e_210506_132139/1115870443015/ccs
CCCTCCTCAGCTTCGG	TACGACCGCA	m64020e_210506_132139/1116984222006/ccs
AATCCAGGTGAAATCA	TACGTATCAA	m64020e_210506_132139/1117114348003/ccs
TGTTCCGCACATAACC	ATCGCACCCG	m64020e_210506_132139/1118884211005/ccs
GAAGCAGTCTGCAGTA	AACGGTGCGT	m64020e_210506_132139/1119015465014/ccs
TTTATGCTCATAGCAC	AGTTAGGTAG	m64020e_210506_132139/1120391938002/ccs
TTTACTGAGGGTGTGT	TGGCTCCCCG	m64020e_210506_132139/1120916139011/ccs
CGAGCACGTCGCGAAA	TTGATTCGTG	m64020e_210506_132139/1121110920002/ccs
TGGTTCCCATTGCGGC	GTCTAAGGCC	m64020e_210506_132139/1121307523003/ccs
TCTCTAACAACACCCG	CTGTTAGCCG	m64020e_210506_132139/1121569516002/ccs
TTCGGTCTCTCAACTT	GAGTACGACT	m64020e_210506_132139/1122094303009/ccs
GCACATAAGTCCCACG	GGCCAGTGGC	m64020e_210506_132139/1122095073004/ccs
ATGCGATTCGCAGGCT	CTCCAGCGCT	m64020e_210506_132139/1122553462008/ccs
GAATAAGTCTGTCAAG	GCTCTTTAAA	m64020e_210506_132139/1122749532011/ccs
GTAACTGAGTTCGCGC	GTCTGACGTA	m64020e_210506_132139/1122749805007/ccs
ACCAGTAAGTACGTAA	CAACACGGTG	m64020e_210506_132139/1125306411003/ccs
AGTGTCACAGGCTGAA	GTATCTCCCT	m64020e_210506_132139/1125699348005/ccs
CACACAACACCCAGTG	GCGCATGCCT	m64020e_210506_132139/1125830043004/ccs
GTAACTGAGTTCGCGC	TCAACCCGCG	m64020e_210506_132139/1126092850006/ccs
AGCCTAACAGACACTT	ATTAGGTCCA	m64020e_210506_132139/1012977778007/ccs
CGATGTACATGTAGTC	GTGAATAATA	m64020e_210506_132139/1013698472015/ccs
GCTGCGACAGCGTAAG	CGGCTGTTAC	m64020e_210506_132139/1014288378002/ccs
GTTTCTACACCACCAG	GCGCACCTGT	m64020e_210506_132139/1127795934008/ccs
CGCGGTAAGCTAGCCC	GGGGGGGAGA	m64020e_210506_132139/1128189612002/ccs
CTCTGGTGTGTCTGAT	CCACTGCCAT	m64020e_210506_132139/1129172263012/ccs
GTAACGTTCGGAGCAA	ACACGGGAAC	m64020e_210506_132139/1129436361008/ccs
GTCCTCAAGGAACTGC	AGATCCCAGC	m64020e_210506_132139/1129499216008/ccs
TCAACGATCCATGCTC	ATGACGTGTG	m64020e_210506_132139/1130418703005/ccs
CTACCCATCCAAATGC	TCTACGGCGG	m64020e_210506_132139/1130810518002/ccs
TTTACTGAGGGTGTGT	CTTTTGAACG	m64020e_210506_132139/1131663316007/ccs
ACCAGTATCTAACTGG	TATCTCTTGG	m64020e_210506_132139/1132384267008/ccs
TAGTTGGAGGCAATTA	GGGATCCTTG	m64020e_210506_132139/1133564718008/ccs
GAAACTCTCAAGGTAA	CTCTTACTCG	m64020e_210506_132139/1135268444004/ccs
TGCTACCCAGCGAACA	TAGTCCAGAA	m64020e_210506_132139/1135659647006/ccs
GCACATAAGTCCCACG	CTCGGCTTGG	m64020e_210506_132139/1135858450015/ccs
TCGGGACGTTCTCATT	GTTCAGATTG	m64020e_210506_132139/1137494602003/ccs
ACTGTCCGTCTCATCC	TCGCGTCAAG	m64020e_210506_132139/1137562581013/ccs
ACGCAGCAGATAGTCA	GCCTCAAGAA	m64020e_210506_132139/1138018831013/ccs
GAAACTCTCAAGGTAA	GTCCCCAGCT	m64020e_210506_132139/1138479480012/ccs
GGATTACCACCAGGCT	TGCGCACCGG	m64020e_210506_132139/1138807932014/ccs
TGCCCTAGTAGCGTAG	TTTCAGGGCT	m64020e_210506_132139/1138936670006/ccs
CGTGTCTGTATAGGTA	CGCGAGGTCT	m64020e_210506_132139/1139723966011/ccs
CTAATGGTCTTCAACT	CGCGTGTGCT	m64020e_210506_132139/1140642319009/ccs
TAGGCATTCTGCAGTA	AAAAGGACTA	m64020e_210506_132139/1142083590001/ccs
AGGGTGACATACGCTA	CTTCCAGGGT	m64020e_210506_132139/1142215058015/ccs
CATCCACTCCGCAAGC	ATACCTCGAA	m64020e_210506_132139/1143853524015/ccs
CTTACCGGTAAACGCG	GGCATGGAAG	m64020e_210506_132139/1144442317013/ccs
GCGCAACCATGCCTAA	GACACATTCC	m64020e_210506_132139/1015009756008/ccs
CGGTTAAGTGCAACTT	TTCTAAGGTA	m64020e_210506_132139/1015074100011/ccs
GACACGCCATTCTCAT	GAGTTTTTCC	m64020e_210506_132139/1015204956002/ccs
CGGACACAGGGAAACA	ACCATTCTGG	m64020e_210506_132139/1016319026008/ccs
CTCTAATTCTCGTATT	TTGTTTCGTT	m64020e_210506_132139/1016517571004/ccs
GTAACTGAGTTCGCGC	TCAACCCGCG	m64020e_210506_132139/1145819440002/ccs
ATTATCCGTGACAAAT	GAACTCGTAA	m64020e_210506_132139/1146081818011/ccs
TGCCAAAGTCCTAGCG	ACTCGAAGCC	m64020e_210506_132139/1146213274015/ccs
TGGGCGTGTAAGGATT	TATTTAATCC	m64020e_210506_132139/1146606233009/ccs
ATAACGCTCTCCAGGG	CAATTCGTCT	m64020e_210506_132139/1147130592007/ccs
GGGACCTAGGCGTACA	TTGAACTATT	m64020e_210506_132139/1147130835005/ccs
AACTCCCCAAGGTGTG	AGTCATCCTG	m64020e_210506_132139/1147589759005/ccs
TTAACTCAGATCCCGC	CCTTAACATA	m64020e_210506_132139/1148504613009/ccs
TGGCCAGCACTCGACG	TTGCAAGCAC	m64020e_210506_132139/1148898226009/ccs
CGGTTAAGTGCAACTT	TCTAAGGTAT	m64020e_210506_132139/1149095361002/ccs
TTTGTCACAGCTTCGG	GAGATAAACC	m64020e_210506_132139/1152240999004/ccs
GACTACACATGCCTAA	ACCGGTTTAG	m64020e_210506_132139/1152830369015/ccs
AAAGTAGTCAGCTCGG	TGGGGTGTAT	m64020e_210506_132139/1153748571012/ccs
TGATTTCTCCGTAGTA	GTTGTTTTTT	m64020e_210506_132139/1154402935001/ccs
TCATTTGCACATAACC	CCTGCATGGG	m64020e_210506_132139/1154536290007/ccs
CGAGCACTCGGTTCGG	TCGCAATTCT	m64020e_210506_132139/1155059060007/ccs
CCCTCCTTCAGCTTAG	CACTGATCTG	m64020e_210506_132139/1156304122001/ccs
GTTCGGGCATGAGCGA	CTACCGCCGG	m64020e_210506_132139/1156369754012/ccs
TAGCCGGCACCACCAG	GCTACGTTTC	m64020e_210506_132139/1156371020002/ccs
CACACAAGTTACGGAG	TCCCCGCCAA	m64020e_210506_132139/1156959265009/ccs
GCAATCACAGTATCTG	GCATTTGCCG	m64020e_210506_132139/1157156300014/ccs
TCATTTGAGACATAAC	GTCTGGTGCC	m64020e_210506_132139/1157550847006/ccs
AATCGGTAGTGGTCCC	AACTCAGTAG	m64020e_210506_132139/1159189349002/ccs
ACCAGTATCCAAACTG	GGGGGCCGGC	m64020e_210506_132139/1159383848004/ccs
CGTGTCTCAATCAGAA	CTCCCTCGTT	m64020e_210506_132139/1160302244010/ccs
CACAGGCAGCCCAACC	GAAAGGTAGC	m64020e_210506_132139/1160369164003/ccs
CTTTGCGTCCGCGGTA	GCCGGCTCGG	m64020e_210506_132139/1160566033015/ccs
ACGAGCCAGCTAACAA	AACACCGGGC	m64020e_210506_132139/1161350548009/ccs
CAGCCGACAGGACCCT	GATTGGTCAA	m64020e_210506_132139/1162007282005/ccs
ACGCAGCGTGTCAATC	ATACTACCTG	m64020e_210506_132139/1162333757007/ccs
CATATTCCACCACGTG	TCCGTCCCTT	m64020e_210506_132139/1017105917007/ccs
CAGGTGCGTTCATGGT	TGTCCACTTG	m64020e_210506_132139/1017433234001/ccs
CGATGGCTCAACGGCC	ATTCCCCCAG	m64020e_210506_132139/1017892642006/ccs
CGCGGTATCTCGAGTA	CCTCGGGCTT	m64020e_210506_132139/1163119473010/ccs
CGTGAGCTCAGAGCTT	ATTTGACTCT	m64020e_210506_132139/1163318339007/ccs
TCAGGTAAGCCGATTT	AGCCCCTTCA	m64020e_210506_132139/1163449591011/ccs
TGGGCGTTCACTGGGC	ACATGTATAC	m64020e_210506_132139/1164366124008/ccs
AGCCTAAAGTAGATGT	GTTCTGAACC	m64020e_210506_132139/1164430537009/ccs
GATCTAGAGGAGTTTA	CATATACTTT	m64020e_210506_132139/1164431044009/ccs
CAAGTTGCAGATTGCT	TGGCCACTAT	m64020e_210506_132139/1165282472015/ccs
CTCACACCAGACGCAA	GTTTTTTATC	m64020e_210506_132139/1165611336003/ccs
AACTCCCCAAGGTGTG	AGTCATCCTG	m64020e_210506_132139/1167970772009/ccs
TTTCCTCTCAACGCTA	AGATCTGGCC	m64020e_210506_132139/1168036286005/ccs
TCTGGAATCCAAATGC	AATCGTCGTT	m64020e_210506_132139/1168428786001/ccs
CACAGTACACCGGAAA	CTCACATATT	m64020e_210506_132139/1168559468003/ccs
AGCCTAAAGTAGATGT	GTTCTGAACC	m64020e_210506_132139/1168889183009/ccs
ATGTGTGGTGATGTGG	GATACAACTC	m64020e_210506_132139/1169216045002/ccs
TTTCCTCAGCCTCGTG	GCCGAACGCT	m64020e_210506_132139/1169216089004/ccs
CGCGTTTCACCCATGG	AATATACTGA	m64020e_210506_132139/1169673765004/ccs
CCCTCCTTCAGCTTAG	ACTGATCTGT	m64020e_210506_132139/1170002302005/ccs
ATTGGACAGGCTAGCA	ACGTGGCAAC	m64020e_210506_132139/1170264608004/ccs
AACTCCCCACAAGTAA	GCGTTTTTAG	m64020e_210506_132139/1170658264014/ccs
CATGACAGTCTAGAGG	ATGGGACAAG	m64020e_210506_132139/1170721846012/ccs
TCAACGATCAGCTCGG	ATGACGTGAG	m64020e_210506_132139/1171508389008/ccs
CGACTTCTCCAAGCCG	GATCTCCTTC	m64020e_210506_132139/1171770761012/ccs
CCGTACTAGAGTCGGT	AACTCGCTTC	m64020e_210506_132139/1171772346005/ccs
ACCCACTTCGTCCGTT	CCTAGGTCCA	m64020e_210506_132139/1172033726008/ccs
GATGAAAAGAAACGAG	TGATCATATC	m64020e_210506_132139/1173736149007/ccs
GTGGGTCTCAAGCCTA	GACATCACGT	m64020e_210506_132139/1173932939012/ccs
TCAGGTAAGCCGATTT	CAGCCCTTCA	m64020e_210506_132139/1174392360014/ccs
TTTACTGAGGGTGTGT	ATGGCTCCCG	m64020e_210506_132139/1174787259009/ccs
CTGCTGTAGATGTGTA	GTGTAACTTC	m64020e_210506_132139/1176096986009/ccs
CAGCAGCAGACTAGAT	CCCAACCGCG	m64020e_210506_132139/1178783126001/ccs
AAAGTAGTCAGCTCGG	ACTAGGGCGT	m64020e_210506_132139/1179634767004/ccs
ATAACGCCAGAGCCAA	TAGCACTTAG	m64020e_210506_132139/1179635429007/ccs
GAAGCAGGTCCAGTTA	TTGATTCATG	m64020e_210506_132139/1179898247006/ccs
TTTCCTCTCAACGCTA	AGATCTGGCC	m64020e_210506_132139/1180291898010/ccs
