# Supplementary material for: Accurate fusion transcript identification from long- and short-read isoform sequencing at bulk or single-cell resolution
Source: Genome Res. 2025 Apr;35(4):967–86. doi: 10.1101/gr.279200.124 (PMC12047241; doi:10.1101/gr.279200.124)
Supplement: Supplement 12 [file Supplemental_File_2.zip › CTAT-LRF-Paper/4.SingleCellFusions/4b.sc_HGSOC/collect_all_fusions_for_supp_table.Rscript]

#!/usr/bin/env Rscript

library(tidyverse)
    
files = c("Patient1_Om.Dondi_overian_CTAT_fusions.filtered_cells_and_dedup_umis.tsv.gz",
       	  "Patient1_Tum.Dondi_overian_CTAT_fusions.filtered_cells_and_dedup_umis.tsv.gz",
		  "Patient2_Tum.Dondi_overian_CTAT_fusions.filtered_cells_and_dedup_umis.tsv.gz",
	      "Patient3_Om.Dondi_overian_CTAT_fusions.filtered_cells_and_dedup_umis.tsv.gz",
          "Patient3_Tum.Dondi_overian_CTAT_fusions.filtered_cells_and_dedup_umis.tsv.gz")


big_df = NULL
    
for (file in files) {
    df = read.csv(paste0("data/", file), header=T, sep="\t")
	message("parsing: ", file)
  	big_df = bind_rows(big_df, df)
}

message("-writing supp table")
write.table(big_df, file="Table_Sx-HGSOC_sc.fusion_preds_by_cell.tsv", sep="\t", row.names=F, quote=F)
