# Supplementary material for: Accurate fusion transcript identification from long- and short-read isoform sequencing at bulk or single-cell resolution
Source: Genome Res. 2025 Apr;35(4):967–86. doi: 10.1101/gr.279200.124 (PMC12047241; doi:10.1101/gr.279200.124)
Supplement: Supplement 12 [file Supplemental_File_2.zip › CTAT-LRF-Paper/4.SingleCellFusions/4b.sc_HGSOC/Eval_SR_contribution_to_sc_detection.Rmd]

---
title: "Eval_SR_contribution_to_sc_detection"
author: "bhaas"
date: '2024-08-01'
output: html_document
---

```{r setup, include=FALSE}
knitr::opts_chunk$set(echo = TRUE)
library(tidyverse)
```


```{r}

data = read.csv("Table_S4-HGSOC_sc.fusion_preds_by_cell.tsv.gz", header=T, sep="\t", stringsAsFactors = F)

data %>% head()

```

```{r}

nrow(data)
# restrict to fusions found by long reads
fusions_longreads = data %>% filter(method == "ctat-LR-fusion") %>% select(dataset, FusionName) %>% unique()

data = left_join(fusions_longreads, data, by=c('dataset', 'FusionName'))

nrow(data)
```


```{r}

cell_fusion_by_methods = data %>% select(dataset, FusionName, cell_barcode, method) %>% unique() %>%
    group_by(dataset, FusionName, cell_barcode) %>% 
    mutate(methods = paste(method, collapse=",")) %>%
    select(dataset, FusionName, cell_barcode, methods) %>% unique()

cell_fusion_by_methods %>% head()
```

```{r}

pct_cells_by_fusion_methods = cell_fusion_by_methods %>% group_by(dataset, methods) %>% tally() %>%
     mutate(pct=prop.table(n) * 100)


pct_cells_by_fusion_methods

```


```{r}

pct_cells_by_fusion_methods %>%
    ggplot(aes(x=methods, y=pct)) + 
    theme_bw() +
    geom_col()  + facet_wrap(~dataset)  + 
    theme(axis.text.x = element_text(angle = 90, hjust = 1))

```


```{r}

pct_cells_by_fusion_methods %>% filter(! grepl("ctat-LR", methods)) %>% group_by(dataset) %>% summarize(sum(pct))

```
Overall, appears that the short reads contributed less than 1% of cell identifications outside of the long reads for these data.
