# Supplementary material for: Accurate fusion transcript identification from long- and short-read isoform sequencing at bulk or single-cell resolution
Source: Genome Res. 2025 Apr;35(4):967–86. doi: 10.1101/gr.279200.124 (PMC12047241; doi:10.1101/gr.279200.124)
Supplement: Supplement 12 [file Supplemental_File_2.zip › CTAT-LRF-Paper/4.SingleCellFusions/4b.sc_HGSOC/make_fusions_of_interest_supp_table.Rscript]

#!/usr/bin/env Rscript


library(tidyverse)

P1_fusions = read.table("Patient1_Tum.fusions_of_interest.tsv", header=T, sep="\t")
P1_fusions = cbind(sample="Patient1_Tum", P1_fusions)
    
P2_fusions = read.table("Patient2_Tum.fusions_of_interest.tsv", header=T, sep="\t")
P2_fusions = cbind(sample="Patient2_Tum", P2_fusions)
    
P3_fusions = read.table("Patient3_Tum.fusions_of_interest.tsv", header=T, sep="\t")
P3_fusions = cbind(sample="Patient3_Tum", P3_fusions)
    
supp_table = bind_rows(P1_fusions, P2_fusions, P3_fusions)

write.table(supp_table, file="Table_Sx-scHGSOC_fusions_of_interest.tsv", sep="\t", row.names=F, quote=F)
