# Supplementary material for: Accurate fusion transcript identification from long- and short-read isoform sequencing at bulk or single-cell resolution
Source: Genome Res. 2025 Apr;35(4):967–86. doi: 10.1101/gr.279200.124 (PMC12047241; doi:10.1101/gr.279200.124)
Supplement: Supplement 12 [file Supplemental_File_2.zip › CTAT-LRF-Paper/4.SingleCellFusions/4b.sc_HGSOC/Patient1_Tum.fusions_of_interest.tsv]

FusionName	celltype_final	tot_cells_w_fusion	frac_fusion_cells	LeftBreakpoint	RightBreakpoint	Arriba	ctat-LR-fusion	FusionInspector	STAR-Fusion	annots
SMG7--CH507-513H4.1	HGSOC	26	1	chr1:183472649:+	chr21:8222961:+	NA	26	NA	NA	SMG7--CH507-513H4.1:INTERCHROMOSOMAL[chr1--chr21];;(recip)CH507-513H4.1--SMG7:INTERCHROMOSOMAL[chr21--chr1]
RAPGEF5--AGMO	HGSOC	6	1	chr7:22125604:-	chr7:15201359:-	NA	5	3	1	RAPGEF5--AGMO:INTRACHROMOSOMAL[chr7:6.56Mb];;(recip)AGMO--RAPGEF5:INTRACHROMOSOMAL[chr7:6.56Mb]
GS1-279B7.2--GNG4	HGSOC	5	1	chr1:185318277:+	chr1:235583848:-	NA	5	NA	NA	GS1-279B7.2--GNG4:INTRACHROMOSOMAL[chr1:50.23Mb];;(recip)GNG4--GS1-279B7.2:INTRACHROMOSOMAL[chr1:50.23Mb]
NTN1--CDRT15P2	HGSOC	5	1	chr17:9023391:+	chr17:15765108:+	NA	5	NA	NA	NTN1--CDRT15P2:INTRACHROMOSOMAL[chr17:6.52Mb];;(recip)CDRT15P2--NTN1:INTRACHROMOSOMAL[chr17:6.52Mb]
