# Supplementary material for: Accurate fusion transcript identification from long- and short-read isoform sequencing at bulk or single-cell resolution
Source: Genome Res. 2025 Apr;35(4):967–86. doi: 10.1101/gr.279200.124 (PMC12047241; doi:10.1101/gr.279200.124)
Supplement: Supplement 12 [file Supplemental_File_2.zip › CTAT-LRF-Paper/4.SingleCellFusions/4b.sc_HGSOC/Patient2_analysis.Rmd]

---
title: "Patient2_analysis"
author: "bhaas"
date: '2023-09-28'
output: github_document
---

```{r setup, include=FALSE}
knitr::opts_chunk$set(echo = TRUE)
library(tidyverse)
```


```{r}
MIN_CELLS = 5
```


# P2 Tum

Only a tumor sample for P2, no matching normal

```{r}

# parse fusion evidence support including cell barcode and umi 

Tum_data = read.table("data/Patient2_Tum.Dondi_overian_CTAT_fusions.filtered_cells_and_dedup_umis.tsv.gz", header=T, sep="\t", stringsAsFactors = F) %>%
    filter(! is.na(UMAP_1))

nrow(Tum_data)

head(Tum_data)


```

```{r}

if (FALSE) {
#    since starF and FI were run at max sensitivity, lets restrict fusions to those identified by ctat-LRF

    Tum_ctat_LRF_fusion_genes = Tum_data %>% filter(method == 'ctat-LR-fusion') %>% select(FusionName) %>% unique() %>% pull(FusionName)

    Tum_data = Tum_data %>% filter(FusionName %in% Tum_ctat_LRF_fusion_genes)

    nrow(Tum_data)

}

```


```{r}

fusion_annots = read.csv("data/Patient2.fusion_annots.gz", sep="\t", header=T, stringsAsFactors = F)

```


```{r}

# parse UMAP info (from Dondi et al.) 

Tum_umap_data = read.table("data/Patient2_Tum_UMAPcoords.txt.gz", header=T, sep=",") %>%
    rename(barcodes=X)
celltypes = read.table("data/Patient2_Tum.bc_to_celltype.tsv.gz", header=T, sep="\t")

Tum_umap_data = full_join(Tum_umap_data, celltypes, by='barcodes')


# number of cells
num_tumor_cells = nrow(Tum_umap_data) 
message("number tumor cells: ", num_tumor_cells)
# 453 total cells

Tum_umap_data %>% group_by(celltype_final) %>% tally(name='count_cell_type') %>% mutate(frac_tot_cells = count_cell_type/num_tumor_cells)

# 208 HGSOC cells  (46% of total cells)


# The Patient-2 tumor sample yielded 453 total cells, with 208 (46%) identified as HGSOC cells


```


```{r}

Tum_cell_counts = Tum_data %>% select(FusionName, cell_barcode) %>% unique() %>% 
    group_by(FusionName) %>%
    tally(name='tot_cells_w_fusion') %>%
    mutate(frac_tot_cells=tot_cells_w_fusion/num_tumor_cells)  %>%
    arrange(desc(frac_tot_cells))

left_join(Tum_cell_counts %>% filter(tot_cells_w_fusion >= MIN_CELLS),
          fusion_annots,
          by='FusionName')
             
```


```{r}

# examine distribution of fusion calls according to cell types

Tum_fusion_frac_cell_types = Tum_data %>% select(FusionName, barcodes, celltype_final) %>% unique() %>%
    group_by(FusionName, celltype_final) %>% tally(name='tot_cells_w_fusion') %>% 
    mutate(frac_fusion_cells=prop.table(tot_cells_w_fusion)) %>%
    arrange(desc(tot_cells_w_fusion))

Tum_fusion_frac_cell_types %>% head()


```


```{r}

Tum_data %>% select(method) %>% unique()

```

```{r}

starF_fusions = Tum_data %>% filter(method=="STAR-Fusion")

FI_fusions = Tum_data %>% filter(method=="FusionInspector")

ctat_LRF_fusions = Tum_data %>% filter(method == "ctat-LR-fusion")


```


```{r}

# counts of cells according to fusion breakpoint and method for detection

Tum_cell_counts_by_method = read.table("data/Patient2_Tum.Dondi_overian_CTAT_fusions.filtered_cells_and_dedup_umis.cell_counts_by_method.tsv.gz",
                                          header=T, sep="\t", stringsAsFactors = F)


Tum_cell_counts_by_method %>% head()

```

```{r}

# reorganizing cell counts of fusions by method for comparison

Tum_cell_counts_by_method  = Tum_cell_counts_by_method %>% group_by(FusionName, method, LeftBreakpoint, RightBreakpoint) %>% 
    arrange(desc(cell_counts)) %>% filter(row_number() == 1) %>% ungroup() # deal with the ctat-LRF recip issue (CCDC180--RP11-23J9.4 CCDC180--RP11-23J9.4)

Tum_cell_counts_by_method_spread  = Tum_cell_counts_by_method %>% 
    select(FusionName, LeftBreakpoint, RightBreakpoint, method, celltype_final, cell_counts) %>%
    spread(key=method, value=cell_counts) %>% 
    arrange(desc(`ctat-LR-fusion`)) 


Tum_cell_counts_by_method_spread  %>% filter(`ctat-LR-fusion` >= MIN_CELLS)

```


# plot counts of cells for these fusions:

```{r}

# examine counts of cells according to fusion and method lmited to those with at least the min number of cells

right_join(Tum_cell_counts_by_method, 
          Tum_cell_counts_by_method %>% 
                         filter(cell_counts >= MIN_CELLS)  %>% 
                         select(FusionName, LeftBreakpoint, RightBreakpoint) 
          ) %>%
              rowwise() %>% mutate(fusion=paste(FusionName, LeftBreakpoint, RightBreakpoint, collapse=":")) %>%
              ggplot(aes(x=fusion, y=cell_counts, fill=method)) + geom_bar(stat='identity', position='dodge') +
              theme(axis.text.x = element_text(angle = 90, hjust = 1))


```


# Examine cell type representation by fusions


```{r}

# counts of cells containing fusions and fraction of fusions identified according to that cell type


fusion_frac_cell_types = Tum_data %>% select(FusionName, barcodes, celltype_final) %>% unique() %>%
    group_by(FusionName, celltype_final) %>% tally(name='tot_cells_w_fusion') %>% 
    mutate(frac_fusion_cells=prop.table(tot_cells_w_fusion)) %>%
    arrange(desc(tot_cells_w_fusion))

fusion_frac_cell_types %>% filter(tot_cells_w_fusion >= MIN_CELLS)

```


```{r}

# restrict to fusions of interest:  those showing up in at least min cells and at least 80% representation within any cell type

fusions_of_interest = fusion_frac_cell_types %>% 
    filter(tot_cells_w_fusion >= MIN_CELLS) %>%
    arrange(desc(tot_cells_w_fusion)) %>%
    filter(frac_fusion_cells >= 0.8) %>%
    filter(celltype_final == "HGSOC")

fusions_of_interest

# 17 fusions of interest

# from which we identified 17 different malignant cell enriched fusion transcripts (Supplementary Table S7),
#  including the earlier-identified IGF2BP2::TESPA1 fusion between chr3 and chr12 evident in 176/208 (85%) of the tumor cells.

# Another fusion is found with proximal breakpoints yielding fusion transcript SPATS2::TRA2B (21 tumor cells, 10%), and likely resulting from the same tumor genome rearrangements involving chr3 and chr12

```


```{r}

# include fusion annotations

fusions_of_interest = left_join(fusions_of_interest,
          fusion_annots)

fusions_of_interest


# Other notable fusions in the Patient 2 tumor sample involve known tumor oncogenes and include CBL::KMT2A (16 tumor cells) and DEK::CASC17 (11 tumor cells), both identified solely by long reads

```


```{r}

fusions_of_interest = left_join(fusions_of_interest, Tum_cell_counts_by_method_spread,
                                by=c('FusionName',"celltype_final") ) 

fusions_of_interest
```


```{r}

write.table(fusions_of_interest, file="Patient2_Tum.fusions_of_interest.tsv", sep="\t", quote=F, row.names = F)


```


```{r}

# examine method of detection and cell counts for just the fusions of interest

Tum_cell_counts_by_method %>% 
    filter(FusionName %in% fusions_of_interest$FusionName) %>%
    select(FusionName, LeftBreakpoint, RightBreakpoint, method, celltype_final, cell_counts) %>%
    spread(key=method, value=cell_counts) %>% 
    arrange(desc(`ctat-LR-fusion`))


```

```{r}

Tum_cell_counts_by_method %>% 
    filter(FusionName %in% c('CBL--KMT2A', 'DEK--CASC17')) %>%
    select(FusionName, LeftBreakpoint, RightBreakpoint, method, celltype_final, cell_counts) %>%
    spread(key=method, value=cell_counts) %>% 
    arrange(desc(`ctat-LR-fusion`))


# Other notable fusions in the Patient 2 tumor sample involve known tumor oncogenes and include CBL::KMT2A (16 tumor cells) and DEK::CASC17 (11 tumor cells), both identified solely by long reads

```
```{r}

Tum_cell_counts_by_method %>% 
    filter(FusionName == "PSMB7--SCAI") %>%
    select(FusionName, LeftBreakpoint, RightBreakpoint, method, celltype_final, cell_counts) %>%
    spread(key=method, value=cell_counts) %>% 
    arrange(desc(`ctat-LR-fusion`))

# Another prevalent fusion PSMB7::SCAI (52 tumor cells) detected mostly by long reads and with four fusion splicing isoforms involves suppressor of cancer cell invasion gene SCAI

```


```{r}

# plotting counts of cells according to method for fusions of interest

Tum_cell_counts_by_method %>% 
            filter(FusionName %in% fusions_of_interest$FusionName) %>%
            select(FusionName, LeftBreakpoint, RightBreakpoint, cell_counts, method) %>%
              rowwise() %>% mutate(fusion=paste(FusionName, LeftBreakpoint, RightBreakpoint, collapse=":")) %>%
              ggplot(aes(x=fusion, y=cell_counts, fill=method)) + 
                 geom_bar(stat='identity', position='dodge') +
                 theme(axis.text.x = element_text(angle = 90, hjust = 1))

# Both of these fusions were detected via long and short RNA-seq reads.

# While a single fusion splicing isoform dominated IGF2BP2::TESPA1 detection in cells by both long and short reads, four additional fusion splicing isoforms were detected with long and/or short read support 

```

# Examine fusions of interest in UMAPs


```{r}
# base umap plot coloring by annotated cell type

baseplot = Tum_umap_data %>% ggplot(aes(x=UMAP_1, y=UMAP_2)) + geom_point(aes(color=celltype_final))

baseplot


```


```{r}

# Examine each fusion of interest according to UMAP cell positioning

x = 0

plots = list()

for (fusion in  fusions_of_interest$FusionName) {
    
    p = baseplot + geom_point(data=Tum_data %>% filter(FusionName == fusion) %>% select(UMAP_1, UMAP_2) %>% unique(), 
                              color='red') + 
        ggtitle(paste("Patient 2 Tumor, Fusion: ", fusion) )
    
    plot(p)   
    
    x = x+1
    plots[[x]] = p
}


```


```{r}

# make a pdf containing these plots

pdf("Patient2_Tum.fusions_of_interest.pdf")
for (p in plots) {
    plot(p)
}

dev.off()

```


```{r}

# examine counts of cells by method for the fusions of interest

tumor_cell_counts = Tum_data %>% filter(FusionName %in%  fusions_of_interest$FusionName) %>% 
        select(FusionName, method, barcodes) %>% unique() %>%
        group_by(FusionName, method) %>% tally(name='cell_counts')


tumor_cell_counts %>% spread(key=method, value=cell_counts) %>% arrange(desc(`ctat-LR-fusion`))

```


```{r}

# plot counts of cells by method for fusions of interest

tumor_cell_counts %>%
              ggplot(aes(x=FusionName, y=cell_counts, fill=method)) + geom_bar(stat='identity', position='dodge') +
              theme(axis.text.x = element_text(angle = 90, hjust = 1)) +
    ggtitle("Patient2_Tum Fusions of Interest: Cell Counts")


```


```{r}

# Examine Venn for cells detected according to combinations of methods.

tumor_cell_counts_by_methods = Tum_data %>% filter(FusionName %in%  fusions_of_interest$FusionName) %>% 
        select(FusionName, method, barcodes) %>% unique() %>%
        group_by(FusionName, barcodes) %>% 
        arrange(method) %>%
        mutate(methods = paste(method, collapse=',')) %>%
        ungroup() %>%
        select(FusionName, methods, barcodes) %>% unique() %>% group_by(FusionName, methods) %>% tally()


tumor_cell_counts_by_methods  

```


# Examine specific fusions of interest

## IGF2BP2--TESPA1

```{r}

tumor_cell_counts_by_methods %>% filter(FusionName == "IGF2BP2--TESPA1")

```
```{r}

Tum_cell_counts_by_method %>% 
    filter(FusionName=="IGF2BP2--TESPA1") %>%
    select(FusionName, LeftBreakpoint, RightBreakpoint, method, celltype_final, cell_counts) %>%
    spread(key=method, value=cell_counts) %>% 
    arrange(desc(`ctat-LR-fusion`), desc(FusionInspector))

```

## SPATS2--TRA2B


```{r}

tumor_cell_counts_by_methods %>% filter(FusionName == "SPATS2--TRA2B")


```


```{r}


Tum_cell_counts_by_method %>% 
    filter(FusionName=="SPATS2--TRA2B") %>%
    select(FusionName, LeftBreakpoint, RightBreakpoint, method, celltype_final, cell_counts) %>%
    spread(key=method, value=cell_counts) %>% 
    arrange(desc(`ctat-LR-fusion`), desc(FusionInspector))


```


## Are SPATS2--TRA2B and IGF2BP2--TESPA1 found expressed in the same tumor cells?

```{r}

Tum_data %>% filter(FusionName %in% c('SPATS2--TRA2B', 'IGF2BP2--TESPA1')) %>%
    select(FusionName, cell_barcode) %>%
    unique() %>%
    group_by(cell_barcode) %>% 
    arrange(FusionName) %>%
    mutate(fusion_names = paste(FusionName, collapse=",")) %>%
    ungroup() %>%
    select(cell_barcode, fusion_names) %>% unique() %>%
    group_by(fusion_names) %>% tally()
    

# 20 / 21 appear to be co-expressed in the same cell

# Nearly all (20/21) of the SPATS2::TRA2B expression cells are found to co-express IGF2BP2::TESPA1.

```

# DEK fusion looks interesting

```{r}
Tum_data %>% filter(grepl("DEK--", FusionName)) %>%
    filter(grepl("chr6:182", LeftBreakpoint) & grepl("chr17:71", RightBreakpoint)) %>%
    select(cell_barcode, method) %>% unique() %>%
    group_by(cell_barcode) %>% mutate(methods = paste(collapse=",", method)) %>%
    ungroup() %>%
    select(cell_barcode, methods) %>% unique() %>%
    group_by(methods) %>% tally()


```


hmm...  half of the Arriba DEK fusions overlap with ctat-LR-fusion found cells, so maybe it's from the same event. Curious...


# Are there interesting fusions in non-tumor cells?

```{r}

fusion_frac_cell_types %>% filter(celltype_final != "HGSOC") %>% arrange(desc(tot_cells_w_fusion)) %>% head()
 
```

No fusions showing up in non-HGSOC cells at the min cell cutoff.  The top two have 4 cells and are found mostly in HGSOC.
Besides those, there's a max of 2 cells having any other fusion transcript.


```{r}

report_on_fusion = function(fusion_name) {
    
    print(Tum_cell_counts_by_method_spread %>% filter(FusionName == fusion_name))
    
    print(Tum_cell_counts %>% filter(FusionName == fusion_name) %>% mutate(type="Tum"))
    
    print(Tum_fusion_frac_cell_types %>% filter(FusionName == fusion_name) %>% mutate(type="Tum"))
    
}

```


# queries on specific fusions found in normal samples


```{r}
report_on_fusion("RP11-444D3.1--SOX5")

```

```{r}

report_on_fusion("RP11-208G20.2--PSPHP1")

```

```{r}

report_on_fusion("PSMB7--SCAI")

```


# any fusions found only via short read data?

```{r}

fusions_with_long_read = Tum_data %>% filter(method == "ctat-LR-fusion") %>% select(FusionName) %>% unique()

short_read_only_fusions = Tum_data %>% filter( ! FusionName %in% fusions_with_long_read$FusionName) %>% select(FusionName, method) %>% unique() %>%
    group_by(FusionName) %>% mutate(methods = paste(collapse=",", method), num_methods = n()) %>%
    select(FusionName, methods, num_methods) %>% unique() %>% arrange(desc(num_methods)) 

short_read_only_fusions

```


```{r}

# any short-read-only fusions relevant to cancer?

left_join(short_read_only_fusions %>% filter(num_methods > 1), # no Om sample - restrict to multiple short read progs support
          Tum_data, by='FusionName') %>% 
    select(FusionName, cell_barcode, celltype_final) %>% unique() %>%
    group_by(FusionName, celltype_final) %>% tally(name='num_cells') %>% 
    mutate(frac_fusion_cells=prop.table(num_cells)) %>%
    filter(celltype_final == "HGSOC" & num_cells >= MIN_CELLS & frac_fusion_cells >= 0.8) %>%
    arrange(desc(num_cells))


# 0

```
