# Supplementary material for: Accurate fusion transcript identification from long- and short-read isoform sequencing at bulk or single-cell resolution
Source: Genome Res. 2025 Apr;35(4):967–86. doi: 10.1101/gr.279200.124 (PMC12047241; doi:10.1101/gr.279200.124)
Supplement: Supplement 12 [file Supplemental_File_2.zip › CTAT-LRF-Paper/4.SingleCellFusions/4b.sc_HGSOC/Patient3_analysis.Rmd]

---
title: "Patient3_analysis"
author: "bhaas"
date: '2023-09-28'
output: github_document
---

```{r setup, include=FALSE}
knitr::opts_chunk$set(echo = TRUE)
library(tidyverse)
```


```{r}
MIN_CELLS = 5
```


# P3 Om


```{r}

Om_data = read.table("data/Patient3_Om.Dondi_overian_CTAT_fusions.filtered_cells_and_dedup_umis.tsv.gz", header=T, sep="\t", stringsAsFactors = F) %>%
    filter(! is.na(UMAP_1))

nrow(Om_data)
Om_data %>% head()

```


```{r}

if (FALSE) {
    # since starF and FI were run at max sensitivity, lets restrict fusions to those identified by ctat-LRF

    Om_ctat_LRF_fusion_genes = Om_data %>% filter(method == 'ctat-LR-fusion') %>% select(FusionName) %>% unique() %>% pull(FusionName)

    Om_data = Om_data %>% filter(FusionName %in% Om_ctat_LRF_fusion_genes)

    nrow(Om_data)

}

```


```{r}
fusion_annots = read.csv("data/Patient3.fusion_annots.gz", header=T, sep="\t", stringsAsFactors = F)
```


```{r}
# Om sample composition

Om_bc_to_celltype = read.table("data/Patient3_Om.bc_to_celltype.tsv.gz", header=T, sep="\t")
Om_umap_coords = read.table("data/Patient3_Om_UMAPcoords.txt.gz", header=T, sep=",") %>% rename(barcodes=X)

Om_umap_data = left_join(Om_umap_coords, Om_bc_to_celltype, by='barcodes')

num_Om_cells = nrow(Om_umap_data)

message("Have ", num_Om_cells, " Om cells")
# 415 Om cells

Om_data = Om_data %>% filter(barcodes %in% Om_umap_data$barcodes)
nrow(Om_data)
```


```{r}

Om_cell_counts = Om_data %>% select(FusionName, cell_barcode) %>% unique() %>% 
    group_by(FusionName) %>%
    tally(name='tot_cells_w_fusion') %>%
    mutate(frac_tot_cells=tot_cells_w_fusion/num_Om_cells) %>%
    arrange(desc(frac_tot_cells))

Om_cell_counts %>% filter(tot_cells_w_fusion >= MIN_CELLS)
```


```{r}

Om_cell_counts_by_method = read.table("data/Patient3_Om.Dondi_overian_CTAT_fusions.filtered_cells_and_dedup_umis.cell_counts_by_method.tsv.gz", 
                                      header=T, sep="\t", stringsAsFactors = F)

Om_cell_counts_by_method %>% head()

```


```{r}

Om_cell_counts_by_method_spread = Om_cell_counts_by_method %>% select(FusionName, LeftBreakpoint, RightBreakpoint, method, celltype_final, cell_counts) %>%
    spread(key=method, value=cell_counts) %>% 
    arrange(desc(`ctat-LR-fusion`))

Om_cell_counts_by_method_spread %>% head()
```

```{r}

Om_fusion_frac_cell_types = Om_data %>% select(FusionName, barcodes, celltype_final) %>% unique() %>%
    group_by(FusionName, celltype_final) %>% tally(name='tot_cells_w_fusion') %>% 
    mutate(frac_fusion_cells=prop.table(tot_cells_w_fusion)) %>%
    arrange(desc(tot_cells_w_fusion))

Om_fusion_frac_cell_types %>% filter(tot_cells_w_fusion >= MIN_CELLS) 


```


# P3 Tumor


```{r}

Tum_data = read.table("data/Patient3_Tum.Dondi_overian_CTAT_fusions.filtered_cells_and_dedup_umis.tsv.gz", header=T, sep="\t", stringsAsFactors = F) %>%
    filter(! is.na(UMAP_1))
 
Tum_data$FusionName = str_replace(Tum_data$FusionName, "RANBP3-DT", "CTC-232P5.1")

nrow(Tum_data)
Tum_data %>% head()

```

```{r}

if (FALSE) {
    # since starF and FI were run at max sensitivity, lets restrict fusions to those identified by ctat-LRF

    Tum_ctat_LRF_fusion_genes = Tum_data %>% filter(method == 'ctat-LR-fusion') %>% select(FusionName) %>% unique() %>% pull(FusionName)

    Tum_data = Tum_data %>% filter(FusionName %in% Tum_ctat_LRF_fusion_genes)

    nrow(Tum_data)

}

```


```{r}

Tum_umap_data = read.table("data/Patient3_Tum_UMAPcoords.txt.gz", header=T, sep=",") %>%
    rename(barcodes=X)
celltypes = read.table("data/Patient3_Tum.bc_to_celltype.tsv.gz", header=T, sep="\t")

Tum_umap_data = full_join(Tum_umap_data, celltypes, by='barcodes')


Tum_umap_data = Tum_umap_data %>% filter(! is.na(UMAP_1))

# number of cells
num_tumor_cells = nrow(Tum_umap_data) 
message("number total tumor cells: ", num_tumor_cells)
# 646 total cells

Tum_umap_data %>% group_by(celltype_final) %>% tally(name='count_cell_type') %>% 
    mutate(frac_tot_cells = count_cell_type/num_tumor_cells) %>% arrange(desc(count_cell_type))

# 38 HGSOC cells  (6% of total cells)


# The Patient-3 tumor sample yielded 646 total cells with only 38 (6%) HGSOC cells.

```


```{r}

Tum_cell_counts = Tum_data %>% select(FusionName, cell_barcode) %>% unique() %>% 
    group_by(FusionName) %>%
    tally(name='tot_cells_w_fusion') %>%
    mutate(frac_tot_cells=tot_cells_w_fusion/num_tumor_cells)  %>%
    arrange(desc(frac_tot_cells))

Tum_cell_counts %>% filter(tot_cells_w_fusion >= MIN_CELLS)
```


```{r}


Tum_cell_counts_by_method = read.table("data/Patient3_Tum.Dondi_overian_CTAT_fusions.filtered_cells_and_dedup_umis.cell_counts_by_method.tsv.gz", 
                                      header=T, sep="\t", stringsAsFactors = F)

Tum_cell_counts_by_method$FusionName = str_replace(Tum_cell_counts_by_method$FusionName, "RANBP3-DT", "CTC-232P5.1") # because of Arriba

Tum_cell_counts_by_method %>% head()

```


```{r}

Tum_cell_counts_by_method_spread = Tum_cell_counts_by_method %>% select(FusionName, LeftBreakpoint, RightBreakpoint, method, celltype_final, cell_counts) %>%
    spread(key=method, value=cell_counts) %>% 
    arrange(desc(`ctat-LR-fusion`))

Tum_cell_counts_by_method_spread %>% filter(`ctat-LR-fusion` >= MIN_CELLS)
```


# compare P1 Tum and Om fusions

```{r}

Tum_n_Om_joined_fusions = full_join(Tum_cell_counts_by_method_spread, Om_cell_counts_by_method_spread, 
                                    by=c('FusionName', 'LeftBreakpoint', 'RightBreakpoint', 'celltype_final'),
                                    suffix=c('.Tum', '.Om'))

Tum_n_Om_joined_fusions %>% head()

```

```{r}

Tum_n_Om_joined_fusions %>% select(FusionName, LeftBreakpoint, RightBreakpoint, celltype_final, `ctat-LR-fusion.Tum`, `ctat-LR-fusion.Om`) %>%
    arrange(desc(`ctat-LR-fusion.Tum`)) %>% 
    filter(`ctat-LR-fusion.Tum`>= MIN_CELLS)


```


```{r}


Tum_fusion_frac_cell_types = Tum_data %>% select(FusionName, barcodes, celltype_final) %>% unique() %>%
    group_by(FusionName, celltype_final) %>% tally(name='tot_cells_w_fusion') %>% 
    mutate(frac_fusion_cells=prop.table(tot_cells_w_fusion)) %>%
    arrange(desc(tot_cells_w_fusion))

Tum_fusion_frac_cell_types %>% filter(tot_cells_w_fusion >= MIN_CELLS)


```


```{r}
# identify tumor-enriched fusions:
fusions_of_interest = Tum_fusion_frac_cell_types %>% filter(celltype_final == "HGSOC" & frac_fusion_cells >= 0.8) %>%
    arrange(desc(tot_cells_w_fusion)) %>%
    filter(tot_cells_w_fusion >= MIN_CELLS)

fusions_of_interest


# Here, only 2 fusions identified as enriched in the tumor cells: the previously identified CBLC::CTC-232P5.1 fusion in 16 cells (Figure 8d) and our additionally found SNRNP70::ZIK1 in 8 cells (Supplementary Tables S7).

```


```{r}

fusions_of_interest = left_join(fusions_of_interest, Tum_cell_counts_by_method_spread,
                                by=c('FusionName', 'celltype_final') )


fusions_of_interest 


```


```{r}

write.table(left_join(fusions_of_interest, fusion_annots), file="Patient3_Tum.fusions_of_interest.tsv", sep="\t", row.names=F, quote=F)


```


```{r}
Tum_data %>% filter(FusionName %in% fusions_of_interest$FusionName) %>% select(FusionName, cell_barcode, celltype_final) %>% unique() %>%
    group_by(FusionName, celltype_final) %>% tally()

# so 16 cells with CBLC--CTC-232P5.1
# and 8 cells with SNRNP70--ZIK1

# I suspect the non HGSOC labeling for those was a bit off and they're likely all HGSOC - see the UMAPs...

```


```{r}
Tum_data %>% filter(FusionName %in% fusions_of_interest$FusionName) %>% select(FusionName, cell_barcode, celltype_final, method) %>% unique() %>%
    group_by(FusionName, celltype_final, method) %>% tally() %>% filter(FusionName == "SNRNP70--ZIK1")

# SNRNP70--ZIK1 found only by long reads

```


```{r}

# see if these fusions are found in the Om sample

left_join(fusions_of_interest, Om_fusion_frac_cell_types, by='FusionName', suffix=c('.Tum', '.Om'))

# only 2 fusions of interest
```

```{r}

# see if we find these fusions using short reads:

fusions_of_interest = left_join(fusions_of_interest, Tum_cell_counts_by_method_spread)

fusions_of_interest
```


```{r}

fusions_of_interest = left_join(fusions_of_interest, fusion_annots)

fusions_of_interest

# only long reads detect SNRNP70--ZIK1

# the arriba breakpoints are flipped for CBLC fusion, deal with that in plotting below
```


# Examine umaps for fusions


```{r}


baseplot = Tum_umap_data %>% ggplot(aes(x=UMAP_1, y=UMAP_2)) + geom_point(aes(color=celltype_final)) +
    theme_bw() 

baseplot


```


```{r}


x = 0

plots = list()

for (fusion in  unique(fusions_of_interest$FusionName)) {
    
    p = baseplot + geom_point(data=Tum_data %>% filter(FusionName == fusion) %>% select(UMAP_1, UMAP_2) %>% unique(), 
                              color='black') + 
     
        ggtitle(paste("Patient 3 Tumor, Fusion: ", fusion) )
    
    plot(p)   
    
    x = x+1
    plots[[x]] = p
}


```


```{r}

pdf("Patient3_Tum.fusions_of_interest.pdf")
for (p in plots) {
    plot(p)
}

dev.off()

```
```{r}
#Plot just the CBLC fusion for the paper fig

ggsave(plots[[1]], filename = "Patient3.CBLC_fusion.umap.svg", width=7, height=5)
 

```


```{r}

fusion_of_interest_cell_counts = Tum_data %>% filter(FusionName %in%  fusions_of_interest$FusionName) %>% 
        select(FusionName, method, barcodes) %>% unique() %>%
        group_by(FusionName, method) %>% tally(name='cell_counts') 


fusion_of_interest_cell_counts %>% spread(key=method, value=cell_counts) %>% arrange(desc(`ctat-LR-fusion`))


```


```{r}
fusion_of_interest_cell_counts  %>%
              ggplot(aes(x=FusionName, y=cell_counts, fill=method)) + geom_bar(stat='identity', position='dodge') +
              theme(axis.text.x = element_text(angle = 90, hjust = 1)) +
    ggtitle("Patient3_Tum Fusions of Interest: Cell Counts")


```


```{r}

# breakdown by combinations of methods per cell

tumor_cell_counts_by_methods = Tum_data %>%
    filter(FusionName %in%  fusions_of_interest$FusionName) %>% 
        select(FusionName, method, barcodes) %>% unique() %>%
        group_by(FusionName, barcodes) %>% 
        arrange(method) %>%
        mutate(methods = paste(method, collapse=',')) %>%
        ungroup() %>%
        select(FusionName, methods, barcodes) %>% unique() %>% group_by(FusionName, methods) %>% tally(name='cell_counts')


tumor_cell_counts_by_methods 


```


```{r}

# by isoform 
tumor_cell_counts_by_methods_by_isoform =  Tum_data %>%
            filter(FusionName %in% fusions_of_interest$FusionName) %>%
            select(FusionName, LeftBreakpoint, RightBreakpoint, cell_barcode, method) %>%
              rowwise() %>% mutate(fusion=paste(FusionName, LeftBreakpoint, RightBreakpoint, collapse=":")) %>% 
              unique() %>%
             group_by(fusion, method) %>%
             tally(name='cell_counts')
        

tumor_cell_counts_by_methods_by_isoform 

```


```{r}

# counts of cells according to CBLC--CTC-232P5.1  fusion isoforms and corresponding read type / method

# arriba breakpoints are flipped for some reason...  fix it here for the plot
arriba_cell_counts_by_isoform = tumor_cell_counts_by_methods_by_isoform %>% filter(method == "Arriba")

arriba_cell_counts_by_isoform = arriba_cell_counts_by_isoform %>%
    mutate(fusion = ifelse(fusion == "CBLC--CTC-232P5.1 chr19:6012120:+ chr19:44784401:+", "CBLC--CTC-232P5.1 chr19:44784401:+ chr19:6012120:+", fusion)) %>%
    mutate(fusion = ifelse(fusion == "CBLC--CTC-232P5.1 chr19:6012120:+ chr19:44784417:+", "CBLC--CTC-232P5.1 chr19:44784417:+ chr19:6012120:+", fusion))


tumor_cell_counts_by_methods_by_isoform = bind_rows(tumor_cell_counts_by_methods_by_isoform %>% filter(method != "Arriba"),
                                                    arriba_cell_counts_by_isoform) 
CBLC_fusion_isoform_read_support_barplot = tumor_cell_counts_by_methods_by_isoform %>%
    filter(grepl("CBLC", fusion)) %>%
    ggplot(aes(x=fusion, y=cell_counts, fill=method)) + geom_bar(stat='identity', position='dodge') +
    theme_bw() +
    theme(axis.text.x = element_text(angle = 90, hjust = 1)) 

CBLC_fusion_isoform_read_support_barplot


# There is evidence for five fusion transcript breakpoints for the CBLC::CTC-232P5.1 fusion indicating at least five fusion splicing isoforms 

```

```{r}
# fig for paper

ggsave(CBLC_fusion_isoform_read_support_barplot, filename = "CBLC_fusion_isoform_read_support_barplot.svg", height=8, width=8)


```


```{r}

tumor_cell_counts_by_methods_by_isoform %>%
              ggplot(aes(x=fusion, y=cell_counts, fill=method)) + 
                 geom_bar(stat='identity', position='dodge') +
                 theme(axis.text.x = element_text(angle = 90, hjust = 1)) +
    ggtitle("Patient 3 Fusions of interest")


```

 


```{r}

# co-expression of CBLC--CTC-232P5.1 and SNRNP70--ZIK1 in cells

Tum_data %>% filter(FusionName %in% fusions_of_interest$FusionName) %>% select(FusionName, cell_barcode, celltype_final, UMAP_1, UMAP_2) %>% unique() %>%
    arrange(UMAP_1, UMAP_2)


```

```{r}

# co-expression of CBLC--CTC-232P5.1 and SNRNP70--ZIK1 in cells

Tum_data %>% filter(FusionName %in% fusions_of_interest$FusionName) %>% 
   select(FusionName, cell_barcode, celltype_final, UMAP_1, UMAP_2) %>%
   unique() %>%
   group_by(cell_barcode) %>%
   mutate(fusions = paste(FusionName, collapse=",")) %>%
   select(fusions, cell_barcode, celltype_final, UMAP_1, UMAP_2) %>% unique() %>% 
    ungroup() %>%
    filter(grepl(",", fusions))

# Each of these SNRNP70::ZIK1-expressing cells co-expressed the CBLC::CTC-232P5.1 fusion


```

# fusions found in normal cells?

```{r}

left_join(Tum_n_Om_joined_fusions %>% filter(`ctat-LR-fusion.Tum` >= MIN_CELLS & `ctat-LR-fusion.Om` > 0),
          fusion_annots,
          by='FusionName') 


```

```{r}

# top cell count 
left_join(Tum_n_Om_joined_fusions %>% filter(`ctat-LR-fusion.Tum` >= MIN_CELLS & `ctat-LR-fusion.Om` > 0),
          fusion_annots,
          by='FusionName')   %>%
    group_by(FusionName) %>% arrange(desc(`ctat-LR-fusion.Tum`)) %>% filter(row_number()==1) %>% ungroup() %>%
    
    select(FusionName, `ctat-LR-fusion.Tum`, annots) %>% unique()

```

ZCCHC8--RSRC2 is found in both tumor and normal here, but reported as tumor-relevant in several studies according to the fusion annotation.


```{r}

report_on_fusion = function(fusion_name) {
    
    print(left_join(Tum_n_Om_joined_fusions %>% filter(FusionName == fusion_name),
              fusion_annots, by='FusionName') )
    
    print(Om_cell_counts %>% filter(FusionName == fusion_name) %>% mutate(type="Om"))
    
    print(Om_fusion_frac_cell_types %>% filter(FusionName == fusion_name) %>% mutate(type="Om"))
    
    print(Tum_cell_counts %>% filter(FusionName == fusion_name) %>% mutate(type="Tum"))
    
    print(Tum_fusion_frac_cell_types %>% filter(FusionName == fusion_name) %>% mutate(type="Tum"))
    
}

```


## ZCCHC8--RSRC2

```{r}

report_on_fusion("ZCCHC8--RSRC2")

# 46% of tumor cells and 36% of normal cells
```


looks to be expressed across diverse cell types. Many long reads, few if any short reads.


## RP11-208G20.2--PSPHP1

```{r}

report_on_fusion("RP11-208G20.2--PSPHP1")

```


## RP11-384F7.2--LSAMP

```{r}

report_on_fusion("RP11-384F7.2--LSAMP")

```


## RP11-444D3.1--SOX5

```{r}

report_on_fusion("RP11-444D3.1--SOX5")


```


# any fusions found only via short read data?

```{r}

fusions_with_long_read = Tum_data %>% filter(method == "ctat-LR-fusion") %>% select(FusionName) %>% unique()

fusions_with_long_read = fusions_with_long_read %>% filter(! FusionName %in% Om_data$FusionName)

short_read_only_fusions = Tum_data %>% filter( ! FusionName %in% fusions_with_long_read$FusionName) %>% select(FusionName, method) %>% unique() %>%
    group_by(FusionName) %>% mutate(methods = paste(collapse=",", method), num_methods = n()) %>%
    select(FusionName, methods, num_methods) %>% unique() %>% arrange(desc(num_methods)) 

short_read_only_fusions

```

```{r}

# any short-read-only fusions relevant to cancer?

left_join(short_read_only_fusions, Tum_data, by='FusionName') %>% 
    select(FusionName, cell_barcode, celltype_final) %>% unique() %>%
    group_by(FusionName, celltype_final) %>% tally(name='num_cells') %>% 
    mutate(frac_fusion_cells=prop.table(num_cells)) %>%
    filter(celltype_final == "HGSOC" & num_cells >= MIN_CELLS & frac_fusion_cells >= 0.8) %>%
    arrange(desc(num_cells))


# 0

```
