# Supplementary material for: Accurate fusion transcript identification from long- and short-read isoform sequencing at bulk or single-cell resolution
Source: Genome Res. 2025 Apr;35(4):967–86. doi: 10.1101/gr.279200.124 (PMC12047241; doi:10.1101/gr.279200.124)
Supplement: Supplement 12 [file Supplemental_File_2.zip › CTAT-LRF-Paper/4.SingleCellFusions/4b.sc_HGSOC/data/notes]

CTAT-LRF-FI runs on Terra at: fc-secure-9e7b4d02-d043-469b-989b-1e54e9dec8d3/submissions/187bc291-a689-4749-be75-595a20b0d167/ctat_LR_fusion_wf
