# Supplementary material for: Accurate fusion transcript identification from long- and short-read isoform sequencing at bulk or single-cell resolution
Source: Genome Res. 2025 Apr;35(4):967–86. doi: 10.1101/gr.279200.124 (PMC12047241; doi:10.1101/gr.279200.124)
Supplement: Supplement 12 [file Supplemental_File_2.zip › CTAT-LRF-Paper/4.SingleCellFusions/4b.sc_HGSOC/data/P1_Tum.fusion_parent_gene_exprs.Illumina10x.matrix]

AAACCCATCGAGATAA	AAAGGATAGCTGAGCA	AAAGGATCAATTGCCA	AAAGGGCAGGACTATA	AAAGGTATCCCATACC	AAAGTGAGTTTGTTCT	AAATGGAAGGTCGAGT	AACAAGATCTTTCAGT	AACAGGGCAAGCGCAA	AACCCAATCGGAGTGA	AACCTGAGTGCGGTAA	AACCTTTTCTGCAGCG	AACTTCTTCTCAAAGC	AAGATAGTCCTCGCAT	AAGCCATGTGCGGTAA	AAGTCGTGTCTGTGGC	AAGTTCGTCCATAGAC	AATGAAGGTGACGTCC	AATGCCAAGACATATG	ACAAGCTCACAAAGTA	ACACCAAAGATAGTGT	ACACCAAAGGTCCAGA	ACAGAAACAACGTAAA	ACAGAAATCCGATGTA	ACAGCCGAGCCACTCG	ACATCCCAGCCACCGT	ACATCCCAGCCTTTCC	ACATGCAAGTTCACTG	ACATGCAGTACGGATG	ACCAAACAGAGGGCGA	ACCAACATCTAATTCC	ACCATTTCATAACCCA	ACCCTCATCGGTAGGA	ACCCTTGAGTCCGCCA	ACCGTTCGTTACCCAA	ACCTGTCCATCTTAGG	ACGATGTCAGATCCAT	ACGATGTTCTTGAACG	ACGCACGGTAGCTTGT	ACGCACGGTCCAAATC	ACGGGTCAGACTGAGC	ACGGTCGCAAGCGGAT	ACGTCCTCAGCCTTCT	ACGTTCCCAGATGCGA	ACTACGACAGAGGAAA	ACTATCTGTCGCACGT	ACTATGGGTGGAACAC	ACTATTCGTAGAGTTA	ACTGCAATCTCCCAAC	ACTGTCCAGGCTTAAA	ACTTAGGGTTACGTAC	ACTTCCGGTGTGAGCA	AGAACCTGTCAAATCC	AGAACCTTCAAAGAAC	AGACTCATCGAGAACG	AGAGCCCGTCTACTGA	AGATGAAAGATTCGAA	AGATGCTAGTTTCGAC	AGATGCTCAGGAAGTC	AGATGCTCAGTATTCG	AGATGCTGTGCCGTTG	AGCGATTCAAGCGCTC	AGCGCTGAGAAACCCG	AGCGTATAGGCGTTGA	AGCGTATCAGTTCACA	AGCTCAAGTAACTGCT	AGGACTTCAATTGCCA	AGGCATTTCGCTGACG	AGGGAGTGTTCATCGA	AGGTTGTAGAGGACTC	AGGTTGTGTGTGTGTT	AGTAGTCTCAGTCATG	AGTCTCCTCCGTGACG	AGTGACTCAGACCATT	AGTGTTGTCTGTTGGA	ATAGGCTGTCCAGGTC	ATCACAGTCACTACTT	ATCACTTGTTCGAAGG	ATCATTCCAGTGCGCT	ATCATTCGTTTGATCG	ATCGGATCAGGCTATT	ATCGTAGCAAAGCGTG	ATCGTGATCTTGATTC	ATCTCTACACGTTCGG	ATCTCTACATGATCTG	ATGATCGGTGCAGTGA	ATGCGATCAGAAATCA	ATGGAGGGTCGATTCA	ATGGAGGTCTCCGAGG	ATGGGTTCACTCAAGT	ATGGGTTGTGCTCGTG	ATTCCTATCACACCCT	ATTCGTTGTCAATCTG	ATTCTTGCAATCTCGA	ATTGGGTTCATGTCAG	ATTTCTGCAGACCAGA	CAACAACAGAGGCTGT	CAACAACGTCCAGCGT	CAACAACGTGCAACAG	CAACAGTTCTCTGAGA	CAACGATTCATTCACT	CACAGGCGTTCCGGTG	CACGTTCAGCCTCACG	CACGTTCAGCTGAAAT	CACTAAGGTGACATCT	CACTGAAAGCTGGAGT	CACTGGGAGTAGTGCG	CACTTCGGTCGAATGG	CAGAGCCAGGCTCAAG	CAGAGCCGTACTCCGG	CAGAGCCGTGAGATTA	CAGATACAGCATCCCG	CAGCACGGTTGCTGAT	CAGCAGCCAGGCTCTG	CAGCCAGAGCATCAGG	CAGCGTGCAGTGTGCC	CAGCGTGTCTTGGTCC	CAGGCCACATCTAACG	CAGTTAGAGCGACAGT	CAGTTAGGTTGTGTTG	CATCCCACACTGTTCC	CATCCGTAGGCTCTCG	CATCCGTTCAGGTGTT	CATCGCTTCGTCTAAG	CATGAGTGTCTGCGCA	CATGCGGGTTACCTGA	CATGGATCAGTCGCTG	CATGGATCATGTGCTA	CATTCATTCAGTAGGG	CATTGAGCACAACCGC	CATTGTTGTATCGATC	CATTTCACATGACGTT	CCAAGCGCAACCGACC	CCAATGATCGGACCAC	CCATCACTCTATCGTT	CCCATTGCAATACCCA	CCCATTGGTGTGCCTG	CCCTAACCAGGACATG	CCCTCTCTCATGGTAC	CCCTGATAGTCATCCA	CCGATCTTCTAGTCAG	CCGATGGGTTGCATAC	CCGATGGTCGCTACAA	CCGCAAGAGTCTTGGT	CCGGACAAGGCTTTCA	CCGGTAGCAACTCGTA	CCGGTGATCCGTAGGC	CCTCAACAGTATTGCC	CCTCAGTTCAGCCTTC	CCTCTAGGTGGTTCTA	CCTGTTGTCATTGCCC	CCTTCAGAGATTGATG	CCTTGTGGTCGATTAC	CGACAGCAGACCAGCA	CGAGGAACAAGGGCAT	CGAGGCTGTGATTCAC	CGATGCGAGCGTGTTT	CGATGGCTCCAAATGC	CGCATGGGTTGCTTGA	CGGAACCGTATTGGCT	CGGGACTAGCCTATTG	CGGGCATTCAATCTTC	CGGGTGTCATAGGTAA	CGGTCAGCATAGTCAC	CGGTCAGTCTCCTGAC	CGGTCAGTCTTTGGAG	CGTCAAACAACAGATA	CGTGCTTCATGGTGGA	CGTTGGGGTCCCTGTT	CGTTGGGGTCTTTCAT	CTAACCCGTTAGAGTA	CTAACTTGTAGACTGG	CTACAGAAGTAAACGT	CTACCTGCAATAACGA	CTACGGGGTGAGATTA	CTACTATAGATGCCGA	CTACTATTCACGACTA	CTATCTAGTTCATCTT	CTCAACCTCTAGTACG	CTCAATTCAAGTGACG	CTCAGAAGTACAGAGC	CTCAGGGGTGTCTTCC	CTCATCGAGATTACCC	CTCATCGCAAAGGTTA	CTCCAACAGACTCATC	CTCCAACTCTGGAAGG	CTCCACACAGTTTCAG	CTCCATGGTACTAGCT	CTCCATGTCCATCTGC	CTGAATGAGTTGAATG	CTGAGCGGTACCGGCT	CTGTACCCACATCCCT	CTGTAGAAGTCGAAAT	CTGTGGGCAGATCACT	CTTACCGTCGTGGACC	CTTCAATTCCGTGGCA	CTTCCTTGTTCATCTT	CTTCCTTTCAATGCAC	CTTCTCTGTGGGACAT	CTTGAGACAACTGGTT	CTTGATTCAAGTGATA	CTTGATTGTGACAGGT	GAAACCTGTGTTCATG	GAAACCTTCACATACG	GACAGCCAGCTAGTTC	GACCCAGCAGCAGAAC	GACGTTAGTCAAGTTC	GACTCAAAGAAGAGCA	GAGAAATTCCTACACC	GAGCCTGGTAAGCGGT	GAGCCTGTCGCATAGT	GAGTCTAGTTCCAGGC	GAGTGAGTCGCATGAT	GAGTTTGGTGTCATCA	GATCGTACACGCCACA	GATGACTAGCTAGATA	GATGCTATCTCTCTTC	GCAACATTCTTTCCAA	GCACATACAAGGCGTA	GCACGTGAGGTAGTAT	GCACTAATCGCCATAA	GCAGCCACACTCATAG	GCCAGGTAGCGTGCTC	GCCATTCCAGTTCCAA	GCCATTCTCTAGCCAA	GCCCAGAGTGTCCATA	GCCCGAACAGGCGTTC	GCCGTGAGTCCGGCAT	GCCGTGATCAGCAGAG	GCGAGAAAGGGACTGT	GCGGAAAAGACCTCAT	GCGTGCATCCTTCGAC	GCGTGCATCTGGAAGG	GCTACAATCGACCCAG	GCTGCAGTCAGAACCT	GCTTCACGTTTACACG	GCTTCACTCACCTACC	GGAACCCGTCTCACAA	GGAAGTGCAACTGCCG	GGAAGTGCACAGTACT	GGAGCAAGTCGATGCC	GGAGGTACAAACCGGA	GGCACGTCAGCTACTA	GGCTTGGTCCTTTAGT	GGGAGTATCCATCAGA	GGGTCACCATCCAACA	GGGTCACGTTCCAGGC	GGGTCTGTCATGAGAA	GGTAATCGTTCAAAGA	GGTAGAGCATTCATCT	GGTCACGAGTATTGCC	GGTCACGCAGATTAAG	GGTCTGGTCTTTGCGC	GGTGAAGAGTAAGACT	GGTGAAGGTTCAGGTT	GGTTCTCAGATACGAT	GGTTCTCAGTAGTCTC	GGTTGTAAGGTGCTAG	GTAAGTCCAGCAGAAC	GTAAGTCGTAGTACGG	GTAGAGGAGACGAGCT	GTAGGAGTCGACCACG	GTAGGTTAGTAGACCG	GTAGTACCAAAGCACG	GTCATCCAGGATTACA	GTCATTTTCAGCTCTC	GTCGAATGTGCCCGTA	GTCGTTCCAGTGTGCC	GTGACGCGTACGAGTG	GTGACGCTCGCCGTGA	GTGAGTTAGGGTGGGA	GTGAGTTCAAAGCGTG	GTGAGTTCATCGAAGG	GTGATGTTCTAAGGAA	GTGCACGGTTTGAAAG	GTGCAGCGTCGGTACC	GTGTCCTCACAGAGAC	GTGTGGCGTCCGGCAT	GTGTGGCGTGGTTCTA	GTGTTAGAGAGCCTGA	GTGTTCCTCCATAGAC	GTGTTCCTCGTGGCTG	GTTAGTGCACGATAGG	GTTAGTGGTCCATCTC	GTTAGTGTCATGACAC	GTTCGCTAGGTTCTTG	GTTCGCTTCGGTAAGG	GTTGCGGTCATGCGGC	GTTGCTCGTGGGCTCT	GTTGTGACAGTTCACA	GTTTACTCAACACACT	TAAGCACAGATGACCG	TAAGCACCAATGGCAG	TAAGCGTAGCACGTCC	TAAGCGTAGCTTTGTG	TAATCTCCAGTCGGAA	TAATTCCGTTGTACGT	TACAACGGTCTCAGGC	TACATTCAGGAATTAC	TACATTCGTTACCCAA	TACCCGTTCGCACGGT	TACCTCGCACTAAACC	TACTGCCGTAGAATGT	TACTTCAAGGACACTG	TACTTCAAGGCCACCT	TACTTCAGTTATGACC	TACTTGTGTTAGGCTT	TAGACTGGTAGGTACG	TAGCACATCTCGCAGG	TAGGAGGAGAGAGAAC	TAGGAGGCAACACAAA	TAGGGTTGTAGTCTTG	TATACCTCACTGGCCA	TATACCTTCGACATCA	TATATCCCACAAGCAG	TATTGCTCACGTAACT	TATTTCGAGTGCCCGT	TCAATCTCACCGGAAA	TCAATCTGTTCGGTCG	TCACATTAGCATCTTG	TCACATTGTATACGGG	TCACTATAGATTAGCA	TCACTCGGTTCAGGTT	TCAGGTATCGTCCTTG	TCAGTTTGTCGTGATT	TCAGTTTGTTCGTGCG	TCATCCGAGGGTCAAC	TCATGAGAGCCAAGGT	TCATGCCAGGGTACGT	TCATGGAAGGTTAAAC	TCATGGAGTTGTGGAG	TCATGTTCAATCAGCT	TCATTTGAGTGCGTCC	TCATTTGGTCTACGAT	TCCACGTAGTATTCCG	TCCATCGAGTCGCCCA	TCCGGGAAGGTTCTTG	TCCTTTCGTTTAAGGA	TCGACCTAGTGAATAC	TCGATTTCAATGTGGG	TCGGATAAGCAGCACA	TCGGTCTCAGAACGCA	TCGTCCATCGGTAACT	TCTAACTGTATCAAGA	TCTATACAGACATACA	TCTCACGGTTAAAGTG	TCTTAGTCAAATACGA	TCTTCCTCAGCGGTCT	TCTTCCTGTCTTAGTG	TCTTCCTTCGTGGTAT	TCTTGCGGTCCAAAGG	TCTTGCGGTTGAAGTA	TGAGCATCAATTGAAG	TGAGGAGTCGTCAAAC	TGAGGGAAGACCAGAC	TGATCTTGTCTGTTAG	TGATTCTGTCATGACT	TGCAGATAGGAATTAC	TGCATCCTCATGGGAG	TGCGGGTCACCTTCGT	TGCTTCGTCACAACCA	TGCTTGCAGTTGCTCA	TGGAGAGGTGCGACAA	TGGAGGAAGAGGTATT	TGGATCACAGAACTCT	TGGGAAGGTAGTATAG	TGGGAGAGTAGGTTTC	TGGGCGTGTGCGTTTA	TGGTTAGCACAACATC	TGGTTAGCAGGCATTT	TGTAACGTCGCGATCG	TGTGGCGGTGGTTCTA	TGTGGCGTCACCCATC	TGTTCCGAGCGGTAAC	TGTTCTACAGTATGAA	TGTTGAGGTCCTCCTA	TGTTGGATCATAGGCT	TTACAGGTCGGAGATG	TTACCGCTCCGCGATG	TTAGGGTCACTGAGGA	TTCAGGACATCCTCAC	TTCATGTTCTAACGCA	TTCATTGTCCGTATGA	TTCCTAAAGCTGTTAC	TTCCTAATCGGACGTC	TTGACCCGTACTGAGG	TTGATGGTCGGCTCTT	TTGCATTAGTCATCGT	TTGCATTGTTGCACGC	TTGGATGAGCATTTCG	TTGGGATAGGTTTACC	TTGGGATTCGAGCCTG	TTGGTTTAGTGGACGT	TTGTTCACACGGTGAA	TTGTTGTTCAAAGAAC	TTTCACAGTTGCATCA	TTTCACAGTTGCTCGG	TTTGATCAGTTCGCAT	TTTGGAGGTAGATCGG	TTTGTTGCAGGGAGAG	TTTGTTGTCGCAGTGC
ENSG00000116698-SMG7	0	1.04844979707599	0.875783857890112	0.719554786407743	0	1.16579748095806	0.62671871192371	0.639015346160756	0	0	0	0	0	0	0	0	0	0	1.40117694408705	0.982917372375588	0.888312820179215	0	0.252796174968997	0	0	0	0	0	0.203639370760329	0.467935437951272	0	0	0	0	0	0	0	0	0	0	1.74052801967184	0	0	0	0	0.466202686708269	0	1.07102003931809	0.890678156017429	0.841198666884519	0	0.957524610224343	0	0.741471460286464	0	0	0	0	0.344861075768449	0	0	0	0.594768752254047	0	0	0	0.763177721047326	0	1.17160605457843	0	0	0	0	0	0	0	0	0	1.25378431471836	1.16170904648566	1.18452001371949	0	0	0	0	1.21248629616441	0	0	1.09658972038228	0.718098548895305	0	0.945965763037868	0	0.878325280072257	0	1.3503501497248	0	0	0	0	0	0.970734192105479	0	0.917360064364207	0	1.33364685079293	0.704073473989348	0	0	0	0	0	0	0	0.605265879803982	1.20654560424821	1.02496241431712	0.935492008847438	0	0	0	1.8146205105463	0	0	0	0	0	0	0	1.40585365686174	0.794882873185652	1.32152671866158	1.47680877478434	0.527753685692909	1.90079699123908	1.17600491343234	0	1.31348583923429	0	0.962724406635225	0.599155214121874	0	0	1.90132525334375	0	0	0.542909308685929	0.301494193329807	0	0	0.616858153803607	0	0	0	0	0.970632334945838	0	0	0.418475100593862	0	2.01583959379351	0.927844524126438	0.731896748902204	0	0	0	0.663157348291145	0.815400496347232	0.345848847515001	0	0	0	0.851202545221954	0	0	1.28852451140733	0	0.712334518508112	0	1.8293964807525	0	2.00527175884397	0	0	0	0	0.848748103938779	0	0.530490346572132	0	1.21016826204772	0	0	0	0.527953297139057	1.48516397135108	0.237341391269648	0.282880791628845	0.530865123929491	1.17045453392591	0	0	0	0	0	0.5255822402024	0	0	0.669918004955389	0	0.843808382164073	0	1.90740530890037	0	1.39933472786691	0	0	0	0	0	0	0.791238546459707	0	0	0	0	0	0	1.15407260179942	0	1.64424687740413	0	0	0	1.1280211266717	0	0	0.395249419769881	0.976372039989517	0	0	0	0	0.743086344989574	0	0	0	1.13934504091892	0	0	0	0	1.01655893862827	0	0	1.54935550215884	0	0	0.999106635190219	0	0.714671147573074	0	0.304968679275418	0	0	1.51433872198446	0	0	0	0.919391914112587	1.25365654374918	0	0.300890922053922	0	0	0	1.11735774384135	0	0	0	0	0.943898873671413	0	0	0.304472729800564	0	0.936339605061781	1.30552294977788	0	0	0	1.24796236186822	0	0.438505237380338	0	0	0	0.852975988054207	0.828692672556169	0	0	0	0.258593412877763	0.492929434941344	0	0	0.578138939063025	0.295305214821053	0	0	0	0	0	0	1.24075123642542	0.489360862149276	0	0	0	1.324533112255	0	0	0.868172262432296	0.737523061960655	0	0.211686238683935	0	0	0	1.11957684630102	0	0.672412012714142	0	0.92174017211336	0	0	1.68041178615283	1.02875877112972	0	0	0	0	1.03533007823638	0.997447391692775	0	0	0	0	1.00346334903136	0	0	0	0	0.813298598047562	1.54660279309575	0.891950828852708	0	0	0.790152090706475	0	1.02347522045008	0.59670602601667	0	1.27248245487899	0	0.821275936938087	0	0	0	1.48349282330361	0	0	0	0	0	0	0	1.02113952589738	0	0.99386081840299	0	1.03235299806691	0	0	0	0	0	0	0	1.76377504540519	0.450411494132255	0.820883836824887	0	0	0	0.684851655998466	0	0	0	0	1.32021788515869
ENSG00000278996-FP671120.4	0	0	0	0	0	0	0	0	0	0	0	0	0	0	0	0	0	0	0	0	0	0	0	0	0	0	0	0	0	0	0	0	0	0	0	0	0	0	0	0	0	0	0	0	0	0	0	0	0	0	0	0	0	0	0	0	0	0	0	0	0	0	0	0	0	0	0	0	0	0	0	0	0	0	0	0	0	0	0	0	0	0	0	0	0	0	0	0	0	0	0	0	0	0	0	0	0	0	0	0	0	0	0	0	0	0	0	0	0	0	0	0	0	0	0	0	0	0	0	0	0	0	0	0	0	0	0	0	0	0	0	0	0	0	0	0	0	0	0	0	0	0	0	0	0	0	0	0	0	0	0	0	0	0	0	0	0	0	0	0	0	0	0	0	0	0	0	0	0	0	0	0	0	0	0	0	0	0	0	0	0	0	0	0	0	0	0	0	0	0	0	0	0	0	0	0	0	0	0	0	0	0	0	0	0	0	0	0	0	0	0	0	0	0	0	0	0	0	0	0	0	0	0	0	0	0	0	0	0	0	0	0	0	0	0	0	0	0	0	0	0	0	0	0	0	0	0	0	0	0	0	0	0	0	0	0	0	0	0	0	0	0	0	0	0	0	0	0	0	0	0	0	0	0	0	0	0	0	0	0	0	0	0	0	0	0	0	0	0	0	0	0	0	0	0	0	0	0	0	0	0	0	0	0	0	0	0	0	0	0	0	0	0	0	0	0	0	0	0	0	0	0	0	0	0	0	0	0	0	0	0	0	0	0	0	0	0	0	0	0	0	0	0	0	0	0	0	0	0	0	0	0	0	0	0	0	0	0	0	0	0	0	0	0	0	0	0	0	0	0	0	0	0	0	0	0	0	0	0	0	0	0	0	0	0	0	0.375405041302363	0	0	0	0	0	0	0	0	0	0	0	0	0	0
ENSG00000136237-RAPGEF5	0	0	0	0	0	0	0	0	0.341295322537147	0	0	0	0	0	0	0	0	0	0	0	0	0	0	0	0	0	0	0	0	0	0	0	0	0	0	0	0	0	0	0	0	0	0	0	0	0	0	1.57623466264364	0	2.99110899160919	0	0	0	0	0	0	0	0	0.600805740729033	0	0	0	0	0	0	0	0	0	0	0	0	0	0	0	0	0	0	0	2.33204666423549	0	0	0	0	0	0	0	0	0	1.52368156623862	0	0	0	0	0	0	0	0	0	0	0	0	0	0	0	0	0	0	0	0	0	0	0	0	0	0	0	0	0	0	0	0	0	0	0	0	0	0	0	0	0	0	0	0	0	0	0	0	0	0	0	0	0	0	0	0	0	0	0	0	0	0	0	0	0	0	0	0	0	0	0	0	0	0	0	0	0	0	1.89767426672719	0	0	0	0	0	0	0	0	0	0	0	0	0	0	0	0	0	0	0	0	0	0	0	0	0	0	0	0	0	0	0	0	0	0	0	0	0	0	0	0	0	0	0	0	0	0	0	0	0	0	0	0	0	0	0	0	0	0	0	0	0	0	0	0	0	0	1.98356506772642	0	0	0	0	0	0	0	0	0	0	0	0	0	0	0	0	0	0	0	0	0	0	0	0	0	0	0	0	0	0	0	0	0	0	0	0	0	0	0	0	0	0	0	0	0	0	0	0	0	0	0	0	0	0	0	0	0	0	0	0	0	0	0	0	0	0	0	0	0	0	0	0	0	0	0	0	0	0	0	0	0	0	0	0	0	0	0	0	0	0	0	0	0	0	0	0	0	0	0	0	0	0	0	0	0	0	0	0	0	0	0	0	0	0	0	0	0	0	0	0	0	0	0	0	0	0	0	0	0	0	0	0	0	0	0	0	0	0	0	0	0	0	3.0005125519734	0	0	0	0	0	0	0	0	0	0	0	0	0	0	0	0	0	0	0	0	0	0	0
ENSG00000187546-AGMO	0	0	0	0	0	0	0	0	0	0	0	0	0	0	0	0	0	0	0	0	0	0	0	0	0	0	0	0	0	0	0	0	0	0	0	0	0	0	0	0	0	0	0	0	0	0	0	0.569476682010131	0	0	0	0	0	0	0	0	0	0	0	0	0	0	0	0	0	0	0	0	0	0	0	0	0	0	0	0	0	0	0.305758056376118	0	0	0	0	0	0	0	0	0	0.335605922505387	0	0	0	0	0	0	0	0	0	0	0	0	0	0	0	0	0	0	0	0	0	0	0	0	0	0	0	0	0	0.444467673678	0	0	0	0	0	0	0	0	0	0	0	0	0	0	0	0	0	0	0	0	0	0	0	0	0	0	0	0	1.508240419825	0	0	0	0	0	0.746221631452369	0	0	0	0	0	0	0	0	0	0	0	0	0	0	0	0	0	0	0	0	0	0	0	0	0	0	0	0	0	0	0	0	0	0	0.530490346572132	0	0	0	0	0	0	0	0	0	0	0	0	0	0	0.355589719545419	0	0	0	0	0	0	0	0	0	0	0	0	0	0	0	0	0	0	0	0	0	0	0	0	0	0	0	0	0	0	0.420277633183353	0	0	0	0	0	0	0	0	0	0	0	0	0	0	0	0	0	0	0	0	0	0	0	0	0	0.714671147573074	0	0	0	0	0	0	0	0	0	0	0	0	0	0	0	0	0.360145892325406	0	0	0	0	0	0	1.43584351160471	0	0	0	0	0	0	0	0	0	0	0	0	0	0	0.267369261085825	0	0	0	1.26650242824608	0	0	0	0	0	0	0	0	0	0	0	0	0	0	0	0	0	0	0	0	0	0	0	0	0	0	0	0	0	0	0	0	0	0	0	0	0	0	0	0	0	0	0	0	0	0	0	0	0	0	0	0	0	0	0	0	0	0	0	0	0	0	0	0	0	0	0	0	0	0	0	0	0	0	0	0	0	0	0	0	0	0	0	0	0	0	0	0	0	0	0	0	0	0	0	0	0
ENSG00000065320-NTN1	0	0	0	0	0	0	0	0	0	0	0	0	0	0	0	0	0	0	0	0	0	0	0	0	0	0	0	0	0	0	0	0	0	0	0	0	0	0	0	0	0	0	0	0	0	0	0	0	0	0	0	0.278425285554044	0	0	0	0	0	0	0	0	0	0	0	0	0	0	0	0	0	0	0	0	0	0	0	0	0	0	0	0	0	0	0	0	0	0	0.720881527675191	0	0	0.718098548895305	0	0	0	0	0	0	0	0	0	0	0	0	0	0	0	0	0	0	0	0	0	0	0	0	0	0	0	0	0	0	0	0	0	0	0	0	0	0	0	0	0	0	0	0	0	0	0	0	0	0	0	0	0	0	0	0	1.15152713315266	0	0	0	0	0	0	0	0	0	0	0	0	0	0	0	0	0	0	0	0.663157348291145	0	0	0	0.644470132164629	0	0	0	0	0	0	0	0	0	0	0	0	0	0	0	0	0	0	0	0	0	0	0	0	0	0	0	0	0	0	0	0	0	0	0	0	0	0	0	0	0	0	0	0	0	0	0	0	0	0	0	0	0	0	0	0	0	0	0	0	0	0	0	0	0	0	0	0	0	0	0	0	0	0	0	0	0	0	0	0	0	0	0	0	0	0	0	0	0	0	0	0	0	0	0	0	0	0	0	0	0	0	0	0	0	0	0	0	0	0	0	0	0	0	0	0	0	0	0	0	0	0	0	0	0	0	0	0	0	0	0	0	0	0	0	0	0	0.570578305297191	0	0	0	0	0	0	0	0	0	0	0	0	0	0	0	0	0	0	0	0	0	0	0	0	0	0	0	0	0	0	0	0	0	0	0	0	0	0	0	0	0	0	0	0	0	0	0	0	0	0	0	0	0	0	0	0	0	0	0	0	0	0	0	0	0	0	0	0	0	0	0	0	0	0	0	0	0	0	0.93917685850025	0	0	0	0	0	0	0	0	0	0	0	0	0
ENSG00000273004-AL078644.2	0	0	0	0	0	0	0	0	0	0	0	0	0	0	0	0	0	0	0	0	0	0	0	0	0	0	0	0	0	0	0	0	0	0	0	0	0	0	0	0	0	0	0	0	0	0	0	0	0	0	0	0	0	0	0	0	0	0	0	0	0	0	0	0	0	0	0	0	0	0	0	0	0	0	0	0	0	0	0	0	0	0	0	0	0	0	0	0	0	0	0	0	0	0	0	0	0	0	0	0	0	0	0	0	0	0	0	0	0	0	0	0	0	0	0	0	0	0	0	0	0	0	0	0	0	0	0	0	0	0	0	0	0	0	0	0	0	0	0	0	0	0	0	0	0	0	0	0	0	0	0	0	0	0	0	0	0	0	0	0	0	0	0	0	0	0	0	0	0	0	0	0	0	0	0	0	0	0	0	0	0	0	0	0	0	0	0	0	0	0	0	0	0	0	0	0	0	0	0	0	0	0	0	0	0	0	0	0	0	0	0	0	0	0	0	0	0	0	0	0	0	0	0	0	0	0	0	0	0	0	0	0	0	0	0	0	0	0	0	0	0	0	0	0	0	0	0	0	0	0	0	0	0	0	0	0	0	0	0	0	0	0	0	0	0	0	0	0	0	0	0	0	0	0	0	0	0	0	0	0	0	0	0	0	0	0	0	0	0	0	0	0	0	0	0	0	0	0	0	0	0	0	0	0	0	0	0	0	0	0	0	0	0	0	0	0	0	0	0	0	0	0	0	0	0	0	0	0	0	0	0	0	0	0	0	0	0	0	0	0	0	0	0	0	0	0	0	0	0	0	0	0	0	0	0	0	0	0	0	0	0	0	0	0	0	0	0	0	0	0	0	0	0	0	0	0	0	0	0	0	0	0	0	0	0	0	0	0	0	0	0	0	0	0	0	0	0	0	0	0	0
ENSG00000168243-GNG4	0	0	0	0	0	0	0	0	0	0	0	0	0	0	0	0	0	0	0	0	0	0	0	0	0	0	0	0	0	0	0	0	0	0	0	0	0	0	0	0	0	0	0	0	0	0.782923929170823	0	0.324740085997676	0	0	0	0	0	0	0.889324895264949	0.34135414155924	0	0	0	0	0	0	0	0	0	0	0	0	2.29341174306379	0	0	0	0	0	0	0	0	0	0	0	0	0	0	0	0	0	0	0	0	0	0	0	0	0	0	0	0	0	0	0	0	0	0	0	0.692398023326755	0	1.40263935598146	0	0	0	0	0	0	0	0	0	0	0.935492008847438	0	0	0	0	0	0	0	0	0	0	0	0	0	0	0	0	0	0	0	0	0	0	0	0	0	0	0	0	0	0	0	0	0	0	0	1.16877018061311	0	0	0	0	0	0	0	0	0	0	0	0	1.16173059465157	0	0	0	0	0	0	0	0	0	0	0.712334518508112	0	0	0.452817849928369	0	0.802176749067687	0	0	0	1.02327537905896	0	0	0	0	0	0	0	0	0.760134170496303	0	0	0	0	0	0	0	0	0	0.296930444640322	0	0	0.276134932457995	0	0	0	0	0	0	0	0	0.533897561639195	0	0	0	0	0	0	0	0	0	0	0	0	0.467957737860333	0	0	0	0	0	0	0	0	0	0	0	0	0	0	0	0	0	0	0	0	0	0	0	0	0	0	0	0	0	0	0	0	0	0	0	0	0	0	0	0	0	0	0	0	0	0	0	0	0	0	0	0	0	0.885270350247233	0	0	0	0	0	0	0	0	0	0	0	0	0	0	0.652100377381566	0	0	0	0	0	0	0	0	0	0	0	0	0	0	0	0	0.57803586027264	0	0	0	1.27128134380677	0	0	0	0	0	0	0	0	0	0	0.391689544274726	0	0	0	0	0	0	0	0	0	0	2.11192596027379	0	0	0	0.606268409214585	0	0	0	0.452630214572364	0	0	0	0	0	0	0	0	0	0	0	0	0	0	0	0	0	0	0	0	0	0	0	0	0	0	0	0	0	0	0	0	0	0	0	0	0	0	0	0	1.06772729088164	0	0	0	0	0	0	0	0	0
