# Supplementary material for: Accurate fusion transcript identification from long- and short-read isoform sequencing at bulk or single-cell resolution
Source: Genome Res. 2025 Apr;35(4):967–86. doi: 10.1101/gr.279200.124 (PMC12047241; doi:10.1101/gr.279200.124)
Supplement: Supplement 12 [file Supplemental_File_2.zip › CTAT-LRF-Paper/4.SingleCellFusions/4b.sc_HGSOC/data/Patient1_Tum_only/Patient1_Tum_Cancer_only.csv]

	UMAP_1	UMAP_2	seurat_clusters
AAACCCATCTATCGGA	-3.442050339	0.615185026	1
AAACGCTAGGAGGTTC	-3.058180393	0.262677792	1
AAAGTGATCCAACTGA	3.485465824	-0.637856957	0
AACCCAATCGACTCCT	-0.136902989	-2.395957407	0
AATAGAGTCTGAACGT	2.998701869	0.12733436	0
ACGTAACCATTGGCAT	-2.252501191	0.267726425	1
ACTATCTGTCGCACGT	-2.010173977	1.808963064	1
ACTATTCGTAGAGTTA	1.356665431	-1.656589028	0
ACTTCCGGTGTGAGCA	0.084740936	-2.171874222	0
AGAAATGGTCGGTGAA	0.707181274	-0.16451573	0
AGAGAGCGTGACCTGC	-2.470810593	1.963413719	1
AGCCACGAGCTGTCCG	2.106995403	0.982483629	0
AGCGTATAGGCGTTGA	-1.872610034	2.049757007	1
AGGACGAGTACAGAAT	-1.68989271	-0.404245731	1
AGGGTCCCACTACACA	-1.274547995	0.011839751	0
ATACCTTCAGAGGTAC	-3.738428355	0.374794368	1
ATGAGGGAGCTCTTCC	2.899929344	0.833132747	0
ATGGAGGTCTCCGAGG	1.621754943	-2.17879599	0
ATGGTTGGTGGTCTTA	2.012304603	-0.073304769	0
ATTACTCAGGTACAGC	2.829135238	-0.556488749	0
ATTCATCGTCAATCTG	1.879168807	1.08094478	0
ATTTCACCAATCGCCG	-3.777994127	0.502561811	1
CAACGGCCAATAGTAG	-2.357320727	-0.45382845	1
CACAGATCATGGCCAC	2.696647941	1.225977424	0
CACTGTCCACAGTCGC	1.367309391	-2.260004517	0
CAGCAGCAGCCATTGT	-0.252391757	-0.846331235	0
CAGCCAGAGCATCAGG	0.379505931	-2.333314475	0
CAGCCAGCAGTCAGCC	-3.288468541	0.18076599	1
CATCCACTCGTCGATA	1.256324588	0.467998508	0
CATTTCAGTCTTACAG	2.335729419	0.277040962	0
CCATCACTCTATCGTT	0.023485004	-0.006114241	0
CCGTAGGCACCTCAGG	3.033920108	-1.879479822	0
CCTCCTCCAGCTATAC	0.581079303	1.445766929	0
CGAGTGCAGGCCATAG	2.276542961	-0.656281468	0
CGGGACTAGCCTATTG	-0.489241303	-0.127481815	0
CGTTAGATCTGGACCG	-1.260337533	2.021322969	0
CGTTGGGCATAAGCAA	0.488247215	-2.00468507	0
CTCAATTCAAGTGACG	1.511565982	-1.866800543	0
CTCAGTCGTTCGAACT	-1.940386952	1.389934067	1
CTCCAACGTTCGGCGT	3.263142406	-0.379601594	0
CTTCCTTGTCCTGGGT	-2.623308004	0.473433021	1
GAAATGAGTCATATGC	1.053374588	0.579920534	0
GAAGAATAGAGTATAC	1.061861335	-0.956895407	0
GACCCAGCAGCAGAAC	-2.600219668	1.880314115	1
GACGTTAGTCAAGTTC	-1.895917595	2.349938635	1
GAGACCCAGGCATCTT	-3.10451609	-0.422520992	1
GCAACCGAGAGCATCG	-2.233607353	-0.12926304	1
GCACATAAGACCGCCT	2.580207645	-0.145277735	0
GCCATTCTCTAGCCAA	2.511505424	0.429529313	0
GCTGCAGAGGATGAGA	1.565195858	-0.574575123	0
GGCTTTCGTTTGACAC	1.44670087	-0.520696994	0
GGGAGATCAGATTAAG	-1.792161644	0.709677461	1
GTAAGTCGTAGTACGG	2.63082534	-1.504203029	0
GTAATGCGTCCTATAG	-2.625410856	1.342818502	1
GTCTAGATCTCCTACG	0.616536914	0.907353166	0
GTGCAGCGTCGGTACC	-2.237351359	2.24633551	1
GTGGAGACAGAGGGTT	-1.255238951	1.301543239	0
GTGTAACCATGTGTCA	2.097530662	-0.762908396	0
GTGTTCCTCGTGGCTG	-3.03477198	2.172499422	1
GTTGTGACAGTTCACA	2.140826999	-1.605776299	0
TAACCAGAGGAACGCT	1.310990154	-0.103485342	0
TAAGCACGTACAGTAA	1.723635971	-1.071653094	0
TACACCCGTACGACTT	2.3725484	-1.256519552	0
TACCCGTTCGCACGGT	1.56015855	-1.180076208	0
TACGTCCGTTTCACTT	-2.245744647	1.036018614	1
TAGCACAAGCATAGGC	2.350115596	-1.862797257	0
TATTTCGTCCCTATTA	-3.116327108	0.990566734	1
TCAATCTGTTTCACAG	0.922735511	-0.685413238	0
TCACTCGGTTCAGGTT	2.43664056	0.745933059	0
TCATGAGAGAATAGTC	-2.051016511	1.567363266	1
TCCGGGAAGGTTCTTG	0.426029502	-0.586587366	0
TCGCTCAAGTATGTAG	-3.19940132	1.658422235	0
TCTACATTCCCGTTCA	-3.483995498	-0.083953973	1
TCTATCACATGGGTTT	-2.582872571	0.707852844	1
TCTGCCACAATGACCT	-3.672921897	1.248910192	1
TGACCCTGTGAATATG	1.007883846	-0.028504249	0
TGATCAGTCTAGGCAT	0.701131164	-0.970219549	0
TGCACGGTCCATTTCA	0.067708312	0.059817199	0
TGCTCGTTCCATAAGC	-2.860417784	-0.321880218	1
TGCTTCGTCACAACCA	-1.826954545	1.06864262	1
TGGAACTGTTATAGCC	1.752745925	0.861788753	0
TGGCGTGGTACTCGTA	1.296234905	1.391993288	0
TGGGCGTTCAACACCA	3.035900413	-0.942701336	0
TGTTCTACAGTGGGTA	2.017299949	-2.351551708	0
TTACGCCTCCCGTGAG	1.989323436	-0.350089308	0
TTAGGGTCACTGAGGA	-2.621290864	2.560249809	1
TTCCACGCACAGCTGC	2.527217685	-1.964638945	0
TTCTAGTAGCGTGTTT	-3.208827258	0.519779686	1
TTCTCTCTCCAGTGTA	0.347335636	0.273570064	0
TTGTGGAGTTTCCCAC	1.048667728	-2.256558236	0
TTTCGATGTCACAATC	-0.220700444	-1.82434028	0
TTTGACTGTGCTGCAC	2.010800659	0.542746071	0
