# Supplementary material for: Accurate fusion transcript identification from long- and short-read isoform sequencing at bulk or single-cell resolution
Source: Genome Res. 2025 Apr;35(4):967–86. doi: 10.1101/gr.279200.124 (PMC12047241; doi:10.1101/gr.279200.124)
Supplement: Supplement 12 [file Supplemental_File_2.zip › CTAT-LRF-Paper/5.Misc/5.1.ctat-mm2-timings/ctat-mm2-timings.Rmd]

---
title: "ctat-mm2-timings"
author: "bhaas"
date: '2024-01-26'
output: github_document
---

```{r setup, include=FALSE}
knitr::opts_chunk$set(echo = TRUE)
library(tidyverse)
```


Regular minimap2 and the modified ctat-minimap2 were run on the 9 cell lines to examine the time differences in execution.


Using the regular setting:

 for file in ../*fastq.gz; do ctat-minimap2 --sam-hit-only -ax splice --junc-bed /seq/RNASEQ/__ctat_genome_lib_building/Mar2021/GRCh38_gencode_v22_CTAT_lib_Mar012021.plug-n-play/ctat_genome_lib_build_dir/ref_annot.mm2.bed --secondary=no -t 1 -u b -G 100000 /seq/RNASEQ/__ctat_genome_lib_building/Mar2021/GRCh38_gencode_v22_CTAT_lib_Mar012021.plug-n-play/ctat_genome_lib_build_dir/ref_genome.fa.mm2 $file > $file.sam 2>&1 &  done


Using the --only_chimeric setting:


 for file in ../*fastq.gz; do ctat-minimap2  --only_chimeric  --sam-hit-only -ax splice --junc-bed /seq/RNASEQ/__ctat_genome_lib_building/Mar2021/GRCh38_gencode_v22_CTAT_lib_Mar012021.plug-n-play/ctat_genome_lib_build_dir/ref_annot.mm2.bed --secondary=no -t 1 -u b -G 100000 /seq/RNASEQ/__ctat_genome_lib_building/Mar2021/GRCh38_gencode_v22_CTAT_lib_Mar012021.plug-n-play/ctat_genome_lib_build_dir/ref_genome.fa.mm2 $file > $file.sam2 2>&1 &  done


```{r}

timings_data = read.csv("data/timings.dat", sep=" ", header=F)

timings_data

```

```{r}

timings_data = timings_data[,c(1,2,6,9)]

colnames(timings_data) = c('sample', 'version', 'real', 'CPU')

timings_data 
```


```{r}

timings_data %>% 
    mutate(real_hr = real/60/60) %>%
    
    ggplot(aes(x=sample, y=real_hr)) + geom_bar(stat='identity', position='dodge', aes(fill=version)) 


```


```{r}

timings_data %>% 
    mutate(cpu_hr = CPU/60/60) %>%
    ggplot(aes(x=sample, y=cpu_hr)) + geom_bar(stat='identity', position='dodge', aes(fill=version)) 

```


```{r}

timings_spread = full_join(timings_data %>% filter(version == "default"),
          timings_data %>% filter(version == "ctat"),
          by=c('sample'),
          suffix=c('.default', '.ctat')
        )

timings_spread 
```

```{r}

timings_spread = timings_spread %>% mutate(frac_ctat_real = real.ctat / real.default, frac_ctat_cpu = CPU.ctat / CPU.default)

timings_spread %>% select(sample, frac_ctat_real, frac_ctat_cpu)

```


So, overall, we cut the time down to ~ 1/4th by focusing on just the likely chimeric read alignments.
