# Supplementary material for: Accurate fusion transcript identification from long- and short-read isoform sequencing at bulk or single-cell resolution
Source: Genome Res. 2025 Apr;35(4):967–86. doi: 10.1101/gr.279200.124 (PMC12047241; doi:10.1101/gr.279200.124)
Supplement: Supplement 12 [file Supplemental_File_2.zip › CTAT-LRF-Paper/5.Misc/5.1.ctat-mm2-timings/data/timings.dat]

DMS53 default [M::main] Real time: 50943.293 sec	CPU: 50817.564 sec	Peak RSS: 9.376 GB
HCC1187 default [M::main] Real time: 42551.624 sec	CPU: 42446.605 sec	Peak RSS: 9.147 GB
HCC1395 default [M::main] Real time: 48623.518 sec	CPU: 48495.626 sec	Peak RSS: 9.185 GB
K562 default [M::main] Real time: 66796.644 sec	CPU: 66624.302 sec	Peak RSS: 9.344 GB
KIJK default [M::main] Real time: 29322.507 sec	CPU: 29243.585 sec	Peak RSS: 9.345 GB
MJ default [M::main] Real time: 48329.294 sec	CPU: 48209.864 sec	Peak RSS: 9.149 GB
RT112 default [M::main] Real time: 58325.625 sec	CPU: 58181.648 sec	Peak RSS: 9.149 GB
SKBR3 default [M::main] Real time: 40610.451 sec	CPU: 40509.077 sec	Peak RSS: 9.187 GB
VCAP default [M::main] Real time: 57661.118 sec	CPU: 57510.270 sec	Peak RSS: 9.162 GB
DMS53 ctat [M::main] Real time: 10814.950 sec	CPU: 10787.651 sec	Peak RSS: 11.382 GB
HCC1187 ctat [M::main] Real time: 10430.832 sec	CPU: 10403.509 sec	Peak RSS: 10.500 GB
HCC1395 ctat [M::main] Real time: 11869.913 sec	CPU: 11840.901 sec	Peak RSS: 11.174 GB
K562 ctat [M::main] Real time: 17608.495 sec	CPU: 17565.190 sec	Peak RSS: 11.971 GB
KIJK ctat [M::main] Real time: 8398.030 sec	CPU: 8375.411 sec	Peak RSS: 10.306 GB
MJ ctat [M::main] Real time: 12723.323 sec	CPU: 12690.217 sec	Peak RSS: 11.223 GB
RT112 ctat [M::main] Real time: 13868.537 sec	CPU: 13832.565 sec	Peak RSS: 11.503 GB
SKBR3 ctat [M::main] Real time: 9237.117 sec	CPU: 9212.724 sec	Peak RSS: 10.549 GB
VCAP ctat [M::main] Real time: 14792.035 sec	CPU: 14755.355 sec	Peak RSS: 11.525 GB
