# Supplementary material for: Accurate fusion transcript identification from long- and short-read isoform sequencing at bulk or single-cell resolution
Source: Genome Res. 2025 Apr;35(4):967–86. doi: 10.1101/gr.279200.124 (PMC12047241; doi:10.1101/gr.279200.124)
Supplement: Supplement 12 [file Supplemental_File_2.zip › CTAT-LRF-Paper/6.SGNEx_ONT_cell_lines/K562.illum_supported.tsv]

proxy_fusion_name	type	sample	FusionName	lex_ordered_fusion_name	progs
K562|BAG6--SLC44A4	shared	K562	BAG6--SLC44A4	K562|BAG6--SLC44A4	arriba,starF
K562|IMMP2L--DOCK4	shared	K562	IMMP2L--DOCK4	K562|DOCK4--IMMP2L	arriba,starF
K562|NUP214--XKR3	shared	K562	NUP214--XKR3	K562|NUP214--XKR3	arriba,starF
K562|CEP70--FAIM	shared	K562	CEP70--FAIM	K562|CEP70--FAIM	arriba,starF
K562|BCR--ABL1	shared	K562	BCR--ABL1	K562|ABL1--BCR	arriba,starF
K562|C16orf87--ORC6	shared	K562	C16orf87--ORC6	K562|C16orf87--ORC6	arriba,starF
K562|RP11-307P5.1--SASH1	shared	K562	RP11-307P5.1--SASH1	K562|RP11-307P5.1--SASH1	arriba,starF
