# Supplementary material for: Accurate fusion transcript identification from long- and short-read isoform sequencing at bulk or single-cell resolution
Source: Genome Res. 2025 Apr;35(4):967–86. doi: 10.1101/gr.279200.124 (PMC12047241; doi:10.1101/gr.279200.124)
Supplement: Supplement 12 [file Supplemental_File_2.zip › CTAT-LRF-Paper/6.SGNEx_ONT_cell_lines/6.1.SGNex_Matched_Illumina/all_arriba_high_preds.tsv]

lex_ordered_fusion_name	sample	gene1	gene2	confidence	split_reads1	split_reads2	discordant_mates	FusionName
A549|MTAP--RP11-408N14.1	A549	MTAP	RP11-408N14.1	high	23	18	1	MTAP--RP11-408N14.1
A549|SCAMP2--WDR72	A549	SCAMP2	WDR72	high	15	20	2	SCAMP2--WDR72
A549|SCAMP2--WDR72	A549	SCAMP2	WDR72	high	1	0	2	SCAMP2--WDR72
A549|ACACA--PLXDC1	A549	ACACA	PLXDC1	high	7	12	7	ACACA--PLXDC1
A549|ACACA--PLXDC1	A549	ACACA	PLXDC1	high	0	5	9	ACACA--PLXDC1
A549|FYB1--RICTOR	A549	RICTOR	FYB1	high	4	9	0	RICTOR--FYB1
A549|CDKN2B-AS1--MTAP	A549	MTAP	CDKN2B-AS1	high	0	10	1	MTAP--CDKN2B-AS1
A549|BMS1--PARG	A549	PARG	BMS1	high	5	2	1	PARG--BMS1
A549|LRRN2--PLEKHA6	A549	PLEKHA6	LRRN2	high	2	1	1	PLEKHA6--LRRN2
A549|LINC02203--ZNF43	A549	ZNF43	LINC02203	high	1	2	0	ZNF43--LINC02203
A549|MTAP--RP11-408N14.1	A549	MTAP	RP11-408N14.1	high	55	26	4	MTAP--RP11-408N14.1
A549|FYB1--RICTOR	A549	RICTOR	FYB1	high	10	40	0	RICTOR--FYB1
A549|SCAMP2--WDR72	A549	SCAMP2	WDR72	high	22	8	2	SCAMP2--WDR72
A549|ACACA--PLXDC1	A549	ACACA	PLXDC1	high	8	16	6	ACACA--PLXDC1
A549|ACACA--PLXDC1	A549	ACACA	PLXDC1	high	0	4	8	ACACA--PLXDC1
A549|CDKN2B-AS1--MTAP	A549	MTAP	CDKN2B-AS1	high	0	13	1	MTAP--CDKN2B-AS1
A549|ANAPC1--MIR4435-2HG	A549	MIR4435-2HG	ANAPC1	high	8	3	0	MIR4435-2HG--ANAPC1
A549|ZNF43--ZNF43	A549	ZNF43	ZNF43	high	6	5	0	ZNF43--ZNF43
A549|BMS1--PARG	A549	PARG	BMS1	high	4	2	1	PARG--BMS1
A549|LINC02203--ZNF43	A549	ZNF43	LINC02203	high	4	3	0	ZNF43--LINC02203
A549|LINC02203--ZNF43	A549	ZNF43	LINC02203	high	5	2	0	ZNF43--LINC02203
A549|LRRN2--PLEKHA6	A549	PLEKHA6	LRRN2	high	1	2	2	PLEKHA6--LRRN2
A549|MTAP--RP11-408N14.1	A549	MTAP	RP11-408N14.1	high	34	21	4	MTAP--RP11-408N14.1
A549|SCAMP2--WDR72	A549	SCAMP2	WDR72	high	17	12	6	SCAMP2--WDR72
A549|FYB1--RICTOR	A549	RICTOR	FYB1	high	4	29	0	RICTOR--FYB1
A549|ACACA--PLXDC1	A549	ACACA	PLXDC1	high	12	17	0	ACACA--PLXDC1
A549|ACACA--PLXDC1	A549	ACACA	PLXDC1	high	2	5	0	ACACA--PLXDC1
A549|CDKN2B-AS1--MTAP	A549	MTAP	CDKN2B-AS1	high	2	16	0	MTAP--CDKN2B-AS1
A549|BMS1--PARG	A549	PARG	BMS1	high	6	2	0	PARG--BMS1
A549|RP11-69H14.6--ZNF43	A549	ZNF43	RP11-69H14.6	high	6	0	2	ZNF43--RP11-69H14.6
A549|RP11-69H14.6--ZNF43	A549	ZNF43	RP11-69H14.6	high	1	1	1	ZNF43--RP11-69H14.6
A549|RP11-69H14.6--ZNF43	A549	ZNF43	RP11-69H14.6	high	1	0	1	ZNF43--RP11-69H14.6
A549|RP11-69H14.10--ZNF43	A549	ZNF43	RP11-69H14.10	high	6	0	2	ZNF43--RP11-69H14.10
A549|RP11-69H14.10--ZNF43	A549	ZNF43	RP11-69H14.10	high	1	1	1	ZNF43--RP11-69H14.10
A549|LRRN2--PLEKHA6	A549	PLEKHA6	LRRN2	high	2	2	0	PLEKHA6--LRRN2
K562|ABL1--BCR	K562	BCR	ABL1	high	54	92	9	BCR--ABL1
K562|ABL1--BCR	K562	BCR	ABL1	high	0	1	9	BCR--ABL1
K562|ABL1--BCR	K562	BCR	ABL1	high	1	0	9	BCR--ABL1
K562|NUP214--XKR3	K562	NUP214	XKR3	high	61	30	3	NUP214--XKR3
K562|BAG6--SLC44A4	K562	BAG6	SLC44A4	high	40	40	0	BAG6--SLC44A4
K562|CDC16--UPF3A	K562	UPF3A	CDC16	high	6	13	4	UPF3A--CDC16
K562|PHF19--PSMD5	K562	PHF19	PSMD5	high	12	6	2	PHF19--PSMD5
K562|PIK3C3--PIK3C3	K562	PIK3C3	PIK3C3	high	10	9	0	PIK3C3--PIK3C3
K562|ATXN1-AS1--GSE1	K562	GSE1	ATXN1-AS1	high	6	13	0	GSE1--ATXN1-AS1
K562|ATXN1-AS1--GSE1	K562	GSE1	ATXN1-AS1	high	2	3	0	GSE1--ATXN1-AS1
K562|ARMH3--KCNIP2	K562	ARMH3	KCNIP2	high	7	7	0	ARMH3--KCNIP2
K562|RP11-307P5.1--SASH1	K562	RP11-307P5.1	SASH1	high	10	4	0	RP11-307P5.1--SASH1
K562|DOCK4--IMMP2L	K562	IMMP2L	DOCK4	high	4	8	1	IMMP2L--DOCK4
K562|PLA2G4A(49300),LINC01036(32419)--TPR	K562	TPR	PLA2G4A(49300),LINC01036(32419)	high	4	6	1	TPR--PLA2G4A(49300),LINC01036(32419)
K562|CTD-2089N3.3(45375),RNU6-480P(39791)--ZFAND3	K562	ZFAND3	CTD-2089N3.3(45375),RNU6-480P(39791)	high	3	5	2	ZFAND3--CTD-2089N3.3(45375),RNU6-480P(39791)
K562|FAM155A--GPC6	K562	FAM155A	GPC6	high	3	4	1	FAM155A--GPC6
K562|LRCH2--XACT	K562	XACT	LRCH2	high	4	1	2	XACT--LRCH2
K562|LRCH2--XACT	K562	XACT	LRCH2	high	2	2	1	XACT--LRCH2
K562|C16orf87--ORC6	K562	C16orf87	ORC6	high	2	2	0	C16orf87--ORC6
K562|ABL1--BCR	K562	BCR	ABL1	high	51	108	8	BCR--ABL1
K562|ABL1--BCR	K562	BCR	ABL1	high	0	1	7	BCR--ABL1
K562|NUP214--XKR3	K562	NUP214	XKR3	high	61	22	6	NUP214--XKR3
K562|ALDOC--PHF12	K562	ALDOC	PHF12	high	39	42	4	ALDOC--PHF12
K562|PHF12--RP11-192H23.5	K562	RP11-192H23.5	PHF12	high	37	42	3	RP11-192H23.5--PHF12
K562|BAG6--SLC44A4	K562	BAG6	SLC44A4	high	35	36	5	BAG6--SLC44A4
K562|PIK3C3--PIK3C3	K562	PIK3C3	PIK3C3	high	12	11	0	PIK3C3--PIK3C3
K562|ARMH3--KCNIP2	K562	ARMH3	KCNIP2	high	10	10	0	ARMH3--KCNIP2
K562|AHI1--AHI1	K562	AHI1	AHI1	high	11	5	1	AHI1--AHI1
K562|CDC16--UPF3A	K562	UPF3A	CDC16	high	7	7	1	UPF3A--CDC16
K562|DOCK4--IMMP2L	K562	IMMP2L	DOCK4	high	5	6	1	IMMP2L--DOCK4
K562|LRCH2--XACT	K562	XACT	LRCH2	high	4	5	2	XACT--LRCH2
K562|LRCH2--XACT	K562	XACT	LRCH2	high	4	5	1	XACT--LRCH2
K562|LRCH2--XACT	K562	XACT	LRCH2	high	2	2	2	XACT--LRCH2
K562|LRCH2--XACT	K562	XACT	LRCH2	high	1	0	1	XACT--LRCH2
K562|LRCH2--XACT	K562	XACT	LRCH2	high	1	0	1	XACT--LRCH2
K562|ATXN1-AS1--GSE1	K562	GSE1	ATXN1-AS1	high	6	4	0	GSE1--ATXN1-AS1
K562|ATXN1-AS1--GSE1	K562	GSE1	ATXN1-AS1	high	1	7	0	GSE1--ATXN1-AS1
K562|C16orf87--ORC6	K562	C16orf87	ORC6	high	4	2	1	C16orf87--ORC6
K562|AP3S1--COMMD10	K562	COMMD10	AP3S1	high	1	5	0	COMMD10--AP3S1
K562|RP11-307P5.1--SASH1	K562	RP11-307P5.1	SASH1	high	1	4	1	RP11-307P5.1--SASH1
K562|AUH--FRG1HP	K562	AUH	FRG1HP	high	2	1	0	AUH--FRG1HP
K562|ABL1--BCR	K562	BCR	ABL1	high	57	97	4	BCR--ABL1
K562|ABL1--BCR	K562	BCR	ABL1	high	2	0	4	BCR--ABL1
K562|ESRRB--RP11-361H10.3	K562	RP11-361H10.3	ESRRB	high	54	45	2	RP11-361H10.3--ESRRB
K562|BAG6--SLC44A4	K562	BAG6	SLC44A4	high	56	42	2	BAG6--SLC44A4
K562|ALDOC--PHF12	K562	ALDOC	PHF12	high	53	37	6	ALDOC--PHF12
K562|PHF12--RP11-192H23.5	K562	RP11-192H23.5	PHF12	high	48	37	4	RP11-192H23.5--PHF12
K562|NUP214--XKR3	K562	NUP214	XKR3	high	45	29	0	NUP214--XKR3
K562|PIK3C3--PIK3C3	K562	PIK3C3	PIK3C3	high	9	10	0	PIK3C3--PIK3C3
K562|CDC16--UPF3A	K562	UPF3A	CDC16	high	6	10	3	UPF3A--CDC16
K562|ARMH3--KCNIP2	K562	ARMH3	KCNIP2	high	10	7	1	ARMH3--KCNIP2
K562|ATXN1-AS1--GSE1	K562	GSE1	ATXN1-AS1	high	4	9	2	GSE1--ATXN1-AS1
K562|ATXN1-AS1--GSE1	K562	GSE1	ATXN1-AS1	high	1	1	2	GSE1--ATXN1-AS1
K562|RP11-307P5.1--SASH1	K562	RP11-307P5.1	SASH1	high	8	4	0	RP11-307P5.1--SASH1
K562|PHF19--PSMD5	K562	PHF19	PSMD5	high	5	3	2	PHF19--PSMD5
K562|DOCK4--IMMP2L	K562	IMMP2L	DOCK4	high	4	5	0	IMMP2L--DOCK4
K562|LRCH2--XACT	K562	XACT	LRCH2	high	4	2	2	XACT--LRCH2
K562|LRCH2--XACT	K562	XACT	LRCH2	high	4	0	3	XACT--LRCH2
K562|LRCH2--XACT	K562	XACT	LRCH2	high	1	0	2	XACT--LRCH2
K562|LRCH2--XACT	K562	XACT	LRCH2	high	1	0	2	XACT--LRCH2
K562|CTD-2089N3.3(45375),RNU6-480P(39791)--ZFAND3	K562	ZFAND3	CTD-2089N3.3(45375),RNU6-480P(39791)	high	2	6	0	ZFAND3--CTD-2089N3.3(45375),RNU6-480P(39791)
K562|PLA2G4A(49300),LINC01036(32419)--TPR	K562	TPR	PLA2G4A(49300),LINC01036(32419)	high	2	3	0	TPR--PLA2G4A(49300),LINC01036(32419)
K562|C16orf87--ORC6	K562	C16orf87	ORC6	high	3	1	0	C16orf87--ORC6
K562|C16orf87--ORC6	K562	C16orf87	ORC6	high	3	1	0	C16orf87--ORC6
K562|ATXN1--GSE1	K562	ATXN1	GSE1	high	2	1	0	ATXN1--GSE1
MCF7|RPS6KB1--VMP1	MCF7	RPS6KB1	VMP1	high	284	273	74	RPS6KB1--VMP1
MCF7|RPS6KB1--VMP1	MCF7	RPS6KB1	VMP1	high	22	31	81	RPS6KB1--VMP1
MCF7|BCAS3--BCAS4	MCF7	BCAS4	BCAS3	high	300	299	8	BCAS4--BCAS3
MCF7|BCAS3--BCAS4	MCF7	BCAS4	BCAS3	high	19	15	10	BCAS4--BCAS3
MCF7|AC099850.1--VMP1	MCF7	AC099850.1	VMP1	high	199	236	67	AC099850.1--VMP1
MCF7|AC099850.1--VMP1	MCF7	AC099850.1	VMP1	high	3	18	70	AC099850.1--VMP1
MCF7|ATXN7--RP5-947P14.1(91741),RP11-478L17.1(328037)	MCF7	ATXN7	RP5-947P14.1(91741),RP11-478L17.1(328037)	high	103	170	13	ATXN7--RP5-947P14.1(91741),RP11-478L17.1(328037)
MCF7|ARFGEF2--SULF2	MCF7	ARFGEF2	SULF2	high	72	184	14	ARFGEF2--SULF2
MCF7|FOXA1--TTC6	MCF7	FOXA1	TTC6	high	91	105	14	FOXA1--TTC6
MCF7|SULF2--ZNF217	MCF7	ZNF217	SULF2	high	2	182	0	ZNF217--SULF2
MCF7|NBPF6--SLC25A24	MCF7	SLC25A24	NBPF6	high	82	85	8	SLC25A24--NBPF6
MCF7|NCOA3--RP11-478L17.1(36653),RP11-110F24.1(198826)	MCF7	NCOA3	RP11-478L17.1(36653),RP11-110F24.1(198826)	high	21	93	0	NCOA3--RP11-478L17.1(36653),RP11-110F24.1(198826)
MCF7|PICALM--SYTL2	MCF7	SYTL2	PICALM	high	49	47	4	SYTL2--PICALM
MCF7|DDX42--SLC2A10(4301),RN7SKP33(118685)	MCF7	DDX42	SLC2A10(4301),RN7SKP33(118685)	high	42	17	3	DDX42--SLC2A10(4301),RN7SKP33(118685)
MCF7|DEPDC1B--ELOVL7	MCF7	DEPDC1B	ELOVL7	high	28	27	7	DEPDC1B--ELOVL7
MCF7|BCAS3--SNTN(39526),AC136289.1(23281)	MCF7	BCAS3	SNTN(39526),AC136289.1(23281)	high	17	27	4	BCAS3--SNTN(39526),AC136289.1(23281)
MCF7|CARM1--SMARCA4	MCF7	SMARCA4	CARM1	high	18	21	3	SMARCA4--CARM1
MCF7|RP11-356O9.1--TTC6	MCF7	TTC6	RP11-356O9.1	high	15	24	3	TTC6--RP11-356O9.1
MCF7|PPM1D--USP32	MCF7	USP32	PPM1D	high	19	19	3	USP32--PPM1D
MCF7|ATP9A--RNU7-92P(41182),RP11-347D21.1(5192)	MCF7	ATP9A	RNU7-92P(41182),RP11-347D21.1(5192)	high	20	18	1	ATP9A--RNU7-92P(41182),RP11-347D21.1(5192)
MCF7|C8orf88--RP11-662G23.1	MCF7	RP11-662G23.1	C8orf88	high	13	21	5	RP11-662G23.1--C8orf88
MCF7|C8orf88--RP11-662G23.1	MCF7	RP11-662G23.1	C8orf88	high	4	3	5	RP11-662G23.1--C8orf88
MCF7|FCHO1--MYO9B	MCF7	MYO9B	FCHO1	high	16	19	3	MYO9B--FCHO1
MCF7|FCHO1--MYO9B	MCF7	MYO9B	FCHO1	high	1	0	1	MYO9B--FCHO1
MCF7|FCHO1--MYO9B	MCF7	MYO9B	FCHO1	high	1	0	1	MYO9B--FCHO1
MCF7|ASB7--LINC00841(52685),RP11-20J15.2(225815)	MCF7	ASB7	LINC00841(52685),RP11-20J15.2(225815)	high	10	19	3	ASB7--LINC00841(52685),RP11-20J15.2(225815)
MCF7|CA4--TANC2	MCF7	TANC2	CA4	high	8	20	4	TANC2--CA4
MCF7|SYAP1--TXLNG	MCF7	TXLNG	SYAP1	high	5	26	0	TXLNG--SYAP1
MCF7|AP4B1-AS1--RSBN1	MCF7	RSBN1	AP4B1-AS1	high	13	14	3	RSBN1--AP4B1-AS1
MCF7|AP4B1-AS1--RSBN1	MCF7	RSBN1	AP4B1-AS1	high	4	6	3	RSBN1--AP4B1-AS1
MCF7|ATXN7L3--FAM171A2	MCF7	ATXN7L3	FAM171A2	high	10	18	0	ATXN7L3--FAM171A2
MCF7|GCN1--MSI1	MCF7	GCN1	MSI1	high	15	10	1	GCN1--MSI1
MCF7|CD180(18305),CTD-2187J20.1(52918)--RP11-434D9.1	MCF7	CD180(18305),CTD-2187J20.1(52918)	RP11-434D9.1	high	10	12	3	CD180(18305),CTD-2187J20.1(52918)--RP11-434D9.1
MCF7|DSCAML1--TRAPPC4	MCF7	TRAPPC4	DSCAML1	high	20	2	1	TRAPPC4--DSCAML1
MCF7|RPS6KB1--TRIM37	MCF7	TRIM37	RPS6KB1	high	8	13	2	TRIM37--RPS6KB1
MCF7|NCOA3--RP11-478L17.1(205547),RP11-110F24.1(29932)	MCF7	NCOA3	RP11-478L17.1(205547),RP11-110F24.1(29932)	high	8	13	1	NCOA3--RP11-478L17.1(205547),RP11-110F24.1(29932)
MCF7|MYO6--SENP6	MCF7	MYO6	SENP6	high	9	12	0	MYO6--SENP6
MCF7|BEND7--PRPF18	MCF7	BEND7	PRPF18	high	12	7	1	BEND7--PRPF18
MCF7|AGFG1--SCYGR1(4229),MIR5703(79954)	MCF7	AGFG1	SCYGR1(4229),MIR5703(79954)	high	12	7	1	AGFG1--SCYGR1(4229),MIR5703(79954)
MCF7|LINC01754(44376),RPL35AP(21511)--PREX1	MCF7	PREX1	LINC01754(44376),RPL35AP(21511)	high	8	10	1	PREX1--LINC01754(44376),RPL35AP(21511)
MCF7|BEND7--RP11-295P9.13	MCF7	BEND7	RP11-295P9.13	high	12	7	0	BEND7--RP11-295P9.13
MCF7|BMP7--SULF2	MCF7	BMP7	SULF2	high	10	9	0	BMP7--SULF2
MCF7|GATAD2B--NUP210L	MCF7	GATAD2B	NUP210L	high	6	12	0	GATAD2B--NUP210L
MCF7|GATAD2B--NUP210L	MCF7	GATAD2B	NUP210L	high	3	5	0	GATAD2B--NUP210L
MCF7|NCOA3--RP5-947P14.1(411221),RP11-478L17.1(8557)	MCF7	NCOA3	RP5-947P14.1(411221),RP11-478L17.1(8557)	high	7	11	0	NCOA3--RP5-947P14.1(411221),RP11-478L17.1(8557)
MCF7|SULF2--SULF2(273),RNU7-173P(40080)	MCF7	SULF2(273),RNU7-173P(40080)	SULF2	high	4	11	1	SULF2(273),RNU7-173P(40080)--SULF2
MCF7|C14orf132--MACROD2	MCF7	MACROD2	C14orf132	high	6	6	2	MACROD2--C14orf132
MCF7|TANC2--TLK2	MCF7	TANC2	TLK2	high	6	7	1	TANC2--TLK2
MCF7|GPR37L1--NAV1	MCF7	NAV1	GPR37L1	high	1	11	1	NAV1--GPR37L1
MCF7|GPR37L1--NAV1	MCF7	NAV1	GPR37L1	high	4	7	1	NAV1--GPR37L1
MCF7|AC005914.1--DENND2C	MCF7	DENND2C	AC005914.1	high	2	11	0	DENND2C--AC005914.1
MCF7|EIF4E2--GIGYF2	MCF7	GIGYF2	EIF4E2	high	6	6	1	GIGYF2--EIF4E2
MCF7|EIF4E2--GIGYF2	MCF7	GIGYF2	EIF4E2	high	1	1	1	GIGYF2--EIF4E2
MCF7|KLF12--LINC00393	MCF7	KLF12	LINC00393	high	6	5	1	KLF12--LINC00393
MCF7|AFF4--HSPA4	MCF7	HSPA4	AFF4	high	5	4	3	HSPA4--AFF4
MCF7|AK7--PAPOLA	MCF7	PAPOLA	AK7	high	3	7	2	PAPOLA--AK7
MCF7|RNU7-6P(56534),ZFP64(90099)--SLC25A19	MCF7	SLC25A19	RNU7-6P(56534),ZFP64(90099)	high	4	6	1	SLC25A19--RNU7-6P(56534),ZFP64(90099)
MCF7|RSBN1--VAV3	MCF7	RSBN1	VAV3	high	5	6	0	RSBN1--VAV3
MCF7|ATXN7--RAD51C	MCF7	RAD51C	ATXN7	high	2	5	4	RAD51C--ATXN7
MCF7|RNA5SP484(163361),RNU2-52P(6615)--TOP1	MCF7	TOP1	RNA5SP484(163361),RNU2-52P(6615)	high	4	4	3	TOP1--RNA5SP484(163361),RNU2-52P(6615)
MCF7|EMCN--SMARCC1	MCF7	SMARCC1	EMCN	high	1	9	0	SMARCC1--EMCN
MCF7|GTF2I--GTF2IRD1	MCF7	GTF2I	GTF2IRD1	high	4	5	1	GTF2I--GTF2IRD1
MCF7|CCDC170--ESR1	MCF7	ESR1	CCDC170	high	1	9	0	ESR1--CCDC170
MCF7|GBF1--MACROD2	MCF7	GBF1	MACROD2	high	2	6	1	GBF1--MACROD2
MCF7|MATN2--POP1	MCF7	POP1	MATN2	high	2	7	0	POP1--MATN2
MCF7|PRICKLE2--SULF2	MCF7	SULF2	PRICKLE2	high	6	3	0	SULF2--PRICKLE2
MCF7|PDE8A--SCAND2P	MCF7	PDE8A	SCAND2P	high	1	7	0	PDE8A--SCAND2P
MCF7|LRRC49--THSD4	MCF7	THSD4	LRRC49	high	1	7	0	THSD4--LRRC49
MCF7|FAAH--UQCRH(17825),NSUN4(6188)	MCF7	FAAH	UQCRH(17825),NSUN4(6188)	high	6	1	1	FAAH--UQCRH(17825),NSUN4(6188)
MCF7|ADAT1--TERF2IP	MCF7	ADAT1	TERF2IP	high	1	7	0	ADAT1--TERF2IP
MCF7|RP11-77K12.8--TERF2IP	MCF7	RP11-77K12.8	TERF2IP	high	1	7	0	RP11-77K12.8--TERF2IP
MCF7|BPTF--LINC00674	MCF7	LINC00674	BPTF	high	5	2	0	LINC00674--BPTF
MCF7|CHRNA6(2544),THAP1(37738)--POMK	MCF7	POMK	CHRNA6(2544),THAP1(37738)	high	1	5	0	POMK--CHRNA6(2544),THAP1(37738)
MCF7|HSPBP1--SBK3(14502),ZNF579(16729)	MCF7	HSPBP1	SBK3(14502),ZNF579(16729)	high	2	4	0	HSPBP1--SBK3(14502),ZNF579(16729)
MCF7|ANKHD1-EIF4EBP3--CYSTM1	MCF7	ANKHD1-EIF4EBP3	CYSTM1	high	1	5	0	ANKHD1-EIF4EBP3--CYSTM1
MCF7|ANKHD1--CYSTM1	MCF7	ANKHD1	CYSTM1	high	1	5	0	ANKHD1--CYSTM1
MCF7|LEMD3--RP1-74B13.2	MCF7	LEMD3	RP1-74B13.2	high	2	3	1	LEMD3--RP1-74B13.2
MCF7|ATXN7--BCAS3	MCF7	BCAS3	ATXN7	high	5	1	0	BCAS3--ATXN7
MCF7|AC005037.3--NIF3L1	MCF7	AC005037.3	NIF3L1	high	3	3	0	AC005037.3--NIF3L1
MCF7|PDLIM1--SORBS1	MCF7	PDLIM1	SORBS1	high	3	3	0	PDLIM1--SORBS1
MCF7|ABCA5(1526),ENSG10010134316.1(26363)--UNK	MCF7	UNK	ABCA5(1526),ENSG10010134316.1(26363)	high	4	1	0	UNK--ABCA5(1526),ENSG10010134316.1(26363)
MCF7|POMK--RP11-17M15.2	MCF7	POMK	RP11-17M15.2	high	3	2	0	POMK--RP11-17M15.2
MCF7|PTPRG--TEX14	MCF7	TEX14	PTPRG	high	1	4	0	TEX14--PTPRG
MCF7|TANC2--TLK2(939),CTD-3035K23.6(9611)	MCF7	TANC2	TLK2(939),CTD-3035K23.6(9611)	high	3	2	0	TANC2--TLK2(939),CTD-3035K23.6(9611)
MCF7|LRRC42--WDHD1	MCF7	LRRC42	WDHD1	high	3	2	0	LRRC42--WDHD1
MCF7|LINC02716(29287),SLC35C1(2427)--PRSS23	MCF7	PRSS23	LINC02716(29287),SLC35C1(2427)	high	4	1	0	PRSS23--LINC02716(29287),SLC35C1(2427)
MCF7|CHEK2--CTA-292E10.6	MCF7	CHEK2	CTA-292E10.6	high	4	1	0	CHEK2--CTA-292E10.6
MCF7|EFHD1--GIGYF2	MCF7	GIGYF2	EFHD1	high	2	3	0	GIGYF2--EFHD1
MCF7|GPM6A--SEZ6L2	MCF7	SEZ6L2	GPM6A	high	1	2	1	SEZ6L2--GPM6A
MCF7|DHX30--EMCN	MCF7	DHX30	EMCN	high	2	2	0	DHX30--EMCN
MCF7|CENPO--MFSD2B	MCF7	CENPO	MFSD2B	high	2	2	0	CENPO--MFSD2B
MCF7|MRC2--TANC2	MCF7	TANC2	MRC2	high	2	2	0	TANC2--MRC2
MCF7|RGS17--TBL1XR1	MCF7	TBL1XR1	RGS17	high	1	3	0	TBL1XR1--RGS17
MCF7|FNDC3B--PLOD2	MCF7	FNDC3B	PLOD2	high	2	2	0	FNDC3B--PLOD2
MCF7|FNDC3B--RP11-274H2.2	MCF7	FNDC3B	RP11-274H2.2	high	2	2	0	FNDC3B--RP11-274H2.2
MCF7|PLPPR5--RP11-15E18.1	MCF7	RP11-15E18.1	PLPPR5	high	1	3	0	RP11-15E18.1--PLPPR5
MCF7|C8orf88--NECAB1	MCF7	NECAB1	C8orf88	high	2	2	0	NECAB1--C8orf88
MCF7|ANO6--RP11-267D19.1(30538),SYT10(349946)	MCF7	ANO6	RP11-267D19.1(30538),SYT10(349946)	high	2	1	0	ANO6--RP11-267D19.1(30538),SYT10(349946)
MCF7|KCND3--PPM1E	MCF7	KCND3	PPM1E	high	1	2	0	KCND3--PPM1E
MCF7|RP11-686L6.1--RSRC1	MCF7	RSRC1	RP11-686L6.1	high	1	0	2	RSRC1--RP11-686L6.1
MCF7|PKP2--PKP2(83018),ASS1P14(6043)	MCF7	PKP2	PKP2(83018),ASS1P14(6043)	high	2	1	0	PKP2--PKP2(83018),ASS1P14(6043)
MCF7|ARRB1--KLHL35	MCF7	ARRB1	KLHL35	high	1	2	0	ARRB1--KLHL35
MCF7|AMPD1--BCAS3	MCF7	BCAS3	AMPD1	high	1	2	0	BCAS3--AMPD1
MCF7|KLHL8--KLHL8(2012),RP11-529H2.1(19605)	MCF7	KLHL8	KLHL8(2012),RP11-529H2.1(19605)	high	1	2	0	KLHL8--KLHL8(2012),RP11-529H2.1(19605)
MCF7|DPH7--PNPLA7	MCF7	PNPLA7	DPH7	high	1	2	0	PNPLA7--DPH7
MCF7|BCAS3--BCAS4	MCF7	BCAS4	BCAS3	high	204	299	6	BCAS4--BCAS3
MCF7|BCAS3--BCAS4	MCF7	BCAS4	BCAS3	high	1	3	6	BCAS4--BCAS3
MCF7|RPS6KB1--VMP1	MCF7	RPS6KB1	VMP1	high	219	222	42	RPS6KB1--VMP1
MCF7|RPS6KB1--VMP1	MCF7	RPS6KB1	VMP1	high	4	4	43	RPS6KB1--VMP1
MCF7|AC099850.1--VMP1	MCF7	AC099850.1	VMP1	high	111	140	46	AC099850.1--VMP1
MCF7|AC099850.1--VMP1	MCF7	AC099850.1	VMP1	high	5	6	50	AC099850.1--VMP1
MCF7|NCOA3--RP11-478L17.1(36653),RP11-110F24.1(198826)	MCF7	NCOA3	RP11-478L17.1(36653),RP11-110F24.1(198826)	high	21	130	0	NCOA3--RP11-478L17.1(36653),RP11-110F24.1(198826)
MCF7|FOXA1--TTC6	MCF7	FOXA1	TTC6	high	33	41	3	FOXA1--TTC6
MCF7|NBPF6--SLC25A24	MCF7	SLC25A24	NBPF6	high	28	41	5	SLC25A24--NBPF6
MCF7|ARFGEF2--SULF2	MCF7	ARFGEF2	SULF2	high	22	42	3	ARFGEF2--SULF2
MCF7|PPM1D--USP32	MCF7	USP32	PPM1D	high	42	12	3	USP32--PPM1D
MCF7|ATXN7--RP5-947P14.1(91741),RP11-478L17.1(328037)	MCF7	ATXN7	RP5-947P14.1(91741),RP11-478L17.1(328037)	high	16	33	2	ATXN7--RP5-947P14.1(91741),RP11-478L17.1(328037)
MCF7|PICALM--SYTL2	MCF7	SYTL2	PICALM	high	20	22	2	SYTL2--PICALM
MCF7|BCAS3--SNTN(39526),AC136289.1(23281)	MCF7	BCAS3	SNTN(39526),AC136289.1(23281)	high	16	26	0	BCAS3--SNTN(39526),AC136289.1(23281)
MCF7|ATP9A--RNU7-92P(41182),RP11-347D21.1(5192)	MCF7	ATP9A	RNU7-92P(41182),RP11-347D21.1(5192)	high	21	16	3	ATP9A--RNU7-92P(41182),RP11-347D21.1(5192)
MCF7|RP11-356O9.1--TTC6	MCF7	TTC6	RP11-356O9.1	high	10	24	1	TTC6--RP11-356O9.1
MCF7|RSBN1--VAV3	MCF7	RSBN1	VAV3	high	23	7	0	RSBN1--VAV3
MCF7|BEND7--PRPF18	MCF7	BEND7	PRPF18	high	17	11	2	BEND7--PRPF18
MCF7|NCOA3--RP11-478L17.1(205547),RP11-110F24.1(29932)	MCF7	NCOA3	RP11-478L17.1(205547),RP11-110F24.1(29932)	high	7	22	0	NCOA3--RP11-478L17.1(205547),RP11-110F24.1(29932)
MCF7|BEND7--RP11-295P9.13	MCF7	BEND7	RP11-295P9.13	high	17	9	2	BEND7--RP11-295P9.13
MCF7|DDX42--SLC2A10(4301),RN7SKP33(118685)	MCF7	DDX42	SLC2A10(4301),RN7SKP33(118685)	high	16	7	3	DDX42--SLC2A10(4301),RN7SKP33(118685)
MCF7|AGFG1--SCYGR1(4229),MIR5703(79954)	MCF7	AGFG1	SCYGR1(4229),MIR5703(79954)	high	14	10	0	AGFG1--SCYGR1(4229),MIR5703(79954)
MCF7|AC005914.1--DENND2C	MCF7	DENND2C	AC005914.1	high	4	16	0	DENND2C--AC005914.1
MCF7|CA4--TANC2	MCF7	TANC2	CA4	high	2	13	5	TANC2--CA4
MCF7|NCOA3--RP5-947P14.1(411221),RP11-478L17.1(8557)	MCF7	NCOA3	RP5-947P14.1(411221),RP11-478L17.1(8557)	high	2	17	0	NCOA3--RP5-947P14.1(411221),RP11-478L17.1(8557)
MCF7|NCOA3--ZNF217	MCF7	NCOA3	ZNF217	high	7	9	1	NCOA3--ZNF217
MCF7|ASB7--LINC00841(52685),RP11-20J15.2(225815)	MCF7	ASB7	LINC00841(52685),RP11-20J15.2(225815)	high	3	12	1	ASB7--LINC00841(52685),RP11-20J15.2(225815)
MCF7|CHEK2--CTA-292E10.6	MCF7	CHEK2	CTA-292E10.6	high	13	1	2	CHEK2--CTA-292E10.6
MCF7|SYAP1--TXLNG	MCF7	TXLNG	SYAP1	high	3	11	0	TXLNG--SYAP1
MCF7|CD180(18305),CTD-2187J20.1(52918)--RP11-434D9.1	MCF7	CD180(18305),CTD-2187J20.1(52918)	RP11-434D9.1	high	4	7	1	CD180(18305),CTD-2187J20.1(52918)--RP11-434D9.1
MCF7|LINC01754(44376),RPL35AP(21511)--PREX1	MCF7	PREX1	LINC01754(44376),RPL35AP(21511)	high	7	5	0	PREX1--LINC01754(44376),RPL35AP(21511)
MCF7|TANC2--TLK2	MCF7	TANC2	TLK2	high	5	6	1	TANC2--TLK2
MCF7|ATXN7L3--FAM171A2	MCF7	ATXN7L3	FAM171A2	high	1	11	0	ATXN7L3--FAM171A2
MCF7|GCN1--MSI1	MCF7	GCN1	MSI1	high	5	6	0	GCN1--MSI1
MCF7|BMP7--SULF2	MCF7	BMP7	SULF2	high	4	7	0	BMP7--SULF2
MCF7|LINC01588--NEMF	MCF7	NEMF	LINC01588	high	6	4	0	NEMF--LINC01588
MCF7|AP4B1-AS1--RSBN1	MCF7	RSBN1	AP4B1-AS1	high	4	4	2	RSBN1--AP4B1-AS1
MCF7|AP4B1-AS1--RSBN1	MCF7	RSBN1	AP4B1-AS1	high	2	2	2	RSBN1--AP4B1-AS1
MCF7|ADAT1--TERF2IP	MCF7	ADAT1	TERF2IP	high	3	6	1	ADAT1--TERF2IP
MCF7|GPM6A--SEZ6L2	MCF7	SEZ6L2	GPM6A	high	7	2	0	SEZ6L2--GPM6A
MCF7|FCHO1--MYO9B	MCF7	MYO9B	FCHO1	high	2	5	2	MYO9B--FCHO1
MCF7|FCHO1--MYO9B	MCF7	MYO9B	FCHO1	high	1	1	0	MYO9B--FCHO1
MCF7|ABCA5--PPP4R1L	MCF7	ABCA5	PPP4R1L	high	4	5	0	ABCA5--PPP4R1L
MCF7|DENND2C--HIPK1	MCF7	HIPK1	DENND2C	high	8	1	0	HIPK1--DENND2C
MCF7|RP5-1162C3.3(175040),DOK5(31011)--TRIM37	MCF7	TRIM37	RP5-1162C3.3(175040),DOK5(31011)	high	2	6	1	TRIM37--RP5-1162C3.3(175040),DOK5(31011)
MCF7|RP11-77K12.8--TERF2IP	MCF7	RP11-77K12.8	TERF2IP	high	3	6	0	RP11-77K12.8--TERF2IP
MCF7|KLF12--LINC00393	MCF7	KLF12	LINC00393	high	1	7	0	KLF12--LINC00393
MCF7|EIF4E2--GIGYF2	MCF7	GIGYF2	EIF4E2	high	3	5	0	GIGYF2--EIF4E2
MCF7|EIF4E2--GIGYF2	MCF7	GIGYF2	EIF4E2	high	2	2	0	GIGYF2--EIF4E2
MCF7|CARM1--SMARCA4	MCF7	SMARCA4	CARM1	high	3	4	1	SMARCA4--CARM1
MCF7|DHX30--EMCN	MCF7	DHX30	EMCN	high	1	5	1	DHX30--EMCN
MCF7|RGS17(25323),RNA5SP224(2615)--TBL1XR1	MCF7	TBL1XR1	RGS17(25323),RNA5SP224(2615)	high	6	1	0	TBL1XR1--RGS17(25323),RNA5SP224(2615)
MCF7|DEPDC1B--ELOVL7	MCF7	DEPDC1B	ELOVL7	high	3	4	0	DEPDC1B--ELOVL7
MCF7|BCAS1--RP11-321P16.1(33000),RP3-453O12.1(13081)	MCF7	BCAS1	RP11-321P16.1(33000),RP3-453O12.1(13081)	high	2	4	0	BCAS1--RP11-321P16.1(33000),RP3-453O12.1(13081)
MCF7|PRELID3BP3(33553),RP11-180P8.1(34823)--TPD52L2	MCF7	TPD52L2	PRELID3BP3(33553),RP11-180P8.1(34823)	high	2	4	0	TPD52L2--PRELID3BP3(33553),RP11-180P8.1(34823)
MCF7|PRELID3BP3(48054),RP11-180P8.1(20322)--TPD52L2	MCF7	TPD52L2	PRELID3BP3(48054),RP11-180P8.1(20322)	high	3	2	1	TPD52L2--PRELID3BP3(48054),RP11-180P8.1(20322)
MCF7|AFF4--HSPA4	MCF7	HSPA4	AFF4	high	2	3	1	HSPA4--AFF4
MCF7|LINC02716(29287),SLC35C1(2427)--PRSS23	MCF7	PRSS23	LINC02716(29287),SLC35C1(2427)	high	4	1	0	PRSS23--LINC02716(29287),SLC35C1(2427)
MCF7|MYO6--SENP6	MCF7	MYO6	SENP6	high	4	1	0	MYO6--SENP6
MCF7|RNA5SP484(163361),RNU2-52P(6615)--TOP1	MCF7	TOP1	RNA5SP484(163361),RNU2-52P(6615)	high	2	3	0	TOP1--RNA5SP484(163361),RNU2-52P(6615)
MCF7|CADPS(23703),RP11-24H1.1(27252)--PARD6B	MCF7	PARD6B	CADPS(23703),RP11-24H1.1(27252)	high	1	3	0	PARD6B--CADPS(23703),RP11-24H1.1(27252)
MCF7|PKP2--PKP2(83018),ASS1P14(6043)	MCF7	PKP2	PKP2(83018),ASS1P14(6043)	high	2	1	1	PKP2--PKP2(83018),ASS1P14(6043)
MCF7|C3orf35--LRRFIP2	MCF7	LRRFIP2	C3orf35	high	1	2	0	LRRFIP2--C3orf35
MCF7|ALMS1--ROCK2	MCF7	ROCK2	ALMS1	high	1	2	0	ROCK2--ALMS1
MCF7|RNU7-6P(56534),ZFP64(90099)--SLC25A19	MCF7	SLC25A19	RNU7-6P(56534),ZFP64(90099)	high	1	1	1	SLC25A19--RNU7-6P(56534),ZFP64(90099)
MCF7|RP5-1004I9.1--SRGAP2C	MCF7	SRGAP2C	RP5-1004I9.1	high	1	2	0	SRGAP2C--RP5-1004I9.1
MCF7|LRRC42--WDHD1	MCF7	LRRC42	WDHD1	high	1	2	0	LRRC42--WDHD1
MCF7|MSL2--STAG1	MCF7	MSL2	STAG1	high	1	1	1	MSL2--STAG1
MCF7|TERF2IP(73767),RP11-2C15.1(2937)--WDR59	MCF7	WDR59	TERF2IP(73767),RP11-2C15.1(2937)	high	1	2	0	WDR59--TERF2IP(73767),RP11-2C15.1(2937)
MCF7|IMMP2L--RP3-454M7.3	MCF7	IMMP2L	RP3-454M7.3	high	1	2	0	IMMP2L--RP3-454M7.3
MCF7|PLPPR5--RP11-15E18.1	MCF7	RP11-15E18.1	PLPPR5	high	0	2	1	RP11-15E18.1--PLPPR5
MCF7|H2BC20P--SV2A	MCF7	H2BC20P	SV2A	high	2	0	1	H2BC20P--SV2A
MCF7|HGSNAT--RP11-643N23.1(253494),ENSG10010137522.1(2100719)	MCF7	HGSNAT	RP11-643N23.1(253494),ENSG10010137522.1(2100719)	high	0	1	1	HGSNAT--RP11-643N23.1(253494),ENSG10010137522.1(2100719)
MCF7|CH507-42P11.3(23055),LINC01669(1192)--RRP1B	MCF7	RRP1B	CH507-42P11.3(23055),LINC01669(1192)	high	1	0	1	RRP1B--CH507-42P11.3(23055),LINC01669(1192)
MCF7|RPS6KB1--VMP1	MCF7	RPS6KB1	VMP1	high	300	300	84	RPS6KB1--VMP1
MCF7|BCAS3--BCAS4	MCF7	BCAS4	BCAS3	high	300	299	6	BCAS4--BCAS3
MCF7|BCAS3--BCAS4	MCF7	BCAS4	BCAS3	high	18	11	7	BCAS4--BCAS3
MCF7|BCAS3--BCAS4	MCF7	BCAS4	BCAS3	high	3	9	6	BCAS4--BCAS3
MCF7|AC099850.1--VMP1	MCF7	AC099850.1	VMP1	high	206	205	82	AC099850.1--VMP1
MCF7|AC099850.1--VMP1	MCF7	AC099850.1	VMP1	high	6	25	86	AC099850.1--VMP1
MCF7|SULF2--ZNF217	MCF7	ZNF217	SULF2	high	4	251	0	ZNF217--SULF2
MCF7|ARFGEF2--SULF2	MCF7	ARFGEF2	SULF2	high	59	164	10	ARFGEF2--SULF2
MCF7|ATXN7--RP5-947P14.1(91741),RP11-478L17.1(328037)	MCF7	ATXN7	RP5-947P14.1(91741),RP11-478L17.1(328037)	high	74	148	9	ATXN7--RP5-947P14.1(91741),RP11-478L17.1(328037)
MCF7|FOXA1--TTC6	MCF7	FOXA1	TTC6	high	81	119	17	FOXA1--TTC6
MCF7|NBPF6--SLC25A24	MCF7	SLC25A24	NBPF6	high	85	112	15	SLC25A24--NBPF6
MCF7|NCOA3--RP11-478L17.1(36653),RP11-110F24.1(198826)	MCF7	NCOA3	RP11-478L17.1(36653),RP11-110F24.1(198826)	high	18	142	0	NCOA3--RP11-478L17.1(36653),RP11-110F24.1(198826)
MCF7|PICALM--SYTL2	MCF7	SYTL2	PICALM	high	59	51	4	SYTL2--PICALM
MCF7|DDX42--SLC2A10(4301),RN7SKP33(118685)	MCF7	DDX42	SLC2A10(4301),RN7SKP33(118685)	high	30	17	6	DDX42--SLC2A10(4301),RN7SKP33(118685)
MCF7|PPM1D--USP32	MCF7	USP32	PPM1D	high	30	18	3	USP32--PPM1D
MCF7|ATP9A--RNU7-92P(41182),RP11-347D21.1(5192)	MCF7	ATP9A	RNU7-92P(41182),RP11-347D21.1(5192)	high	34	10	1	ATP9A--RNU7-92P(41182),RP11-347D21.1(5192)
MCF7|CA4--TANC2	MCF7	TANC2	CA4	high	10	29	4	TANC2--CA4
MCF7|CA4--TANC2	MCF7	TANC2	CA4	high	2	0	2	TANC2--CA4
MCF7|BCAS3--SNTN(39526),AC136289.1(23281)	MCF7	BCAS3	SNTN(39526),AC136289.1(23281)	high	23	13	7	BCAS3--SNTN(39526),AC136289.1(23281)
MCF7|CD180(18305),CTD-2187J20.1(52918)--RP11-434D9.1	MCF7	CD180(18305),CTD-2187J20.1(52918)	RP11-434D9.1	high	18	20	1	CD180(18305),CTD-2187J20.1(52918)--RP11-434D9.1
MCF7|CARM1--SMARCA4	MCF7	SMARCA4	CARM1	high	14	21	2	SMARCA4--CARM1
MCF7|AP4B1-AS1--RSBN1	MCF7	RSBN1	AP4B1-AS1	high	24	10	3	RSBN1--AP4B1-AS1
MCF7|AP4B1-AS1--RSBN1	MCF7	RSBN1	AP4B1-AS1	high	7	9	4	RSBN1--AP4B1-AS1
MCF7|AGFG1--SCYGR1(4229),MIR5703(79954)	MCF7	AGFG1	SCYGR1(4229),MIR5703(79954)	high	15	17	2	AGFG1--SCYGR1(4229),MIR5703(79954)
MCF7|SULF2--SULF2(273),RNU7-173P(40080)	MCF7	SULF2(273),RNU7-173P(40080)	SULF2	high	13	19	0	SULF2(273),RNU7-173P(40080)--SULF2
MCF7|RP11-356O9.1--TTC6	MCF7	TTC6	RP11-356O9.1	high	14	16	0	TTC6--RP11-356O9.1
MCF7|BMP7--SULF2	MCF7	BMP7	SULF2	high	6	16	3	BMP7--SULF2
MCF7|NCOA3--RP5-947P14.1(411221),RP11-478L17.1(8557)	MCF7	NCOA3	RP5-947P14.1(411221),RP11-478L17.1(8557)	high	6	19	0	NCOA3--RP5-947P14.1(411221),RP11-478L17.1(8557)
MCF7|CCDC170--ESR1	MCF7	ESR1	CCDC170	high	5	18	2	ESR1--CCDC170
MCF7|RSBN1--VAV3	MCF7	RSBN1	VAV3	high	15	6	2	RSBN1--VAV3
MCF7|DEPDC1B--ELOVL7	MCF7	DEPDC1B	ELOVL7	high	8	11	4	DEPDC1B--ELOVL7
MCF7|MYO6--SENP6	MCF7	MYO6	SENP6	high	8	12	3	MYO6--SENP6
MCF7|EIF4E2--GIGYF2	MCF7	GIGYF2	EIF4E2	high	11	11	0	GIGYF2--EIF4E2
MCF7|EIF4E2--GIGYF2	MCF7	GIGYF2	EIF4E2	high	2	2	0	GIGYF2--EIF4E2
MCF7|FCHO1--MYO9B	MCF7	MYO9B	FCHO1	high	5	13	3	MYO9B--FCHO1
MCF7|FCHO1--MYO9B	MCF7	MYO9B	FCHO1	high	0	2	3	MYO9B--FCHO1
MCF7|FCHO1--MYO9B	MCF7	MYO9B	FCHO1	high	1	1	1	MYO9B--FCHO1
MCF7|AC005914.1--DENND2C	MCF7	DENND2C	AC005914.1	high	3	18	0	DENND2C--AC005914.1
MCF7|ATXN7L3--FAM171A2	MCF7	ATXN7L3	FAM171A2	high	9	11	0	ATXN7L3--FAM171A2
MCF7|RNA5SP484(163361),RNU2-52P(6615)--TOP1	MCF7	TOP1	RNA5SP484(163361),RNU2-52P(6615)	high	10	6	4	TOP1--RNA5SP484(163361),RNU2-52P(6615)
MCF7|SYAP1--TXLNG	MCF7	TXLNG	SYAP1	high	3	17	0	TXLNG--SYAP1
MCF7|GPR37L1--NAV1	MCF7	NAV1	GPR37L1	high	1	16	1	NAV1--GPR37L1
MCF7|GPR37L1--NAV1	MCF7	NAV1	GPR37L1	high	5	9	1	NAV1--GPR37L1
MCF7|AFF4--HSPA4	MCF7	AFF4	HSPA4	high	10	6	2	AFF4--HSPA4
MCF7|ASB7--LINC00841(52685),RP11-20J15.2(225815)	MCF7	ASB7	LINC00841(52685),RP11-20J15.2(225815)	high	2	12	3	ASB7--LINC00841(52685),RP11-20J15.2(225815)
MCF7|GATAD2B--NUP210L	MCF7	GATAD2B	NUP210L	high	6	11	0	GATAD2B--NUP210L
MCF7|GATAD2B--NUP210L	MCF7	GATAD2B	NUP210L	high	5	7	0	GATAD2B--NUP210L
MCF7|BEND7--PRPF18	MCF7	BEND7	PRPF18	high	8	5	3	BEND7--PRPF18
MCF7|GCN1--MSI1	MCF7	GCN1	MSI1	high	6	10	0	GCN1--MSI1
MCF7|AK7--PAPOLA	MCF7	PAPOLA	AK7	high	2	13	1	PAPOLA--AK7
MCF7|GPM6A--SEZ6L2	MCF7	SEZ6L2	GPM6A	high	10	5	0	SEZ6L2--GPM6A
MCF7|EMCN--SMARCC1	MCF7	SMARCC1	EMCN	high	2	12	1	SMARCC1--EMCN
MCF7|KLF12--LINC00393	MCF7	KLF12	LINC00393	high	3	10	1	KLF12--LINC00393
MCF7|GNA14--GNAQ	MCF7	GNAQ	GNA14	high	6	5	3	GNAQ--GNA14
MCF7|AHCYL1--RAD51C	MCF7	AHCYL1	RAD51C	high	9	4	0	AHCYL1--RAD51C
MCF7|LINC01754(44376),RPL35AP(21511)--PREX1	MCF7	PREX1	LINC01754(44376),RPL35AP(21511)	high	7	5	1	PREX1--LINC01754(44376),RPL35AP(21511)
MCF7|LINC01588--NEMF	MCF7	NEMF	LINC01588	high	4	7	2	NEMF--LINC01588
MCF7|MATN2--POP1	MCF7	POP1	MATN2	high	1	12	0	POP1--MATN2
MCF7|DSCAML1--TRAPPC4	MCF7	TRAPPC4	DSCAML1	high	8	3	1	TRAPPC4--DSCAML1
MCF7|MRC2--TANC2	MCF7	TANC2	MRC2	high	6	6	0	TANC2--MRC2
MCF7|TANC2--TLK2(939),CTD-3035K23.6(9611)	MCF7	TANC2	TLK2(939),CTD-3035K23.6(9611)	high	5	5	2	TANC2--TLK2(939),CTD-3035K23.6(9611)
MCF7|BEND7--RP11-295P9.13	MCF7	BEND7	RP11-295P9.13	high	7	4	1	BEND7--RP11-295P9.13
MCF7|TANC2--TLK2	MCF7	TANC2	TLK2	high	5	4	1	TANC2--TLK2
MCF7|MSL2--STAG1	MCF7	MSL2	STAG1	high	2	7	1	MSL2--STAG1
MCF7|DENND2C--HIPK1	MCF7	HIPK1	DENND2C	high	9	1	0	HIPK1--DENND2C
MCF7|ATXN7--BCAS3	MCF7	BCAS3	ATXN7	high	6	3	0	BCAS3--ATXN7
MCF7|H2BC20P--SV2A	MCF7	H2BC20P	SV2A	high	7	2	0	H2BC20P--SV2A
MCF7|ADAT1--TERF2IP	MCF7	ADAT1	TERF2IP	high	5	4	0	ADAT1--TERF2IP
MCF7|RP11-77K12.8--TERF2IP	MCF7	RP11-77K12.8	TERF2IP	high	5	4	0	RP11-77K12.8--TERF2IP
MCF7|DHX30--EMCN	MCF7	DHX30	EMCN	high	4	4	0	DHX30--EMCN
MCF7|ATP9A--RP11-321P16.2	MCF7	ATP9A	RP11-321P16.2	high	3	5	0	ATP9A--RP11-321P16.2
MCF7|PRICKLE2--SULF2	MCF7	SULF2	PRICKLE2	high	4	3	1	SULF2--PRICKLE2
MCF7|HOOK3--RP13-359K18.1(187175),RNU6-472P(17982)	MCF7	HOOK3	RP13-359K18.1(187175),RNU6-472P(17982)	high	2	5	0	HOOK3--RP13-359K18.1(187175),RNU6-472P(17982)
MCF7|RNU7-6P(56534),ZFP64(90099)--SLC25A19	MCF7	SLC25A19	RNU7-6P(56534),ZFP64(90099)	high	2	4	1	SLC25A19--RNU7-6P(56534),ZFP64(90099)
MCF7|TERF2IP(55264),RP11-2C15.1(21440)--WDR59	MCF7	WDR59	TERF2IP(55264),RP11-2C15.1(21440)	high	2	5	0	WDR59--TERF2IP(55264),RP11-2C15.1(21440)
MCF7|GBF1--MACROD2	MCF7	GBF1	MACROD2	high	0	5	2	GBF1--MACROD2
MCF7|DPH7--PNPLA7	MCF7	PNPLA7	DPH7	high	2	5	0	PNPLA7--DPH7
MCF7|ABCA5--PPP4R1L	MCF7	ABCA5	PPP4R1L	high	3	2	1	ABCA5--PPP4R1L
MCF7|ABCA5(1526),ENSG10010134316.1(26363)--UNK	MCF7	UNK	ABCA5(1526),ENSG10010134316.1(26363)	high	4	2	0	UNK--ABCA5(1526),ENSG10010134316.1(26363)
MCF7|RGS17--TBL1XR1	MCF7	TBL1XR1	RGS17	high	0	5	1	TBL1XR1--RGS17
MCF7|C11orf86--KDM2A	MCF7	KDM2A	C11orf86	high	3	2	1	KDM2A--C11orf86
MCF7|NCOA3--RP11-478L17.1(131284),RP11-110F24.1(104195)	MCF7	NCOA3	RP11-478L17.1(131284),RP11-110F24.1(104195)	high	1	5	0	NCOA3--RP11-478L17.1(131284),RP11-110F24.1(104195)
MCF7|EFHD1--GIGYF2	MCF7	GIGYF2	EFHD1	high	1	5	0	GIGYF2--EFHD1
MCF7|ALMS1--ROCK2	MCF7	ROCK2	ALMS1	high	2	3	0	ROCK2--ALMS1
MCF7|C3orf35--LRRFIP2	MCF7	LRRFIP2	C3orf35	high	0	3	2	LRRFIP2--C3orf35
MCF7|KBTBD2--RP11-89N17.4	MCF7	KBTBD2	RP11-89N17.4	high	4	1	0	KBTBD2--RP11-89N17.4
MCF7|CHEK2--CTA-292E10.6	MCF7	CHEK2	CTA-292E10.6	high	4	1	0	CHEK2--CTA-292E10.6
MCF7|RP11-686L6.1--RSRC1	MCF7	RSRC1	RP11-686L6.1	high	3	1	0	RSRC1--RP11-686L6.1
MCF7|BBS9--KBTBD2	MCF7	KBTBD2	BBS9	high	2	1	1	KBTBD2--BBS9
MCF7|RGS17(25323),RNA5SP224(2615)--TBL1XR1	MCF7	TBL1XR1	RGS17(25323),RNA5SP224(2615)	high	2	2	0	TBL1XR1--RGS17(25323),RNA5SP224(2615)
MCF7|ARRB1--KLHL35	MCF7	ARRB1	KLHL35	high	2	2	0	ARRB1--KLHL35
MCF7|PKP2--PKP2(83018),ASS1P14(6043)	MCF7	PKP2	PKP2(83018),ASS1P14(6043)	high	3	1	0	PKP2--PKP2(83018),ASS1P14(6043)
MCF7|GABPB2--SETDB1	MCF7	GABPB2	SETDB1	high	2	2	0	GABPB2--SETDB1
MCF7|AP4B1--RSBN1	MCF7	RSBN1	AP4B1	high	1	1	2	RSBN1--AP4B1
MCF7|RP5-1004I9.1--SRGAP2C	MCF7	SRGAP2C	RP5-1004I9.1	high	0	2	1	SRGAP2C--RP5-1004I9.1
MCF7|KCND3--PPM1E	MCF7	KCND3	PPM1E	high	2	1	0	KCND3--PPM1E
MCF7|AL163953.3--DDHD1	MCF7	DDHD1	AL163953.3	high	1	1	1	DDHD1--AL163953.3
MCF7|ANO6--RP11-267D19.1(30538),SYT10(349946)	MCF7	ANO6	RP11-267D19.1(30538),SYT10(349946)	high	2	1	0	ANO6--RP11-267D19.1(30538),SYT10(349946)
MCF7|FNDC3B--RP11-274H2.2	MCF7	FNDC3B	RP11-274H2.2	high	2	1	0	FNDC3B--RP11-274H2.2
MCF7|PREP--RP3-359N14.3	MCF7	PREP	RP3-359N14.3	high	0	2	1	PREP--RP3-359N14.3
MCF7|CH507-42P11.3(17764),LINC01669(6483)--RRP1B	MCF7	RRP1B	CH507-42P11.3(17764),LINC01669(6483)	high	2	1	0	RRP1B--CH507-42P11.3(17764),LINC01669(6483)
MCF7|C14orf132--MACROD2	MCF7	MACROD2	C14orf132	high	1	1	1	MACROD2--C14orf132
MCF7|FNDC3B--PLOD2	MCF7	FNDC3B	PLOD2	high	2	1	0	FNDC3B--PLOD2
MCF7|PLPPR5--RP11-15E18.1	MCF7	RP11-15E18.1	PLPPR5	high	2	1	0	RP11-15E18.1--PLPPR5
MCF7|LEMD3--RP1-74B13.2	MCF7	LEMD3	RP1-74B13.2	high	2	1	0	LEMD3--RP1-74B13.2
MCF7|PROCA1--PROCA1	MCF7	PROCA1	PROCA1	high	1	2	0	PROCA1--PROCA1
