# Supplementary material for: Accurate fusion transcript identification from long- and short-read isoform sequencing at bulk or single-cell resolution
Source: Genome Res. 2025 Apr;35(4):967–86. doi: 10.1101/gr.279200.124 (PMC12047241; doi:10.1101/gr.279200.124)
Supplement: Supplement 12 [file Supplemental_File_2.zip › CTAT-LRF-Paper/6.SGNEx_ONT_cell_lines/6.1.SGNex_Matched_Illumina/SGNEx_Illumina_Arriba.Rmd]

---
title: "DepMap_TruSeq_StarF"
author: "bhaas"
date: '2024-02-01'
output: github_document
---

```{r setup, include=FALSE}
knitr::opts_chunk$set(echo = TRUE)
library(tidyverse)
```


```{r}

# parse Arriba predictions based on Illumina reads

arriba_dir = "data/Arriba_SG-NEx/"

arriba_fusion_files = list.files(arriba_dir, pattern="*.Arriba.fusions.tsv.gz")

arriba_fusions_df = NULL

for (arriba_file in arriba_fusion_files) {
    
    arriba_file_path = paste0(arriba_dir, "/", arriba_file)
    message("parsing ", arriba_file_path)
    arriba_fusions = read.csv(arriba_file_path, header=T, sep="\t", com='')
    
    arriba_fusions$sample = arriba_file
    
    arriba_fusions_df = bind_rows(arriba_fusions_df, arriba_fusions)

}


```


```{r}


arriba_fusions_df$sample = str_replace(arriba_fusions_df$sample, "SGNex_", "")
arriba_fusions_df$sample = str_replace(arriba_fusions_df$sample, ".Arriba.fusions.tsv.gz", "")

arriba_fusions_df = arriba_fusions_df %>% rename(gene1 = X.gene1)

arriba_fusions_df = arriba_fusions_df %>% rowwise() %>% mutate(lex_ordered_fusion_name = paste0(sample, "|", paste0(collapse="--", sort(c(gene1, gene2)))))

arriba_fusions_df = arriba_fusions_df %>% select(lex_ordered_fusion_name, sample, gene1, gene2, 
                                                 confidence, split_reads1, split_reads2, discordant_mates)

arriba_fusions_df = arriba_fusions_df %>% rowwise() %>% mutate(FusionName = paste0(collapse="--", c(gene1, gene2) ) )

arriba_fusions_df = arriba_fusions_df %>% filter(confidence == 'high')

arriba_fusions_df$sample = sapply(arriba_fusions_df $sample, function(x) { str_split(x, "_")[[1]]}[1])
arriba_fusions_df = arriba_fusions_df %>% rowwise() %>% mutate(lex_ordered_fusion_name = paste0(sample, "|", paste0(collapse="--", sort(c(gene1, gene2)))))

write.table(arriba_fusions_df, file="all_arriba_high_preds.tsv", quote=F, sep="\t", row.names=F)


```


```{r}

# limit to the top number of reads fusion isoform.
arriba_fusions_df = arriba_fusions_df %>% mutate(sum_split_reads = split_reads1 + split_reads2) %>%
    group_by(lex_ordered_fusion_name) %>% arrange(desc(sum_split_reads), desc(discordant_mates)) %>%
    filter(row_number() == 1) %>% ungroup()

```


```{r}

all_LR_pred_fusions = read.csv("../data/preds.collected.gencode_mapped.wAnnot.filt.pass.proxy_assignments.gz", header=T, sep="\t")

all_LR_pred_fusions$fusion_name_use = sapply(all_LR_pred_fusions$proxy_fusion_name, function(x) { str_split(x, "\\|")[[1]][2]  } )

all_LR_pred_fusions = all_LR_pred_fusions %>% rowwise() %>% 
    mutate(lex_ordered_fusion_name = paste0(sample, "|", paste0(collapse="--", sort(str_split(fusion_name_use, "--")[[1]]))))

```


```{r}

all_LR_pred_fusions_progs_agree = all_LR_pred_fusions %>% select(sample, lex_ordered_fusion_name, prog) %>% unique() %>%
    group_by(sample, lex_ordered_fusion_name) %>% arrange(prog) %>%
    mutate(num_progs = n(), progs = paste(prog, collapse=',')) %>%
    ungroup() %>%
    select(sample, lex_ordered_fusion_name, num_progs, progs) %>% unique()

all_LR_pred_fusions_progs_agree %>% head()

```


```{r}


arriba_fusions_df = left_join(arriba_fusions_df, all_LR_pred_fusions_progs_agree, by=c('sample', 'lex_ordered_fusion_name') )

arriba_fusions_df %>% head()

```

```{r}

arriba_fusions_df = arriba_fusions_df %>% mutate(has_long_read_support = (! is.na(progs)) )

arriba_fusions_df %>%  head()

```


```{r}

table(arriba_fusions_df$has_long_read_support)

```


```{r}

write.table(arriba_fusions_df %>% 
                select(sample, FusionName, sum_split_reads, discordant_mates, lex_ordered_fusion_name,
                        has_long_read_support, num_progs, progs) %>%
                arrange(sample, desc(sum_split_reads), desc(discordant_mates)),
            file="Arriba_SGNEx_Illumina.tsv",
            sep="\t", quote=F, row.names=F)


```
