# Supplementary material for: Accurate fusion transcript identification from long- and short-read isoform sequencing at bulk or single-cell resolution
Source: Genome Res. 2025 Apr;35(4):967–86. doi: 10.1101/gr.279200.124 (PMC12047241; doi:10.1101/gr.279200.124)
Supplement: Supplement 12 [file Supplemental_File_2.zip › CTAT-LRF-Paper/6.SGNEx_ONT_cell_lines/6.1.SGNex_Matched_Illumina/SGNEx_Illumina_supported_fusions.tsv]

sample	FusionName.starF	est_J	est_S	FFPM	SpliceType	lex_ordered_fusion_name	has_long_read_support	num_LR_progs	LR_progs	FusionName.arriba	sum_split_reads	discordant_mates	progs	primary_fusion_name
A549	RICTOR--FYB	77	0	1.4778	ONLY_REF_SPLICE	A549|FYB--RICTOR	FALSE	NA	NA	NA	NA	NA	starF	RICTOR--FYB
A549	SCAMP2--WDR72	39	3	0.9447	ONLY_REF_SPLICE	A549|SCAMP2--WDR72	TRUE	5	JAFFAL,LongGF,ctat-LR-fusion,fusionseeker,pbfusion	SCAMP2--WDR72	35	2	starF,arriba	SCAMP2--WDR72
A549	ACACA--PLXDC1	29	0.78	0.6158	ONLY_REF_SPLICE	A549|ACACA--PLXDC1	TRUE	5	JAFFAL,LongGF,ctat-LR-fusion,fusionseeker,pbfusion	ACACA--PLXDC1	29	0	starF,arriba	ACACA--PLXDC1
A549	KANSL1--ARL17A	13	1	0.2895	ONLY_REF_SPLICE	A549|ARL17A--KANSL1	FALSE	NA	NA	NA	NA	NA	starF	KANSL1--ARL17A
A549	LEPROT--LEPR	10	0	0.2249	ONLY_REF_SPLICE	A549|LEPR--LEPROT	FALSE	NA	NA	NA	NA	NA	starF	LEPROT--LEPR
A549	RP11-603B24.1--HERC2P3	8	0	0.1535	INCL_NON_REF_SPLICE	A549|HERC2P3--RP11-603B24.1	TRUE	1	fusionseeker	NA	NA	NA	starF	RP11-603B24.1--HERC2P3
A549	LINC00152--AC083899.3	8	0	0.1535	ONLY_REF_SPLICE	A549|AC083899.3--LINC00152	FALSE	NA	NA	NA	NA	NA	starF	LINC00152--AC083899.3
A549	TVP23C--CDRT4	8	0	0.1654	ONLY_REF_SPLICE	A549|CDRT4--TVP23C	FALSE	NA	NA	NA	NA	NA	starF	TVP23C--CDRT4
A549	PARG--BMS1	8	0	0.1654	ONLY_REF_SPLICE	A549|BMS1--PARG	FALSE	NA	NA	PARG--BMS1	8	0	starF,arriba	PARG--BMS1
A549	RP11-123O10.4--GRIP1	7	1	0.1535	ONLY_REF_SPLICE	A549|GRIP1--RP11-123O10.4	FALSE	NA	NA	NA	NA	NA	starF	RP11-123O10.4--GRIP1
A549	ZGPAT--LIME1	5	0	0.1034	INCL_NON_REF_SPLICE	A549|LIME1--ZGPAT	FALSE	NA	NA	NA	NA	NA	starF	ZGPAT--LIME1
K562	BCR--ABL1	183	6	3.9012	ONLY_REF_SPLICE	K562|ABL1--BCR	TRUE	4	JAFFAL,LongGF,ctat-LR-fusion,fusionseeker	BCR--ABL1	159	8	starF,arriba	BCR--ABL1
K562	BAG6--SLC44A4	104	4	2.2293	ONLY_REF_SPLICE	K562|BAG6--SLC44A4	TRUE	5	JAFFAL,LongGF,ctat-LR-fusion,fusionseeker,pbfusion	BAG6--SLC44A4	98	2	starF,arriba	BAG6--SLC44A4
K562	NUP214--XKR3	99	3	1.8614	ONLY_REF_SPLICE	K562|NUP214--XKR3	TRUE	5	JAFFAL,LongGF,ctat-LR-fusion,fusionseeker,pbfusion	NUP214--XKR3	91	3	starF,arriba	NUP214--XKR3
K562	KANSL1--ARL17B	56.92	2	1.0647	ONLY_REF_SPLICE	K562|ARL17B--KANSL1	FALSE	NA	NA	NA	NA	NA	starF	KANSL1--ARL17B
K562	KANSL1--ARL17A	49.75	1.99	1.068	ONLY_REF_SPLICE	K562|ARL17A--KANSL1	FALSE	NA	NA	NA	NA	NA	starF	KANSL1--ARL17A
K562	LINC01169--SMAD6	25	0	0.516	ONLY_REF_SPLICE	K562|LINC01169--SMAD6	FALSE	NA	NA	NA	NA	NA	starF	LINC01169--SMAD6
K562	UPF3AP1--CDC16	23	0.82	0.4305	INCL_NON_REF_SPLICE	K562|CDC16--UPF3AP1	FALSE	NA	NA	NA	NA	NA	starF	UPF3AP1--CDC16
K562	CTC-786C10.1--RP11-680G10.1	17	0	0.3102	ONLY_REF_SPLICE	K562|CTC-786C10.1--RP11-680G10.1	TRUE	1	pbfusion	NA	NA	NA	starF	CTC-786C10.1--RP11-680G10.1
K562	C10orf76--KCNIP2	17	0	0.3072	ONLY_REF_SPLICE	K562|C10orf76--KCNIP2	FALSE	NA	NA	NA	NA	NA	starF	C10orf76--KCNIP2
K562	RP5-906C1.1--PREX1	14	0	0.2555	ONLY_REF_SPLICE	K562|PREX1--RP5-906C1.1	FALSE	NA	NA	NA	NA	NA	starF	RP5-906C1.1--PREX1
K562	RP11-680G10.1--GSE1	13	0	0.2372	ONLY_REF_SPLICE	K562|GSE1--RP11-680G10.1	TRUE	2	ctat-LR-fusion,fusionseeker	NA	NA	NA	starF	RP11-680G10.1--GSE1
K562	IMMP2L--DOCK4	12	1	0.2372	ONLY_REF_SPLICE	K562|DOCK4--IMMP2L	FALSE	NA	NA	IMMP2L--DOCK4	12	1	starF,arriba	IMMP2L--DOCK4
K562	RP11-307P5.1--SASH1	12	0	0.219	ONLY_REF_SPLICE	K562|RP11-307P5.1--SASH1	FALSE	NA	NA	RP11-307P5.1--SASH1	14	0	starF,arriba	RP11-307P5.1--SASH1
K562	UPF3A--CDC16	11	1.69	0.2315	INCL_NON_REF_SPLICE	K562|CDC16--UPF3A	FALSE	NA	NA	UPF3A--CDC16	19	4	starF,arriba	UPF3A--CDC16
K562	GLG1--CLEC18B	10	0	0.2064	INCL_NON_REF_SPLICE	K562|CLEC18B--GLG1	FALSE	NA	NA	NA	NA	NA	starF	GLG1--CLEC18B
K562	LEPROT--LEPR	8	2	0.1807	ONLY_REF_SPLICE	K562|LEPR--LEPROT	FALSE	NA	NA	NA	NA	NA	starF	LEPROT--LEPR
K562	C16orf87--ORC6	7	1	0.1446	ONLY_REF_SPLICE	K562|C16orf87--ORC6	TRUE	5	JAFFAL,LongGF,ctat-LR-fusion,fusionseeker,pbfusion	C16orf87--ORC6	6	1	starF,arriba	C16orf87--ORC6
K562	LINC00639--AC104389.28	7	0	0.1277	ONLY_REF_SPLICE	K562|AC104389.28--LINC00639	FALSE	NA	NA	NA	NA	NA	starF	LINC00639--AC104389.28
K562	COMMD10--AP3S1	7	0	0.1265	ONLY_REF_SPLICE	K562|AP3S1--COMMD10	FALSE	NA	NA	COMMD10--AP3S1	6	0	starF,arriba	COMMD10--AP3S1
K562	RP5-964N17.1--LRCH2	5	1	0.1094	ONLY_REF_SPLICE	K562|LRCH2--RP5-964N17.1	TRUE	1	ctat-LR-fusion	NA	NA	NA	starF	RP5-964N17.1--LRCH2
MCF7	BCAS4--BCAS3	1727	38	36.9079	ONLY_REF_SPLICE	MCF7|BCAS3--BCAS4	TRUE	5	JAFFAL,LongGF,ctat-LR-fusion,fusionseeker,pbfusion	BCAS4--BCAS3	599	8	starF,arriba	BCAS4--BCAS3
MCF7	RPS6KB1--VMP1	758	92	17.5784	ONLY_REF_SPLICE	MCF7|RPS6KB1--VMP1	FALSE	NA	NA	RPS6KB1--VMP1	600	84	starF,arriba	RPS6KB1--VMP1
MCF7	AC099850.1--VMP1	503	69.58	11.9732	ONLY_REF_SPLICE	MCF7|AC099850.1--VMP1	TRUE	4	JAFFAL,ctat-LR-fusion,fusionseeker,pbfusion	AC099850.1--VMP1	435	67	starF,arriba	AC099850.1--VMP1
MCF7	ARFGEF2--SULF2	268	14	5.8969	ONLY_REF_SPLICE	MCF7|ARFGEF2--SULF2	TRUE	5	JAFFAL,LongGF,ctat-LR-fusion,fusionseeker,pbfusion	ARFGEF2--SULF2	256	14	starF,arriba	ARFGEF2--SULF2
MCF7	SLC25A24--NBPF6	214.98	21.93	4.8994	ONLY_REF_SPLICE	MCF7|NBPF6--SLC25A24	TRUE	5	JAFFAL,LongGF,ctat-LR-fusion,fusionseeker,pbfusion	SLC25A24--NBPF6	197	15	starF,arriba	SLC25A24--NBPF6
MCF7	SYTL2--PICALM	113	4	2.4196	ONLY_REF_SPLICE	MCF7|PICALM--SYTL2	TRUE	5	JAFFAL,LongGF,ctat-LR-fusion,fusionseeker,pbfusion	SYTL2--PICALM	110	4	starF,arriba	SYTL2--PICALM
MCF7	DEPDC1B--ELOVL7	58	7	1.3592	ONLY_REF_SPLICE	MCF7|DEPDC1B--ELOVL7	FALSE	NA	NA	DEPDC1B--ELOVL7	55	7	starF,arriba	DEPDC1B--ELOVL7
MCF7	SMARCA4--CARM1	43	5	1.0038	ONLY_REF_SPLICE	MCF7|CARM1--SMARCA4	FALSE	NA	NA	SMARCA4--CARM1	39	3	starF,arriba	SMARCA4--CARM1
MCF7	TTC6--RP11-356O9.1	42	3	0.941	INCL_NON_REF_SPLICE	MCF7|RP11-356O9.1--TTC6	FALSE	NA	NA	TTC6--RP11-356O9.1	39	3	starF,arriba	TTC6--RP11-356O9.1
MCF7	TANC2--CA4	37	2	0.8066	ONLY_REF_SPLICE	MCF7|CA4--TANC2	TRUE	5	JAFFAL,LongGF,ctat-LR-fusion,fusionseeker,pbfusion	TANC2--CA4	39	4	starF,arriba	TANC2--CA4
MCF7	RSBN1--AP4B1-AS1	37	1.35	0.7931	ONLY_REF_SPLICE	MCF7|AP4B1-AS1--RSBN1	TRUE	4	JAFFAL,ctat-LR-fusion,fusionseeker,pbfusion	RSBN1--AP4B1-AS1	34	3	starF,arriba	RSBN1--AP4B1-AS1
MCF7	TXLNG--SYAP1	37	0	0.7737	ONLY_REF_SPLICE	MCF7|SYAP1--TXLNG	FALSE	NA	NA	TXLNG--SYAP1	31	0	starF,arriba	TXLNG--SYAP1
MCF7	RP11-662G23.1--C8orf88	33	1.61	0.7238	ONLY_REF_SPLICE	MCF7|C8orf88--RP11-662G23.1	FALSE	NA	NA	RP11-662G23.1--C8orf88	34	5	starF,arriba	RP11-662G23.1--C8orf88
MCF7	MYO9B--FCHO1	32	4	0.7528	ONLY_REF_SPLICE	MCF7|FCHO1--MYO9B	TRUE	4	JAFFAL,LongGF,ctat-LR-fusion,fusionseeker	MYO9B--FCHO1	35	3	starF,arriba	MYO9B--FCHO1
MCF7	GIGYF2--EIF4E2	29	0	0.5997	ONLY_REF_SPLICE	MCF7|EIF4E2--GIGYF2	TRUE	5	JAFFAL,LongGF,ctat-LR-fusion,fusionseeker,pbfusion	GIGYF2--EIF4E2	22	0	starF,arriba	GIGYF2--EIF4E2
MCF7	ATXN7L3--FAM171A2	28	0	0.5855	ONLY_REF_SPLICE	MCF7|ATXN7L3--FAM171A2	TRUE	4	JAFFAL,LongGF,ctat-LR-fusion,fusionseeker	ATXN7L3--FAM171A2	28	0	starF,arriba	ATXN7L3--FAM171A2
MCF7	GCN1L1--MSI1	27	0	0.5646	ONLY_REF_SPLICE	MCF7|GCN1L1--MSI1	TRUE	5	JAFFAL,LongGF,ctat-LR-fusion,fusionseeker,pbfusion	NA	NA	NA	starF	GCN1L1--MSI1
MCF7	ESR1--CCDC170	26	2	0.5791	ONLY_REF_SPLICE	MCF7|CCDC170--ESR1	FALSE	NA	NA	ESR1--CCDC170	23	2	starF,arriba	ESR1--CCDC170
MCF7	MYO6--SENP6	23	3	0.5377	ONLY_REF_SPLICE	MCF7|MYO6--SENP6	FALSE	NA	NA	MYO6--SENP6	21	0	starF,arriba	MYO6--SENP6
MCF7	GATAD2B--NUP210L	21	0	0.4391	ONLY_REF_SPLICE	MCF7|GATAD2B--NUP210L	FALSE	NA	NA	GATAD2B--NUP210L	18	0	starF,arriba	GATAD2B--NUP210L
MCF7	SMARCC1--EMCN	20	1	0.4343	ONLY_REF_SPLICE	MCF7|EMCN--SMARCC1	TRUE	5	JAFFAL,LongGF,ctat-LR-fusion,fusionseeker,pbfusion	SMARCC1--EMCN	14	1	starF,arriba	SMARCC1--EMCN
MCF7	NAV1--GPR37L1	17	3.69	0.4279	INCL_NON_REF_SPLICE	MCF7|GPR37L1--NAV1	TRUE	5	JAFFAL,LongGF,ctat-LR-fusion,fusionseeker,pbfusion	NAV1--GPR37L1	17	1	starF,arriba	NAV1--GPR37L1
MCF7	ATP1A1--ZFP64	17	1	0.3764	ONLY_REF_SPLICE	MCF7|ATP1A1--ZFP64	TRUE	5	JAFFAL,LongGF,ctat-LR-fusion,fusionseeker,pbfusion	NA	NA	NA	starF	ATP1A1--ZFP64
MCF7	SEZ6L2--GPM6A	17	0	0.3516	ONLY_REF_SPLICE	MCF7|GPM6A--SEZ6L2	TRUE	4	JAFFAL,ctat-LR-fusion,fusionseeker,pbfusion	SEZ6L2--GPM6A	15	0	starF,arriba	SEZ6L2--GPM6A
MCF7	PAPOLA--AK7	16	1	0.3516	ONLY_REF_SPLICE	MCF7|AK7--PAPOLA	FALSE	NA	NA	PAPOLA--AK7	15	1	starF,arriba	PAPOLA--AK7
MCF7	POP1--MATN2	16	0	0.3309	ONLY_REF_SPLICE	MCF7|MATN2--POP1	FALSE	NA	NA	POP1--MATN2	13	0	starF,arriba	POP1--MATN2
MCF7	BCAS4--ZMYND8	15	0	0.3137	ONLY_REF_SPLICE	MCF7|BCAS4--ZMYND8	TRUE	5	JAFFAL,LongGF,ctat-LR-fusion,fusionseeker,pbfusion	NA	NA	NA	starF	BCAS4--ZMYND8
MCF7	TANC2--TLK2	14	1	0.3137	INCL_NON_REF_SPLICE	MCF7|TANC2--TLK2	TRUE	3	JAFFAL,LongGF,fusionseeker	TANC2--TLK2	13	1	starF,arriba	TANC2--TLK2
MCF7	HIPK1--DENND2C	14	0	0.2928	ONLY_REF_SPLICE	MCF7|DENND2C--HIPK1	TRUE	2	JAFFAL,ctat-LR-fusion	HIPK1--DENND2C	10	0	starF,arriba	HIPK1--DENND2C
MCF7	AHCYL1--RAD51C	14	0	0.2928	ONLY_REF_SPLICE	MCF7|AHCYL1--RAD51C	TRUE	5	JAFFAL,LongGF,ctat-LR-fusion,fusionseeker,pbfusion	AHCYL1--RAD51C	13	0	starF,arriba	AHCYL1--RAD51C
MCF7	NEMF--LINC01588	12	2	0.2896	ONLY_REF_SPLICE	MCF7|LINC01588--NEMF	TRUE	4	JAFFAL,ctat-LR-fusion,fusionseeker,pbfusion	NEMF--LINC01588	11	2	starF,arriba	NEMF--LINC01588
MCF7	RP4-769N13.6--GPRASP2	12	1	0.2689	ONLY_REF_SPLICE	MCF7|GPRASP2--RP4-769N13.6	FALSE	NA	NA	NA	NA	NA	starF	RP4-769N13.6--GPRASP2
MCF7	GBF1--MACROD2	12	0	0.2509	ONLY_REF_SPLICE	MCF7|GBF1--MACROD2	TRUE	5	JAFFAL,LongGF,ctat-LR-fusion,fusionseeker,pbfusion	GBF1--MACROD2	8	1	starF,arriba	GBF1--MACROD2
MCF7	GTF2I--GTF2IRD1	11	1	0.2509	ONLY_REF_SPLICE	MCF7|GTF2I--GTF2IRD1	FALSE	NA	NA	GTF2I--GTF2IRD1	9	1	starF,arriba	GTF2I--GTF2IRD1
MCF7	GNAQ--GNA14	10	1.67	0.2413	ONLY_REF_SPLICE	MCF7|GNA14--GNAQ	FALSE	NA	NA	GNAQ--GNA14	11	3	starF,arriba	GNAQ--GNA14
MCF7	MSL2--STAG1	9	1	0.2068	ONLY_REF_SPLICE	MCF7|MSL2--STAG1	TRUE	1	ctat-LR-fusion	MSL2--STAG1	9	1	starF,arriba	MSL2--STAG1
MCF7	SULF2--PRICKLE2	9	0	0.1882	ONLY_REF_SPLICE	MCF7|PRICKLE2--SULF2	TRUE	3	JAFFAL,ctat-LR-fusion,fusionseeker	SULF2--PRICKLE2	9	0	starF,arriba	SULF2--PRICKLE2
MCF7	MACROD2--C14orf132	9	0	0.1882	ONLY_REF_SPLICE	MCF7|C14orf132--MACROD2	FALSE	NA	NA	MACROD2--C14orf132	12	2	starF,arriba	MACROD2--C14orf132
MCF7	ABCA5--PPP4R1L	9	0	0.2224	ONLY_REF_SPLICE	MCF7|ABCA5--PPP4R1L	TRUE	2	ctat-LR-fusion,fusionseeker	ABCA5--PPP4R1L	9	0	starF,arriba	ABCA5--PPP4R1L
MCF7	TANC2--MRC2	9	0	0.1861	ONLY_REF_SPLICE	MCF7|MRC2--TANC2	TRUE	1	fusionseeker	TANC2--MRC2	12	0	starF,arriba	TANC2--MRC2
MCF7	BCAS3--ATXN7	9	0	0.1861	ONLY_REF_SPLICE	MCF7|ATXN7--BCAS3	TRUE	1	fusionseeker	BCAS3--ATXN7	9	0	starF,arriba	BCAS3--ATXN7
MCF7	RAD51C--ATXN7	8	4	0.2509	ONLY_REF_SPLICE	MCF7|ATXN7--RAD51C	TRUE	2	ctat-LR-fusion,fusionseeker	RAD51C--ATXN7	7	4	starF,arriba	RAD51C--ATXN7
MCF7	AL121578.2--SYTL5	8	1.45	0.1954	ONLY_REF_SPLICE	MCF7|AL121578.2--SYTL5	FALSE	NA	NA	NA	NA	NA	starF	AL121578.2--SYTL5
MCF7	RP11-680G10.1--GSE1	8	1	0.1882	ONLY_REF_SPLICE	MCF7|GSE1--RP11-680G10.1	TRUE	1	ctat-LR-fusion	NA	NA	NA	starF	RP11-680G10.1--GSE1
MCF7	THSD4--LRRC49	8	0	0.1673	ONLY_REF_SPLICE	MCF7|LRRC49--THSD4	FALSE	NA	NA	THSD4--LRRC49	8	0	starF,arriba	THSD4--LRRC49
MCF7	RP11-123O10.4--GRIP1	8	0	0.1673	ONLY_REF_SPLICE	MCF7|GRIP1--RP11-123O10.4	FALSE	NA	NA	NA	NA	NA	starF	RP11-123O10.4--GRIP1
MCF7	PDE8A--SCAND2P	8	0	0.1673	ONLY_REF_SPLICE	MCF7|PDE8A--SCAND2P	TRUE	2	ctat-LR-fusion,fusionseeker	PDE8A--SCAND2P	8	0	starF,arriba	PDE8A--SCAND2P
MCF7	LINC00674--BPTF	8	0	0.1673	ONLY_REF_SPLICE	MCF7|BPTF--LINC00674	FALSE	NA	NA	LINC00674--BPTF	7	0	starF,arriba	LINC00674--BPTF
MCF7	TAF4--BRIP1	8	0	0.1654	ONLY_REF_SPLICE	MCF7|BRIP1--TAF4	TRUE	4	JAFFAL,LongGF,ctat-LR-fusion,fusionseeker	NA	NA	NA	starF	TAF4--BRIP1
MCF7	PCDHGB1--PCDHGA10	8	0	0.1654	INCL_NON_REF_SPLICE	MCF7|PCDHGA10--PCDHGB1	FALSE	NA	NA	NA	NA	NA	starF	PCDHGB1--PCDHGA10
MCF7	RP11-14D22.2--PRICKLE2	7	0	0.1464	INCL_NON_REF_SPLICE	MCF7|PRICKLE2--RP11-14D22.2	TRUE	1	ctat-LR-fusion	NA	NA	NA	starF	RP11-14D22.2--PRICKLE2
MCF7	BOLA2B--SMG1P5	7	0	0.1464	INCL_NON_REF_SPLICE	MCF7|BOLA2B--SMG1P5	FALSE	NA	NA	NA	NA	NA	starF	BOLA2B--SMG1P5
MCF7	AC005037.3--NIF3L1	7	0	0.1464	ONLY_REF_SPLICE	MCF7|AC005037.3--NIF3L1	FALSE	NA	NA	AC005037.3--NIF3L1	6	0	starF,arriba	AC005037.3--NIF3L1
MCF7	RP11-15E18.1--LPPR5	7	0	0.1448	INCL_NON_REF_SPLICE	MCF7|LPPR5--RP11-15E18.1	TRUE	4	JAFFAL,ctat-LR-fusion,fusionseeker,pbfusion	NA	NA	NA	starF	RP11-15E18.1--LPPR5
MCF7	MTAP--CDKN2B-AS1	6	1	0.1464	ONLY_REF_SPLICE	MCF7|CDKN2B-AS1--MTAP	FALSE	NA	NA	NA	NA	NA	starF	MTAP--CDKN2B-AS1
MCF7	TBL1XR1--RGS17	6	1	0.1448	ONLY_REF_SPLICE	MCF7|RGS17--TBL1XR1	TRUE	5	JAFFAL,LongGF,ctat-LR-fusion,fusionseeker,pbfusion	TBL1XR1--RGS17	5	1	starF,arriba	TBL1XR1--RGS17
MCF7	SMG6--RTN4RL1	6	0	0.1241	ONLY_REF_SPLICE	MCF7|RTN4RL1--SMG6	FALSE	NA	NA	NA	NA	NA	starF	SMG6--RTN4RL1
MCF7	PNPLA7--DPH7	6	0	0.1241	ONLY_REF_SPLICE	MCF7|DPH7--PNPLA7	FALSE	NA	NA	PNPLA7--DPH7	7	0	starF,arriba	PNPLA7--DPH7
MCF7	PARD6B--BCAS3	6	0	0.1241	ONLY_REF_SPLICE	MCF7|BCAS3--PARD6B	TRUE	3	JAFFAL,LongGF,fusionseeker	NA	NA	NA	starF	PARD6B--BCAS3
MCF7	GIGYF2--EFHD1	6	0	0.1241	ONLY_REF_SPLICE	MCF7|EFHD1--GIGYF2	FALSE	NA	NA	GIGYF2--EFHD1	6	0	starF,arriba	GIGYF2--EFHD1
MCF7	EIF3H--RAD21	6	0	0.1241	ONLY_REF_SPLICE	MCF7|EIF3H--RAD21	FALSE	NA	NA	NA	NA	NA	starF	EIF3H--RAD21
MCF7	LEMD3--RP1-74B13.2	5	1	0.1255	ONLY_REF_SPLICE	MCF7|LEMD3--RP1-74B13.2	FALSE	NA	NA	LEMD3--RP1-74B13.2	5	1	starF,arriba	LEMD3--RP1-74B13.2
MCF7	SMG1P3--CTB-31N19.5	5	0	0.1046	ONLY_REF_SPLICE	MCF7|CTB-31N19.5--SMG1P3	FALSE	NA	NA	NA	NA	NA	starF	SMG1P3--CTB-31N19.5
MCF7	HADHB--RAB10	5	0	0.1046	ONLY_REF_SPLICE	MCF7|HADHB--RAB10	FALSE	NA	NA	NA	NA	NA	starF	HADHB--RAB10
MCF7	ANKHD1--CYSTM1	5	0	0.1046	ONLY_REF_SPLICE	MCF7|ANKHD1--CYSTM1	TRUE	1	ctat-LR-fusion	ANKHD1--CYSTM1	6	0	starF,arriba	ANKHD1--CYSTM1
MCF7	HIST2H2BC--SV2A	5	0	0.1034	INCL_NON_REF_SPLICE	MCF7|HIST2H2BC--SV2A	FALSE	NA	NA	NA	NA	NA	starF	HIST2H2BC--SV2A
MCF7	SHISA9--U91319.1	5	0	0.1034	ONLY_REF_SPLICE	MCF7|SHISA9--U91319.1	FALSE	NA	NA	NA	NA	NA	starF	SHISA9--U91319.1
MCF7	ROCK2--ALMS1	5	0	0.1034	ONLY_REF_SPLICE	MCF7|ALMS1--ROCK2	FALSE	NA	NA	ROCK2--ALMS1	5	0	starF,arriba	ROCK2--ALMS1
MCF7	OR51S1--TP53I11	5	0	0.1034	INCL_NON_REF_SPLICE	MCF7|OR51S1--TP53I11	FALSE	NA	NA	NA	NA	NA	starF	OR51S1--TP53I11
MCF7	KBTBD2--RP11-89N17.4	5	0	0.1034	ONLY_REF_SPLICE	MCF7|KBTBD2--RP11-89N17.4	FALSE	NA	NA	KBTBD2--RP11-89N17.4	5	0	starF,arriba	KBTBD2--RP11-89N17.4
MCF7	PSMC2--EIF2B3	4	1	0.1236	ONLY_REF_SPLICE	MCF7|EIF2B3--PSMC2	TRUE	3	LongGF,ctat-LR-fusion,fusionseeker	NA	NA	NA	starF	PSMC2--EIF2B3
MCF7	KDM2A--C11orf86	4	1	0.1034	INCL_NON_REF_SPLICE	MCF7|C11orf86--KDM2A	TRUE	2	ctat-LR-fusion,fusionseeker	KDM2A--C11orf86	5	1	starF,arriba	KDM2A--C11orf86
A549	NA	NA	NA	NA	NA	A549|MTAP--RP11-408N14.1	TRUE	1	fusionseeker	MTAP--RP11-408N14.1	81	4	arriba	MTAP--RP11-408N14.1
A549	NA	NA	NA	NA	NA	A549|FYB1--RICTOR	FALSE	NA	NA	RICTOR--FYB1	50	0	arriba	RICTOR--FYB1
A549	NA	NA	NA	NA	NA	A549|CDKN2B-AS1--MTAP	FALSE	NA	NA	MTAP--CDKN2B-AS1	18	0	arriba	MTAP--CDKN2B-AS1
A549	NA	NA	NA	NA	NA	A549|ANAPC1--MIR4435-2HG	FALSE	NA	NA	MIR4435-2HG--ANAPC1	11	0	arriba	MIR4435-2HG--ANAPC1
A549	NA	NA	NA	NA	NA	A549|ZNF43--ZNF43	FALSE	NA	NA	ZNF43--ZNF43	11	0	arriba	ZNF43--ZNF43
A549	NA	NA	NA	NA	NA	A549|LINC02203--ZNF43	FALSE	NA	NA	ZNF43--LINC02203	7	0	arriba	ZNF43--LINC02203
A549	NA	NA	NA	NA	NA	A549|RP11-69H14.6--ZNF43	TRUE	4	JAFFAL,ctat-LR-fusion,fusionseeker,pbfusion	ZNF43--RP11-69H14.6	6	2	arriba	ZNF43--RP11-69H14.6
A549	NA	NA	NA	NA	NA	A549|RP11-69H14.10--ZNF43	FALSE	NA	NA	ZNF43--RP11-69H14.10	6	2	arriba	ZNF43--RP11-69H14.10
A549	NA	NA	NA	NA	NA	A549|LRRN2--PLEKHA6	TRUE	1	fusionseeker	PLEKHA6--LRRN2	4	0	arriba	PLEKHA6--LRRN2
K562	NA	NA	NA	NA	NA	K562|ESRRB--RP11-361H10.3	FALSE	NA	NA	RP11-361H10.3--ESRRB	99	2	arriba	RP11-361H10.3--ESRRB
K562	NA	NA	NA	NA	NA	K562|ALDOC--PHF12	TRUE	2	LongGF,fusionseeker	ALDOC--PHF12	90	6	arriba	ALDOC--PHF12
K562	NA	NA	NA	NA	NA	K562|PHF12--RP11-192H23.5	FALSE	NA	NA	RP11-192H23.5--PHF12	85	4	arriba	RP11-192H23.5--PHF12
K562	NA	NA	NA	NA	NA	K562|PIK3C3--PIK3C3	FALSE	NA	NA	PIK3C3--PIK3C3	23	0	arriba	PIK3C3--PIK3C3
K562	NA	NA	NA	NA	NA	K562|ARMH3--KCNIP2	FALSE	NA	NA	ARMH3--KCNIP2	20	0	arriba	ARMH3--KCNIP2
K562	NA	NA	NA	NA	NA	K562|ATXN1-AS1--GSE1	FALSE	NA	NA	GSE1--ATXN1-AS1	19	0	arriba	GSE1--ATXN1-AS1
K562	NA	NA	NA	NA	NA	K562|PHF19--PSMD5	FALSE	NA	NA	PHF19--PSMD5	18	2	arriba	PHF19--PSMD5
K562	NA	NA	NA	NA	NA	K562|AHI1--AHI1	FALSE	NA	NA	AHI1--AHI1	16	1	arriba	AHI1--AHI1
K562	NA	NA	NA	NA	NA	K562|PLA2G4A(49300),LINC01036(32419)--TPR	FALSE	NA	NA	TPR--PLA2G4A(49300),LINC01036(32419)	10	1	arriba	TPR--PLA2G4A(49300),LINC01036(32419)
K562	NA	NA	NA	NA	NA	K562|LRCH2--XACT	FALSE	NA	NA	XACT--LRCH2	9	2	arriba	XACT--LRCH2
K562	NA	NA	NA	NA	NA	K562|CTD-2089N3.3(45375),RNU6-480P(39791)--ZFAND3	FALSE	NA	NA	ZFAND3--CTD-2089N3.3(45375),RNU6-480P(39791)	8	2	arriba	ZFAND3--CTD-2089N3.3(45375),RNU6-480P(39791)
K562	NA	NA	NA	NA	NA	K562|FAM155A--GPC6	TRUE	1	fusionseeker	FAM155A--GPC6	7	1	arriba	FAM155A--GPC6
K562	NA	NA	NA	NA	NA	K562|AUH--FRG1HP	FALSE	NA	NA	AUH--FRG1HP	3	0	arriba	AUH--FRG1HP
K562	NA	NA	NA	NA	NA	K562|ATXN1--GSE1	FALSE	NA	NA	ATXN1--GSE1	3	0	arriba	ATXN1--GSE1
MCF7	NA	NA	NA	NA	NA	MCF7|ATXN7--RP5-947P14.1(91741),RP11-478L17.1(328037)	FALSE	NA	NA	ATXN7--RP5-947P14.1(91741),RP11-478L17.1(328037)	273	13	arriba	ATXN7--RP5-947P14.1(91741),RP11-478L17.1(328037)
MCF7	NA	NA	NA	NA	NA	MCF7|SULF2--ZNF217	TRUE	1	fusionseeker	ZNF217--SULF2	255	0	arriba	ZNF217--SULF2
MCF7	NA	NA	NA	NA	NA	MCF7|FOXA1--TTC6	FALSE	NA	NA	FOXA1--TTC6	200	17	arriba	FOXA1--TTC6
MCF7	NA	NA	NA	NA	NA	MCF7|NCOA3--RP11-478L17.1(36653),RP11-110F24.1(198826)	FALSE	NA	NA	NCOA3--RP11-478L17.1(36653),RP11-110F24.1(198826)	160	0	arriba	NCOA3--RP11-478L17.1(36653),RP11-110F24.1(198826)
MCF7	NA	NA	NA	NA	NA	MCF7|DDX42--SLC2A10(4301),RN7SKP33(118685)	FALSE	NA	NA	DDX42--SLC2A10(4301),RN7SKP33(118685)	59	3	arriba	DDX42--SLC2A10(4301),RN7SKP33(118685)
MCF7	NA	NA	NA	NA	NA	MCF7|PPM1D--USP32	TRUE	2	LongGF,fusionseeker	USP32--PPM1D	54	3	arriba	USP32--PPM1D
MCF7	NA	NA	NA	NA	NA	MCF7|BCAS3--SNTN(39526),AC136289.1(23281)	FALSE	NA	NA	BCAS3--SNTN(39526),AC136289.1(23281)	44	4	arriba	BCAS3--SNTN(39526),AC136289.1(23281)
MCF7	NA	NA	NA	NA	NA	MCF7|ATP9A--RNU7-92P(41182),RP11-347D21.1(5192)	FALSE	NA	NA	ATP9A--RNU7-92P(41182),RP11-347D21.1(5192)	44	1	arriba	ATP9A--RNU7-92P(41182),RP11-347D21.1(5192)
MCF7	NA	NA	NA	NA	NA	MCF7|CD180(18305),CTD-2187J20.1(52918)--RP11-434D9.1	FALSE	NA	NA	CD180(18305),CTD-2187J20.1(52918)--RP11-434D9.1	38	1	arriba	CD180(18305),CTD-2187J20.1(52918)--RP11-434D9.1
MCF7	NA	NA	NA	NA	NA	MCF7|AGFG1--SCYGR1(4229),MIR5703(79954)	FALSE	NA	NA	AGFG1--SCYGR1(4229),MIR5703(79954)	32	2	arriba	AGFG1--SCYGR1(4229),MIR5703(79954)
MCF7	NA	NA	NA	NA	NA	MCF7|SULF2--SULF2(273),RNU7-173P(40080)	FALSE	NA	NA	SULF2(273),RNU7-173P(40080)--SULF2	32	0	arriba	SULF2(273),RNU7-173P(40080)--SULF2
MCF7	NA	NA	NA	NA	NA	MCF7|RSBN1--VAV3	TRUE	2	LongGF,fusionseeker	RSBN1--VAV3	30	0	arriba	RSBN1--VAV3
MCF7	NA	NA	NA	NA	NA	MCF7|ASB7--LINC00841(52685),RP11-20J15.2(225815)	FALSE	NA	NA	ASB7--LINC00841(52685),RP11-20J15.2(225815)	29	3	arriba	ASB7--LINC00841(52685),RP11-20J15.2(225815)
MCF7	NA	NA	NA	NA	NA	MCF7|NCOA3--RP11-478L17.1(205547),RP11-110F24.1(29932)	FALSE	NA	NA	NCOA3--RP11-478L17.1(205547),RP11-110F24.1(29932)	29	0	arriba	NCOA3--RP11-478L17.1(205547),RP11-110F24.1(29932)
MCF7	NA	NA	NA	NA	NA	MCF7|BEND7--PRPF18	TRUE	2	LongGF,fusionseeker	BEND7--PRPF18	28	2	arriba	BEND7--PRPF18
MCF7	NA	NA	NA	NA	NA	MCF7|BEND7--RP11-295P9.13	FALSE	NA	NA	BEND7--RP11-295P9.13	26	2	arriba	BEND7--RP11-295P9.13
MCF7	NA	NA	NA	NA	NA	MCF7|GCN1--MSI1	FALSE	NA	NA	GCN1--MSI1	25	1	arriba	GCN1--MSI1
MCF7	NA	NA	NA	NA	NA	MCF7|NCOA3--RP5-947P14.1(411221),RP11-478L17.1(8557)	FALSE	NA	NA	NCOA3--RP5-947P14.1(411221),RP11-478L17.1(8557)	25	0	arriba	NCOA3--RP5-947P14.1(411221),RP11-478L17.1(8557)
MCF7	NA	NA	NA	NA	NA	MCF7|BMP7--SULF2	TRUE	2	LongGF,fusionseeker	BMP7--SULF2	22	3	arriba	BMP7--SULF2
MCF7	NA	NA	NA	NA	NA	MCF7|DSCAML1--TRAPPC4	TRUE	2	LongGF,fusionseeker	TRAPPC4--DSCAML1	22	1	arriba	TRAPPC4--DSCAML1
MCF7	NA	NA	NA	NA	NA	MCF7|RPS6KB1--TRIM37	TRUE	1	fusionseeker	TRIM37--RPS6KB1	21	2	arriba	TRIM37--RPS6KB1
MCF7	NA	NA	NA	NA	NA	MCF7|AC005914.1--DENND2C	FALSE	NA	NA	DENND2C--AC005914.1	21	0	arriba	DENND2C--AC005914.1
MCF7	NA	NA	NA	NA	NA	MCF7|LINC01754(44376),RPL35AP(21511)--PREX1	FALSE	NA	NA	PREX1--LINC01754(44376),RPL35AP(21511)	18	1	arriba	PREX1--LINC01754(44376),RPL35AP(21511)
MCF7	NA	NA	NA	NA	NA	MCF7|RNA5SP484(163361),RNU2-52P(6615)--TOP1	FALSE	NA	NA	TOP1--RNA5SP484(163361),RNU2-52P(6615)	16	4	arriba	TOP1--RNA5SP484(163361),RNU2-52P(6615)
MCF7	NA	NA	NA	NA	NA	MCF7|AFF4--HSPA4	TRUE	2	LongGF,fusionseeker	AFF4--HSPA4	16	2	arriba	AFF4--HSPA4
MCF7	NA	NA	NA	NA	NA	MCF7|NCOA3--ZNF217	TRUE	4	JAFFAL,LongGF,ctat-LR-fusion,fusionseeker	NCOA3--ZNF217	16	1	arriba	NCOA3--ZNF217
MCF7	NA	NA	NA	NA	NA	MCF7|CHEK2--CTA-292E10.6	TRUE	1	fusionseeker	CHEK2--CTA-292E10.6	14	2	arriba	CHEK2--CTA-292E10.6
MCF7	NA	NA	NA	NA	NA	MCF7|KLF12--LINC00393	FALSE	NA	NA	KLF12--LINC00393	13	1	arriba	KLF12--LINC00393
MCF7	NA	NA	NA	NA	NA	MCF7|TANC2--TLK2(939),CTD-3035K23.6(9611)	FALSE	NA	NA	TANC2--TLK2(939),CTD-3035K23.6(9611)	10	2	arriba	TANC2--TLK2(939),CTD-3035K23.6(9611)
MCF7	NA	NA	NA	NA	NA	MCF7|RNU7-6P(56534),ZFP64(90099)--SLC25A19	FALSE	NA	NA	SLC25A19--RNU7-6P(56534),ZFP64(90099)	10	1	arriba	SLC25A19--RNU7-6P(56534),ZFP64(90099)
MCF7	NA	NA	NA	NA	NA	MCF7|ADAT1--TERF2IP	TRUE	1	fusionseeker	ADAT1--TERF2IP	9	1	arriba	ADAT1--TERF2IP
MCF7	NA	NA	NA	NA	NA	MCF7|RP11-77K12.8--TERF2IP	FALSE	NA	NA	RP11-77K12.8--TERF2IP	9	0	arriba	RP11-77K12.8--TERF2IP
MCF7	NA	NA	NA	NA	NA	MCF7|H2BC20P--SV2A	FALSE	NA	NA	H2BC20P--SV2A	9	0	arriba	H2BC20P--SV2A
MCF7	NA	NA	NA	NA	NA	MCF7|RP5-1162C3.3(175040),DOK5(31011)--TRIM37	FALSE	NA	NA	TRIM37--RP5-1162C3.3(175040),DOK5(31011)	8	1	arriba	TRIM37--RP5-1162C3.3(175040),DOK5(31011)
MCF7	NA	NA	NA	NA	NA	MCF7|DHX30--EMCN	TRUE	2	LongGF,fusionseeker	DHX30--EMCN	8	0	arriba	DHX30--EMCN
MCF7	NA	NA	NA	NA	NA	MCF7|ATP9A--RP11-321P16.2	FALSE	NA	NA	ATP9A--RP11-321P16.2	8	0	arriba	ATP9A--RP11-321P16.2
MCF7	NA	NA	NA	NA	NA	MCF7|FAAH--UQCRH(17825),NSUN4(6188)	FALSE	NA	NA	FAAH--UQCRH(17825),NSUN4(6188)	7	1	arriba	FAAH--UQCRH(17825),NSUN4(6188)
MCF7	NA	NA	NA	NA	NA	MCF7|RGS17(25323),RNA5SP224(2615)--TBL1XR1	FALSE	NA	NA	TBL1XR1--RGS17(25323),RNA5SP224(2615)	7	0	arriba	TBL1XR1--RGS17(25323),RNA5SP224(2615)
MCF7	NA	NA	NA	NA	NA	MCF7|HOOK3--RP13-359K18.1(187175),RNU6-472P(17982)	FALSE	NA	NA	HOOK3--RP13-359K18.1(187175),RNU6-472P(17982)	7	0	arriba	HOOK3--RP13-359K18.1(187175),RNU6-472P(17982)
MCF7	NA	NA	NA	NA	NA	MCF7|TERF2IP(55264),RP11-2C15.1(21440)--WDR59	FALSE	NA	NA	WDR59--TERF2IP(55264),RP11-2C15.1(21440)	7	0	arriba	WDR59--TERF2IP(55264),RP11-2C15.1(21440)
MCF7	NA	NA	NA	NA	NA	MCF7|CHRNA6(2544),THAP1(37738)--POMK	FALSE	NA	NA	POMK--CHRNA6(2544),THAP1(37738)	6	0	arriba	POMK--CHRNA6(2544),THAP1(37738)
MCF7	NA	NA	NA	NA	NA	MCF7|HSPBP1--SBK3(14502),ZNF579(16729)	FALSE	NA	NA	HSPBP1--SBK3(14502),ZNF579(16729)	6	0	arriba	HSPBP1--SBK3(14502),ZNF579(16729)
MCF7	NA	NA	NA	NA	NA	MCF7|ANKHD1-EIF4EBP3--CYSTM1	FALSE	NA	NA	ANKHD1-EIF4EBP3--CYSTM1	6	0	arriba	ANKHD1-EIF4EBP3--CYSTM1
MCF7	NA	NA	NA	NA	NA	MCF7|PDLIM1--SORBS1	FALSE	NA	NA	PDLIM1--SORBS1	6	0	arriba	PDLIM1--SORBS1
MCF7	NA	NA	NA	NA	NA	MCF7|BCAS1--RP11-321P16.1(33000),RP3-453O12.1(13081)	FALSE	NA	NA	BCAS1--RP11-321P16.1(33000),RP3-453O12.1(13081)	6	0	arriba	BCAS1--RP11-321P16.1(33000),RP3-453O12.1(13081)
MCF7	NA	NA	NA	NA	NA	MCF7|PRELID3BP3(33553),RP11-180P8.1(34823)--TPD52L2	FALSE	NA	NA	TPD52L2--PRELID3BP3(33553),RP11-180P8.1(34823)	6	0	arriba	TPD52L2--PRELID3BP3(33553),RP11-180P8.1(34823)
MCF7	NA	NA	NA	NA	NA	MCF7|ABCA5(1526),ENSG10010134316.1(26363)--UNK	FALSE	NA	NA	UNK--ABCA5(1526),ENSG10010134316.1(26363)	6	0	arriba	UNK--ABCA5(1526),ENSG10010134316.1(26363)
MCF7	NA	NA	NA	NA	NA	MCF7|NCOA3--RP11-478L17.1(131284),RP11-110F24.1(104195)	FALSE	NA	NA	NCOA3--RP11-478L17.1(131284),RP11-110F24.1(104195)	6	0	arriba	NCOA3--RP11-478L17.1(131284),RP11-110F24.1(104195)
MCF7	NA	NA	NA	NA	NA	MCF7|PRELID3BP3(48054),RP11-180P8.1(20322)--TPD52L2	FALSE	NA	NA	TPD52L2--PRELID3BP3(48054),RP11-180P8.1(20322)	5	1	arriba	TPD52L2--PRELID3BP3(48054),RP11-180P8.1(20322)
MCF7	NA	NA	NA	NA	NA	MCF7|POMK--RP11-17M15.2	FALSE	NA	NA	POMK--RP11-17M15.2	5	0	arriba	POMK--RP11-17M15.2
MCF7	NA	NA	NA	NA	NA	MCF7|PTPRG--TEX14	TRUE	1	fusionseeker	TEX14--PTPRG	5	0	arriba	TEX14--PTPRG
MCF7	NA	NA	NA	NA	NA	MCF7|LRRC42--WDHD1	FALSE	NA	NA	LRRC42--WDHD1	5	0	arriba	LRRC42--WDHD1
MCF7	NA	NA	NA	NA	NA	MCF7|LINC02716(29287),SLC35C1(2427)--PRSS23	FALSE	NA	NA	PRSS23--LINC02716(29287),SLC35C1(2427)	5	0	arriba	PRSS23--LINC02716(29287),SLC35C1(2427)
MCF7	NA	NA	NA	NA	NA	MCF7|CENPO--MFSD2B	FALSE	NA	NA	CENPO--MFSD2B	4	0	arriba	CENPO--MFSD2B
MCF7	NA	NA	NA	NA	NA	MCF7|FNDC3B--PLOD2	TRUE	2	LongGF,fusionseeker	FNDC3B--PLOD2	4	0	arriba	FNDC3B--PLOD2
MCF7	NA	NA	NA	NA	NA	MCF7|FNDC3B--RP11-274H2.2	TRUE	1	fusionseeker	FNDC3B--RP11-274H2.2	4	0	arriba	FNDC3B--RP11-274H2.2
MCF7	NA	NA	NA	NA	NA	MCF7|PLPPR5--RP11-15E18.1	FALSE	NA	NA	RP11-15E18.1--PLPPR5	4	0	arriba	RP11-15E18.1--PLPPR5
MCF7	NA	NA	NA	NA	NA	MCF7|C8orf88--NECAB1	FALSE	NA	NA	NECAB1--C8orf88	4	0	arriba	NECAB1--C8orf88
MCF7	NA	NA	NA	NA	NA	MCF7|CADPS(23703),RP11-24H1.1(27252)--PARD6B	FALSE	NA	NA	PARD6B--CADPS(23703),RP11-24H1.1(27252)	4	0	arriba	PARD6B--CADPS(23703),RP11-24H1.1(27252)
MCF7	NA	NA	NA	NA	NA	MCF7|RP11-686L6.1--RSRC1	FALSE	NA	NA	RSRC1--RP11-686L6.1	4	0	arriba	RSRC1--RP11-686L6.1
MCF7	NA	NA	NA	NA	NA	MCF7|ARRB1--KLHL35	FALSE	NA	NA	ARRB1--KLHL35	4	0	arriba	ARRB1--KLHL35
MCF7	NA	NA	NA	NA	NA	MCF7|PKP2--PKP2(83018),ASS1P14(6043)	FALSE	NA	NA	PKP2--PKP2(83018),ASS1P14(6043)	4	0	arriba	PKP2--PKP2(83018),ASS1P14(6043)
MCF7	NA	NA	NA	NA	NA	MCF7|GABPB2--SETDB1	TRUE	3	LongGF,ctat-LR-fusion,fusionseeker	GABPB2--SETDB1	4	0	arriba	GABPB2--SETDB1
MCF7	NA	NA	NA	NA	NA	MCF7|C3orf35--LRRFIP2	TRUE	1	fusionseeker	LRRFIP2--C3orf35	3	2	arriba	LRRFIP2--C3orf35
MCF7	NA	NA	NA	NA	NA	MCF7|BBS9--KBTBD2	FALSE	NA	NA	KBTBD2--BBS9	3	1	arriba	KBTBD2--BBS9
MCF7	NA	NA	NA	NA	NA	MCF7|ANO6--RP11-267D19.1(30538),SYT10(349946)	FALSE	NA	NA	ANO6--RP11-267D19.1(30538),SYT10(349946)	3	0	arriba	ANO6--RP11-267D19.1(30538),SYT10(349946)
MCF7	NA	NA	NA	NA	NA	MCF7|KCND3--PPM1E	FALSE	NA	NA	KCND3--PPM1E	3	0	arriba	KCND3--PPM1E
MCF7	NA	NA	NA	NA	NA	MCF7|AMPD1--BCAS3	FALSE	NA	NA	BCAS3--AMPD1	3	0	arriba	BCAS3--AMPD1
MCF7	NA	NA	NA	NA	NA	MCF7|KLHL8--KLHL8(2012),RP11-529H2.1(19605)	FALSE	NA	NA	KLHL8--KLHL8(2012),RP11-529H2.1(19605)	3	0	arriba	KLHL8--KLHL8(2012),RP11-529H2.1(19605)
MCF7	NA	NA	NA	NA	NA	MCF7|RP5-1004I9.1--SRGAP2C	FALSE	NA	NA	SRGAP2C--RP5-1004I9.1	3	0	arriba	SRGAP2C--RP5-1004I9.1
MCF7	NA	NA	NA	NA	NA	MCF7|TERF2IP(73767),RP11-2C15.1(2937)--WDR59	FALSE	NA	NA	WDR59--TERF2IP(73767),RP11-2C15.1(2937)	3	0	arriba	WDR59--TERF2IP(73767),RP11-2C15.1(2937)
MCF7	NA	NA	NA	NA	NA	MCF7|IMMP2L--RP3-454M7.3	FALSE	NA	NA	IMMP2L--RP3-454M7.3	3	0	arriba	IMMP2L--RP3-454M7.3
MCF7	NA	NA	NA	NA	NA	MCF7|CH507-42P11.3(17764),LINC01669(6483)--RRP1B	FALSE	NA	NA	RRP1B--CH507-42P11.3(17764),LINC01669(6483)	3	0	arriba	RRP1B--CH507-42P11.3(17764),LINC01669(6483)
MCF7	NA	NA	NA	NA	NA	MCF7|PROCA1--PROCA1	FALSE	NA	NA	PROCA1--PROCA1	3	0	arriba	PROCA1--PROCA1
MCF7	NA	NA	NA	NA	NA	MCF7|AP4B1--RSBN1	FALSE	NA	NA	RSBN1--AP4B1	2	2	arriba	RSBN1--AP4B1
MCF7	NA	NA	NA	NA	NA	MCF7|AL163953.3--DDHD1	TRUE	1	fusionseeker	DDHD1--AL163953.3	2	1	arriba	DDHD1--AL163953.3
MCF7	NA	NA	NA	NA	NA	MCF7|PREP--RP3-359N14.3	FALSE	NA	NA	PREP--RP3-359N14.3	2	1	arriba	PREP--RP3-359N14.3
MCF7	NA	NA	NA	NA	NA	MCF7|HGSNAT--RP11-643N23.1(253494),ENSG10010137522.1(2100719)	FALSE	NA	NA	HGSNAT--RP11-643N23.1(253494),ENSG10010137522.1(2100719)	1	1	arriba	HGSNAT--RP11-643N23.1(253494),ENSG10010137522.1(2100719)
MCF7	NA	NA	NA	NA	NA	MCF7|CH507-42P11.3(23055),LINC01669(1192)--RRP1B	FALSE	NA	NA	RRP1B--CH507-42P11.3(23055),LINC01669(1192)	1	1	arriba	RRP1B--CH507-42P11.3(23055),LINC01669(1192)
