# Supplementary material for: Accurate fusion transcript identification from long- and short-read isoform sequencing at bulk or single-cell resolution
Source: Genome Res. 2025 Apr;35(4):967–86. doi: 10.1101/gr.279200.124 (PMC12047241; doi:10.1101/gr.279200.124)
Supplement: Supplement 12 [file Supplemental_File_2.zip › CTAT-LRF-Paper/6.SGNEx_ONT_cell_lines/6.4.SGNEx_trusted_vs_other/Trusted_vs_Others.Rmd]

---
title: "Trusted_vs_Other"
author: "bhaas"
date: '2024-10-07'
output: github_document
---

```{r setup, include=FALSE}
knitr::opts_chunk$set(echo = TRUE)
library(tidyverse)
```


```{r}

alpha_val = 0.5

PROGS = c('ctat-LR-fusion', 'JAFFAL', 'LongGF', 'fusionseeker', 'pbfusion')

```


```{r}

data = read.csv("../Table_Sx-ONT_fusions_by_method.tsv", header=T, sep="\t", stringsAsFactors = F)

data$prog = factor(data$prog, levels=PROGS)

data %>% head()

```

```{r}

# score fusions

score_fusions = function(fusions_as_truth_labeled) {
    read_support_sample_scored = fusions_as_truth_labeled %>% 
        group_by(prog) %>%
        arrange(desc(num_reads), desc(as_truth)) %>% 
        mutate(num_valid = cumsum(as_truth), num_other = cumsum(! as_truth)) %>%
        ungroup()
    
    return(read_support_sample_scored)
}
```


# just the valid fusions

```{r}

data %>% filter(validated_fusion) %>% select(proxy_fusion_name, prog) %>% unique() %>% 
    group_by(prog) %>% tally() %>% arrange(desc(n))


```
```{r}

validated_fusions_found_by_progs = data %>% filter(validated_fusion) %>% select(proxy_fusion_name, prog) %>% unique() %>% 
    group_by(proxy_fusion_name) %>% arrange(prog) %>% mutate(progs = paste(prog, collapse=',') ) %>%
    select(proxy_fusion_name, progs) %>% unique()

validated_fusions_found_by_progs
```


```{r}
# which did ctat-LR-fusion find but not JAFFAL?

validated_fusions_found_by_progs %>% filter(grepl("ctat-LR-fusion", progs)) %>% filter(! grepl("JAFFAL", progs))

```

```{r}
# which did JAFFAL find that ctat-LR-fusion did not find?

validated_fusions_found_by_progs %>% filter(grepl("JAFFAL", progs)) %>% filter(! grepl("ctat-LR-fusion", progs))

```

```{r}

scored_validated_fusions = score_fusions( data %>% mutate(as_truth = validated_fusion))

```

```{r}

scored_validated_fusions %>% 
    select(prog, num_other, num_valid) %>% 
    ggplot(aes(x=num_other, y=num_valid)) + 
    geom_point(aes(color=prog), alpha=alpha_val) + 
    geom_line(aes(color=prog)) +
    scale_x_continuous(trans='log10') + theme_bw() +
    ggtitle("Scoring validated fusions vs. other")

# but know that 'other' still contains other fusions that appear legit based on Illumina support.

```


# Valid + ( StarF, Arriba Intersection) as Truth


```{r}

scored_intersected_StarF_Arriba_fusions = score_fusions(
    data %>% rowwise() %>%
        mutate(illum_support_info = paste(matched_illumina, other_illumina), sep=",") %>%
        mutate(as_truth = (grepl("starF", illum_support_info) & grepl("arriba", illum_support_info) | validated_fusion) )
)

```

```{r}

valid_plus_both_intersect_plot = scored_intersected_StarF_Arriba_fusions %>% 
    select(prog, num_other, num_valid) %>% 
    ggplot(aes(x=num_other, y=num_valid)) + 
    geom_point(aes(color=prog), alpha=alpha_val) + 
    geom_line(aes(color=prog)) +
    scale_x_continuous(trans='log10') + theme_bw() +
    ggtitle("Scoring (valid + (StarF intersect Arriba)) vs. other")


valid_plus_both_intersect_plot
```


```{r}

ggsave(valid_plus_both_intersect_plot, file="valid_plus_both_intersect_plot.svg", width=6, height=4)


```

# Valid + StarF as truth


```{r}

scored_valid_plus_StarF_fusions = score_fusions(
    data %>% rowwise() %>%
        mutate(illum_support_info = paste(matched_illumina, other_illumina), sep=",") %>%
        mutate(as_truth = (grepl("starF", illum_support_info)  | validated_fusion ) )
)

```

```{r}

scored_valid_plus_StarF_fusions %>% 
    select(prog, num_other, num_valid) %>% 
    ggplot(aes(x=num_other, y=num_valid)) + 
    geom_point(aes(color=prog), alpha=alpha_val) + 
    geom_line(aes(color=prog)) +
    scale_x_continuous(trans='log10') + theme_bw() +
    ggtitle("Scoring (valid + StarF) vs. other")


```


# Valid + Arriba support as Truth


```{r}

scored_valid_plus_Arriba_fusions = score_fusions(
    data %>% rowwise() %>%
        mutate(illum_support_info = paste(matched_illumina, other_illumina), sep=",") %>%
        mutate(as_truth = (grepl("arriba", illum_support_info)  | validated_fusion) )
)

```


```{r}

scored_valid_plus_Arriba_fusions %>% 
    select(prog, num_other, num_valid) %>% 
    ggplot(aes(x=num_other, y=num_valid)) + 
    geom_point(aes(color=prog), alpha=alpha_val) + 
    geom_line(aes(color=prog)) +
    scale_x_continuous(trans='log10') + theme_bw() +
    ggtitle("Scoring (valid + Arriba) vs. other")

```
