# Supplementary material for: Accurate fusion transcript identification from long- and short-read isoform sequencing at bulk or single-cell resolution
Source: Genome Res. 2025 Apr;35(4):967–86. doi: 10.1101/gr.279200.124 (PMC12047241; doi:10.1101/gr.279200.124)
Supplement: Supplement 12 [file Supplemental_File_2.zip › LR-FusionBenchmarking/benchmarking/all_TP_FP_FN_to_ROC.vary_minF_minS.plot.Rscript]

#!/usr/bin/env Rscript

options(stringsAsFactors = FALSE)

suppressPackageStartupMessages(library("argparse"))

parser = ArgumentParser()

parser$add_argument("--datafile", help="input data file", required=TRUE, nargs=1)
parser$add_argument("--progname", help="fusion prog name", required=TRUE, nargs=1)
args = parser$parse_args()


library(tidyverse)

pdf(paste0(args$progname, ".plot.pdf"))
data = read.table(args$datafile, header=T)

data = data %>% filter( min_sum_frags <= 10 & min_J <= 1 & min_S <= 1)

data = data %>% unite(col='JS', min_J, min_S, sep=',')

data = data %>% filter(prog==args$progname & JS != "1,1")

data %>% ggplot(aes(x=min_sum_frags, y=F1, color=JS)) + geom_point() + geom_line()

message("see plot file: ", paste0(args$progname, ".plot.pdf"))

quit(save = "no", status = 0, runLast = FALSE)
