# Supplementary material for: Accurate fusion transcript identification from long- and short-read isoform sequencing at bulk or single-cell resolution
Source: Genome Res. 2025 Apr;35(4):967–86. doi: 10.1101/gr.279200.124 (PMC12047241; doi:10.1101/gr.279200.124)
Supplement: Supplement 12 [file Supplemental_File_2.zip › LR-FusionBenchmarking/benchmarking/notes]

~/GITHUB/CTAT_FUSIONS/FusionAnnotator/FusionAnnotator --annotate preds.collected -C 2 > preds.collected.wAnnot

~/GITHUB/CTAT_FUSIONS/FusionSimulatorToolkit/benchmarking/filter_collected_preds.pl preds.collected.wAnnot > preds.collected.wAnnot.filt

~/GITHUB/CTAT_FUSIONS/FusionSimulatorToolkit/benchmarking/collected_preds_to_fusion_prog_support_listing.pl preds.collected.wAnnot.filt > preds.collected.wAnnot.filt.byProg

~/GITHUB/CTAT_FUSIONS/FusionSimulatorToolkit/benchmarking/define_truth_n_unsure_set.pl preds.collected.wAnnot.filt.byProg 4

~/GITHUB/CTAT_FUSIONS/FusionSimulatorToolkit/benchmarking/fusion_preds_to_TP_FP_FN.wrapper.pl --fusion_preds preds.collected.wAnnot.filt --truth_fusions preds.collected.wAnnot.filt.byProg.min_4.truth_set --unsure_fusions preds.collected.wAnnot.filt.byProg.min_4.unsure_set --allow_reverse_fusion > min4.score

~/GITHUB/CTAT_FUSIONS/FusionSimulatorToolkit/benchmarking/all_TP_FP_FN_to_ROC.pl min4.score > min4.score.roc


~/GITHUB/CTAT_FUSIONS/FusionSimulatorToolkit/benchmarking/plotters/plot_ROC.Rscript min4.score.roc 


## sensitivty vs. expression

fusion_preds_sensitivity_vs_expr.pl preds.collected.scored fusion_TPM_values.dat > sensitivity_vs_expr.dat

 ~/GITHUB/trinityrnaseq/Analysis/DifferentialExpression/PtR  -m sensitivity_vs_expr.dat --heatmap --sample_clust none --heatmap_colorscheme 'black,yellow'
