# Supplementary material for: Accurate fusion transcript identification from long- and short-read isoform sequencing at bulk or single-cell resolution
Source: Genome Res. 2025 Apr;35(4):967–86. doi: 10.1101/gr.279200.124 (PMC12047241; doi:10.1101/gr.279200.124)
Supplement: Supplement 12 [file Supplemental_File_2.zip › LR-FusionBenchmarking/benchmarking/Venn_analysis_strategy.pl]

#!/usr/bin/env perl

use strict;
use warnings;
use Carp;
use FindBin;
use Cwd;
use File::Basename;
use lib ("$FindBin::Bin/../PerlLib");
use Pipeliner;
use Process_cmd;
use Getopt::Long qw(:config posix_default no_ignore_case bundling pass_through);


my $usage = <<__EOUSAGE__;

####################################################################################
#
# Required:
#
#  --preds_file <string>    preds.filt.final
#  
#  --progs_select <string>  progs.select.file
#
#  --low <int>              low agree
#
#  --hi <int>               high agree
#
# Optional:
#
#  --extra_true <string>    file containing the additional true entries to include.
#
#####################################################################################


__EOUSAGE__

    ;


my $help_flag;
my $preds_file;
my $progs_select_file;
my $low_agree;
my $high_agree;
my $extra_true_preds_file = "";

&GetOptions ( 'h' => \$help_flag,
              'preds_file=s' => \$preds_file,
              'progs_select=s' => \$progs_select_file,
              'low=i' => \$low_agree,
              'hi=i' => \$high_agree,
              'extra_true=s' => \$extra_true_preds_file,
    );


if ($help_flag) {
    die $usage;
}

unless ($preds_file && $progs_select_file && $low_agree && $high_agree) {
    die $usage;
}


my $benchmark_data_basedir = "$FindBin::Bin/..";
my $benchmark_toolkit_basedir = "$FindBin::Bin";
my $fusion_annotator_basedir = $ENV{FUSION_ANNOTATOR};
my $trinity_home = $ENV{TRINITY_HOME};


main: {

    my $pipeliner = &init_pipeliner();
    
    # capture counts of progs agree: (also writes $preds_file.proxy_assignments ) with proxy fusion selected.
    my $cmd = "$benchmark_toolkit_basedir/collected_preds_to_fusion_prog_support_listing.pl $preds_file $progs_select_file > $preds_file.proxy_assignments.byProgAgree";
    $pipeliner->add_commands(new Command($cmd, "byProgAgree.ok"));
    
    $pipeliner->run();
    
    ##################################
    ######  Scoring of fusions #######

    #my @min_agree_truth = (3, 4, 5, 6);
    #my @min_agree_truth = (2..10);
    #my @min_agree_truth = (4);

    my @min_agree_truth = ($low_agree .. $high_agree);
    
    foreach my $min_agree (@min_agree_truth) {
        &score_and_plot("$preds_file.proxy_assignments", "$preds_file.proxy_assignments.byProgAgree", $min_agree, $extra_true_preds_file);
    }
    
    ########################
    ## Summarize all results

    $cmd = "find __min_* -regex \".*PR.AUC\" | tee auc_files.list";
    $pipeliner->add_commands(new Command($cmd, "get_auc_files_list.ok"));

    $cmd = "$benchmark_data_basedir/util/capture_PR_AUC_for_plotting.pl auc_files.list > all.auc.dat";
    $pipeliner->add_commands(new Command($cmd, "all_auc_dat.ok"));

    $cmd = "$benchmark_data_basedir/benchmarking/plotters/plot_all_auc_barplots.Rscript $low_agree $high_agree";
    $pipeliner->add_commands(new Command($cmd, "plot_all_auc_barplots.ok"));

    $cmd = "$benchmark_data_basedir/benchmarking/aggregate_peak_F1_stats.R okPara_ignoreUnsure.results.scored.ROC.tpr_ppv_at_maxF1.dat $low_agree $high_agree";
    $pipeliner->add_commands(new Command($cmd, "okPara_ignoreUnsure.aggregate_n_plot.ok"));

    $cmd = "$benchmark_data_basedir/benchmarking/aggregate_peak_F1_stats.R ignoreUnsure.results.scored.ROC.tpr_ppv_at_maxF1.dat $low_agree $high_agree";
    $pipeliner->add_commands(new Command($cmd, "ignoreUnsure.results.aggregate_n_plot.ok"));
    
    $pipeliner->run();
    
    exit(0);
        
}


####
sub score_and_plot {
    my ($input_file, $prog_agree_listing, $min_agree, $extra_true_preds_file) = @_;
    
    $input_file = &ensure_full_path($input_file);
    $prog_agree_listing = &ensure_full_path($prog_agree_listing);
        
    my $base_workdir = cwd();

    my $analysis_token = "min_${min_agree}_agree";
    
    my $workdir = "__" . "$analysis_token";

    unless (-d $workdir) {
        mkdir ($workdir) or die "Error, cannot mkdir $workdir";
    }
    chdir ($workdir) or die "Error, cannot cd to $workdir";

    my $pipeliner = &init_pipeliner();
    
    
    # define min agree set:
    my $cmd = "$benchmark_toolkit_basedir/define_truth_n_unsure_set.pl $prog_agree_listing $min_agree $extra_true_preds_file";
    $pipeliner->add_commands(new Command($cmd, "define_min${min_agree}_agree.ok"));
    
    $pipeliner->run();
    
    # creates two files:
    my $min_agree_truth_set = &ensure_full_path(basename($prog_agree_listing) . ".min_${min_agree}.truth_set");
    my $min_agree_unsure_set = &ensure_full_path(basename($prog_agree_listing) . ".min_${min_agree}.unsure_set");

    ## Examine accuracy by applying unsure and paralog-equiv options

    foreach my $settings_href ( { allow_paralogs => 0, unsure_fusions => undef },
                                { allow_paralogs => 1, unsure_fusions => undef },
                                { allow_paralogs => 0, unsure_fusions => $min_agree_unsure_set },
                                { allow_paralogs => 1, unsure_fusions => $min_agree_unsure_set } ) {

        &evaluate_predictions($min_agree, $input_file, $min_agree_truth_set, $settings_href);

    }

    chdir $base_workdir or die "Error, cannot cd back to $base_workdir";
        
    return;
}

####
sub evaluate_predictions {
    my ($min_agree, $input_file, $min_agree_truth_set, $analysis_settings_href) = @_;

    my $output_filename = "min_${min_agree}";
    my $checkpoint_token = "min_${min_agree}";
    {
        my @analysis_token_pts;
        if ($analysis_settings_href->{allow_paralogs}) {
            push (@analysis_token_pts, "okPara");
        }
        if ($analysis_settings_href->{unsure_fusions}) {
            push (@analysis_token_pts, "ignoreUnsure");
        }
        if (@analysis_token_pts) {
            my $analysis_token = join("_", @analysis_token_pts);
            $output_filename .= ".$analysis_token";
            $checkpoint_token .= ".$analysis_token";
        }
    }
    $output_filename .= ".results";
    
    ## run analysis pipeline
    my $pipeliner = &init_pipeliner();

    ##################
    # score TP, FP, FN
    
    my $cmd = "$benchmark_toolkit_basedir/fusion_preds_to_TP_FP_FN.original.pl --truth_fusions $min_agree_truth_set --fusion_preds $input_file";

    $cmd .= " --allow_reverse_fusion "; # always do this here. Sim data shows it's important for some progs.
    
    if ($analysis_settings_href->{allow_paralogs}) {
        $cmd .= " --allow_paralogs $benchmark_data_basedir/resources/paralog_clusters.dat ";
    }
    
    if ($analysis_settings_href->{unsure_fusions}) {
        $cmd .= " --unsure_fusions " . $analysis_settings_href->{unsure_fusions};
    }

    $cmd .= " > $output_filename.scored";

    $pipeliner->add_commands(new Command($cmd, "$checkpoint_token.tp_fp_fn.ok"));

    ##############
    # generate ROC
    
    $cmd = "$benchmark_toolkit_basedir/all_TP_FP_FN_to_ROC.pl $output_filename.scored > $output_filename.scored.ROC"; 
    $pipeliner->add_commands(new Command($cmd, "$checkpoint_token.roc.ok"));
    
    # plot ROC
    $cmd = "$benchmark_toolkit_basedir/plotters/plot_ROC.Rscript $output_filename.scored.ROC";
    $pipeliner->add_commands(new Command($cmd, "$checkpoint_token.plot_roc.ok"));


    # plot F1
    $cmd = "$benchmark_toolkit_basedir/plotters/plot_F1_vs_min_frags.R $output_filename.scored.ROC";
    $pipeliner->add_commands(new Command($cmd, "$checkpoint_token.plot_F1_vs_min_frags.ok"));

    $cmd = "$benchmark_toolkit_basedir/plotters/plot_peak_F1_scatter.R $output_filename.scored.ROC";
    $pipeliner->add_commands(new Command($cmd, "$checkpoint_token.plot_peak_F1_scatter.ok"));
    
    # plot TP vs FP counts according to min frags per prog
    $cmd = "$benchmark_toolkit_basedir/plotters/plot_TP_FP_vs_minSum_per_prog.R $output_filename.scored.ROC";
    $pipeliner->add_commands(new Command($cmd, "$checkpoint_token.plot_TP_FP_vs_minFrags.ok"));
    
                
    ###################################
    # convert to Precision-Recall curve
    
    $cmd = "$benchmark_toolkit_basedir/calc_PR.py --in_ROC $output_filename.scored.ROC --out_PR $output_filename.scored.PR | sort -k2,2gr | tee $output_filename.scored.PR.AUC";
    $pipeliner->add_commands(new Command($cmd, "$checkpoint_token.pr.ok"));
    
    # # plot PR curve
    $cmd = "$benchmark_toolkit_basedir/plotters/plotPRcurves.R $output_filename.scored.PR $output_filename.scored.PR.plot.pdf";
    $pipeliner->add_commands(new Command($cmd, "$checkpoint_token.plot_pr.ok"));
    
    # plot AUC barplot
    $cmd = "$benchmark_toolkit_basedir/plotters/AUC_barplot.Rscript $output_filename.scored.PR.AUC";
    $pipeliner->add_commands(new Command($cmd, "$checkpoint_token.plot_pr_auc_barplot.ok"));
    
    $pipeliner->run();

    return;
    
}


####
sub init_pipeliner {
    
    my $pipeliner = new Pipeliner(-verbose => 2, -cmds_log => 'pipe.log');
    my $checkpoint_dir = cwd() . "/_checkpoints";
    unless (-d $checkpoint_dir) {
        mkdir $checkpoint_dir or die "Error, cannot mkdir $checkpoint_dir";
    }
    $pipeliner->set_checkpoint_dir($checkpoint_dir);

    return($pipeliner);
}
