# Supplementary material for: Accurate fusion transcript identification from long- and short-read isoform sequencing at bulk or single-cell resolution
Source: Genome Res. 2025 Apr;35(4):967–86. doi: 10.1101/gr.279200.124 (PMC12047241; doi:10.1101/gr.279200.124)
Supplement: Supplement 12 [file Supplemental_File_2.zip › LR-FusionBenchmarking/benchmarking/FusionProgParsers/LongGF_parser.pm]

package LongGF_parser;

use strict;
use warnings;
use Carp;

=LongGF_format

(lines start with SumGF and are space-delimited)

0 SumGF
1 ANAPC16:NFU1
2 1
3 chr10:72232999
4 chr2:69406021


=cut


sub parse_fusion_result_file {
    my ($file) = @_;

    my $fh;
    if ($file =~ /\.gz$/) {
        open($fh, "gunzip -c $file | ") or die "Error, cannot open file $file";
    }
    else {
        open($fh, $file) or die "Error, cannot open file: $file";
    }
    my @fusions;
    
    while (my $line = <$fh>) {
        
        if ($line !~ /^SumGF\s/) {
            next;
        }
        chomp $line;

        my @vals = split(/\s+/, $line);
        
        my $fusion_name = $vals[1];
        
        my ($fusion_gene_A, $fusion_gene_B) = split(/:/, $fusion_name);

        if ($fusion_gene_A eq $fusion_gene_B) { next; } # no self-fusions

        my $chr_coords_A = $vals[3];
        my $chr_coords_B = $vals[4];

        my ($chrA, $coordA) = split(/:/, $chr_coords_A);
        my ($chrB, $coordB) = split(/:/, $chr_coords_B);

        my $num_reads = $vals[2];
        
        
        my $struct = {
            geneA => $fusion_gene_A,
            
            geneB => $fusion_gene_B,
            
            breakpoint => "${chrA}:${coordA}--${chrB}:${coordB}",
            
            num_reads => $num_reads,
        };
        
        push (@fusions, $struct);

    }
    
    close $fh;

    return(@fusions);
}


1; #EOM
