# Supplementary material for: Accurate fusion transcript identification from long- and short-read isoform sequencing at bulk or single-cell resolution
Source: Genome Res. 2025 Apr;35(4):967–86. doi: 10.1101/gr.279200.124 (PMC12047241; doi:10.1101/gr.279200.124)
Supplement: Supplement 12 [file Supplemental_File_2.zip › LR-FusionBenchmarking/benchmarking/FusionProgParsers/STARFusion_parser.pm]

package STARFusion_parser;

use strict;
use warnings;
use Carp;

use FindBin;
use DelimParser;

=STARFusion_format

0       #FusionName
1       JunctionReadCount
2       SpanningFragCount
3       SpliceType
4       LeftGene
5       LeftBreakpoint
6       RightGene
7       RightBreakpoint
8       LargeAnchorSupport
9       LeftBreakDinuc
10      LeftBreakEntropy
11      RightBreakDinuc
12      RightBreakEntropy

0       THRA--AC090627.1
1       76
2       104
3       ONLY_REF_SPLICE
4       THRA^ENSG00000126351.8
5       chr17:38243106:+
6       AC090627.1^ENSG00000235300.3
7       chr17:46371709:+
8       YES_LDAS
9       GT
10      1.8892
11      AG
12      1.9656


=cut


sub parse_fusion_result_file {
    my ($starFusion_file) = @_;

    my @fusions;

    my $fh;

    if ($starFusion_file =~ /\.gz$/) {
        open($fh, "gunzip -c $starFusion_file | ");
    }
    else {
        open ($fh, $starFusion_file) or die "Error, cannot open file $starFusion_file";
    }
    
    unless($fh) {
        confess "Error, no filehandle opened on $starFusion_file";
    }
    
    my $tab_reader = new DelimParser::Reader($fh, "\t");
    
    while(my $row = $tab_reader->get_row()) {

        chomp;

        my $fusion = $tab_reader->get_row_val($row, "#FusionName");
        my $junction_reads = $tab_reader->get_row_val($row, "JunctionReadCount");
        my $spanning_reads = $tab_reader->get_row_val($row, "SpanningFragCount");
        my $splice_type = $tab_reader->get_row_val($row, "SpliceType");
        my $fusion_gene_A = $tab_reader->get_row_val($row, "LeftGene");
        my $chr_coords_A = $tab_reader->get_row_val($row, "LeftBreakpoint");
        my $fusion_gene_B = $tab_reader->get_row_val($row, "RightGene");
        my $chr_coords_B = $tab_reader->get_row_val($row, "RightBreakpoint");
        
        my $rest;
        ($fusion_gene_A, $rest) = split(/\^/, $fusion_gene_A);
        ($fusion_gene_B, $rest) = split(/\^/, $fusion_gene_B);

        if ($fusion_gene_A eq $fusion_gene_B) { next; } # no self-fusions

        my ($chrA, $coordA, $orientA) = split(/:/, $chr_coords_A);
        my ($chrB, $coordB, $orientB) = split(/:/, $chr_coords_B);


        my $struct = {
            geneA => $fusion_gene_A,
            chrA => $chrA || ".",
            coordA => $coordA || ".",

            geneB => $fusion_gene_B,
            chrB => $chrB || ".",
            coordB => $coordB || ".",

            span_reads => $spanning_reads,
            junc_reads => $junction_reads,
        };

        push (@fusions, $struct);

    }

    close $fh;

    return(@fusions);
}


1; #EOM
