# Supplementary material for: Accurate fusion transcript identification from long- and short-read isoform sequencing at bulk or single-cell resolution
Source: Genome Res. 2025 Apr;35(4):967–86. doi: 10.1101/gr.279200.124 (PMC12047241; doi:10.1101/gr.279200.124)
Supplement: Supplement 12 [file Supplemental_File_2.zip › LR-FusionBenchmarking/benchmarking/plotters/AUC_barplot.Rscript]

#!/usr/bin/env Rscript

args<-commandArgs(TRUE)

if (length(args) != 1) {
    stop("require param: file.auc ")
}


auc = args[1]

data = read.table(auc, header=F)


library('data.table')

colnames(data) = c('progname', 'auc')

dt = data.table(data)


barplot_filename = paste0(auc, ".barplot.pdf")
pdf(barplot_filename)

prognames = levels(dt[,progname])
colors = rainbow(length(prognames))
names(colors) = prognames

dt = dt[order(-auc),]

ordered_prognames = dt[,progname]
barplot(dt[,auc], names.arg=ordered_prognames, las=2, cex.axis=0.5, cex.names=0.5, col=colors[ordered_prognames])


dev.off()
