# Supplementary material for: Accurate fusion transcript identification from long- and short-read isoform sequencing at bulk or single-cell resolution
Source: Genome Res. 2025 Apr;35(4):967–86. doi: 10.1101/gr.279200.124 (PMC12047241; doi:10.1101/gr.279200.124)
Supplement: Supplement 12 [file Supplemental_File_2.zip › LR-FusionBenchmarking/benchmarking/plotters/AUC_boxplot.from_separate_auc_files.Rscript]

#!/usr/bin/env Rscript

args<-commandArgs(TRUE)

if (length(args) < 2) {
    stop("require param: fileA.auc fileB.auc ...   ")
}


summary_table = NULL

for (auc in args) {

	data = read.table(auc, header=F, row.names=1)
    data = t(data)
	rownames(data) = c(auc)

	if (is.null(summary_table)) {
    	summary_table = data
    }
	else {
    	
    	summary_table = rbind(summary_table, data[,colnames(summary_table)])
    }

}


summary_table = summary_table[,rev(order(apply(summary_table, 2, median)))]

print(summary_table)

write.table(summary_table, file="auc.summary_table.txt", quote=F, sep="\t")

pdf("auc.boxplot.pdf")
boxplot(summary_table, las=2, outline=F)

dev.off()
