# Supplementary material for: Accurate fusion transcript identification from long- and short-read isoform sequencing at bulk or single-cell resolution
Source: Genome Res. 2025 Apr;35(4):967–86. doi: 10.1101/gr.279200.124 (PMC12047241; doi:10.1101/gr.279200.124)
Supplement: Supplement 12 [file Supplemental_File_2.zip › LR-FusionBenchmarking/benchmarking/plotters/AUC_boxplot.from_single_summary_AUC_file.Rscript]

#!/usr/bin/env Rscript

args<-commandArgs(TRUE)

if (length(args) < 1) {
    stop("require param: summary_all.auc ")
}


auc = args[1]

data = read.table(auc, header=F)

l = split(data, data[,1])

l2 = lapply(l, function(x) { x[,2] })


pdf_filename = paste0(auc, ".AUC_boxplot.pdf")
pdf(pdf_filename)
boxplot(l2[ rev(order(sapply(l2, function(x) { median(x) })) ) ], las=2, outline=F)

dev.off()
