# Supplementary material for: Accurate fusion transcript identification from long- and short-read isoform sequencing at bulk or single-cell resolution
Source: Genome Res. 2025 Apr;35(4):967–86. doi: 10.1101/gr.279200.124 (PMC12047241; doi:10.1101/gr.279200.124)
Supplement: Supplement 12 [file Supplemental_File_2.zip › LR-FusionBenchmarking/benchmarking/plotters/plot_all_auc_barplots.Rscript]

#!/usr/bin/env Rscript

library(ggplot2)
library(dplyr)
library(tidyr)
library('data.table')


args<-commandArgs(TRUE)

if (length(args) != 2) {
    stop("require param: low_val high_val")
}

low_val = as.numeric(args[1])
high_val = as.numeric(args[2])

pdf("all.auc.dat.pdf", height=20)

data = read.table("all.auc.dat", header=T)

num_experiments = high_val - low_val + 1
num_plots = num_experiments*4

layout(matrix(1:num_plots, nrow=num_experiments, ncol=4, byrow=T))

par(mar=c(2,2,2,2))

dt = data.table(data)

prognames = levels(dt[,progname])

colors = rainbow(length(prognames))
names(colors) = prognames

rankings = list()

for (mt in seq(low_val, high_val)) {
 	for (iu in c(0,1)) {
    	for (okp in c(0,1)) {

            title = sprintf("mA=%d, iu=%d, okp=%d", mt, iu, okp)

			mini_dt = dt[min_thresh==mt & ignoreUnsure==iu & okpara==okp,]
            mini_dt = mini_dt[order(-auc),]
            print(mini_dt)
            ordered_prognames = mini_dt[,progname]
            barplot(mini_dt[,auc], names.arg=ordered_prognames, las=2, cex.axis=0.5, cex.names=0.5, col=colors[ordered_prognames], main=title)

            ordered_prognames = as.character(ordered_prognames)
            for (rank_val in seq(length(ordered_prognames))) {
                myprogname = ordered_prognames[rank_val]
                prog_auc = mini_dt[rank_val,auc]
                if (myprogname %in% names(rankings)) {
                    rankings[[ myprogname ]] = rbind(rankings[[ myprogname ]], data.frame(rankval=rank_val, mt=mt, iu=iu, okp=okp, auc=prog_auc))
                } else {
                    rankings[[ myprogname ]] = data.frame(rankval=rank_val, mt=mt, iu=iu, okp=okp, auc=prog_auc)
                }
            }

        }
    }
}

dev.off()


#############################
## Examine relative rankings:

rankings.table = do.call(rbind, lapply(names(rankings), function(x) { cbind(prog=x, rankings[[x]]) }))

write.table(rankings.table, file="all.auc.rankings.dat", quote=F, sep="\t")


for (iu_val in c(0,1)) {
    for (okp_val in c(0,1)) {

        pdf(sprintf("all.auc.rankings.iu=%d.okp=%d.boxplot.pdf", iu_val, okp_val))

        title = sprintf("iu=%d, okp=%d", iu_val, okp_val)

        filtered_table = rankings.table %>% filter(iu==iu_val & okp==okp_val)
        ranked.progs = filtered_table %>% group_by(prog) %>% summarize(mr=median(rankval)) %>% arrange(mr)

        filtered_table$prog = factor(filtered_table$prog, levels=factor(ranked.progs$prog))

        p = filtered_table %>% ggplot(aes(as.factor(prog), rankval)) + geom_boxplot() + theme(axis.text.x=element_text(angle=90,hjust=1,vjust=0.5)) + ggtitle(title)

        plot(p)

        dev.off()

        output_rankings_file = sprintf("all.auc.rankings.iu=%d.okp=%d.dat", iu_val, okp_val)
        write.table(ranked.progs, file=output_rankings_file, quote=F, sep="\t")
    }
}


## show how the iu and okp params change status for each prog
pdf("all.auc.rankings_per_prog_adj.boxplot.pdf")
p = rankings.table %>% mutate(combo_iu_okp=sprintf("%i,%i", iu, okp)) %>% ggplot(aes(combo_iu_okp, rankval)) + geom_boxplot() + facet_wrap(~prog)
plot(p)
dev.off()
