# Supplementary material for: Accurate fusion transcript identification from long- and short-read isoform sequencing at bulk or single-cell resolution
Source: Genome Res. 2025 Apr;35(4):967–86. doi: 10.1101/gr.279200.124 (PMC12047241; doi:10.1101/gr.279200.124)
Supplement: Supplement 12 [file Supplemental_File_2.zip › LR-FusionBenchmarking/benchmarking/plotters/plot_AUC_50_vs_101_boxplots.Rscript]

#!/usr/bin/env Rscript

args<-commandArgs(TRUE)

if (length(args) != 3) {
    stop("require params: auc.50.dat auc.101.dat plot_name.pdf")
}

auc_50_dat_filename = args[1]
auc_101_dat_filename = args[2]
plot_name = args[3]

auc_50_dat = read.table(auc_50_dat_filename, header=F)
auc_101_dat = read.table(auc_101_dat_filename, header=F)

df_50_dat = data.frame(read_type=c('len50'), progname=auc_50_dat[,1], auc=auc_50_dat[,2])
df_101_dat = data.frame(read_type=c('len101'), progname=auc_101_dat[,1], auc=auc_101_dat[,2])

all_dat = rbind(df_50_dat, df_101_dat)


## plot it
library('ggplot2')
library('data.table')

dt = data.table(all_dat)

#dt_len101 = dt[read_type == "len101"]

#dt_auc_median = dt_len101[,.(auc.median=median(auc)), by=.(progname)][order(-auc.median)]

#dt_auc_median = dt[,.(auc.median=median(auc)), by=.(progname)][order(-auc.median)]

dt_auc_mean = dt[,.(auc.mean=mean(auc)), by=.(progname)][order(-auc.mean)]

all_dat$progname = factor(all_dat$progname, levels=factor(dt_auc_mean$progname))
all_dat$read_type = factor(all_dat$read_type, levels=factor(c('len101', 'len50')))


p = ggplot(all_dat, aes(factor(progname), auc)) +
    geom_boxplot(aes(fill=read_type), outlier.shape=NA) +
    theme(axis.text.x=element_text(angle=90,hjust=1,vjust=0.5));

pdf(plot_name)
plot(p)

dev.off()
