# Supplementary material for: Accurate fusion transcript identification from long- and short-read isoform sequencing at bulk or single-cell resolution
Source: Genome Res. 2025 Apr;35(4):967–86. doi: 10.1101/gr.279200.124 (PMC12047241; doi:10.1101/gr.279200.124)
Supplement: Supplement 12 [file Supplemental_File_2.zip › LR-FusionBenchmarking/benchmarking/plotters/plot_before_vs_after_filt_TP_FP_compare.Rscript]

#!/usr/bin/env Rscript

args<-commandArgs(TRUE)

if (length(args) != 2) {
    stop("usage: plot_before_vs_after_filt_TP_FP_compare.Rscript before.best.dat after.best.dat")
}


before_dat_filename = args[1]
after_dat_filename = args[2]

pdf_filename = paste0(after_dat_filename, '.before_vs_after.pdf')
pdf(pdf_filename, width=10)


before_dat = read.table(before_dat_filename, header=T, row.names=1)
after_dat = read.table(after_dat_filename, header=T, row.names=1)

prognames = rownames(before_dat)
merged_df = data.frame(prog=prognames, 
                       before_TP=before_dat[prognames,'TP'], before_FP=before_dat[prognames,'FP'],
                       after_TP=after_dat[prognames,'TP'], after_FP=after_dat[prognames,'FP'])

rownames(merged_df) = prognames

max_TP = max(merged_df$before_TP, merged_df$after_TP)
max_FP = max(merged_df$before_FP, merged_df$after_FP)

plot(0,0, type='n', xlim=c(0,max_FP), ylim=c(0,max_TP), xlab='FP', ylab='TP')

colors = rainbow(length(prognames))

i=0
for (progname in prognames) {
	prog_data = merged_df[progname,,drop=F]

	print(prog_data)

	before_TP = prog_data$before_TP[1]
    before_FP = prog_data$before_FP[1]

    after_TP  = prog_data$after_TP[1]
    after_FP  = prog_data$after_FP[1]

	i = i + 1
	arrows(before_FP, before_TP, after_FP, after_TP, col=colors[i], length=0.15, lwd=2)
	print(c(before_FP, before_TP, after_FP, after_TP))  
    text(before_FP, before_TP, labels=progname, col=colors[i], cex=0.6, pos=4)
}

merged_dat_filename = paste0(after_dat_filename, ".before_vs_after.dat")
write.table(merged_df, file=merged_dat_filename, quote=F, sep="\t")

dev.off()
