# Supplementary material for: Accurate fusion transcript identification from long- and short-read isoform sequencing at bulk or single-cell resolution
Source: Genome Res. 2025 Apr;35(4):967–86. doi: 10.1101/gr.279200.124 (PMC12047241; doi:10.1101/gr.279200.124)
Supplement: Supplement 12 [file Supplemental_File_2.zip › LR-FusionBenchmarking/benchmarking/plotters/plot_ROC.Rscript]

#!/usr/bin/env Rscript

args<-commandArgs(TRUE)

if (length(args) == 0) {
	stop("require param: fusion.progname.pred.TP_FP_FN.ROC")
}


dat_filename = args[1]
pdf_filename = paste(dat_filename, '.ROC_plot.pdf', sep='')
pdf(pdf_filename, width=10)

layout(matrix(c(1,2), 1, 2, byrow=T), widths=c(2.5,1)) 

lwd=1

make_legend = function(prognames, prog_colors) {
    legend_cols = 1
    legend_cex = 0.75
    legend('topleft', ncol=legend_cols, legend=prognames, col=prog_colors, pch=seq(1,length(prognames)), lty=seq(1,length(prognames)), cex=legend_cex, lwd=lwd);
}


main = function() {

	data = read.table(dat_filename, header=T)
	data = cbind(data, FDR=1-data$PPV)
	
	max_TP = max(data$TP)
    max_FP = max(data$FP)
	
	# split by progname
	p = split(data, data$prog);
	prognames = names(p)
	prog_colors = rainbow(length(prognames))
	

	#############################
	## Plot TP vs. FP as ROC-like
    
	print("Plotting TP vs. FP")
	plot(0,0, xlim=c(0,max_FP), ylim=c(0,max_TP), xlab="FP", ylab="TP", main="TP vs. FP", t='n')
	
	for (i in 1:length(prognames)) {
        prog_data = p[[ prognames[i] ]]

        if (nrow(prog_data) > 0) {
           points(prog_data$FP, prog_data$TP, col=prog_colors[i], pch=i, lty=i, t='b', lwd=lwd)
           #text(prog_data$FP, prog_data$TP, labels=prognames[i], cex=0.6, pos=4)
        }
    }

	plot.new()
    make_legend(prognames, prog_colors)
    

	###################
	## Plot TPR ~ FDR
	
	print("Plotting TPR ~ FDR")
	max_TPR = max(data$TPR)
	max_FDR = max(data$FDR)

	plot(0,0, xlim=c(0,max_FDR), ylim=c(0,max_TPR), xlab="FDR", ylab="TPR", main="TPR vs. FDR", t='n')
	
	for (i in 1:length(prognames)) {
        prog_data = p[[ prognames[i] ]]

        if (nrow(prog_data) > 0) {
           points(prog_data$FDR, prog_data$TPR, col=prog_colors[i], pch=i, lty=i, t='b', lwd=lwd)
        }
    }
	
	plot.new()
    make_legend(prognames, prog_colors)
     	

	###################
	## Plot TPR ~ PPV
	
	print("Plotting TPR ~ FDR")
	max_TPR = max(data$TPR)
	max_PPV = max(data$PPV)

	plot(0,0, ylim=c(0,max_PPV), xlim=c(0,max_TPR), ylab="PPV", xlab="TPR", main="TPR vs. PPV", t='n')
	
	for (i in 1:length(prognames)) {
        prog_data = p[[ prognames[i] ]]

        if (nrow(prog_data) > 0) {
           points(prog_data$TPR, prog_data$PPV, col=prog_colors[i], pch=i, lty=i, t='b', lwd=lwd)
        }
    }
	
	plot.new()
    make_legend(prognames, prog_colors)

	#########################
	## Plot F1 ~ min_frag_sum

	print("Plotting F1 ~ min_frag_sum")
	max_min_frag_sum = 20
	max_F1 = max(data$F1, na.rm=T)
	
	plot(0,0, xlim=c(0,max_min_frag_sum), ylim=c(0,max_F1), xlab="min_sum_frags", ylab="F1", main="F1 vs. min_sum_frags", t='n')
	
	for (i in 1:length(prognames)) {
        prog_data = p[[ prognames[i] ]]

        if (nrow(prog_data) > 0) {
           points(prog_data$min_sum_frags, prog_data$F1, col=prog_colors[i], pch=i, lty=i, t='b', lwd=lwd)
        }
    }
	
	plot.new()
    make_legend(prognames, prog_colors)


	#########################
	## Plot TP, FP for just the single most accurate (highest F1) data point.

	print("Plotting TP,FP for max accuracy point")
	

	best_df = NULL
	
	for (i in 1:length(prognames)) {
        prog_data = p[[ prognames[i] ]]
		prog_data = prog_data[! is.na(prog_data$F1),]		
	    
		prog_data = prog_data[rev(order(prog_data$F1)),]

        if (nrow(prog_data) > 0) {
           if (is.null(best_df)) {
			  best_df = prog_data[1,,drop=F]
           }
           else {
              best_df = rbind(best_df, prog_data[1,,drop=F])
           }
       }
	}


	max_TP = max(best_df$TP)
	max_FP = max(best_df$FP)
	plot(0,0, xlim=c(0,max_FP), ylim=c(0,max_TP), xlab="FP", ylab="TP", main="TP vs. FP for max F1", t='n')
	for (i in 1:nrow(best_df)) {
		prog_data = best_df[i,,drop=F]
	    points(prog_data$FP[1], prog_data$TP[1], col=prog_colors[i], pch=i, lwd=lwd)
	}	
	

	plot.new()
    make_legend(prognames, prog_colors)
        
    best_df = best_df[rev(order(best_df$F1)),]
    print(best_df)

    barplot(best_df$F1, names.arg=best_df$prog, las=2, ylim=c(0,min(max(best_df$F1+0.05), 1)))

	best_filename = paste(dat_filename, '.best.dat', sep='')
	write.table(best_df, file=best_filename, quote=F, sep="\t", row.names=F)	
	
	quit(save = "no", status = 0, runLast = FALSE)

}

main()
