# Supplementary material for: Accurate fusion transcript identification from long- and short-read isoform sequencing at bulk or single-cell resolution
Source: Genome Res. 2025 Apr;35(4):967–86. doi: 10.1101/gr.279200.124 (PMC12047241; doi:10.1101/gr.279200.124)
Supplement: Supplement 12 [file Supplemental_File_2.zip › LR-FusionBenchmarking/benchmarking/plotters/plot_upsetR.R]

#!/usr/bin/env Rscript

options(stringsAsFactors = FALSE)

args<-commandArgs(TRUE)

if (length(args) == 0) {
    stop("require param: matrix")
}

prog_agree_matrix = args[1]

library(ggplot2)
library(dplyr)
library(tidyr)
library(UpSetR)


pdf_filename = sprintf("%s.UpSetR.pdf", prog_agree_matrix)
pdf(pdf_filename, width=11)

data = read.table(prog_agree_matrix, header=T)

upset(data, number.angles=90, nsets=1000, nintersects=1000)

dev.off()
