# Supplementary material for: Accurate fusion transcript identification from long- and short-read isoform sequencing at bulk or single-cell resolution
Source: Genome Res. 2025 Apr;35(4):967–86. doi: 10.1101/gr.279200.124 (PMC12047241; doi:10.1101/gr.279200.124)
Supplement: Supplement 12 [file Supplemental_File_2.zip › LR-FusionBenchmarking/DepMap_Cell_Lines/cleanMe.sh]

#!/bin/bash

rm -rf ./_*
rm -f ./preds*
rm -f ./all.auc.*
rm -f ./okPara_ignoreUnsure*
rm -f ./ignoreUnsure*
rm -f auc_files.list  fusion_result_file_listing.dat  pipe.log

cd validated_fusions && ./cleanMe.sh
