# Supplementary material for: Accurate fusion transcript identification from long- and short-read isoform sequencing at bulk or single-cell resolution
Source: Genome Res. 2025 Apr;35(4):967–86. doi: 10.1101/gr.279200.124 (PMC12047241; doi:10.1101/gr.279200.124)
Supplement: Supplement 12 [file Supplemental_File_2.zip › LR-FusionBenchmarking/DepMap_Cell_Lines/Makefile]

just_LR_preds_no_Illumina: clean
	./analyze_cancer_data.pl  --min_read_support 3 # run with different values to explore different truth sets accordingly.


illum_TP_uniq_FP: clean
	./analyze_cancer_data.pl  --min_read_support 1
	./analyze_Illum_as_TP_unique_as_FP.pl either
	./analyze_Illum_as_TP_unique_as_FP.pl arriba,starF
	./analyze_Illum_as_TP_unique_as_FP.pl arriba
	./analyze_Illum_as_TP_unique_as_FP.pl starF


clean:
	./cleanMe.sh
