# Supplementary material for: Accurate fusion transcript identification from long- and short-read isoform sequencing at bulk or single-cell resolution
Source: Genome Res. 2025 Apr;35(4):967–86. doi: 10.1101/gr.279200.124 (PMC12047241; doi:10.1101/gr.279200.124)
Supplement: Supplement 12 [file Supplemental_File_2.zip › LR-FusionBenchmarking/DepMap_Cell_Lines/notes.txt]

ctat-LRF: gs://fc-d438f734-542a-445f-96e1-e07b4a7cddbc/submissions/43d7f856-f817-4882-a237-549c4761a2ca/ctat_LR_fusion_wf
